# Supplementary material for: Loss of function of chromatin remodeler OsCLSY4 leads to RdDM-mediated mis-expression of endosperm-specific genes affecting grain qualities
Source: PLoS Genet. 2025 Dec 1;21(12):e1011956. doi: 10.1371/journal.pgen.1011956 (PMC12680349; doi:10.1371/journal.pgen.1011956)
Supplement: S1 Data — (XLSX) [file pgen.1011956.s013.xlsx]

## Sheet: Sheet1
S1_Data: OsCLSY4-dependent sRNA loci.
WT_23_24nt_sRNAs_5rpmm
chr	start	end
1	30401	30635
1	53480	53645
1	56025	56209
1	56639	56757
1	71431	71607
1	81136	81162
1	81475	81526
1	94047	94254
1	136057	136256
1	136383	136487
1	137752	137897
1	138212	138349
1	139287	139571
1	139968	140667
1	140837	141085
1	141302	141373
1	144912	145088
1	161471	161592
1	241953	242036
1	242242	242537
1	242667	243189
1	283005	283133
1	314658	315131
1	416058	416099
1	494049	494634
1	497837	497974
1	529089	529252
1	674424	674560
1	705783	706040
1	707052	707427
1	709213	709348
1	766625	766733
1	780198	780286
1	807510	807682
1	872161	872228
1	905660	905850
1	916549	916668
1	934448	934575
1	970887	971067
1	1120887	1121035
1	1121498	1121527
1	1139512	1139620
1	1142848	1142965
1	1162225	1162285
1	1162422	1162544
1	1204693	1204792
1	1210138	1210222
1	1222682	1222886
1	1257166	1257446
1	1270265	1270506
1	1277478	1277590
1	1279515	1279602
1	1285816	1285950
1	1320422	1320548
1	1446151	1446263
1	1572132	1572158
1	1595231	1596374
1	1596488	1597156
1	1607561	1607660
1	1678508	1678606
1	1697697	1697915
1	1718918	1719175
1	1819154	1819233
1	1848805	1848978
1	1947694	1948182
1	2110508	2110560
1	2110912	2111039
1	2174010	2174214
1	2274899	2274973
1	2289840	2289992
1	2361133	2361184
1	2386148	2386196
1	2427635	2427900
1	2496946	2497576
1	2551530	2551580
1	2555241	2559902
1	2560215	2560417
1	2584643	2584700
1	2609722	2610058
1	2647225	2647369
1	2693377	2693633
1	2756101	2756306
1	2919418	2919610
1	2922034	2922108
1	2934903	2935097
1	2940974	2941110
1	3132236	3132322
1	3244624	3244692
1	3384884	3384946
1	3393255	3393397
1	3421333	3421416
1	3429887	3430051
1	3488160	3488299
1	3492101	3492273
1	3516691	3516760
1	3577259	3577292
1	3590223	3590454
1	3617309	3617463
1	3637013	3637161
1	3691663	3691688
1	3700069	3700188
1	3700288	3703464
1	3734990	3735060
1	3763563	3763708
1	3967134	3967361
1	4025927	4026076
1	4055617	4055775
1	4095903	4096133
1	4231262	4231400
1	4261925	4262084
1	4262249	4262625
1	4262793	4262853
1	4263015	4263963
1	4264544	4264653
1	4264906	4265148
1	4265330	4266191
1	4266375	4266718
1	4267071	4267242
1	4311626	4311843
1	4321902	4322025
1	4344916	4345005
1	4350991	4351045
1	4403626	4403768
1	4533323	4533402
1	4637509	4637785
1	4662704	4662878
1	4744950	4745052
1	4776351	4776722
1	4776869	4777719
1	4778100	4778860
1	4778993	4779181
1	4779585	4779656
1	4779821	4780341
1	4780468	4780814
1	4829610	4829760
1	4978738	4978836
1	4981008	4981183
1	5083366	5083394
1	5109571	5109712
1	5127167	5127243
1	5155545	5155581
1	5159506	5159626
1	5303066	5303233
1	5307826	5307933
1	5314671	5314906
1	5369168	5369283
1	5395820	5395994
1	5421740	5421779
1	5478125	5478169
1	5478574	5478662
1	5479359	5479702
1	5578061	5583795
1	5583931	5583965
1	5584299	5584692
1	5584813	5585040
1	5585167	5586497
1	5586740	5588045
1	5588154	5588915
1	5589063	5589359
1	5594221	5596654
1	5596829	5597680
1	5598470	5598802
1	5599674	5599903
1	5600008	5600282
1	5600444	5600585
1	5600829	5601289
1	5601724	5602144
1	5602800	5602971
1	5603145	5603321
1	5604796	5605816
1	5606014	5606722
1	5606841	5607121
1	5621952	5622246
1	5725834	5725930
1	5745942	5746028
1	5748601	5748899
1	5769842	5769919
1	5788255	5788324
1	5792657	5792732
1	5820383	5820540
1	5872787	5873393
1	5875498	5875594
1	5904277	5904459
1	5965600	5965674
1	5968192	5968249
1	6040239	6040439
1	6042215	6042421
1	6043156	6043203
1	6103425	6103558
1	6232262	6232470
1	6234468	6234586
1	6285437	6285540
1	6424392	6424531
1	6456984	6457071
1	6579368	6579460
1	6598004	6598110
1	6602615	6602689
1	6604871	6604926
1	6619412	6619563
1	6622453	6622633
1	6686630	6686827
1	6729586	6729776
1	6737396	6737535
1	6759412	6759489
1	6805649	6805725
1	6961182	6961305
1	6977042	6977192
1	7103557	7103672
1	7111889	7111958
1	7152719	7153070
1	7153288	7153762
1	7153899	7154330
1	7154448	7154514
1	7154735	7155004
1	7155139	7155567
1	7155704	7155862
1	7156030	7156073
1	7156331	7156498
1	7156634	7156796
1	7159719	7160120
1	7160241	7166792
1	7167955	7168108
1	7168395	7169107
1	7169219	7169773
1	7170433	7171034
1	7171254	7173667
1	7196386	7196594
1	7218778	7219221
1	7219467	7219586
1	7228882	7229288
1	7244843	7244930
1	7317729	7317926
1	7413203	7413324
1	7434983	7435023
1	7444839	7445085
1	7448545	7448758
1	7457422	7457490
1	7466138	7466209
1	7470287	7470397
1	7498885	7499187
1	7499339	7499471
1	7505607	7505682
1	7534703	7535047
1	7541621	7542246
1	7542413	7542721
1	7542865	7543571
1	7543715	7543787
1	7544206	7544605
1	7544765	7545139
1	7545262	7546632
1	7555405	7555475
1	7563423	7563592
1	7604588	7604684
1	7611907	7612087
1	7612432	7612468
1	7700713	7700919
1	7732265	7732322
1	7753099	7753310
1	7762054	7762289
1	7768119	7768272
1	7815458	7815506
1	7819879	7820008
1	7868046	7868335
1	7992708	7992743
1	8070102	8070266
1	8102315	8102398
1	8141569	8141688
1	8142768	8142892
1	8143174	8143399
1	8143506	8144406
1	8157281	8157384
1	8161599	8161634
1	8189115	8189292
1	8229973	8230036
1	8244323	8244415
1	8265038	8265119
1	8273882	8274086
1	8317693	8317887
1	8327691	8327938
1	8341369	8341431
1	8346797	8346854
1	8394074	8394164
1	8399535	8399862
1	8417111	8417143
1	8421290	8421589
1	8432916	8433022
1	8470540	8470580
1	8506288	8506472
1	8530019	8530116
1	8539502	8539916
1	8554086	8554250
1	8599987	8604126
1	8677427	8677546
1	8677908	8677998
1	8679728	8679783
1	8701841	8701957
1	8711237	8711454
1	8717319	8717545
1	8727094	8727132
1	8856448	8856926
1	8857054	8857256
1	8926115	8926228
1	8930400	8930454
1	9001573	9001733
1	9017730	9017833
1	9024984	9025398
1	9025523	9025702
1	9026230	9026558
1	9026702	9026782
1	9028168	9028227
1	9037170	9037707
1	9037826	9037966
1	9039046	9039194
1	9039426	9039825
1	9040006	9043061
1	9043183	9043512
1	9043708	9043992
1	9044108	9044823
1	9049206	9049422
1	9087652	9087738
1	9132024	9132178
1	9140694	9140817
1	9158044	9158272
1	9176268	9176388
1	9221942	9221982
1	9324451	9324654
1	9392144	9392748
1	9392850	9392935
1	9421532	9421923
1	9422354	9422705
1	9422819	9424102
1	9436059	9439969
1	9440234	9440675
1	9440852	9441005
1	9485486	9485534
1	9514335	9514443
1	9547399	9547476
1	9560130	9560212
1	9594117	9594386
1	9596743	9596798
1	9597500	9597649
1	9620003	9620290
1	9620906	9621419
1	9621538	9621800
1	9622283	9622522
1	9622624	9623189
1	9655563	9655627
1	9655930	9656014
1	9656134	9656160
1	9660380	9660445
1	9663717	9663747
1	9710902	9711017
1	9729294	9729366
1	9767752	9767841
1	9770437	9770501
1	9832059	9832173
1	9872747	9872968
1	9927155	9927368
1	9951123	9951167
1	9960919	9961020
1	10051114	10051198
1	10057687	10057824
1	10062460	10062632
1	10064571	10065322
1	10076182	10076248
1	10105504	10105675
1	10106136	10106467
1	10106716	10106848
1	10111221	10111301
1	10125357	10125577
1	10154146	10154180
1	10186789	10186886
1	10223803	10223889
1	10228795	10229048
1	10276633	10276714
1	10277539	10277765
1	10277923	10279868
1	10283696	10283901
1	10309432	10309494
1	10343973	10344140
1	10374651	10374863
1	10385660	10385907
1	10388061	10388224
1	10441413	10441558
1	10453421	10453552
1	10552294	10552390
1	10592282	10592348
1	10610127	10610310
1	10776920	10777221
1	10809002	10809153
1	10916082	10916175
1	10920129	10920314
1	10921973	10922042
1	10922636	10922737
1	10922900	10924101
1	10924261	10926413
1	10927517	10928049
1	10928835	10929014
1	10929127	10929994
1	10930195	10930462
1	10930851	10930949
1	10958856	10958993
1	11048011	11048269
1	11048680	11048747
1	11070679	11070814
1	11099110	11099246
1	11152371	11152587
1	11181219	11181488
1	11185561	11185640
1	11186273	11186843
1	11187203	11187326
1	11187957	11188324
1	11188487	11189516
1	11189623	11189685
1	11189873	11190954
1	11191109	11191476
1	11194577	11194883
1	11195275	11199983
1	11200279	11200778
1	11213739	11213933
1	11244334	11244553
1	11272006	11272091
1	11358196	11358389
1	11360977	11364467
1	11408258	11408415
1	11437425	11437516
1	11437926	11438079
1	11468238	11468583
1	11468959	11469170
1	11469282	11470050
1	11470425	11470575
1	11470753	11475567
1	11475685	11476536
1	11476756	11476966
1	11477373	11478071
1	11478418	11478746
1	11478882	11479077
1	11479278	11479402
1	11492395	11492599
1	11512726	11512984
1	11525011	11525103
1	11533299	11533411
1	11533540	11533682
1	11535928	11535952
1	11536513	11536713
1	11587743	11587855
1	11599113	11599198
1	11599840	11599888
1	11619980	11620169
1	11646250	11646383
1	11667905	11668120
1	11689239	11689346
1	11702471	11702856
1	11719867	11719942
1	11737185	11737257
1	11738637	11738765
1	11767907	11767996
1	11773273	11773387
1	11780942	11781062
1	11784603	11784746
1	11791683	11791991
1	11792169	11792408
1	11796297	11796410
1	11914042	11914276
1	11929071	11929205
1	11985238	11985403
1	11987212	11987361
1	11991439	11991526
1	11992284	11992518
1	11993213	11993380
1	11993549	11995290
1	11995474	11997391
1	11997525	11998420
1	11998550	11998821
1	12030705	12031063
1	12076479	12076507
1	12083088	12083295
1	12139332	12139672
1	12139826	12140084
1	12140628	12140866
1	12141801	12141851
1	12142010	12144246
1	12144369	12144687
1	12144818	12144971
1	12214252	12214776
1	12214952	12215245
1	12271338	12271388
1	12286816	12286901
1	12332044	12332126
1	12337892	12337974
1	12365253	12365454
1	12392747	12392968
1	12413283	12413434
1	12471229	12471318
1	12504242	12504314
1	12545612	12545640
1	12674124	12674385
1	12680814	12680904
1	12738616	12738750
1	12745493	12745852
1	12894775	12894909
1	12899852	12900327
1	12922246	12922270
1	12926631	12926730
1	12940459	12940606
1	13047228	13047427
1	13121450	13122845
1	13122964	13124073
1	13124182	13124479
1	13125049	13125222
1	13127316	13127346
1	13285827	13285938
1	13336448	13336483
1	13389852	13389941
1	13410636	13410857
1	13421072	13421161
1	13439655	13439752
1	13472293	13472568
1	13538186	13538224
1	13569693	13569725
1	13720320	13720370
1	13758373	13758550
1	13786712	13786819
1	13788524	13788986
1	13789091	13789829
1	13811640	13812211
1	13854132	13854346
1	13885308	13885596
1	13885867	13886077
1	13895620	13895786
1	13896836	13896896
1	14011585	14012129
1	14018833	14018996
1	14019151	14019290
1	14333166	14338275
1	14338400	14339960
1	14402681	14402769
1	14414574	14414898
1	14415021	14415779
1	14415945	14416204
1	14416583	14418395
1	14418872	14419129
1	14419316	14419958
1	14420172	14420545
1	14420837	14421446
1	14421660	14421957
1	14422255	14422463
1	14422580	14423238
1	14423386	14424330
1	14424556	14424867
1	14425189	14426069
1	14426376	14426510
1	14426655	14427333
1	14427458	14428504
1	14428688	14429027
1	14429503	14430077
1	14430364	14430732
1	14454630	14454693
1	14516619	14516866
1	14632164	14632376
1	14782924	14783104
1	14785295	14785492
1	14794985	14795134
1	14805703	14805847
1	14829665	14829923
1	14830137	14830255
1	14894364	14894400
1	15069853	15070127
1	15190873	15191168
1	15364814	15365034
1	15373161	15373260
1	15411751	15411963
1	15681288	15681362
1	15717805	15717909
1	15735697	15735801
1	15826091	15826453
1	16093561	16093708
1	16125692	16125812
1	16157344	16157561
1	16157735	16157966
1	16222413	16222476
1	16224404	16224639
1	16307248	16307465
1	16319796	16319824
1	16345325	16345655
1	16391618	16391709
1	16468205	16468295
1	16487699	16488228
1	16531912	16532590
1	16566198	16566450
1	16587342	16587561
1	16609189	16609306
1	16690042	16690231
1	16715715	16715821
1	16720789	16720871
1	16721072	16722029
1	16722216	16722386
1	16741214	16741288
1	16746467	16746702
1	16746891	16747124
1	16747601	16747760
1	16747886	16748044
1	16748553	16748697
1	16770239	16770349
1	16772307	16772413
1	16772772	16772889
1	16778755	16779330
1	16779614	16779709
1	16804452	16804493
1	16804629	16804750
1	16808825	16808853
1	16810254	16810460
1	16811621	16811748
1	16813745	16813771
1	16815619	16815799
1	16822729	16822839
1	16828206	16828422
1	16829214	16829351
1	16910552	16910676
1	16913233	16913273
1	16913400	16913561
1	16943682	16943817
1	16944457	16944588
1	16945183	16945302
1	17045622	17045735
1	17133622	17133946
1	17228031	17228185
1	17228471	17228779
1	17230217	17230302
1	17237297	17237569
1	17237677	17238002
1	17238190	17238402
1	17238534	17238758
1	17238864	17238998
1	17239176	17239388
1	17249965	17250240
1	17351167	17351500
1	17374496	17374642
1	17542244	17542515
1	17589572	17589646
1	17603802	17604018
1	17619573	17619660
1	17758219	17758372
1	17768942	17769100
1	17769252	17769458
1	17837109	17837244
1	17893906	17894231
1	17925539	17925766
1	17953838	17953868
1	17955066	17955369
1	17955771	17955961
1	17956894	17957023
1	17957165	17957261
1	17957589	17958026
1	17958170	17958272
1	17958552	17958760
1	17976434	17976557
1	18032646	18032886
1	18037347	18037483
1	18143111	18144260
1	18174691	18174834
1	18184884	18185085
1	18200919	18201069
1	18283060	18283252
1	18343073	18343217
1	18387595	18387848
1	18433395	18433575
1	18472283	18472516
1	18472976	18473122
1	18516984	18517378
1	18517630	18517679
1	18517801	18517987
1	18518167	18518759
1	18518898	18519221
1	18589604	18589736
1	18615805	18615856
1	18624869	18624962
1	18684116	18684453
1	18684902	18685167
1	18788532	18788749
1	18816512	18816675
1	18829850	18830165
1	18830360	18830708
1	18906915	18907003
1	19000850	19000946
1	19065163	19065191
1	19128281	19128387
1	19262060	19262382
1	19262624	19263121
1	19263344	19264125
1	19264482	19264707
1	19272685	19272969
1	19275462	19275679
1	19323461	19323605
1	19330408	19330548
1	19331397	19331581
1	19375568	19375744
1	19377201	19377488
1	19436803	19436919
1	19439090	19439120
1	19439258	19439413
1	19451981	19452073
1	19465400	19465571
1	19481917	19482115
1	19693330	19693474
1	19735016	19735155
1	19838414	19838440
1	19854848	19854949
1	19922719	19922834
1	19984172	19984298
1	20030005	20030106
1	20055152	20055248
1	20184391	20184482
1	20184614	20184863
1	20261942	20262147
1	20263626	20263674
1	20263842	20263954
1	20292025	20292048
1	20295424	20295565
1	20297690	20297720
1	20303492	20303580
1	20327797	20327941
1	20389571	20389718
1	20464233	20464415
1	20504325	20504702
1	20505523	20505639
1	20507749	20507955
1	20509089	20509270
1	20562841	20562948
1	20624077	20624350
1	20637284	20637313
1	20810956	20811139
1	20843100	20843197
1	20888131	20888210
1	20947751	20947930
1	20998240	20998371
1	21008546	21016070
1	21016176	21017009
1	21017246	21017490
1	21017593	21018714
1	21019122	21019450
1	21019641	21020117
1	21020347	21020474
1	21020624	21021120
1	21021691	21022121
1	21024208	21024316
1	21056691	21056918
1	21067591	21067839
1	21110388	21110531
1	21113765	21113972
1	21236069	21236097
1	21259730	21259815
1	21272433	21272635
1	21306476	21306581
1	21444538	21444616
1	21566975	21567061
1	21678226	21678278
1	21731683	21731837
1	21734859	21735011
1	21754054	21754309
1	21758479	21758790
1	21787501	21787585
1	21866781	21866815
1	21884390	21884760
1	21888432	21888565
1	21929959	21930119
1	21937152	21937288
1	21955181	21955449
1	22001959	22002255
1	22012957	22013171
1	22020917	22020975
1	22102899	22103003
1	22103200	22103342
1	22103459	22103627
1	22104073	22104436
1	22160318	22160397
1	22206174	22206270
1	22233181	22233250
1	22233634	22233694
1	22292426	22292467
1	22308874	22309614
1	22310018	22310250
1	22333642	22333810
1	22411953	22412085
1	22475125	22475371
1	22475555	22476262
1	22526016	22526249
1	22530461	22530512
1	22543755	22543879
1	22561696	22561822
1	22563340	22563509
1	22638105	22638283
1	22643254	22643636
1	22730224	22730347
1	22735716	22735822
1	22735959	22735991
1	22737097	22737253
1	22738544	22738844
1	22765502	22765663
1	22774273	22774625
1	22834126	22834595
1	22834703	22837119
1	22837243	22839663
1	22839810	22840132
1	22841452	22841591
1	22852830	22852918
1	22898450	22898868
1	22899193	22899309
1	22913746	22913878
1	23017935	23018023
1	23031965	23032103
1	23041782	23041961
1	23145317	23145503
1	23220558	23220811
1	23253043	23253073
1	23292058	23292235
1	23307537	23307645
1	23323571	23323872
1	23325863	23326096
1	23351122	23351149
1	23363528	23363617
1	23381228	23381385
1	23381663	23382436
1	23383857	23388847
1	23393324	23393421
1	23395779	23396032
1	23396247	23398140
1	23398247	23400958
1	23401126	23403119
1	23403445	23403522
1	23403749	23403795
1	23407742	23408007
1	23410485	23410963
1	23472503	23472699
1	23521747	23521887
1	23522624	23522767
1	23523386	23523506
1	23524171	23524433
1	23525522	23525716
1	23526050	23526170
1	23526409	23526712
1	23528393	23528704
1	23533673	23533787
1	23535640	23535893
1	23622074	23622175
1	23627455	23627589
1	23698243	23698302
1	23708995	23709160
1	23800645	23800784
1	23926678	23926815
1	23950391	23950674
1	23962881	23962975
1	23989606	23989698
1	24031316	24031566
1	24084401	24084433
1	24195262	24195506
1	24221472	24221574
1	24250477	24250642
1	24372454	24372563
1	24401276	24401358
1	24479011	24479125
1	24577227	24577318
1	24623986	24624157
1	24660569	24660719
1	24668725	24668845
1	24727732	24727787
1	24730213	24730382
1	24791277	24791342
1	24821548	24821581
1	24881805	24882053
1	24882905	24882989
1	24893537	24893734
1	24954828	24954913
1	24955957	24956209
1	24956379	24956407
1	24956725	24956846
1	24957288	24957678
1	24984848	24985081
1	25242800	25243007
1	25250738	25250938
1	25251514	25251814
1	25251942	25252379
1	25252520	25254472
1	25265817	25265901
1	25304285	25304448
1	25304623	25305052
1	25305554	25305804
1	25306674	25306768
1	25306881	25306997
1	25308853	25309139
1	25309426	25309771
1	25310292	25310513
1	25311123	25311262
1	25311979	25312459
1	25312613	25313333
1	25326320	25326406
1	25326824	25326858
1	25329410	25329464
1	25329833	25329960
1	25335304	25335508
1	25346138	25346344
1	25357560	25357804
1	25358197	25358312
1	25358928	25359043
1	25359405	25359578
1	25359697	25359768
1	25359946	25360174
1	25360495	25360566
1	25360928	25361020
1	25361175	25361408
1	25361520	25361938
1	25378778	25378944
1	25475371	25475494
1	25488495	25488682
1	25510264	25510326
1	25523359	25523501
1	25549904	25550168
1	25557502	25557710
1	25624668	25624709
1	25678082	25678147
1	25701918	25702022
1	25704662	25704780
1	25725683	25725822
1	25726045	25726206
1	25735240	25735313
1	25740398	25740466
1	25818736	25818796
1	25867257	25867499
1	25883963	25883993
1	25907551	25907657
1	25946104	25946200
1	25955669	25955982
1	25983265	25983471
1	25990288	25990397
1	25994087	25994406
1	26017498	26017580
1	26022820	26022965
1	26154736	26154804
1	26169568	26169614
1	26221131	26221308
1	26276842	26277021
1	26292563	26292698
1	26307276	26307408
1	26378737	26378812
1	26439168	26439234
1	26466201	26466424
1	26470216	26470312
1	26471885	26472067
1	26472695	26472975
1	26522247	26522337
1	26561089	26561439
1	26561802	26561994
1	26563256	26563726
1	26579556	26580385
1	26580489	26581658
1	26581761	26582322
1	26582704	26582848
1	26585947	26586014
1	26587103	26587157
1	26646776	26646847
1	26672004	26672043
1	26764471	26764596
1	26804129	26804185
1	26906405	26906519
1	26924503	26931245
1	26938096	26938166
1	26939602	26939800
1	26947887	26948001
1	27022769	27022801
1	27025636	27025817
1	27030958	27031033
1	27087329	27087633
1	27088866	27088919
1	27089708	27089747
1	27091441	27091813
1	27140899	27141097
1	27215658	27215774
1	27231804	27231959
1	27236124	27236254
1	27239951	27240028
1	27303374	27303522
1	27307028	27307342
1	27311926	27311957
1	27372091	27372233
1	27464961	27465102
1	27473056	27473173
1	27490298	27490408
1	27526230	27526344
1	27563963	27564191
1	27577993	27578367
1	27580019	27580136
1	27600013	27600078
1	27614707	27614841
1	27655275	27655530
1	27687681	27687990
1	27820413	27820458
1	27843019	27843170
1	27849229	27849309
1	27851083	27851248
1	27851368	27851870
1	27860419	27860546
1	27886302	27886515
1	27891352	27891512
1	28029523	28029601
1	28092315	28092553
1	28130392	28130435
1	28144566	28144600
1	28147509	28147580
1	28199667	28199884
1	28200553	28206526
1	28206714	28207069
1	28207587	28207757
1	28208355	28208731
1	28209460	28216737
1	28220221	28220288
1	28220446	28220655
1	28255739	28255846
1	28255977	28256560
1	28298813	28298902
1	28311131	28311359
1	28380085	28380216
1	28380915	28381068
1	28381744	28382416
1	28443255	28443348
1	28509086	28509299
1	28594632	28594896
1	28595054	28595354
1	28597244	28597366
1	28597549	28600784
1	28600932	28601104
1	28617730	28617874
1	28713175	28713256
1	28784239	28784332
1	28784825	28785064
1	28883924	28884115
1	28884462	28884495
1	28909505	28909689
1	28929323	28929428
1	29013270	29013306
1	29053846	29053976
1	29054103	29056068
1	29060031	29060160
1	29061311	29061512
1	29140438	29140587
1	29199311	29199410
1	29251720	29251866
1	29262952	29263144
1	29297702	29297846
1	29362677	29362974
1	29375297	29375451
1	29396648	29396909
1	29402113	29402194
1	29497918	29497970
1	29613957	29613991
1	29685566	29685655
1	29793769	29793924
1	29795530	29795714
1	29796726	29796966
1	29797826	29797967
1	29838832	29838914
1	29871211	29871331
1	29938624	29938869
1	29994651	29994868
1	30053591	30053630
1	30099354	30099478
1	30099803	30100001
1	30149105	30149237
1	30177864	30178105
1	30229713	30229917
1	30237137	30237282
1	30249223	30249416
1	30278043	30278119
1	30386096	30386180
1	30450585	30450711
1	30508810	30508835
1	30518794	30519159
1	30574674	30574749
1	30650451	30650821
1	30651521	30651617
1	30658590	30658862
1	30677422	30677584
1	30724365	30724697
1	30770325	30770563
1	30808416	30808572
1	30808711	30809678
1	30809787	30810281
1	30810409	30810690
1	30810792	30812170
1	30876838	30877014
1	30907667	30907717
1	30955125	30955264
1	30969618	30969804
1	31039064	31039245
1	31096037	31096199
1	31098731	31098992
1	31184149	31184272
1	31361140	31361410
1	31434367	31434657
1	31523663	31523735
1	31558555	31558641
1	31589714	31589825
1	31612931	31613070
1	31627504	31627631
1	31692149	31692199
1	31725800	31726039
1	31741620	31741750
1	31744450	31744603
1	31755429	31755632
1	31759624	31759665
1	31779631	31779737
1	31923831	31923917
1	31930649	31930891
1	31958161	31958404
1	32001364	32001400
1	32025424	32025574
1	32076738	32078640
1	32090758	32090885
1	32090988	32091065
1	32103950	32104010
1	32196589	32196627
1	32239691	32240216
1	32240351	32240520
1	32240739	32240873
1	32240980	32241121
1	32306030	32306349
1	32309913	32310111
1	32310232	32310980
1	32311120	32311704
1	32311838	32312413
1	32312569	32312917
1	32339841	32339881
1	32365767	32365837
1	32457226	32457290
1	32458029	32458110
1	32461435	32461515
1	32496271	32496329
1	32499087	32499258
1	32507242	32507328
1	32571867	32571998
1	32572387	32572510
1	32691435	32691640
1	32801896	32802143
1	32802439	32802533
1	32802789	32802995
1	32826141	32826184
1	32827235	32827358
1	32860444	32860504
1	32938855	32938968
1	32955047	32955155
1	32980383	32980615
1	33035178	33035346
1	33036312	33036412
1	33145599	33145784
1	33147486	33147956
1	33161190	33161280
1	33289590	33289851
1	33397067	33397244
1	33499858	33500330
1	33500459	33500789
1	33505447	33505529
1	33505704	33507012
1	33512429	33512702
1	33519618	33519775
1	33520300	33520442
1	33520542	33520569
1	33521144	33521421
1	33527755	33527819
1	33531260	33531415
1	33531780	33531831
1	33532299	33533137
1	33535441	33535465
1	33535574	33535638
1	33537392	33537639
1	33544737	33545641
1	33549532	33549714
1	33549998	33550178
1	33554109	33554696
1	33561876	33561948
1	33564328	33564534
1	33564722	33564752
1	33568729	33568871
1	33571021	33571308
1	33571643	33571667
1	33580749	33580907
1	33582081	33582184
1	33586568	33587557
1	33587660	33588345
1	33588454	33588802
1	33589080	33589154
1	33589440	33589657
1	33590505	33590662
1	33697622	33697756
1	33795999	33796169
1	33989660	33989863
1	34030411	34030721
1	34031759	34031900
1	34041861	34041948
1	34235504	34235625
1	34353563	34353683
1	34405779	34405984
1	34539842	34540115
1	34611416	34611462
1	34658546	34658704
1	34668983	34669016
1	34684982	34685183
1	34715568	34715603
1	34727413	34727461
1	34779505	34779701
1	34784501	34784700
1	34798318	34798421
1	34895580	34895774
1	34942449	34942605
1	34970924	34971088
1	35077785	35078024
1	35190666	35190805
1	35430249	35430384
1	35459473	35459538
1	35485010	35485034
1	35528657	35528785
1	35528906	35529029
1	35529136	35530574
1	35530756	35530825
1	35531042	35531485
1	35532374	35532515
1	35579531	35579656
1	35580915	35581151
1	35589340	35589446
1	35595855	35595961
1	35783637	35783817
1	35794779	35794940
1	35798477	35798528
1	35801536	35801584
1	35977208	35977578
1	35977809	35978254
1	35978401	35978555
1	36001330	36001516
1	36001750	36001983
1	36063597	36063756
1	36064648	36064724
1	36098715	36098789
1	36128937	36129137
1	36130413	36130476
1	36197403	36197652
1	36198457	36198836
1	36198948	36199203
1	36199357	36200060
1	36200282	36200621
1	36248868	36249141
1	36290204	36290274
1	36302266	36302296
1	36452773	36452840
1	36453650	36453703
1	36512504	36512600
1	36752982	36753076
1	36779442	36779612
1	36793719	36793802
1	36872300	36872351
1	36872984	36873155
1	36880134	36880317
1	36991857	36992008
1	37015336	37015412
1	37055231	37055368
1	37091737	37091852
1	37131556	37131772
1	37164189	37164270
1	37169600	37169742
1	37170069	37172216
1	37172352	37172504
1	37173167	37173395
1	37248482	37248624
1	37249010	37249196
1	37314774	37314817
1	37331822	37331900
1	37391405	37391561
1	37415297	37415424
1	37481543	37481956
1	37511395	37511486
1	37511688	37511808
1	37512862	37513046
1	37615675	37615792
1	37682061	37682175
1	37685463	37685515
1	37693589	37693662
1	37702516	37702680
1	37832564	37832787
1	37940514	37940686
1	38005810	38005909
1	38334310	38334504
1	38335791	38336049
1	38336241	38336349
1	38336471	38336669
1	38336858	38337036
1	38341439	38341669
1	38341891	38345514
1	38359051	38360340
1	38360925	38361125
1	38362838	38363135
1	38363310	38363664
1	38364017	38364071
1	38364246	38364668
1	38364814	38365183
1	38365468	38365671
1	38365880	38365903
1	38437065	38437325
1	38441212	38441264
1	38451191	38451347
1	38451619	38452920
1	38453466	38453583
1	38453959	38454089
1	38533778	38534072
1	38560863	38560933
1	38591233	38591582
1	38603955	38604025
1	38663837	38664203
1	38665211	38665242
1	38669553	38669797
1	38709748	38709870
1	38730820	38731291
1	38763805	38764601
1	38764777	38765038
1	38765489	38765779
1	38768344	38768620
1	38771454	38771496
1	38772072	38772310
1	38778810	38778939
1	38787369	38787459
1	38927435	38927488
1	38935504	38935604
1	39066201	39066335
1	39066602	39066635
1	39066984	39067124
1	39067661	39067946
1	39068201	39068549
1	39117265	39117413
1	39123746	39123848
1	39153159	39153259
1	39193630	39193819
1	39208936	39209073
1	39247228	39247309
1	39317626	39317771
1	39330133	39330212
1	39433430	39434654
1	39435566	39435644
1	39445657	39445785
1	39465234	39465378
1	39546258	39546341
1	39621333	39621597
1	39621963	39622267
1	39637075	39637120
1	39645658	39645765
1	39700977	39701060
1	39709017	39709164
1	39710113	39710265
1	39718386	39718523
1	39744685	39744747
1	39761047	39761115
1	39838241	39838514
1	39873053	39873090
1	39874780	39874847
1	39902853	39902985
1	39951876	39951931
1	39957817	39957974
1	39988847	39989150
1	39989504	39990221
1	39990494	39990765
1	39990879	39990956
1	40048204	40048390
1	40049192	40049407
1	40086051	40086126
1	40159694	40159755
1	40261460	40261580
1	40315950	40316167
1	40317500	40317844
1	40317957	40318092
1	40319082	40319243
1	40369868	40369981
1	40374072	40374268
1	40378249	40378364
1	40396723	40396750
1	40429310	40429390
1	40437182	40437381
1	40437489	40437675
1	40438586	40440833
1	40440950	40441037
1	40530846	40531232
1	40539805	40539896
1	40540319	40545637
1	40546026	40546170
1	40689512	40689545
1	40698645	40698932
1	40714220	40714535
1	40735043	40735195
1	40879550	40879621
1	40898172	40898207
1	40914519	40914605
1	40953014	40953106
1	40974610	40974782
1	41010331	41010480
1	41010746	41010788
1	41030817	41030942
1	41041228	41041384
1	41049475	41049682
1	41135940	41135972
1	41136574	41136618
1	41144481	41144632
1	41173800	41174049
1	41266745	41266768
1	41307408	41307439
1	41320869	41321115
1	41321915	41322061
1	41322218	41323471
1	41323770	41323949
1	41325003	41325216
1	41326324	41326514
1	41332316	41332468
1	41338398	41338448
1	41397929	41398294
1	41398445	41398806
1	41398922	41399112
1	41402613	41402743
1	41434859	41435062
1	41435209	41435395
1	41455713	41455967
1	41466766	41467031
1	41486654	41486810
1	41502884	41503061
1	41511843	41511944
1	41561482	41561605
1	41605695	41605752
1	41712394	41712511
1	41903312	41903405
1	41973248	41973447
1	41980336	41980519
1	41992254	41992443
1	41992971	41993298
1	41993554	41993759
1	41996287	41996371
1	42010979	42011162
1	42041558	42041811
1	42046091	42046212
1	42046735	42046979
1	42070615	42070718
1	42083429	42083571
1	42083984	42084043
1	42096391	42096565
1	42109098	42109282
1	42208738	42208825
1	42215201	42215324
1	42229102	42229259
1	42239981	42240250
1	42247200	42247484
1	42294248	42294343
1	42295121	42295274
1	42300401	42300424
1	42357151	42357192
1	42411171	42411274
1	42439768	42440020
1	42455560	42455671
1	42467989	42468068
1	42468886	42469011
1	42531053	42531350
1	42569811	42570040
1	42570183	42570909
1	42571015	42573834
1	42574000	42574425
1	42634451	42634572
1	42734196	42734281
1	42744081	42744274
1	42825316	42825364
1	42857950	42858342
1	42899775	42899807
1	43020743	43020795
1	43062102	43062164
1	43143507	43143557
1	43174460	43174506
1	43194447	43194512
1	43199603	43199666
1	43225888	43226129
2	22818	23292
2	57232	57367
2	58550	58847
2	66578	66762
2	67409	67579
2	72747	72875
2	117632	117803
2	152575	152689
2	225398	225526
2	246722	246770
2	426197	426310
2	464713	465039
2	505557	505725
2	533762	534030
2	634061	634106
2	634806	634886
2	698383	698546
2	783053	783093
2	783605	783704
2	783882	783983
2	784666	784757
2	798973	799212
2	807618	807752
2	811505	811817
2	814567	814815
2	814958	815301
2	815836	815861
2	815992	816201
2	838809	839068
2	839293	839554
2	840082	840556
2	841196	841329
2	841524	841755
2	855518	855547
2	895879	895954
2	1025431	1025606
2	1027850	1027998
2	1029655	1029721
2	1102651	1102755
2	1112874	1112944
2	1116704	1116851
2	1178067	1178118
2	1292665	1294545
2	1294786	1295319
2	1296044	1296440
2	1296548	1296783
2	1300153	1300297
2	1300503	1300565
2	1367226	1367271
2	1423029	1423154
2	1443162	1443293
2	1489340	1489394
2	1512545	1512619
2	1514360	1514419
2	1519059	1519333
2	1553162	1553230
2	1577320	1577511
2	1601898	1602001
2	1646104	1646280
2	1655863	1655939
2	1698598	1698641
2	1704431	1704663
2	1705505	1705862
2	1706022	1706909
2	1707016	1707187
2	1707293	1707477
2	1733317	1733402
2	1739970	1740095
2	1768114	1768165
2	1782346	1782566
2	1797977	1798098
2	1831367	1831418
2	1831528	1831682
2	1912657	1912796
2	1975039	1975101
2	1976254	1976327
2	1976681	1976891
2	1977930	1978328
2	2029707	2029790
2	2044989	2045064
2	2062638	2062770
2	2063552	2063707
2	2068334	2068810
2	2069117	2070460
2	2071028	2071125
2	2071225	2071265
2	2080486	2080524
2	2124693	2124806
2	2144911	2144960
2	2180136	2180204
2	2204035	2204291
2	2228377	2228503
2	2287542	2287699
2	2347521	2347711
2	2355106	2355261
2	2361939	2362400
2	2362507	2362758
2	2362971	2363060
2	2363201	2363290
2	2417910	2418157
2	2430557	2430647
2	2577785	2577965
2	2614790	2615156
2	2615849	2615890
2	2632937	2633009
2	2682397	2682569
2	2837218	2837406
2	3088535	3088670
2	3137809	3138095
2	3176344	3176403
2	3188487	3188670
2	3196201	3196388
2	3233738	3233833
2	3235427	3235515
2	3324038	3324180
2	3324588	3324857
2	3340455	3340573
2	3340703	3341998
2	3434213	3434614
2	3435005	3435369
2	3435814	3436076
2	3436255	3436399
2	3437672	3437811
2	3438094	3438386
2	3499057	3499106
2	3502162	3502355
2	3521939	3521985
2	3537494	3537629
2	3562557	3562669
2	3563413	3563489
2	3567352	3567495
2	3574635	3574715
2	3582108	3582165
2	3583425	3583599
2	3591367	3591461
2	3594054	3594123
2	3600431	3600466
2	3639053	3639169
2	3669441	3669649
2	3670800	3670936
2	3700013	3700117
2	3700223	3700465
2	3700575	3701269
2	3701433	3702099
2	3702230	3702394
2	3702586	3702688
2	3710278	3710438
2	3730155	3730218
2	3730979	3731165
2	3755630	3755701
2	3796928	3797010
2	3878781	3879019
2	3956797	3956916
2	3983522	3983818
2	3983943	3984145
2	4053372	4053529
2	4119792	4119860
2	4140815	4141113
2	4154961	4155310
2	4163477	4163611
2	4183162	4183300
2	4211100	4211251
2	4299219	4299369
2	4371909	4371951
2	4395250	4395370
2	4399231	4399364
2	4416480	4416573
2	4416704	4416766
2	4458802	4459061
2	4509111	4509161
2	4556112	4556329
2	4590966	4591032
2	4667387	4667638
2	4778269	4778411
2	4786423	4786660
2	4786778	4787004
2	4812678	4812905
2	4814838	4815016
2	4883833	4884059
2	4907288	4907581
2	4948613	4948667
2	5032717	5032821
2	5159775	5159954
2	5215223	5215286
2	5232172	5232346
2	5265914	5266129
2	5349408	5349565
2	5382477	5382602
2	5426998	5427190
2	5508587	5508654
2	5508986	5509078
2	5509224	5509295
2	5560568	5560764
2	5565211	5565258
2	5578492	5578524
2	5582813	5582946
2	5610563	5610626
2	5683898	5684045
2	5703124	5703531
2	5736756	5737601
2	5737983	5738779
2	5739737	5739855
2	5743988	5744080
2	5753750	5753901
2	5765331	5765563
2	5861479	5861630
2	5869691	5869908
2	5888225	5888555
2	5889067	5889367
2	5895690	5896011
2	5899272	5899368
2	5900392	5900464
2	5900751	5901084
2	5901323	5901779
2	5901928	5902480
2	5902743	5902970
2	5903284	5903600
2	5903707	5906677
2	5945425	5945538
2	5947941	5947971
2	6019015	6019147
2	6019345	6019513
2	6049805	6049842
2	6050963	6050986
2	6142196	6142293
2	6161555	6161714
2	6181631	6181736
2	6236872	6236973
2	6237105	6237156
2	6237332	6237436
2	6299369	6299739
2	6301367	6301436
2	6302507	6302654
2	6386364	6386531
2	6404993	6405405
2	6405604	6405758
2	6406020	6406368
2	6406474	6406686
2	6413558	6413842
2	6414145	6414400
2	6417932	6418202
2	6455404	6455725
2	6520804	6520927
2	6544890	6544969
2	6552688	6552791
2	6555779	6555884
2	6615500	6615638
2	6661393	6661665
2	6675674	6675798
2	6714158	6714278
2	6751936	6752244
2	6759313	6759632
2	6759826	6759959
2	6760061	6760459
2	6760576	6760846
2	6760947	6762075
2	6762205	6762673
2	6764719	6764861
2	6767431	6767569
2	6767704	6767820
2	6767959	6768363
2	6768504	6768587
2	6774052	6774652
2	6774766	6775114
2	6775232	6775362
2	6775462	6776024
2	6776180	6776284
2	6776385	6778414
2	6778523	6779043
2	6779166	6779382
2	6780665	6780942
2	6781315	6782061
2	6782692	6782988
2	6952567	6952614
2	6953875	6953910
2	6975665	6975765
2	7012111	7012333
2	7070927	7071013
2	7073341	7073398
2	7150882	7151020
2	7151264	7151417
2	7293878	7294474
2	7327947	7328092
2	7378452	7378616
2	7402639	7402853
2	7459137	7459264
2	7480313	7480467
2	7483081	7483331
2	7524025	7524050
2	7557689	7557727
2	7558964	7559085
2	7605019	7605532
2	7606176	7607516
2	7607623	7609619
2	7609892	7609978
2	7610387	7611299
2	7622399	7622470
2	7635665	7635762
2	7637128	7638038
2	7638173	7639082
2	7639420	7639903
2	7642383	7642666
2	7659223	7659382
2	7665692	7665841
2	7679064	7679231
2	7680999	7681185
2	7682657	7682729
2	7725237	7725398
2	7742064	7742109
2	7763475	7763794
2	7768600	7768769
2	7830249	7830626
2	7836928	7837122
2	7904584	7904618
2	7935566	7935680
2	7945576	7945718
2	7945873	7946095
2	8010136	8010247
2	8021679	8021869
2	8032280	8032409
2	8057879	8058013
2	8058600	8058706
2	8058833	8058934
2	8065688	8065739
2	8100432	8100527
2	8105455	8105990
2	8107726	8107852
2	8114483	8114609
2	8120324	8120523
2	8125949	8126235
2	8132382	8132730
2	8150264	8150320
2	8175724	8175946
2	8189778	8190036
2	8255588	8255874
2	8337391	8337678
2	8343862	8347386
2	8347492	8349019
2	8401361	8401504
2	8401614	8401839
2	8402878	8403143
2	8406771	8407225
2	8407465	8407830
2	8408021	8408237
2	8408358	8408717
2	8410322	8410347
2	8431461	8431637
2	8446753	8446874
2	8447460	8447922
2	8448076	8448269
2	8458696	8459200
2	8459300	8459766
2	8459889	8460137
2	8460271	8460603
2	8465105	8465788
2	8465935	8467023
2	8468462	8468536
2	8519932	8519985
2	8524087	8524201
2	8526090	8526166
2	8527180	8527244
2	8528606	8528676
2	8530135	8530199
2	8532288	8532363
2	8534154	8534227
2	8560300	8560462
2	8587477	8589514
2	8589675	8589861
2	8590369	8590780
2	8590911	8591325
2	8591626	8592048
2	8592155	8592608
2	8592950	8593083
2	8641632	8641744
2	8735695	8735899
2	8757684	8758046
2	8758452	8758614
2	8806718	8806975
2	8895221	8895370
2	8895611	8895842
2	8999756	8999791
2	9000156	9000250
2	9027794	9027837
2	9096966	9097035
2	9115335	9115432
2	9231730	9231904
2	9283228	9283414
2	9348637	9348660
2	9382780	9382917
2	9440168	9440317
2	9501827	9501948
2	9541638	9541783
2	9580444	9580849
2	9580973	9581221
2	9581364	9581811
2	9581939	9582453
2	9586059	9586522
2	9586727	9587131
2	9587296	9587525
2	9587663	9587889
2	9598018	9598080
2	9628570	9628681
2	9647476	9647597
2	9655956	9656108
2	9803565	9803722
2	9844642	9844836
2	9846032	9846095
2	9846202	9846512
2	9846634	9846924
2	9847045	9847240
2	9855059	9855149
2	9855517	9858490
2	9858603	9859185
2	9859537	9859560
2	9860794	9861074
2	9861714	9861904
2	9862080	9863543
2	9863678	9863979
2	9876199	9876230
2	9894390	9894559
2	9894957	9895231
2	9895901	9896054
2	9898088	9898339
2	9901505	9901853
2	9902118	9902519
2	9939725	9939936
2	9944948	9945138
2	9945265	9945446
2	9955498	9955561
2	9955888	9955941
2	9992321	9992415
2	10021093	10021167
2	10040455	10040509
2	10082874	10083074
2	10092615	10092707
2	10098139	10098316
2	10136499	10137058
2	10137411	10137678
2	10230592	10230658
2	10231088	10231241
2	10231796	10231935
2	10232075	10232565
2	10233497	10233852
2	10234759	10235384
2	10237735	10237966
2	10270831	10270912
2	10335067	10335151
2	10335281	10335371
2	10369629	10369754
2	10370614	10370859
2	10381333	10381533
2	10397365	10397439
2	10515967	10516941
2	10532156	10532376
2	10543991	10544024
2	10634024	10634179
2	10646613	10646679
2	10698349	10698600
2	10721387	10721553
2	10737918	10738212
2	10738331	10738665
2	10751280	10751449
2	10751803	10751986
2	10770540	10770676
2	10776100	10776270
2	10821684	10822072
2	10839389	10839487
2	10842396	10842810
2	10851667	10851750
2	10877391	10877606
2	10899402	10899566
2	11027891	11028032
2	11032094	11032434
2	11036207	11036451
2	11039769	11040102
2	11046364	11046574
2	11070055	11070523
2	11080001	11080184
2	11103045	11103215
2	11111777	11112909
2	11113886	11114262
2	11114656	11114865
2	11195889	11196020
2	11291059	11291087
2	11291715	11291785
2	11338202	11338365
2	11371802	11371914
2	11419970	11420003
2	11448832	11449109
2	11464112	11464266
2	11484079	11484203
2	11484416	11484885
2	11485074	11485493
2	11485851	11486116
2	11486228	11486363
2	11488523	11488852
2	11489031	11493086
2	11493251	11496565
2	11496677	11499111
2	11499449	11500421
2	11500586	11501267
2	11521376	11521463
2	11607518	11607773
2	11714575	11714668
2	11728160	11728186
2	11848800	11849006
2	11876049	11876122
2	11890692	11890748
2	11897158	11897481
2	11897634	11898146
2	11898355	11898529
2	11899129	11899914
2	11900226	11900303
2	11900418	11900662
2	11900824	11901027
2	11901225	11901617
2	11902158	11902358
2	11902496	11902605
2	11907379	11907660
[truncated: 12,407 more rows]

## Sheet: Sheet2
S1_Data: OsCLSY4-dependent sRNA loci.
OsCLSY4-dependent 23-24 nt sRNA loci (Lost)
chr	start	end	PB1_R1	PB1_R2	OsCLSY4-kd_R1	OsCLSY4-kd_R2
1	53480	53645	17.2727	10.3939	2.15758	0
1	56025	56209	29.9457	19.9728	4.83696	3.24457
1	56639	56757	3.22034	6.22881	0	0
1	71431	71607	2.15909	5.56818	0	0
1	81136	81162	21.9231	37.6923	0	0
1	81475	81526	11.1765	14.4118	0	0
1	94047	94254	22.029	14.2029	6.87923	3.84541
1	136057	136256	13.3668	4.92462	1.78894	0
1	136383	136487	9.13462	18.8462	0	1.91346
1	137752	137897	10.4828	6.75862	0	0
1	139287	139571	2.00704	0.862676	0	0
1	141302	141373	0	20.7042	0	0
1	161471	161592	4.71074	6.07438	0	0
1	283005	283133	25.2344	59.3359	13.9062	1.55469
1	314658	315131	1.20507	3.10782	0	0
1	497837	497974	15.2555	16.0949	5.19708	0
1	529089	529252	1.16564	6.01227	1.09202	0
1	705783	706040	5.1751	13.3463	3.46304	2.32296
1	766625	766733	10.5556	11.3426	0	0
1	780198	780286	10.7955	2.78409	0	2.26136
1	807510	807682	3.31395	2.84884	0	0
1	872161	872228	8.50746	7.31343	2.65672	0
1	905660	905850	5	6.44737	0	1.04737
1	916549	916668	19.1597	8.23529	0	0
1	970887	971067	27.4444	32.6667	0.988889	0
1	1121498	1121527	39.3103	0	0	0
1	1139512	1139620	1.75926	9.07407	0	3.68519
1	1142848	1142965	45.4701	20.9402	6.08547	1.70085
1	1204693	1204792	15.3535	7.42424	0	6.0303
1	1210138	1210222	11.3095	8.75	0	0
1	1222682	1222886	3.72549	2.40196	0	1.95098
1	1257166	1257446	23.75	19.25	5.72143	2.84286
1	1270265	1270506	5.51867	2.0332	1.47718	0
1	1277478	1277590	5.08929	6.5625	0	0
1	1279515	1279602	15.2874	11.2644	2.04598	0
1	1285816	1285950	9.92537	1.82836	1.32836	0
1	1320422	1320548	9.04762	7.77778	0	1.57937
1	1446151	1446263	6.78571	0	0	0
1	1572132	1572158	21.9231	9.42308	0	0
1	1607561	1607660	7.67677	14.8485	1.79798	0
1	1678508	1678606	9.69388	10	0	0
1	1697697	1697915	6.10092	3.37156	0.816514	0.912844
1	1718918	1719175	0.7393	2.85992	0	0
1	1819154	1819233	24.0506	18.6076	15.7722	20.1519
1	1848805	1848978	5.49133	1.41618	0	1.15029
1	1947694	1948182	1.16803	3.51434	0	0
1	2110508	2110560	105.962	169.615	34.2308	3.82692
1	2110912	2111039	5.98425	5.7874	0	0
1	2174010	2174214	3.72549	3.60294	0	1.95098
1	2274899	2274973	43.6486	59.5946	9.62162	8.06757
1	2289840	2289992	7.5	1.61184	2.34211	0
1	2361133	2361184	7.45098	14.4118	0	0
1	2386148	2386196	3.95833	30.625	0	0
1	2427635	2427900	3.58491	1.84906	0	0
1	2551530	2551580	7.6	14.7	0	0
1	2560215	2560417	2.82178	2.42574	0.881188	0
1	2584643	2584700	13.3333	0	0	3.49123
1	2609722	2610058	1.13095	5.10417	0.529762	0
1	2647225	2647369	30.3472	6.80556	1.23611	1.38194
1	2693377	2693633	1.48438	4.78516	0.695312	0.777344
1	2756101	2756306	6.4878	3.58537	0	0
1	2919418	2919610	9.89583	5.10417	0	0
1	2922034	2922108	10.2703	0	0	0
1	2934903	2935097	30.3608	15.1546	5.50515	0
1	2940974	2941110	9.77941	10.8088	0	0
1	3132236	3132322	64.0698	59.8256	2.06977	0
1	3244624	3244692	13.9706	3.60294	0	0
1	3384884	3384946	30.6452	7.90323	0	0
1	3393255	3393397	12.0423	17.2535	3.76056	7.00704
1	3429887	3430051	10.4268	23.9024	0	0
1	3488160	3488299	4.10072	10.5755	0	0
1	3492101	3492273	16.5698	9.97093	1.03488	0
1	3577259	3577292	28.7879	14.8485	0	0
1	3590223	3590454	5.75758	10.6061	0	0
1	3617309	3617463	49.3506	52.5	13.8701	11.6299
1	3691663	3691688	22.8	9.8	0	0
1	3700069	3700188	31.9328	26.7647	0	3.34454
1	3763563	3763708	24.8966	20.2759	3.68276	4.11724
1	3967134	3967361	31.8062	32.3789	0.784141	6.13656
1	4025927	4026076	1.27517	4.93289	0	0
1	4055617	4055775	85.3797	89.9367	30.4177	18.8924
1	4231262	4231400	5.50725	5.32609	3.86957	2.88406
1	4262793	4262853	50.6667	36.75	2.96667	6.63333
1	4311626	4311843	7.00461	6.77419	1.64055	6.41935
1	4321902	4322025	4.63415	1.99187	2.89431	0
1	4344916	4345005	17.0787	13.764	0	0
1	4350991	4351045	45.7407	45.3704	0	11.0556
1	4403626	4403768	12.0423	22.4296	1.25352	0
1	4533323	4533402	12.0253	31.0127	0	0
1	4637509	4637785	2.75362	3.55072	0.644928	0
1	4662704	4662878	6.55172	4.22414	2.04598	2.28736
1	4778100	4778860	134.25	123.145	23.4211	14.1395
1	4778993	4779181	51.5426	50.8245	12.3085	8.46809
1	4779585	4779656	374.648	362.324	67.6901	67.2676
1	4779821	4780341	81.1154	68.7885	16.0885	13.3942
1	4780468	4780814	126.301	133.829	24.6936	16.6792
1	4829610	4829760	2.53333	4.9	0	0
1	4978738	4978836	5.81633	5	0	0
1	5083366	5083394	6.78571	35	12.7143	0
1	5109571	5109712	8.08511	5.21277	1.26241	0
1	5127167	5127243	35	38.6842	2.34211	0
1	5155545	5155581	10.5556	20.4167	0	0
1	5159506	5159626	9.5	20.4167	0	0
1	5303066	5303233	7.96407	2.93413	0	0
1	5307826	5307933	1.7757	6.86916	0	0
1	5314671	5314906	2.42553	2.08511	0	0
1	5369168	5369283	21.4783	21.3043	0	0
1	5395820	5395994	5.45977	2.81609	0	0
1	5421740	5421779	19.4872	25.1282	0	0
1	5478125	5478169	8.63636	16.7045	0	0
1	5598470	5598802	18.3133	19.9247	3.21687	1.79819
1	5599674	5599903	7.46725	7.48908	0	0
1	5600008	5600282	4.85401	0.894161	0	0.726277
1	5600444	5600585	4.04255	1.73759	0	0
1	5600829	5601289	10.7391	6.92391	0.773913	0.432609
1	5602800	5602971	26.6667	8.59649	3.12281	6.98246
1	5603145	5603321	6.47727	13.9205	1.01136	1.13068
1	5725834	5725930	3.95833	5.10417	0	0
1	5745942	5746028	13.2558	11.3953	0	0
1	5748601	5748899	1.91275	4.93289	0	0
1	5788255	5788324	5.50725	10.6522	2.57971	0
1	5792657	5792732	17.7333	6.53333	0	0
1	5875498	5875594	5.9375	22.9688	1.85417	0
1	5904277	5904459	11.4835	2.69231	0	0
1	5965600	5965674	2.56757	9.93243	0	0
1	5968192	5968249	50	42.9825	0	0
1	6040239	6040439	7.6	7.35	0	0.995
1	6042215	6042421	1.84466	2.37864	0	0
1	6043156	6043203	432.553	422.234	56.8085	25.4043
1	6103425	6103558	5.71429	3.68421	1.33835	0
1	6232262	6232470	10.9615	5.88942	5.13462	0
1	6234468	6234586	8.05085	4.15254	0	0
1	6285437	6285540	7.37864	14.2718	0	0
1	6424392	6424531	9.56835	0	0	0
1	6456984	6457071	6.55172	2.81609	0	0
1	6579368	6579460	24.7826	18.6413	3.86957	0
1	6598004	6598110	7.16981	6.93396	1.67925	5.63208
1	6602615	6602689	66.7568	43.0405	0	0
1	6604871	6604926	24.1818	17.8182	0	0
1	6619412	6619563	39.0066	22.7152	7.07285	3.95364
1	6686630	6686827	4.82234	3.73096	0	0
1	6729586	6729776	5	1.28947	0	0
1	6737396	6737535	5.46763	1.76259	0	0
1	6759412	6759489	7.4026	3.18182	0	0
1	6805649	6805725	10	16.1184	0	0
1	6961182	6961305	6.17886	1.99187	0	0
1	6977042	6977192	84.8667	47.3667	10.68	0
1	7103557	7103672	3.30435	6.3913	0	0
1	7111889	7111958	5.50725	21.3043	0	0
1	7156030	7156073	26.5116	11.3953	4.13953	0
1	7156331	7156498	5.68862	2.93413	1.06587	0
1	7196386	7196594	5.48077	7.06731	0	1.91346
1	7244843	7244930	13.1034	16.8966	0	4.57471
1	7317729	7317926	3.85787	1.24365	0	1.01015
1	7413203	7413324	9.42149	6.07438	0	0
1	7444839	7445085	4.63415	4.97967	0	0.808943
1	7448545	7448758	3.56808	1.15023	0	0
1	7466138	7466209	13.3803	3.4507	0	0
1	7470287	7470397	3.45455	11.1364	0	0
1	7498885	7499187	2.51656	4.86755	0	0
1	7499339	7499471	2.87879	3.71212	0	0
1	7505607	7505682	12.6667	3.26667	0	0
1	7534703	7535047	1.10465	1.42442	0	0
1	7555405	7555475	27.1429	7	2.54286	0
1	7563423	7563592	5.6213	5.79882	0	0
1	7604588	7604684	5.9375	12.7604	0	0
1	7611907	7612087	15.8333	16.3333	0	0
1	7612432	7612468	42.2222	20.4167	4.94444	0
1	7700713	7700919	4.61165	7.13592	0	0.966019
1	7732265	7732322	26.6667	8.59649	6.24561	0
1	7753099	7753310	2.70142	2.32227	0	0
1	7768119	7768272	19.8693	12.8105	1.1634	0
1	7868046	7868335	7.23183	13.564	0	2.75433
1	7992708	7992743	16.2857	7	0	0
1	8070102	8070266	12.7439	8.96341	3.2561	8.4939
1	8102315	8102398	6.86747	2.95181	0	0
1	8141569	8141688	9.57983	10.2941	1.4958	0
1	8142768	8142892	3.06452	5.92742	0	1.60484
1	8143174	8143399	10.9778	3.26667	0	0
1	8143506	8144406	8.65556	8.16667	0.197778	0
1	8157281	8157384	20.2913	26.165	0	3.86408
1	8161599	8161634	16.2857	7	5.08571	0
1	8189115	8189292	4.29379	2.76836	0	2.24859
1	8229973	8230036	12.0635	11.6667	0	0
1	8244323	8244415	20.6522	13.3152	1.93478	2.16304
1	8265038	8265119	2.34568	9.07407	0	0
1	8273882	8274086	4.65686	8.40686	0	0
1	8317693	8317887	9.79381	7.57732	0	2.05155
1	8327691	8327938	4.61538	0	0	0
1	8341369	8341431	9.19355	7.90323	0	0
1	8346797	8346854	10	8.59649	0	0
1	8394074	8394164	8.44444	2.72222	0	0
1	8399535	8399862	3.48624	0.749235	0	0
1	8432916	8433022	12.5472	16.1792	1.67925	0
1	8530019	8530116	39.1753	30.3093	5.50515	4.10309
1	8539502	8539916	2.29469	4.14251	0	0.480676
1	8554086	8554250	9.26829	5.97561	3.2561	0
1	8679728	8679783	34.5455	44.5455	9.70909	0
1	8701841	8701957	8.18966	2.11207	0	0
1	8711237	8711454	6.12903	4.51613	0	2.75115
1	8717319	8717545	4.20354	5.42035	0	0
1	8727094	8727132	20	12.8947	0	0
1	8856448	8856926	10.7322	7.68828	0	0
1	8857054	8857256	9.40594	14.5545	0	0
1	8926115	8926228	3.36283	8.67257	0	0
1	8930400	8930454	123.148	72.5926	6.59259	22.1111
1	9001573	9001733	21.375	12.25	3.3375	0
1	9017730	9017833	18.4466	23.7864	1.72816	1.93204
1	9028168	9028227	6.44068	8.30508	0	3.37288
1	9037826	9037966	6.78571	8.75	0	0
1	9039046	9039194	6.41892	8.27703	0	0
1	9039426	9039825	12.8571	11.0526	0	0
1	9043708	9043992	14.0493	6.90141	0	0
1	9044108	9044823	5.58042	9.25175	0.248951	0
1	9087652	9087738	13.2558	11.3953	0	0
1	9132024	9132178	32.0779	30.2273	12.7143	0
1	9140694	9140817	6.17886	1.99187	0	0
1	9158044	9158272	2.5	2.14912	0	0
1	9176268	9176388	0	10.2083	1.48333	0
1	9221942	9221982	9.5	12.25	0	0
1	9392144	9392748	2.51656	3.65066	0.294702	0
1	9392850	9392935	15.6471	14.4118	0	0
1	9421532	9421923	3.40153	1.8798	0.455243	0
1	9422354	9422705	16.2393	7.67806	0	0
1	9440852	9441005	8.69281	0	0	0
1	9485486	9485534	11.875	5.10417	0	0
1	9514335	9514443	22.8704	4.53704	0	0
1	9547399	9547476	7.4026	6.36364	0	0
1	9560130	9560212	23.1707	26.8902	4.34146	0
1	9594117	9594386	38.1413	22.7695	1.32342	1.47955
1	9596743	9596798	20.7273	13.3636	0	0
1	9597500	9597649	19.1275	11.5101	1.19463	6.67785
1	9620003	9620290	241.638	217.683	35.9721	39.5226
1	9620906	9621419	102.593	84.0546	18.0429	9.30994
1	9621538	9621800	137.061	124.37	29.2137	18.229
1	9622624	9623189	78.354	62.0088	14.8071	11.9752
1	9655563	9655627	38.5938	22.9688	30.5938	0
1	9663717	9663747	19	16.3333	0	0
1	9710902	9711017	9.91304	6.3913	0	1.73043
1	9729294	9729366	10.5556	3.40278	0	0
1	9770437	9770501	5.9375	15.3125	2.78125	0
1	9832059	9832173	6.66667	6.44737	0	0
1	9872747	9872968	11.1765	4.43439	0	0
1	9927155	9927368	15.1643	8.05164	3.34272	0
1	9951123	9951167	56.1364	66.8182	0	0
1	9960919	9961020	9.40594	14.5545	1.76238	0
1	10051114	10051198	9.04762	5.83333	0	0
1	10057687	10057824	8.32117	3.57664	0	0
1	10062460	10062632	7.73256	2.84884	0	1.15698
1	10076182	10076248	2.87879	25.9848	8.09091	0
1	10106716	10106848	7.19697	1.85606	5.39394	0
1	10111221	10111301	11.875	9.1875	0	0
1	10125357	10125577	34.5455	49	12.9455	5.42727
1	10154146	10154180	33.5294	43.2353	5.23529	0
1	10186789	10186886	213.505	275.309	198.186	155.918
1	10223803	10223889	4.4186	8.54651	0	0
1	10228795	10229048	3.75494	3.87352	0	0
1	10276633	10276714	9.38272	3.02469	4.39506	0
1	10309432	10309494	30.6452	47.4194	0	0
1	10343973	10344140	5.68862	2.93413	0	0
1	10374651	10374863	8.96226	3.46698	1.67925	0
1	10385660	10385907	16.9231	18.8462	2.88259	0
1	10388061	10388224	8.15951	3.00613	2.18405	0
1	10441413	10441558	7.86207	1.68966	0	0
1	10453421	10453552	158.092	117.824	0	1.51908
1	10552294	10552390	5.9375	5.10417	0	0
1	10592282	10592348	51.8182	51.9697	24.2727	15.0758
1	10610127	10610310	7.26776	1.3388	0	0
1	10776920	10777221	23.3555	17.907	1.18272	0
1	10809002	10809153	8.80795	0	0	0
1	10916082	10916175	10.2151	18.4409	0	0
1	10920129	10920314	3.08108	2.64865	0	0
1	10921973	10922042	11.0145	7.10145	0	0
1	10922636	10922737	3.76238	7.27723	0	0
1	10922900	10924101	18.9842	16.1157	0.592839	0.165695
1	10928835	10929014	2.12291	6.84358	0.994413	0
1	10930195	10930462	9.25094	6.42322	0	0
1	10930851	10930949	11.6327	7.5	0	0
1	10958856	10958993	13.8686	5.36496	1.29927	0
1	11048680	11048747	59.5522	29.2537	5.31343	8.91045
1	11070679	11070814	19.7037	16.3333	1.31852	1.47407
1	11152371	11152587	15.8333	4.53704	0	0
1	11181219	11181488	7.0632	4.5539	1.32342	2.21933
1	11186273	11186843	7	2.57895	0.624561	0
1	11187203	11187326	9.26829	5.97561	0	0
1	11187957	11188324	10.8719	6.67575	0.485014	1.08447
1	11189623	11189685	12.2581	11.8548	0	0
1	11191109	11191476	12.4251	5.3406	0.485014	0
1	11194577	11194883	4.96732	8.80719	0	0.650327
1	11200279	11200778	4.9499	2.94589	0.356713	0
1	11244334	11244553	3.47032	2.23744	0	0
1	11272006	11272091	17.8824	23.0588	0	0
1	11358196	11358389	3.93782	1.26943	0	0
1	11408258	11408415	20.5732	14.0446	13.6051	7.6051
1	11437425	11437516	6.26374	8.07692	0	0
1	11437926	11438079	9.93464	11.2092	4.65359	0
1	11468238	11468583	6.6087	7.81159	0	0
1	11468959	11469170	3.6019	3.48341	0	0
1	11475685	11476536	17.4148	14.6827	0.209166	0.233843
1	11476756	11476966	15.381	16.3333	0	0
1	11477373	11478071	11.1605	9.12607	0.765043	0
1	11478418	11478746	5.79268	9.71037	0	0
1	11478882	11479077	8.76923	1.25641	0	0
1	11479278	11479402	6.12903	5.92742	0	0
1	11492395	11492599	0.931373	7.20588	0	0
1	11512726	11512984	4.4186	0	0	0
1	11525011	11525103	8.26087	7.98913	0	0
1	11533299	11533411	10.1786	0	4.76786	1.77679
1	11533540	11533682	5.35211	3.4507	0	0
1	11535928	11535952	23.75	40.8333	0	0
1	11536513	11536713	6.65	6.125	0	0
1	11587743	11587855	5.08929	2.1875	0	0
1	11599113	11599198	22.3529	37.4706	8.37647	2.34118
1	11599840	11599888	35.625	30.625	0	0
1	11646250	11646383	10	12.8947	0	0
1	11689239	11689346	5.3271	9.15888	1.66355	0
1	11702471	11702856	32.0779	31.8182	2.77403	1.55065
1	11719867	11719942	15.2	29.4	28.48	5.30667
1	11737185	11737257	26.3889	3.40278	2.47222	0
1	11738637	11738765	0	7.65625	0	0
1	11767907	11767996	6.40449	19.2697	2	0
1	11773273	11773387	11.6667	8.59649	0	0
1	11780942	11781062	4.75	2.04167	0	1.65833
1	11784603	11784746	10.6294	5.13986	0	0
1	11791683	11791991	2.46753	1.59091	1.15584	0
1	11792169	11792408	2.38494	3.07531	0	0
1	11796297	11796410	21.8584	10.8407	0	0
1	11914042	11914276	3.24786	0	0	0
1	11929071	11929205	19.8507	14.6269	5.31343	5.9403
1	11987212	11987361	25.5034	21.3758	3.58389	1.33557
1	11991439	11991526	6.55172	16.8966	0	0
1	11992284	11992518	7.30769	3.14103	0	0.850427
1	11993213	11993380	11.3772	5.86826	0	0
1	11997525	11998420	38.2123	30.6592	0.198883	0.444693
1	11998550	11998821	28.7454	14.4649	0	0
1	12030705	12031063	35.0279	27.3743	0	0
1	12076479	12076507	27.1429	26.25	0	0
1	12083088	12083295	4.58937	4.7343	1.71981	0
1	12139332	12139672	2.79412	3.60294	0	0.585294
1	12139826	12140084	16.938	4.74806	0.689922	0
1	12140628	12140866	3.9916	10.2941	0	0
1	12141801	12141851	57	14.7	3.56	0
1	12144369	12144687	5.37736	6.93396	0	0
1	12144818	12144971	16.1438	9.60784	0	11.7059
1	12271338	12271388	30.4	14.7	0	0
1	12332044	12332126	6.95122	11.9512	2.17073	0
1	12337892	12337974	18.5366	14.939	0	0
1	12365253	12365454	4.72637	2.43781	0	0.99005
1	12392747	12392968	2.57919	5.54299	0	0
1	12413283	12413434	3.77483	3.24503	0	3.95364
1	12471229	12471318	8.53933	8.25843	0	0
1	12504242	12504314	7.91667	13.6111	2.47222	0
1	12545612	12545640	67.8571	43.75	0	0
1	12674124	12674385	2.91188	0.938697	0.681992	0
1	12680814	12680904	2.11111	8.16667	1.97778	0
1	12894775	12894909	5.67164	5.48507	0	0
1	12899852	12900327	3.2	2.57895	0	0
1	12926631	12926730	11.5152	12.3737	1.79798	8.0404
1	13047228	13047427	6.68342	20.9296	0.894472	2
1	13124182	13124479	5.75758	7.42424	0	0
1	13125049	13125222	3.2948	11.3295	0	0
1	13285827	13285938	6.84685	4.41441	0	0
1	13389852	13389941	0	13.764	0	0
1	13410636	13410857	13.7557	15.5204	0	1.8009
1	13421072	13421161	12.809	13.764	6	0
1	13439655	13439752	1.95876	7.57732	0	0
1	13472293	13472568	7.6	7.12727	1.94182	0
1	13538186	13538224	15	51.5789	28.1053	31.4211
1	13569693	13569725	17.8125	30.625	0	0
1	13720320	13720370	7.6	19.6	7.12	0
1	13758373	13758550	21.4689	27.6836	0	3.37288
1	13811640	13812211	5.65674	5.57793	0.623468	0
1	13854132	13854346	8.8785	18.3178	2.49533	0
1	13885867	13886077	8.14286	0	0	0
1	13895620	13895786	3.43373	2.95181	0	0
1	14420172	14420545	2.03753	5.91153	1.90885	0.533512
1	14420837	14421446	4.05583	6.43678	0.584565	0.326765
1	14426376	14426510	0	10.9701	1.32836	0
1	14516619	14516866	6.15385	1.98381	0	0
1	14632164	14632376	3.58491	10.4009	0	0
1	14782924	14783104	16.8889	4.08333	0	0
1	14785295	14785492	5.7868	6.21827	0	1.01015
1	14794985	14795134	6.37584	1.6443	0	0
1	14805703	14805847	5.27778	3.40278	0	0
1	14829665	14829923	5.89147	7.5969	0	0.771318
1	14830137	14830255	3.22034	6.22881	1.50847	0
1	14894364	14894400	174.167	217.778	14.8333	22.1111
1	15069853	15070127	3.46715	0.894161	0	0
1	15190873	15191168	3.86441	3.32203	1.20678	0
1	15364814	15365034	43.1818	31.1818	4.04545	4.52273
1	15373161	15373260	15.3535	7.42424	0	0
1	15411751	15411963	4.48113	1.15566	0	0
1	15681288	15681362	12.8378	13.2432	0	0
1	15735697	15735801	7.30769	11.7788	0	0
1	15826091	15826453	1.57459	1.35359	0	0
1	16093561	16093708	28.4354	26.6667	4.84354	0
1	16157344	16157561	0.875576	5.64516	0	0.917051
1	16157735	16157966	14.8052	15.9091	4.62338	2.58442
1	16222413	16222476	102.54	93.3333	87.5873	56.8571
1	16224404	16224639	12.9362	11.4681	0.757447	0
1	16307248	16307465	9.63134	3.3871	1.64055	0
1	16319796	16319824	33.9286	17.5	0	0
1	16345325	16345655	2.87879	2.9697	0.539394	0
1	16391618	16391709	22.967	16.1538	3.91209	6.56044
1	16468205	16468295	16.8889	5.44444	0	0
1	16487699	16488228	3.95085	8.79962	0.336484	0.752363
1	16531912	16532590	3.36283	2.16814	0	0.29351
1	16566198	16566450	3.76984	0	0	2.36905
1	16587342	16587561	4.3379	0	0	0
1	16609189	16609306	14.6154	2.09402	0	1.70085
1	16741214	16741288	12.8378	3.31081	0	0
1	16746467	16746702	10.5106	16.6809	3.78723	2.54043
1	16747601	16747760	23.8994	20.0314	6.71698	7.50943
1	16770239	16770349	63.9091	53.4545	38.8364	28.9455
1	16772307	16772413	86.0377	80.8962	31.9057	26.283
1	16804452	16804493	3480.24	3495.73	1866.83	1072.66
1	16804629	16804750	695.62	737.025	403.074	235.182
1	16811621	16811748	71.811	67.5197	26.6299	21.937
1	16813745	16813771	5495.38	5521.92	2943.85	1691.5
1	16828206	16828422	12.3148	4.53704	7.41667	6.44907
1	16829214	16829351	439.635	427.409	202.686	123.467
1	16945183	16945302	1250.17	1237.35	673.109	387.966
1	17045622	17045735	8.40708	6.50442	1.57522	0
1	17228031	17228185	55.5195	62.0455	3.46753	0
1	17228471	17228779	27.7597	21.4773	0	0
1	17230217	17230302	17.8824	31.7059	8.37647	0
1	17237297	17237569	39.8162	25.2206	3.92647	0
1	17237677	17238002	46.7692	26.3846	3.28615	0.612308
1	17238190	17238402	36.7453	23.1132	3.35849	0
1	17238534	17238758	43.2589	21.875	1.58929	0.888393
1	17238864	17238998	4.25373	7.31343	2.65672	0
1	17239176	17239388	10.7547	10.4009	0	0
1	17249965	17250240	22.8	16.9273	0	0
1	17351167	17351500	0.570571	3.67868	0	0
1	17374496	17374642	3.90411	3.35616	0	1.36301
1	17542244	17542515	9.8155	6.32841	0	0.734317
1	17589572	17589646	10.2703	6.62162	2.40541	0
1	17603802	17604018	5.27778	1.13426	0	0
1	17758219	17758372	34.7712	27.2222	2.3268	0
1	17837109	17837244	15.4815	25.4074	0	1.47407
1	17893906	17894231	1.16923	3.76923	0	0
1	17925539	17925766	3.34802	4.31718	0	0
1	17953838	17953868	25.3333	0	0	0
1	17955066	17955369	3.76238	0.808581	0	1.31353
1	17955771	17955961	11	10.3158	0	0
1	17956894	17957023	5.89147	3.79845	0	1.54264
1	17957165	17957261	11.875	0	0	0
1	17957589	17958026	6.52174	4.48513	0	0
1	17958170	17958272	3.72549	4.80392	0	0
1	17976434	17976557	6.17886	3.98374	0	0
1	18032646	18032886	4.75	2.04167	0	0
1	18174691	18174834	3.98601	6.85315	0	0
1	18184884	18185085	17.0149	4.87562	0.885572	0
1	18200919	18201069	5.06667	3.26667	0	0
1	18283060	18283252	38.5938	16.5885	3.70833	1.03646
1	18343073	18343217	6.59722	1.70139	0	0
1	18387595	18387848	0.750988	4.8419	0.703557	0
1	18433395	18433575	7.38889	2.72222	0.988889	0
1	18472283	18472516	1.6309	2.103	0	0
1	18472976	18473122	27.3288	5.03425	1.21918	1.36301
1	18517630	18517679	7.7551	15	0	0
1	18517801	18517987	10.2151	15.8065	1.91398	2.13978
1	18589604	18589736	11.5152	5.56818	0	0
1	18615805	18615856	7.45098	9.60784	0	0
1	18624869	18624962	8.17204	5.26882	0	0
1	18684116	18684453	2.25519	2.18101	0.52819	0
1	18788532	18788749	2.62673	2.25806	0	0
1	18816512	18816675	3.49693	1.50307	0	0
1	18829850	18830165	6.63492	1.55556	0	0
1	18830360	18830708	2.18391	4.22414	0	0.571839
1	18906915	18907003	41.0227	38.9773	4.04545	4.52273
1	19000850	19000946	1.97917	10.2083	0	0
1	19065163	19065191	176.429	43.75	0	0
1	19262060	19262382	3.54037	9.13043	0	0
1	19262624	19263121	4.20523	2.95775	0.716298	0
1	19263344	19264125	13.6236	17.2535	0	0
1	19264482	19264707	1.68889	2.17778	0	0
1	19272685	19272969	1.33803	3.4507	0	1.40141
1	19275462	19275679	3.5023	6.77419	0	0
1	19323461	19323605	14.5139	17.0139	0	0
1	19331397	19331581	30.9783	25.2989	24.1848	9.7337
1	19375568	19375744	8.63636	4.17614	0	0
1	19377201	19377488	1.32404	1.70732	0	0
1	19436803	19436919	4.91379	2.11207	0	0
1	19439258	19439413	12.2581	11.0645	5.74194	0
1	19451981	19452073	10.3261	2.66304	0	0
1	19465400	19465571	5.55556	1.43275	0	0
1	19481917	19482115	10.5556	9.89899	1.79798	1.00505
1	19693330	19693474	7.91667	6.80556	0	1.38194
1	19735016	19735155	41.0072	22.9137	10.2446	1.43165
1	19838414	19838440	21.9231	18.8462	0	0
1	19854848	19854949	9.40594	14.5545	1.76238	1.9703
1	19922719	19922834	24.7826	10.6522	3.09565	0
1	19984172	19984298	21.1111	19.4444	1.4127	1.57937
1	20030005	20030106	7.52475	4.85149	1.76238	0
1	20055152	20055248	5.9375	2.55208	0	0
1	20184614	20184863	9.15663	6.88755	4.28916	1.59839
1	20261942	20262147	1.85366	5.97561	0	0
1	20263626	20263674	3.95833	25.5208	0	4.14583
1	20263842	20263954	8.48214	4.375	1.58929	0
1	20292025	20292048	33.0435	10.6522	23.2174	0
1	20295424	20295565	6.73759	6.95035	2.52482	0
1	20297690	20297720	19	32.6667	0	13.2667
1	20303492	20303580	6.47727	5.56818	0	0
1	20327797	20327941	42.2222	40.8333	6.18056	2.76389
1	20464233	20464415	2.08791	6.73077	0	0
1	20504325	20504702	2.51989	1.29973	0	0
1	20505523	20505639	39.3103	38.0172	3.06897	6.86207
1	20507749	20507955	5.53398	4.75728	1.72816	0
1	20509089	20509270	3.14917	2.70718	0	0
1	20562841	20562948	21.3084	18.3178	1.66355	0
1	20624077	20624350	8.35165	8.97436	1.30403	0
1	20637284	20637313	91.7241	67.5862	6.13793	13.7241
1	20843100	20843197	37.2165	35.3608	3.6701	0
1	20888131	20888210	26.4557	24.8101	2.25316	0
1	20947751	20947930	4.24581	0	0	0
1	20998240	20998371	27.5573	11.2214	0	1.51908
1	21016176	21017009	8.89556	7.05882	0	0
1	21017246	21017490	3.89344	4.01639	0	0
1	21017593	21018714	3.89831	3.71543	0	0.17752
1	21019122	21019450	8.10976	5.22866	0.542683	0
1	21019641	21020117	5.58824	0.514706	0	0
1	21020347	21020474	5.98425	1.92913	0	0
1	21020624	21021120	3.06452	3.95161	0	0.40121
1	21021691	21022121	1.76744	3.4186	0	0.462791
1	21024208	21024316	3.51852	6.80556	0	0
1	21056691	21056918	7.53304	15.1101	0	2.62996
1	21067591	21067839	4.59677	0	0.717742	0
1	21110388	21110531	15.9441	6.85315	0	0
1	21113765	21113972	4.58937	3.55072	0	0.961353
1	21259730	21259815	11.1765	2.88235	0	0
1	21272433	21272635	1.88119	3.63861	0	0.985149
1	21306476	21306581	5.42857	11.6667	0	0
1	21444538	21444616	92.5641	62.8205	6.84615	7.65385
1	21678226	21678278	25.5769	18.8462	0	0
1	21731683	21731837	16.039	4.77273	0	0
1	21734859	21735011	15	12.8947	4.68421	1.30921
1	21754054	21754309	5.96078	0	0	0.780392
1	21758479	21758790	10.9968	4.72669	0.572347	0
1	21787501	21787585	9.04762	14.5833	0	0
1	21866781	21866815	61.4706	86.4706	0	0
1	21884390	21884760	2.56757	4.63514	0.481081	0
1	21888432	21888565	11.4286	1.84211	0	0
1	21929959	21930119	3.5625	7.65625	4.45	0
1	21937152	21937288	37.7206	54.0441	5.23529	1.46324
1	21955181	21955449	6.3806	2.74254	0	0
1	22001959	22002255	2.56757	0.827703	0	1.34459
1	22012957	22013171	5.3271	6.86916	0	0
1	22020917	22020975	9.82759	4.22414	0	0
1	22102899	22103003	21.9231	2.35577	1.71154	0
1	22103200	22103342	2.67606	10.3521	2.50704	0
1	22103459	22103627	16.9643	14.5833	2.11905	8.29167
1	22160318	22160397	79.3671	77.5316	9.01266	0
1	22206174	22206270	15.8333	0	0	2.07292
1	22233634	22233694	82.3333	57.1667	17.8	13.2667
1	22292426	22292467	23.1707	0	4.34146	0
1	22308874	22309614	8.47297	10.2635	0	0.806757
1	22310018	22310250	9.82759	9.50431	5.37069	4.28879
1	22411953	22412085	7.19697	9.2803	0	0
1	22475125	22475371	5.4065	6.97154	0.723577	0
1	22526016	22526249	5.70815	8.41202	2.29185	1.70815
1	22530461	22530512	85.6863	76.8627	3.4902	3.90196
1	22543755	22543879	6.12903	5.92742	0	1.60484
1	22561696	22561822	24.127	19.4444	1.4127	4.7381
1	22563340	22563509	2.24852	2.89941	0	0
1	22638105	22638283	18.1461	13.764	1	0
1	22643254	22643636	3.97906	2.56545	0	0.520942
1	22730224	22730347	9.26829	27.8862	1.44715	0
1	22735716	22735822	23.3019	13.8679	0	0
1	22735959	22735991	124.688	84.2188	16.6875	18.6562
1	22737097	22737253	17.0513	20.4167	3.42308	0
1	22774273	22774625	2.69886	1.39205	0	0
1	22841452	22841591	30.0719	17.6259	11.5252	11.4532
1	22852830	22852918	2.15909	11.1364	8.09091	0
1	22898450	22898868	3.63636	7.03349	0.425837	0
1	22899193	22899309	6.55172	2.11207	0	0
1	22913746	22913878	2.87879	9.2803	0	0
1	23017935	23018023	12.9545	0	12.1364	33.9205
1	23031965	23032103	68.8406	72.7899	19.3478	14.4203
1	23041782	23041961	74.3017	79.3855	8.94972	4.44693
1	23145317	23145503	4.08602	7.90323	0	0
1	23220558	23220811	11.2648	19.3676	1.40711	0
1	23253043	23253073	25.3333	32.6667	0	6.63333
1	23292058	23292235	4.29379	2.76836	1.00565	0
1	23307537	23307645	10.5556	2.26852	0	1.84259
1	23325863	23326096	6.52361	0	0.763948	0
1	23363528	23363617	6.40449	11.0112	0	0
1	23381228	23381385	12.1019	6.24204	0	0
1	23393324	23393421	13.7113	17.6804	3.6701	0
1	23403445	23403522	17.2727	9.54545	0	0
1	23403749	23403795	8.26087	15.9783	0	0
1	23407742	23408007	7.88679	8.32075	0	0.750943
1	23472503	23472699	1.93878	2.5	0	0
1	23521747	23521887	17.6429	17.5	1.27143	0
1	23522624	23522767	10.6294	8.56643	1.24476	0
1	23523386	23523506	6.33333	4.08333	0	0
1	23524171	23524433	2.17557	3.74046	0	0
1	23525522	23525716	1.95876	5.05155	0	0
1	23526050	23526170	11.0833	4.08333	1.48333	1.65833
1	23526409	23526712	5.0165	7.27723	0	0
1	23528393	23528704	3.66559	2.36334	1.71704	0
1	23622074	23622175	3.76238	14.5545	3.52475	0
1	23627455	23627589	2.83582	3.65672	0	0
1	23698243	23698302	90.1695	70.5932	3.01695	3.37288
1	23708995	23709160	13.8182	7.42424	0	0
1	23800645	23800784	23.2374	12.3381	1.28058	2.86331
1	23926678	23926815	23.5766	32.1898	9.09489	0
1	23962881	23962975	14.1489	28.6702	9.46809	4.23404
1	23989606	23989698	12.3913	5.32609	0	0
1	24031316	24031566	14.44	7.84	1.424	0.796
1	24084401	24084433	59.375	45.9375	0	6.21875
1	24195262	24195506	2.33607	3.0123	0	0
1	24221472	24221574	5.58824	4.80392	1.7451	0
1	24250477	24250642	4.60606	1.48485	0	0
1	24372454	24372563	8.7156	11.2385	0	1.82569
1	24401276	24401358	16.2195	5.97561	0	0
1	24479011	24479125	6.66667	6.44737	0	0
1	24577227	24577318	8.35165	8.07692	1.95604	0
1	24623986	24624157	2.22222	4.29825	2.08187	0
1	24660569	24660719	2.53333	6.53333	0	0
1	24668725	24668845	7.91667	8.16667	0	0
1	24727732	24727787	10.3636	4.45455	0	0
1	24730213	24730382	2.24852	4.34911	0	0
1	24791277	24791342	26.3077	7.53846	0	0
1	24821548	24821581	5.75758	37.1212	0	0
1	24881805	24882053	5.3629	17.7823	2.87097	1.60484
1	24882905	24882989	20.3571	8.75	2.11905	14.2143
1	24893537	24893734	1.92893	3.73096	0	0
1	24955957	24956209	7.53968	6.80556	0	0
1	24956379	24956407	6.78571	26.25	0	0
1	24956725	24956846	9.42149	4.04959	0	0
1	24957288	24957678	2.92308	3.76923	0.45641	0
1	24984848	24985081	3.2618	5.25751	0	0
1	25242800	25243007	24.7826	28.4058	1.71981	0.961353
1	25250738	25250938	10.45	4.9	1.78	0
1	25251514	25251814	7.6	3.26667	0.593333	0
1	25251942	25252379	22.6087	15.1373	0	0.910755
1	25265817	25265901	15.8333	8.75	0	0
1	25304285	25304448	5.82822	1.50307	0	0
1	25304623	25305052	6.20047	0	0	0
1	25305554	25305804	9.88	7.84	0	0
1	25306674	25306768	14.1489	10.4255	0	0
1	25306881	25306997	3.27586	8.44828	0	0
1	25308853	25309139	11.2937	4.28322	0	0
1	25309426	25309771	9.36232	6.3913	0	0
1	25310292	25310513	11.1765	13.3032	0.80543	0
1	25311123	25311262	9.56835	3.52518	0	0
1	25312613	25313333	12.4028	14.2917	0	0.552778
1	25335304	25335508	3.72549	2.40196	0	0
1	25346138	25346344	1.84466	3.56796	0	0
1	25378778	25378944	12.5904	8.85542	2.14458	0
1	25475371	25475494	7.72358	13.9431	1.44715	1.61789
1	25488495	25488682	4.06417	6.5508	0	2.12834
1	25510264	25510326	64.3548	63.2258	100.484	80.2419
1	25523359	25523501	18.7324	10.3521	1.25352	1.40141
1	25549904	25550168	10.7955	3.71212	0.674242	0
1	25557502	25557710	5.48077	2.35577	1.71154	0
1	25624668	25624709	23.1707	5.97561	0	0
1	25678082	25678147	140.308	139.462	38.3385	24.4923
1	25701918	25702022	27.4038	49.4712	3.42308	11.4808
1	25725683	25725822	183.165	139.245	10.2446	7.15827
1	25726045	25726206	24.7826	24.3478	0	1.23602
1	25735240	25735313	249.863	201.37	17.0685	2.72603
1	25740398	25740466	30.7353	18.0147	5.23529	8.77941
1	25818736	25818796	6.33333	8.16667	0	0
1	25867257	25867499	10.2066	8.09917	0	0
1	25883963	25883993	44.3333	40.8333	0	0
1	25907551	25907657	14.3396	9.24528	0	0
1	25946104	25946200	9.89583	5.10417	0	0
1	25955669	25955982	1.21406	2.34824	0	0
1	25990288	25990397	10.4587	13.4862	0	0
1	25994087	25994406	3.57367	3.0721	0	0
1	26017498	26017580	11.5854	17.9268	2.17073	0
1	26022820	26022965	13.1034	11.8276	2.45517	2.74483
1	26154736	26154804	8.38235	7.20588	0	0
1	26221131	26221308	4.29379	4.15254	0	0
1	26276842	26277021	18.0447	16.4246	0	0
1	26292563	26292698	1.40741	7.25926	0	0
1	26307276	26307408	12.9545	25.9848	12.1364	7.53788
1	26378737	26378812	22.8	13.0667	2.37333	5.30667
1	26439168	26439234	8.63636	11.1364	0	0
1	26466201	26466424	0.852018	3.29596	0	0
1	26470216	26470312	15.8333	7.65625	1.85417	0
1	26471885	26472067	62.6374	33.6538	14.6703	0
1	26472695	26472975	19	7	0.635714	0
1	26522247	26522337	10.5556	8.16667	0	0
1	26561802	26561994	0	10.2083	0.927083	0
1	26579556	26580385	33.462	26.8938	4.29433	2.16043
1	26582704	26582848	2.63889	5.10417	0	0
1	26585947	26586014	8.50746	14.6269	0	0
1	26587103	26587157	10.5556	9.07407	0	0
1	26646776	26646847	5.35211	6.90141	0	5.60563
1	26672004	26672043	34.1026	37.6923	4.5641	10.2051
1	26764471	26764596	4.56	7.84	0	0
1	26906405	26906519	8.33333	2.14912	0	0
1	26947887	26948001	16.6667	15.0439	3.12281	3.49123
1	27022769	27022801	17.8125	30.625	0	0
1	27088866	27088919	3.58491	18.4906	0	0
1	27089708	27089747	4.87179	37.6923	0	10.2051
1	27140899	27141097	3.83838	3.71212	0	0
1	27231804	27231959	4.90323	3.16129	0	0
1	27372091	27372233	9.3662	6.90141	1.25352	0
1	27464961	27465102	8.08511	13.9007	5.04965	9.87943
1	27473056	27473173	9.74359	0	0	0
1	27490298	27490408	5.18182	4.45455	0	0
1	27526230	27526344	6.66667	2.14912	1.5614	0
1	27563963	27564191	6.66667	4.29825	0.780702	0
1	27577993	27578367	1.52406	1.96524	0	0
1	27580019	27580136	4.87179	4.18803	0	0
1	27600013	27600078	2.92308	11.3077	0	0
1	27614707	27614841	2.83582	5.48507	0	0
1	27655275	27655530	3.72549	1.92157	0	0
1	27687681	27687990	3.07443	2.37864	0	1.93204
1	27843019	27843170	5.03311	1.62252	0	0
1	27849229	27849309	28.5	36.75	4.45	4.975
1	27851083	27851248	4.60606	2.9697	0	0
1	27851368	27851870	2.6494	5.85657	0	0
1	27860419	27860546	2.99213	3.85827	0	0
1	27886302	27886515	2.67606	11.5023	0.835681	0
1	27891352	27891512	8.3125	3.0625	0	0
1	28029523	28029601	14.6154	6.28205	6.84615	0
1	28092315	28092553	2.39496	2.05882	0	0
1	28147509	28147580	5.35211	13.8028	0	2.80282
1	28199667	28199884	4.37788	4.51613	0	0
1	28206714	28207069	14.9859	26.2254	1.00282	0
1	28207587	28207757	16.7647	20.1765	0	1.17059
1	28208355	28208731	8.08511	13.0319	0	0
1	28220221	28220288	14.1791	3.65672	2.65672	0
1	28220446	28220655	6.36364	11.7225	0	0.952153
1	28255739	28255846	12.4299	6.86916	0	0
1	28255977	28256560	5.86621	4.2024	0	0
1	28298813	28298902	21.3483	35.7865	4	4.47191
1	28311131	28311359	10	5.37281	0	0
1	28380085	28380216	5.80153	11.2214	0	1.51908
1	28380915	28381068	13.6601	9.60784	1.1634	2.60131
1	28443255	28443348	8.17204	7.90323	0	0
1	28509086	28509299	47.277	28.7559	4.1784	0
1	28595054	28595354	5.7	2.45	0.593333	0
1	28597244	28597366	12.459	10.041	1.45902	0
1	28617730	28617874	13.1944	11.9097	1.23611	0
1	28713175	28713256	16.4198	24.1975	0	0
1	28784239	28784332	134.839	123.817	19.1398	12.8387
1	28883924	28884115	1.98953	2.56545	0	0
1	28884462	28884495	46.0606	37.1212	0	0
1	28909505	28909689	9.29348	11.9837	0.967391	0
1	29013270	29013306	42.2222	102.083	0	0
1	29053846	29053976	11.6923	7.53846	0	0
1	29054103	29056068	24.173	21.57	0.0905852	0.101272
1	29060031	29060160	14.7287	15.1938	0	0
1	29061311	29061512	3.78109	2.43781	0.885572	0
1	29140438	29140587	16.5772	14.7987	2.38926	1.33557
1	29199311	29199410	19.1919	34.6465	1.79798	0
1	29251720	29251866	16.9178	10.0685	1.21918	0
1	29262952	29263144	18.8021	12.7604	2.78125	1.03646
1	29297702	29297846	1.31944	5.10417	0	0
1	29362677	29362974	14.7138	17.3232	1.79798	0.670034
1	29375297	29375451	35.7792	50.9091	2.31169	2.58442
1	29396648	29396909	8.00766	5.63218	0.681992	0
1	29402113	29402194	9.38272	9.07407	0	0
1	29497918	29497970	14.6154	18.8462	0	7.65385
1	29613957	29613991	16.7647	21.6176	5.23529	17.5588
1	29685566	29685655	53.3708	30.2809	0	0
1	29793769	29793924	9.80645	9.48387	0	0
1	29795530	29795714	4.13043	9.32065	0	0
1	29796726	29796966	8.70833	1.02083	0.741667	0
1	29797826	29797967	13.4752	0	0	0
1	29838832	29838914	9.26829	14.939	0	0
1	29871211	29871331	7.91667	2.04167	0	0
1	29938624	29938869	3.10204	3	0.726531	0.812245
1	29994651	29994868	5.25346	2.25806	0	0
1	30053591	30053630	194.872	125.641	13.6923	15.3077
1	30099354	30099478	4.59677	1.97581	0	0
1	30099803	30100001	2.87879	8.66162	0.89899	0
1	30149105	30149237	5.75758	11.1364	0	0
1	30177864	30178105	6.30705	2.0332	0	0
1	30237137	30237282	11.7931	1.68966	0	0
1	30249223	30249416	10.829	5.07772	0	0
1	30278043	30278119	7.5	6.44737	0	0
1	30386096	30386180	4.52381	5.83333	0	0
1	30450585	30450711	22.619	31.1111	1.4127	0
1	30508810	30508835	30.4	68.6	0	0
1	30518794	30519159	1.56164	1.34247	0	0
1	30574674	30574749	5.06667	6.53333	0	0
1	30650451	30650821	2.56757	3.31081	0	0
1	30651521	30651617	5.9375	5.10417	0	0
1	30658590	30658862	3.49265	1.80147	0	0
1	30677422	30677584	16.4198	28.7346	6.59259	1.2284
1	30724365	30724697	25.753	18.4488	5.89759	3.59639
1	30770325	30770563	2.39496	2.05882	0	0
1	30808416	30808572	7.30769	7.85256	0	0
1	30810409	30810690	8.79004	17.4377	0	0
1	30876838	30877014	20.5114	20.8807	6.06818	5.65341
1	30907667	30907717	3.8	19.6	0	0
1	30955125	30955264	10.9353	8.81295	0	4.29496
1	30969618	30969804	5.10753	1.3172	0	0
1	31039064	31039245	27.2928	27.0718	0	0
1	31096037	31096199	3.51852	1.51235	0	0
1	31098731	31098992	1.45594	4.69349	0	0
1	31184149	31184272	3.08943	3.98374	0	0
1	31361140	31361410	7.03704	2.72222	0	0
1	31434367	31434657	5.24138	4.22414	0	0.686207
1	31523663	31523735	81.8056	85.0694	126.083	74.625
1	31558555	31558641	4.4186	5.69767	0	2.31395
1	31589714	31589825	1.71171	6.62162	0	1.79279
1	31627504	31627631	4.48819	7.71654	0	0
1	31692149	31692199	19	14.7	0	3.98
1	31725800	31726039	3.9749	10.251	0	0
1	31744450	31744603	36.0131	19.2157	3.4902	1.30065
1	31755429	31755632	7.48768	4.82759	0	0
1	31759624	31759665	60.2439	29.878	0	0
1	31779631	31779737	89.6226	87.8302	15.1132	7.50943
1	31923831	31923917	53.0233	48.4302	0	0
1	31958161	31958404	6.25514	15.1235	0.73251	2.45679
1	32001364	32001400	21.1111	27.2222	0	0
1	32025424	32025574	2.53333	8.16667	1.18667	0
1	32090758	32090885	16.4567	9.64567	0	0
1	32090988	32091065	7.4026	12.7273	0	0
1	32103950	32104010	12.6667	4.08333	0	0
1	32196589	32196627	10	12.8947	0	0
1	32239691	32240216	6.51429	6.06667	0	0
1	32240351	32240520	13.4911	4.34911	0	2.35503
1	32240739	32240873	9.92537	3.65672	0	4.45522
1	32240980	32241121	5.39007	1.73759	0	0
1	32306030	32306349	11.9122	4.60815	1.11599	0.623824
1	32309913	32310111	7.67677	4.94949	1.79798	1.00505
1	32311838	32312413	4.29565	3.4087	0	0
1	32312569	32312917	9.28161	10.5603	0.511494	0
1	32365767	32365837	21.7143	21	5.08571	0
1	32461435	32461515	4.75	9.1875	0	0
1	32496271	32496329	147.414	88.7069	15.3448	17.1552
1	32499087	32499258	11.1111	5.73099	0	0
1	32507242	32507328	13.2558	0	0	0
1	32571867	32571998	10.1527	9.35115	0	0
1	32572387	32572510	23.1707	21.9106	0	0
1	32691435	32691640	5.56098	7.17073	0	0
1	32801896	32802143	3.84615	2.97571	0	0
1	32802439	32802533	58.617	59.9468	9.46809	0
1	32802789	32802995	2.76699	3.56796	0	0
1	32826141	32826184	110.465	96.8605	0	0
1	32827235	32827358	74.1463	117.52	4.34146	11.3252
1	32860444	32860504	28.5	0	0	0
1	32955047	32955155	19.3519	6.80556	3.2963	1.84259
1	32980383	32980615	4.91379	0	0	0
1	33035178	33035346	12.4405	10.2083	0	1.18452
1	33036312	33036412	9.5	4.9	0	0
1	33145599	33145784	7.18919	23.8378	0	0
1	33147486	33147956	1.61702	3.64894	0.378723	0
1	33161190	33161280	4.22222	8.16667	0	0
1	33289590	33289851	5.82375	0.938697	0	0
1	33397067	33397244	8.58757	5.53672	3.01695	0
1	33499858	33500330	6.84322	9.34322	2.26271	2.52966
1	33505447	33505529	9.26829	17.9268	2.17073	2.42683
1	33527755	33527819	20.7812	11.4844	0	0
1	33531260	33531415	2.45161	7.90323	0	0
1	33531780	33531831	11.1765	9.60784	0	0
1	33537392	33537639	4.61538	4.95951	0.720648	0
1	33564328	33564534	9.2233	7.13592	0	0.966019
1	33568729	33568871	8.02817	10.3521	1.25352	7.00704
1	33580749	33580907	14.4304	13.9557	6.75949	1.25949
1	33589080	33589154	43.6486	82.7703	28.8649	21.5135
1	33589440	33589657	21.8894	13.5484	20.5069	18.341
1	33590505	33590662	3.63057	9.36306	0	0
1	33697622	33697756	4.25373	9.14179	0	0
1	33795999	33796169	17.8824	15.8529	2.09412	0
1	33989660	33989863	2.80788	2.41379	0	0
1	34030411	34030721	3.67742	6.32258	0.574194	0.641935
1	34031759	34031900	18.8652	24.3262	2.52482	0
1	34041861	34041948	4.36782	5.63218	0	0
1	34235504	34235625	6.28099	2.02479	2.94215	0
1	34353563	34353683	6.33333	6.125	0	0
1	34405779	34405984	1.85366	3.58537	0	0
1	34539842	34540115	2.78388	0	0	0.728938
1	34611416	34611462	16.5217	10.6522	0	0
1	34658546	34658704	2.40506	3.10127	0	0
1	34668983	34669016	69.0909	37.1212	0	0
1	34715568	34715603	32.5714	0	0	0
1	34727413	34727461	3.95833	20.4167	0	0
1	34779505	34779701	32.9592	33.75	10.898	7.10714
1	34798318	34798421	16.6019	26.165	1.72816	1.93204
1	34895580	34895774	4.89691	5.05155	0	0
1	34970924	34971088	3.47561	2.9878	0	0
1	35077785	35078024	17.4895	10.251	0	1.66527
1	35190666	35190805	20.5036	44.0647	15.3669	17.1799
1	35430249	35430384	7.03704	0	0	0
1	35459473	35459538	8.76923	18.8462	2.73846	0
1	35528657	35528785	13.3594	13.3984	0	0
1	35528906	35529029	12.3577	3.98374	0	0
1	35529136	35530574	44.2629	36.8011	0	0
1	35530756	35530825	5.50725	10.6522	0	0
1	35531042	35531485	9.43567	7.18962	0	0
1	35532374	35532515	5.39007	3.47518	0	0
1	35579531	35579656	13.68	15.68	1.424	0
1	35580915	35581151	16.9068	16.6102	0.754237	0
1	35589340	35589446	5.37736	6.93396	0	0
1	35595855	35595961	7.16981	6.93396	0	0
1	35783637	35783817	5.27778	9.52778	0	0
1	35794779	35794940	7.08075	1.52174	0	0
1	35977208	35977578	14.3784	10.5946	2.88649	0.537838
1	35978401	35978555	6.16883	1.59091	0	1.29221
1	36063597	36063756	44.2138	38.522	21.2704	26.283
1	36064648	36064724	12.5	6.44737	2.34211	2.61842
1	36128937	36129137	5.7	3.675	0	0
1	36197403	36197652	9.91968	7.87149	0.714859	0
1	36198457	36198836	3.00792	4.52507	0	0
1	36198948	36199203	14.1569	3.84314	1.39608	0
1	36199357	36200060	15.4054	13.5917	0.506401	0
1	36200282	36200621	3.36283	6.50442	0	0
1	36248868	36249141	6.95971	6.28205	1.30403	1.45788
1	36290204	36290274	24.4286	17.5	0	8.52857
1	36302266	36302296	126.667	204.167	5.93333	0
1	36452773	36452840	5.67164	7.31343	0	0
1	36453650	36453703	7.16981	18.4906	6.71698	0
1	36512504	36512600	47.5	45.9375	0	0
1	36752982	36753076	8.08511	7.81915	1.89362	0
1	36779442	36779612	21.2353	12.9706	1.04706	0
1	36793719	36793802	27.4699	8.85542	0	0
1	36872300	36872351	52.1569	43.2353	13.9608	0
1	36872984	36873155	17.7778	11.462	2.08187	3.49123
1	36880134	36880317	4.15301	0	0	0
1	36991857	36992008	5.03311	6.49007	0	0
1	37055231	37055368	1.38686	5.36496	0	0
1	37091737	37091852	14.8696	8.52174	3.09565	0
1	37131556	37131772	6.15741	5.6713	0	0
1	37173167	37173395	5.83333	3.22368	0	1.74561
1	37248482	37248624	12.0423	5.17606	2.50704	0
1	37331822	37331900	4.87179	15.7051	0	0
1	37391405	37391561	9.74359	3.14103	0	0
1	37481543	37481956	22.0823	15.4237	1.72397	0
1	37511395	37511486	6.26374	8.07692	1.95604	4.37363
1	37511688	37511808	6.33333	2.04167	0	3.31667
1	37682061	37682175	45	23.6404	3.12281	3.49123
1	37685463	37685515	10.9615	18.8462	3.42308	0
1	37702516	37702680	6.95122	5.97561	5.42683	2.42683
1	37832564	37832787	2.55605	4.39462	0	0
1	37940514	37940686	14.3605	9.97093	3.10465	2.31395
1	38005810	38005909	3.83838	12.3737	0	0
1	38334310	38334504	4.89691	1.26289	0	0
1	38335791	38336049	1.47287	9.49612	0	0
1	38336241	38336349	8.7963	0	0	0
1	38336471	38336669	4.79798	3.71212	0	0
1	38336858	38337036	1.06742	4.12921	0	0
1	38360925	38361125	2.85	4.9	0	0
1	38362838	38363135	5.75758	4.12458	0	0
1	38363310	38363664	9.66102	5.53672	0	0.562147
1	38364017	38364071	7.03704	18.1481	0	0
1	38364246	38364668	11.7062	12.1919	0.843602	0
1	38364814	38365183	22.6558	11.2873	2.41192	2.15718
1	38365468	38365671	10.2956	12.069	0	0
1	38365880	38365903	16.5217	42.6087	0	0
1	38437065	38437325	2.92308	2.82692	1.36923	0
1	38441212	38441264	14.6154	0	0	0
1	38451191	38451347	0	6.28205	0	0
1	38451619	38452920	23.8048	19.02	0.273636	0.305919
1	38453466	38453583	16.2393	4.18803	0	0
1	38453959	38454089	4.38462	1.88462	0	0
1	38533778	38534072	7.7551	10.8333	0	0.676871
1	38560863	38560933	8.14286	3.5	0	0
1	38591233	38591582	25.043	21.7622	3.5702	0
1	38669553	38669797	17.1311	26.1066	1.45902	0
1	38709748	38709870	15.5738	8.03279	7.29508	0
1	38730820	38731291	5.64756	1.04034	0	0
1	38764777	38765038	11.6475	0.938697	0	0
1	38765489	38765779	9.82759	0.844828	0	0
1	38768344	38768620	5.50725	4.43841	0	0
1	38771454	38771496	18.0952	17.5	0	0
1	38772072	38772310	8.78151	6.17647	0	0
1	38778810	38778939	2.94574	11.3953	0	0
1	38787369	38787459	0	10.8889	0	0
1	38927435	38927488	21.5094	55.4717	3.35849	0
1	38935504	38935604	5.7	12.25	1.78	0
1	39123746	39123848	7.45098	4.80392	0	1.95098
1	39153159	39153259	11.4	0	3.56	0
1	39193630	39193819	4.02116	5.18519	0	0
1	39208936	39209073	2.77372	3.57664	0	0
1	39330133	39330212	28.8608	34.1139	2.25316	7.55696
1	39445657	39445785	4.45312	5.74219	0	0
1	39465234	39465378	3.95833	5.10417	0	0
1	39546258	39546341	6.86747	8.85542	0	2.39759
1	39645658	39645765	5.3271	2.28972	0	0
1	39709017	39709164	2.58503	8.33333	1.21088	0
1	39710113	39710265	11.25	9.67105	4.68421	0
1	39718386	39718523	1.38686	12.5182	0	0
1	39744685	39744747	6.12903	7.90323	0	0
1	39761047	39761115	13.9706	10.8088	0	2.92647
1	39838241	39838514	0.695971	3.58974	0	0
1	39873053	39873090	46.2162	19.8649	0	5.37838
1	39874780	39874847	22.6866	18.2836	0	0
1	39902853	39902985	7.19697	9.2803	0	0
1	39957817	39957974	8.47134	4.68153	0	0
1	39988847	39989150	7.52475	8.08581	0.587459	0
1	39990494	39990765	9.8155	2.71218	0	1.46863
1	39990879	39990956	7.4026	3.18182	0	0
1	40048204	40048390	4.08602	2.63441	0	0
1	40049192	40049407	0.883721	3.4186	0.827907	0
1	40159694	40159755	15.5738	8.03279	0	0
1	40261460	40261580	3.16667	4.08333	0	0
1	40319082	40319243	10.6211	25.8696	3.31677	4.9441
1	40369868	40369981	23.5398	26.0177	0	0
1	40374072	40374268	2.90816	2.5	0	2.03061
1	40378249	40378364	23.1304	10.6522	1.54783	0
1	40396723	40396750	14.0741	36.2963	0	0
1	40429310	40429390	4.75	12.25	0	0
1	40437182	40437381	4.77387	1.23116	0	0
1	40437489	40437675	5.10753	1.3172	0	0
1	40440950	40441037	8.73563	11.2644	0	0
1	40530846	40531232	6.89119	4.44301	0	0
1	40546026	40546170	2.63889	3.40278	0	0
1	40689512	40689545	23.0303	14.8485	10.7879	0
1	40698645	40698932	2.64808	5.97561	0.620209	0.69338
1	40735043	40735195	7.5	6.44737	0	0
1	40879550	40879621	13.3803	24.1549	5.01408	2.80282
1	40898172	40898207	16.2857	7	0	0
1	40914519	40914605	77.3256	139.593	31.0465	13.8837
1	40953014	40953106	10.3261	10.6522	0	4.32609
1	41030817	41030942	6.08	19.6	2.848	0
1	41041228	41041384	6.08974	1.57051	0	0
1	41049475	41049682	11.0145	10.6522	2.57971	1.92271
1	41144481	41144632	3.77483	1.62252	0	0
1	41320869	41321115	16.2195	4.97967	0	0
1	41321915	41322061	26.0274	13.4247	1.21918	0
1	41322218	41323471	11.8276	10.9497	0.426177	0
1	41323770	41323949	36.0894	28.743	0	0
1	41325003	41325216	5.35211	1.15023	0	0
1	41326324	41326514	6	5.15789	0	0
1	41332316	41332468	3.75	4.83553	0	0
1	41338398	41338448	22.8	29.4	0	0
1	41402613	41402743	5.84615	5.65385	1.36923	0
1	41434859	41435062	10.2956	6.03448	0	0
1	41435209	41435395	7.15054	0	0	0
1	41466766	41467031	3.58491	5.54717	0	0
1	41502884	41503061	5.36723	6.9209	0	0
1	41511843	41511944	5.64356	4.85149	0	0
1	41561482	41561605	7.72358	5.97561	0	0
1	41605695	41605752	16.6667	30.0877	0	0
1	41903312	41903405	6.12903	2.63441	0	0
1	41973248	41973447	2.86432	2.46231	0	0
1	41980336	41980519	11.4208	8.03279	1.94536	0
1	41992254	41992443	16.0847	16.8519	3.7672	7.37037
1	41992971	41993298	10.4587	11.2385	0	0.608563
1	41993554	41993759	18.5366	11.9512	0.868293	0.970732
1	41996287	41996371	95	70	10.5952	2.36905
1	42010979	42011162	3.11475	1.3388	0.972678	1.08743
1	42041558	42041811	5.25692	1.93676	0	0
1	42046091	42046212	7.85124	10.124	1.47107	0
1	42070615	42070718	31.3592	38.0583	5.18447	1.93204
1	42083984	42084043	9.66102	20.7627	3.01695	0
1	42096391	42096565	6.55172	5.63218	3.06897	0
1	42109098	42109282	12.3913	3.99457	0	0
1	42208738	42208825	6.55172	5.63218	2.04598	0
1	42215201	42215324	4.63415	5.97561	0	0
1	42229102	42229259	6.05096	9.36306	1.13376	0
1	42294248	42294343	20	12.8947	0	2.09474
1	42411171	42411274	25.8252	14.2718	5.18447	1.93204
1	42439768	42440020	3.76984	5.83333	0.706349	0.789683
1	42455560	42455671	15.4054	4.41441	0	0
1	42467989	42468068	33.6709	9.3038	4.50633	0
1	42468886	42469011	44.08	21.56	4.272	0
1	42531053	42531350	42.862	42.8956	0.599327	1.34007
1	42569811	42570040	3.31878	9.62882	1.55459	0
1	42744081	42744274	8.8601	3.80829	0	0
1	42825316	42825364	39.5833	20.4167	11.125	8.29167
1	42857950	42858342	5.33163	1.875	0	0
1	42899775	42899807	47.5	15.3125	0	0
1	43062102	43062164	9.19355	11.8548	0	0
1	43174460	43174506	53.6957	37.2826	0	0
1	43194447	43194512	11.6923	3.76923	0	0
1	43225888	43226129	3.15353	1.0166	0.738589	0.825726
2	22818	23292	2.80591	7.75316	0	0.419831
2	57232	57367	8.44444	3.62963	3.95556	1.47407
2	66578	66762	14.4565	5.32609	0	1.08152
2	67409	67579	5.58824	4.32353	0	0
2	72747	72875	2.96875	9.57031	0	0
2	117632	117803	13.3333	12.8947	6.24561	0
2	152575	152689	11.6667	0	0	1.74561
2	225398	225526	2.96875	3.82812	0	0
2	246722	246770	7.91667	20.4167	0	0
2	426197	426310	3.36283	8.67257	0	0
2	464713	465039	2.91411	3.75767	0.546012	0
2	505557	505725	33.9286	18.9583	4.2381	3.55357
2	533762	534030	4.96269	2.74254	0.664179	2.22761
2	634806	634886	11.875	9.1875	0	2.4875
2	698383	698546	13.9877	4.5092	2.18405	0
2	798973	799212	28.6192	23.5774	2.23431	3.33054
2	807618	807752	76.5672	87.7612	30.5522	56.4328
2	815836	815861	372.4	362.6	49.84	31.84
2	815992	816201	53.6364	53.9234	11.0718	4.76077
2	855518	855547	26.2069	8.44828	0	0
2	1025431	1025606	3.25714	5.6	0	1.13714
2	1027850	1027998	42.3649	8.27703	1.2027	2.68919
2	1029655	1029721	34.5455	29.697	13.4848	0
2	1112874	1112944	13.5714	24.5	2.54286	2.84286
2	1116704	1116851	6.46259	6.66667	0	0
2	1178067	1178118	14.902	0	3.4902	0
2	1294786	1295319	21.0319	22.0638	0.667917	0
2	1296044	1296440	21.5909	25.9848	0	1.50758
2	1296548	1296783	24.2553	34.4043	4.54468	0
2	1300153	1300297	2.63889	6.80556	0	0
2	1300503	1300565	82.7419	47.4194	11.4839	0
2	1367226	1367271	12.6667	16.3333	0	0
2	1423029	1423154	12.16	5.88	0	0
2	1443162	1443293	5.80153	1.87023	0	0
2	1489340	1489394	10.5556	22.6852	0	3.68519
2	1512545	1512619	10.2703	16.5541	2.40541	0
2	1514360	1514419	12.8814	16.6102	9.05085	3.37288
2	1519059	1519333	4.16058	0.894161	0	0.726277
2	1577320	1577511	0.994764	5.13089	0	1.04188
2	1601898	1602001	1.84466	9.51456	1.72816	0
2	1646104	1646280	28.0682	19.4886	3.03409	4.52273
2	1655863	1655939	15	9.67105	0	0
2	1698598	1698641	22.093	28.4884	0	0
2	1704431	1704663	3.27586	4.22414	0	0.857759
2	1733317	1733402	6.70588	2.88235	0	9.36471
2	1739970	1740095	13.68	9.8	0	0
2	1768114	1768165	18.6275	9.60784	0	0
2	1782346	1782566	1.72727	2.22727	0	0
2	1831367	1831418	29.8039	33.6275	0	0
2	1912657	1912796	1.36691	7.05036	0	1.43165
2	1975039	1975101	9.19355	19.7581	2.87097	0
2	1976254	1976327	15.6164	13.4247	0	0
2	1976681	1976891	5.42857	3.5	3.39048	0
2	1977930	1978328	6.20603	6.15578	1.34171	0
2	2029707	2029790	45.7831	61.988	6.43373	4.79518
2	2044989	2045064	10.1333	3.26667	0	0
2	2062638	2062770	10.0758	0	2.69697	0
2	2063552	2063707	9.80645	3.16129	3.44516	1.28387
2	2068334	2068810	3.59244	3.08824	0	0
2	2069117	2070460	8.48846	5.10797	0.397617	0
2	2071225	2071265	4.75	18.375	0	0
2	2080486	2080524	15	6.44737	0	0
2	2124693	2124806	5.04425	6.50442	0	0
2	2144911	2144960	15.5102	10	0	0
2	2180136	2180204	19.5588	36.0294	5.23529	0
2	2204035	2204291	8.90625	3.82812	2.78125	0
2	2228377	2228503	4.52381	3.88889	0	0
2	2287542	2287699	35.0955	24.9682	3.40127	1.26752
2	2347521	2347711	13	20.6316	0	1.04737
2	2355106	2355261	7.35484	1.58065	0	1.28387
2	2417910	2418157	14.6154	12.8947	1.4413	0
2	2682397	2682569	13.2558	24.2151	0	0
2	2837218	2837406	4.04255	6.51596	0	1.05851
2	3088535	3088670	12.6667	5.44444	0	1.47407
2	3137809	3138095	2.65734	2.56993	0	0
2	3176344	3176403	12.8814	41.5254	3.01695	0
2	3235427	3235515	10.7955	5.56818	2.02273	0
2	3324038	3324180	6.69014	6.90141	1.25352	2.80282
2	3324588	3324857	10.5948	6.37546	0	0
2	3435005	3435369	95.522	96.9231	26.8956	17.4945
2	3435814	3436076	48.5878	47.6908	8.15267	4.55725
2	3436255	3436399	67.2917	54.4444	7.41667	4.14583
2	3437672	3437811	120.288	102.23	28.1727	38.6547
2	3438094	3438386	45.5479	45.3082	7.31507	9.5411
2	3499057	3499106	7.7551	35	14.5306	4.06122
2	3502162	3502355	3.93782	3.80829	0	0
2	3521939	3521985	8.26087	10.6522	0	0
2	3537494	3537629	4.22222	5.44444	0	0
2	3567352	3567495	23.9161	37.6923	6.22378	4.17483
2	3574635	3574715	19	0	0	0
2	3582108	3582165	16.6667	8.59649	0	0
2	3583425	3583599	0	7.04023	0	0
2	3591367	3591461	10.1064	15.6383	0	0
2	3594054	3594123	5.50725	14.2029	0	0
2	3600431	3600466	59.7143	63	0	17.0571
2	3639053	3639169	14.7414	4.22414	0	1.71552
2	3669441	3669649	4.56731	4.71154	0	0.956731
2	3700013	3700117	23.75	11.7788	0	0
2	3700223	3700465	3.92562	6.07438	0	0
2	3700575	3701269	10.4035	8.1196	0	0
2	3701433	3702099	7.98799	7.72523	0	0
2	3702586	3702688	11.1765	0	0	0
2	3710278	3710438	15.4375	12.25	2.225	2.4875
2	3755630	3755701	26.7606	13.8028	0	0
2	3796928	3797010	13.9024	11.9512	0	0
2	3878781	3879019	45.5042	38.0882	3.7395	0.836134
2	3956797	3956916	17.563	12.3529	0	1.67227
2	3983522	3983818	0.641892	3.31081	0	0
2	3983943	3984145	1.88119	3.63861	0	0
2	4053372	4053529	13.3121	9.36306	1.13376	0
2	4119792	4119860	16.7647	14.4118	0	11.7059
2	4140815	4141113	8.92617	9.86577	0.597315	2.00336
2	4154961	4155310	9.25501	4.21203	0.510029	0
2	4163477	4163611	7.08955	3.65672	1.32836	0
2	4211100	4211251	18.8742	24.3377	1.17881	0
2	4299219	4299369	3.8	3.26667	0	0
2	4395250	4395370	4.75	8.16667	0	0
2	4399231	4399364	35.7143	33.1579	0	0
2	4416480	4416573	16.3441	18.4409	0	6.41935
2	4416704	4416766	6.12903	19.7581	2.87097	0
2	4458802	4459061	6.60232	15.1351	0	0
2	4556112	4556329	17.5115	18.0645	5.74194	6.41935
2	4590966	4591032	66.2121	81.6667	2.69697	6.0303
2	4667387	4667638	8.32669	18.5458	0	0
2	4778269	4778411	9.3662	5.17606	2.50704	0
2	4786423	4786660	2.40506	6.20253	0	0
2	4786778	4787004	1.68142	4.33628	0	0
2	4812678	4812905	20.9251	22.6652	3.9207	1.7533
2	4814838	4815016	9.60674	9.63483	1	2.23596
2	4883833	4884059	1.68142	2.16814	0	0
2	4907288	4907581	29.1809	32.6109	0	0
2	4948613	4948667	14.0741	22.6852	3.2963	0
2	5032717	5032821	9.13462	7.06731	1.71154	1.91346
2	5159775	5159954	3.18436	1.36872	0	0
2	5265914	5266129	10.6047	12.5349	0	1.85116
2	5349408	5349565	6.05096	10.9236	0	1.26752
2	5382477	5382602	22.8	13.72	4.272	4.776
2	5426998	5427190	5.9375	1.27604	0	0
2	5560568	5560764	12.602	12.5	0	0
2	5565211	5565258	12.1277	5.21277	3.78723	0
2	5578492	5578524	17.8125	30.625	0	0
2	5582813	5582946	2.85714	9.21053	0	2.99248
2	5683898	5684045	5.17007	3.33333	1.21088	0
2	5703124	5703531	3.26781	2.40786	0	0
2	5739737	5739855	8.05085	8.30508	0	1.68644
2	5743988	5744080	10.3261	5.32609	0	0
2	5753750	5753901	13.8411	1.62252	0	0
2	5765331	5765563	1.63793	6.33621	0	0
2	5861479	5861630	5.03311	8.11258	2.35762	0
2	5888225	5888555	2.87879	5.19697	0	0.60303
2	5889067	5889367	27.2333	25.3167	1.18667	1.32667
2	5895690	5896011	4.1433	4.57944	0	0.619938
2	5899272	5899368	9.89583	10.2083	0	0
2	5900392	5900464	21.1111	13.6111	0	0
2	5900751	5901084	4.56456	1.47147	0	0
2	5901323	5901779	5.83333	9.67105	0.390351	0
2	5901928	5902480	6.88406	8.43297	0.967391	0.721014
2	5945425	5945538	6.72566	6.50442	0	0
2	5947941	5947971	12.6667	24.5	0	0
2	6019015	6019147	15.8333	18.5606	10.7879	4.52273
2	6049805	6049842	20.5405	13.2432	0	0
2	6050963	6050986	41.3043	31.9565	0	0
2	6142196	6142293	19.5876	7.57732	3.6701	2.05155
2	6181631	6181736	3.61905	4.66667	0	0
2	6236872	6236973	9.40594	9.70297	3.52475	0
2	6237105	6237156	7.45098	9.60784	0	0
2	6237332	6237436	29.2308	11.7788	0	1.91346
2	6299369	6299739	139.162	105.284	31.7514	11.2946
2	6301367	6301436	99.1304	74.5652	23.2174	8.65217
2	6302507	6302654	108.571	106.667	27.8503	31.1361
2	6406474	6406686	25.0943	28.8915	7.5566	2.81604
2	6413558	6413842	17.3944	29.331	5.01408	4.90493
2	6414145	6414400	34.2745	27.8627	6.28235	8.58431
2	6417932	6418202	11.2593	10.8889	0.659259	0
2	6455404	6455725	17.757	14.5016	1.10903	2.47975
2	6520804	6520927	4.63415	7.96748	1.44715	0
2	6544890	6544969	40.8861	24.8101	2.25316	0
2	6552688	6552791	33.2039	26.165	0	0
2	6555779	6555884	1.80952	11.6667	0	0
2	6615500	6615638	6.88406	1.77536	0	1.44203
2	6661393	6661665	9.08088	7.20588	0	0
2	6675674	6675798	6.12903	5.92742	1.43548	1.60484
2	6714158	6714278	26.9167	24.5	0	3.31667
2	6751936	6752244	3.08442	1.59091	0.577922	0
2	6759313	6759632	6.55172	1.53605	0	0
2	6759826	6759959	11.4286	3.68421	0	0
2	6760061	6760459	20.0503	18.4673	0	1
2	6762205	6762673	16.2393	16.2286	0	0
2	6764719	6764861	12.0423	10.3521	0	0
2	6768504	6768587	2.28916	8.85542	0	0
2	6952567	6952614	12.1277	10.4255	0	0
2	6953875	6953910	5.42857	21	10.1714	0
2	6975665	6975765	13.3	0	0	0
2	7012111	7012333	29.0991	30.9009	7.21622	8.96396
2	7070927	7071013	4.4186	11.3953	0	4.62791
2	7073341	7073398	10	4.29825	0	0
2	7150882	7151020	12.3913	8.87681	2.57971	5.76812
2	7151264	7151417	31.0458	16.0131	3.4902	0
2	7327947	7328092	10.4828	6.75862	0	0
2	7378452	7378616	37.0732	14.939	0	2.42683
2	7402639	7402853	21.3084	19.4626	3.3271	2.78972
2	7480313	7480467	32.0779	42.9545	3.46753	0
2	7483081	7483331	5.32	1.96	0	0
2	7524025	7524050	15.2	68.6	0	7.96
2	7557689	7557727	25	12.8947	0	0
2	7558964	7559085	21.9835	40.4959	2.94215	1.64463
2	7605019	7605532	12.5926	16.2378	0.346979	0.387914
2	7609892	7609978	17.6744	42.7326	0	0
2	7610387	7611299	5.41667	4.29825	0.195175	0.218202
2	7642383	7642666	2.68551	0.865724	0	0
2	7659223	7659382	3.58491	3.08176	2.23899	0
2	7665692	7665841	5.10067	0	0	0
2	7725237	7725398	9.44099	10.6522	1.10559	0
2	7742064	7742109	16.8889	16.3333	0	0
2	7763475	7763794	1.19122	3.84013	0	0
2	7768600	7768769	5.6213	4.34911	0	0
2	7830249	7830626	4.53581	2.59947	1.88859	1.0557
2	7836928	7837122	5.87629	2.52577	0	0
2	7935566	7935680	6.66667	10.7456	0	1.74561
2	8021679	8021869	2	2.57895	0	0
2	8032280	8032409	7.36434	17.093	0	3.08527
2	8065688	8065739	11.1765	9.60784	0	0
2	8100432	8100527	28	5.15789	1.87368	0
2	8114483	8114609	7.53968	1.94444	1.4127	0
2	8120324	8120523	21.005	22.1608	3.57789	2
2	8132382	8132730	6.55172	9.1523	2.55747	0.571839
2	8150264	8150320	27.1429	35	3.17857	0
2	8175724	8175946	5.99099	5.51802	2.40541	0
2	8189778	8190036	23.5659	21.8411	4.13953	0
2	8255588	8255874	12.6224	6.85315	14.9371	15.3077
2	8337391	8337678	0.662021	4.26829	0	0
2	8401614	8401839	1.68889	3.26667	1.58222	0
2	8410322	8410347	22.8	58.8	0	0
2	8431461	8431637	30.2273	19.4886	3.03409	3.39205
2	8468462	8468536	123.243	56.2838	4.81081	18.8243
2	8560300	8560462	3.51852	3.02469	0	0
2	8592950	8593083	2.85714	12.8947	1.33835	0
2	8641632	8641744	6.78571	19.6875	0	3.55357
2	8735695	8735899	4.65686	2.40196	0	0
2	8757684	8758046	2.62431	2.70718	0	0
2	8758452	8758614	5.8642	1.51235	1.09877	0
2	8806718	8806975	3.6965	1.90661	0.692607	0
2	8895221	8895370	19.1275	16.443	1.19463	0
2	8895611	8895842	0.822511	3.18182	0	0
2	8999756	8999791	32.5714	7	0	0
2	9000156	9000250	6.06383	5.21277	1.89362	0
2	9027794	9027837	22.093	22.7907	4.13953	0
2	9115335	9115432	5.87629	20.2062	0	0
2	9231730	9231904	3.27586	5.63218	0	0
2	9283228	9283414	27.5806	13.172	5.74194	1.06989
2	9348637	9348660	24.7826	21.3043	0	0
2	9382780	9382917	38.8321	37.5547	0	0
2	9440168	9440317	39.5302	29.5973	3.58389	1.33557
2	9501827	9501948	4.71074	4.04959	0	0
2	9541638	9541783	1.31034	6.75862	0	0
2	9598018	9598080	193.065	154.113	381.839	125.177
2	9628570	9628681	3.42342	6.62162	0	0
2	9803565	9803722	4.84076	4.68153	0	2.53503
2	9844642	9844836	3.91753	3.78866	0	0
2	9846032	9846095	9.04762	3.88889	0	0
2	9846202	9846512	5.51613	6.32258	0	0.641935
2	9846634	9846924	5.24138	3.37931	0	0
2	9847045	9847240	3.89744	3.76923	0	0
2	9855059	9855149	14.7778	0	0	2.21111
2	9859537	9859560	33.0435	31.9565	0	0
2	9860794	9861074	2.71429	0.875	0	0
2	9861714	9861904	9	3.86842	0	2.09474
2	9876199	9876230	24.5161	110.645	0	6.41935
2	9894390	9894559	3.37278	1.4497	0	0
2	9894957	9895231	4.16058	6.25912	0	0
2	9895901	9896054	3.72549	4.80392	0	0
2	9898088	9898339	3.02789	0.976096	1.41833	0
2	9901505	9901853	3.27586	7.74425	0	0.571839
2	9939725	9939936	3.6019	2.32227	0	0
2	9944948	9945138	3	2.57895	0	0
2	9945265	9945446	2.09945	5.41436	0	0
2	9955498	9955561	6.03175	11.6667	0	0
2	9955888	9955941	43.0189	78.5849	16.7925	0
2	9992321	9992415	8.08511	5.21277	0	0
2	10021093	10021167	84.7297	49.6622	19.2432	2.68919
2	10040455	10040509	17.5926	9.07407	0	0
2	10082874	10083074	2.85	2.45	0	0
2	10092615	10092707	8.26087	5.32609	0	0
2	10098139	10098316	30.0565	22.1469	4.0226	7.87006
2	10137411	10137678	5.69288	3.67041	0.666667	0.745318
2	10230592	10230658	92.1212	55.6818	16.1818	15.0758
2	10231796	10231935	128.489	128.669	25.6115	40.0863
2	10232075	10232565	130.286	114	29.0612	17.4633
2	10233497	10233852	106.507	88.338	23.5662	10.0901
2	10237735	10237966	24.6753	29.697	3.08225	4.30736
2	10369629	10369754	104.88	66.64	5.696	19.104
2	10370614	10370859	15.5102	5	2.90612	2.43673
2	10381333	10381533	8.55	6.125	0	0
2	10397365	10397439	7.7027	13.2432	0	0
2	10515967	10516941	7.80287	6.03696	0	0
2	10532156	10532376	44.0455	34.5227	6.47273	0.904545
2	10543991	10544024	63.3333	51.9697	0	0
2	10634024	10634179	23.2903	7.90323	3.44516	0
2	10646613	10646679	37.4242	22.2727	2.69697	3.01515
2	10698349	10698600	5.2988	0	0.709163	0.792829
2	10721387	10721553	1.14458	5.90361	0	0
2	10737918	10738212	4.52381	4.16667	0	0
2	10738331	10738665	28.4431	22.7395	0.532934	0
2	10751280	10751449	4.49704	1.4497	0	0
2	10751803	10751986	10.3825	0	0	0
2	10770540	10770676	25.1471	30.625	6.54412	2.92647
2	10776100	10776270	6.70588	2.88235	0	0
2	10821684	10822072	4.89691	3.78866	0.458763	0
2	10842396	10842810	4.13043	5.32609	0	0.480676
2	10851667	10851750	20.6024	38.3735	4.28916	0
2	10877391	10877606	12.3721	5.69767	0	2.77674
2	10899402	10899566	4.63415	2.9878	0	0
2	11027891	11028032	48.5106	45.1773	12.6241	15.5248
2	11032094	11032434	12.8529	9.36765	1.57059	1.17059
2	11036207	11036451	13.2377	21.0861	1.45902	1.63115
2	11039769	11040102	2.85285	5.15015	0	0
2	11070055	11070523	1.62393	4.71154	0	0.425214
2	11080001	11080184	16.612	30.7923	1.94536	1.08743
2	11103045	11103215	10.0588	5.76471	0	0
2	11291059	11291087	40.7143	26.25	0	0
2	11291715	11291785	10.8571	3.5	0	0
2	11338202	11338365	13.9877	4.5092	0	2.44172
2	11371802	11371914	130.625	135.625	46.0893	21.3214
2	11419970	11420003	34.5455	14.8485	0	0
2	11448832	11449109	6.17329	7.07581	0	0.718412
2	11485851	11486116	5.01887	7.39623	0	0.750943
2	11486228	11486363	7.03704	3.62963	0	0
2	11488523	11488852	6.35258	2.97872	0.541033	1.81459
2	11521376	11521463	39.3103	28.1609	10.2299	4.57471
2	11607518	11607773	2.23529	3.84314	0	0
2	11714575	11714668	8.17204	5.26882	1.91398	0
2	11728160	11728186	21.9231	18.8462	0	0
2	11848800	11849006	17.5243	15.4612	0	0
2	11876049	11876122	20.8219	6.71233	0	0
2	11890692	11890748	6.78571	17.5	12.7143	3.55357
2	11897158	11897481	75.8824	43.2353	4.40867	2.4644
2	11898355	11898529	218.391	205.575	40.9195	32.023
2	11900226	11900303	83.8961	60.4545	48.5455	25.8442
2	11902158	11902358	113.05	99.225	22.25	13.93
2	11902496	11902605	125.505	44.9541	6.53211	3.65138
2	11907379	11907660	26.3701	22.669	4.43416	3.54093
2	11985867	11986168	3.15615	1.62791	2.95681	1.32226
2	11991777	11992002	4.22222	1.08889	0	0
2	12058451	12058510	16.1017	16.6102	0	0
2	12065418	12065667	2.28916	0.983936	0	0
2	12078470	12078759	8.54671	9.32526	0.615917	0.688581
2	12100942	12101094	2.5	3.22368	1.17105	0
2	12102582	12102807	1.68889	9.8	0	0
2	12103259	12103392	5.71429	5.52632	0	1.49624
2	12105981	12106097	4.91379	4.22414	0	1.71552
2	12116557	12117092	6.03738	3.20561	0	0.743925
2	12117498	12117671	2.19653	2.83237	1.0289	0
2	12125523	12125758	8.08511	5.21277	0	0
2	12169004	12169229	5.06667	5.44444	3.16444	0
2	12174080	12174290	9.04762	3.5	0	0
2	12181538	12181777	5.56485	12.3013	3.72385	0
2	12185722	12185936	2.66355	1.14486	0	0
2	12205035	12205258	7.66816	3.29596	0	0
2	12205384	12205453	11.0145	14.2029	0	0
2	12220039	12220241	3.76238	1.21287	0	0
2	12220388	12220503	6.6087	2.13043	0	1.73043
2	12226500	12226828	6.37195	4.48171	0	0
2	12230856	12231005	7.65101	11.5101	2.38926	2.67114
2	12234453	12234696	2.34568	3.02469	0	0
2	12422216	12422263	20.2128	15.6383	0	0
2	12484075	12484144	8.26087	3.55072	0	0
2	12544603	12544669	14.3939	18.5606	0	0
2	12641218	12641417	3.8191	3.69347	0.894472	0
2	12642877	12642904	28.1481	18.1481	0	7.37037
2	12654827	12654905	4.87179	9.42308	0	0
2	12657975	12658116	2.69504	3.47518	0	0
2	12658359	12659498	20.518	27.5329	0.156277	0
2	12659644	12660161	204.7	156.383	0.688588	0
2	12660313	12660469	1.21795	7.85256	0	0
2	12660587	12661003	20.5529	24.1466	0	0
2	12661323	12661596	6.26374	2.69231	0	0.728938
2	12662290	12662544	7.48031	2.8937	0	0
2	12753521	12753610	12.809	8.25843	4	0
2	12799549	12799686	12.4818	10.7299	0	0
2	12866252	12866419	30.7186	29.3413	0	1.19162
2	12944213	12944343	10.2308	3.76923	1.36923	1.53077
2	13021839	13021947	22.8704	13.6111	0	1.84259
2	13026973	13027055	2.31707	11.9512	6.5122	0
2	13049083	13049150	28.3582	29.2537	0	0
2	13084027	13084502	4	3.61053	0	0
2	13084874	13085703	12.6055	8.8661	0	0
2	13085992	13086249	51.751	49.572	0	0.774319
2	13091203	13091294	35.4945	13.4615	0	0
2	13101778	13101965	1.01604	11.7914	0	0
2	13133789	13134073	2.67606	2.58803	0	0
2	13139431	13139606	156.343	100.8	8.13714	1.13714
2	13140675	13140821	23.4247	21.8151	0	0
2	13163115	13163214	23.0303	17.3232	0	2.0101
2	13177951	13178032	25.8025	33.2716	0	0
2	13196239	13196274	16.2857	28	0	0
2	13229472	13229604	1.43939	5.56818	0	0
2	13230415	13230562	7.7551	3.33333	0	1.35374
2	13231385	13231500	8.26087	2.13043	0	0
2	13235026	13235225	6.68342	11.0804	2.68342	0
2	13252450	13252638	4.04255	2.60638	0	0
2	13366433	13366526	16.3441	28.9785	3.82796	14.9785
2	13400207	13400319	23.75	17.5	3.17857	0
2	13416184	13416323	4.10072	1.76259	0	0
2	13420410	13420502	28.913	18.6413	0	2.16304
2	13495116	13495148	11.875	45.9375	5.5625	0
2	13498959	13499008	19.3878	15	3.63265	0
2	13530910	13531125	3.53488	0	0	0
2	13535175	13535272	27.4227	25.2577	1.83505	2.05155
2	13559878	13560053	27.1429	18.2	2.03429	0
2	13570148	13570297	25.5034	26.3087	3.58389	0
2	13571698	13571946	3.06452	6.91532	0	0.802419
2	13572738	13572926	10.1064	1.30319	0.946809	0
2	13573951	13574025	12.8378	19.8649	0	0
2	13574164	13574337	4.39306	11.3295	0	0
2	13574879	13574923	0	27.8409	0	0
2	13575042	13575155	8.40708	6.50442	0	0
2	13575370	13575752	11.4398	6.41361	0	0.520942
2	13575877	13576524	5.87326	10.2241	0.550232	0
2	13576664	13577797	12.9126	7.5684	0.157105	0.35128
2	13578190	13578704	5.54475	13.823	0.346304	0
2	13578851	13579054	36.5025	27.7586	0	0
2	13586700	13586859	62.1384	72.4214	80.6038	73.8428
2	13586996	13587441	16.2247	12.1124	0.4	1.34157
2	13591578	13591809	2.46753	3.18182	0.770563	0
2	13600404	13600636	5.73276	12.6724	3.83621	2.57328
2	13600909	13600983	15.4054	29.7973	0	0
2	13601129	13601234	39.8095	37.3333	1.69524	1.89524
2	13601697	13601838	10.7801	6.95035	0	0
2	13603477	13603596	19.1597	24.7059	8.97479	3.34454
2	13604307	13604590	7.38516	2.59717	0	0
2	13690169	13690203	530.882	338.676	15.7059	29.2647
2	13753595	13753633	475	303.026	14.0526	26.1842
2	13858134	13858283	44.6309	29.5973	7.16779	0
2	13872421	13872553	4.31818	7.42424	0	0
2	13926546	13926960	3.21256	2.95894	0	0
2	13932902	13932940	35	38.6842	0	0
2	14003355	14003426	2.67606	10.3521	0	0
2	14053212	14053283	5.35211	6.90141	0	0
2	14159502	14159642	5.42857	0	0	0
2	14219877	14220103	10.0885	3.25221	0.787611	0.880531
2	14260736	14260945	8.18182	9.37799	3.4067	2.85646
2	14264689	14264891	2.82178	8.4901	0	0
2	14266436	14266802	86.1749	76.9809	0	0.543716
2	14275535	14275834	154.415	119.632	0	0.665552
2	14283917	14284201	56.8662	69.0141	15.0423	11.2113
2	14288619	14288831	32.2642	55.4717	15.9528	15.9575
2	14328674	14328772	63.9796	60	12.7143	14.2143
2	14348992	14349141	11.4765	6.57718	1.19463	0
2	14354023	14354144	12.562	6.07438	4.41322	0
2	14362267	14362404	16.6423	25.0365	5.19708	1.45255
2	14470895	14471105	18.0952	10.5	0	4.7381
2	14471744	14471950	2.76699	1.18932	0	0
2	14479027	14479148	10.9917	10.124	0	1.64463
2	14501886	14501970	9.04762	5.83333	0	2.36905
2	14565315	14565464	15.302	4.93289	3.58389	2.67114
2	14592031	14592083	18.2692	9.42308	0	0
2	14633580	14633756	6.47727	6.96023	0	0
2	14711005	14711437	2.19907	3.40278	0.412037	0
2	14727688	14727803	6.6087	10.6522	0	0
2	14727972	14728187	3.53488	3.4186	0	0
2	14728386	14728552	6.86747	0	0	0
2	14746184	14746258	10.2703	9.93243	0	0
2	14765439	14765515	10	12.8947	0	0
2	14785475	14785681	8.30097	3.56796	0	0
2	14875723	14875874	7.54967	12.9801	0	1.31788
2	14876496	14876894	14.3216	11.0804	0.894472	0
2	14934799	14934880	7.03704	12.0988	0	2.45679
2	14985097	14985175	4.87179	9.42308	0	0
2	14986266	14986406	19	14	2.54286	2.84286
2	15081594	15081855	21.8391	14.0805	1.36398	0
2	15162875	15163072	37.6142	28.6041	7.22843	6.06091
2	15163697	15163837	63.7857	43.75	13.9857	2.84286
2	15165945	15166358	69.4673	71.7797	18.9637	14.937
2	15280785	15280822	205.405	178.784	4.81081	5.37838
2	15304441	15304606	8.06061	5.93939	0	0
2	15315681	15315708	56.2963	45.3704	0	0
2	15318036	15318356	1.1875	3.0625	0	0
2	15371253	15371320	28.3582	7.31343	7.97015	8.91045
2	15391359	15391687	2.89634	0.746951	0	0
2	15425345	15425500	22.0645	7.90323	11.4839	6.41935
2	15438919	15439057	17.8986	7.10145	1.28986	0
2	15481830	15481986	9.74359	7.85256	3.42308	0
2	15530791	15531038	3.84615	0.991903	0	0
2	15562377	15562515	2.75362	12.4275	0	1.44203
2	15563028	15563214	5.10753	10.5376	0	0
2	15569876	15570157	4.7331	3.48754	2.53381	0
2	15636506	15636885	2.00528	1.93931	1.40897	0
2	15637009	15637180	5.55556	0	0	0
2	15637304	15637542	2.39496	5.14706	0.747899	0
2	15694724	15694784	41.1667	20.4167	5.93333	0
2	15696420	15696477	56.6667	30.0877	0	0
2	15701132	15701273	9.43262	6.95035	0	1.41135
2	15715373	15715480	3.5514	9.15888	0	0
2	15715821	15715889	22.3529	25.2206	0	0
2	15756668	15756783	1.65217	8.52174	0	0
2	15819761	15819810	31.0204	10	0	0
2	15826205	15826300	6	2.57895	0	0
2	15862356	15862411	13.8182	0	0	0
2	15889838	15889896	9.82759	8.44828	3.06897	0
2	15896243	15896349	3.58491	6.93396	0	0
2	15907018	15907099	11.7284	6.04938	0	0
2	15949751	15950021	1.40741	2.72222	0	0
2	15951201	15951297	5.9375	2.55208	0	0
2	15951870	15952023	8.69281	11.2092	0	0
2	15952426	15952792	14.5355	11.3798	0	0
2	15958801	15958852	48.4314	72.0588	17.451	15.6078
2	16009154	16009370	2.63889	3.40278	0	0
2	16084878	16085015	2.77372	3.57664	0	0
2	16111749	16111950	1.89055	3.65672	0	0
2	16127145	16127262	6.49573	6.28205	1.52137	0
2	16136214	16136571	13.3053	13.0392	0.498599	0
2	16145151	16145276	7.6	9.8	0	0
2	16190186	16190432	4.63415	0.995935	0.723577	0
2	16302141	16302241	20.9	14.7	1.78	0
2	16316904	16316974	8.14286	7	0	0
2	16329235	16329350	4.95652	4.26087	0	0
2	16342998	16343079	39.8765	42.3457	2.19753	0
2	16350863	16350958	6	5.15789	0	0
2	16358583	16358637	10.5556	9.07407	0	0
2	16423899	16423977	4.87179	9.42308	0	0
2	16448781	16449210	3.10023	1.14219	0	0
2	16462624	16462815	4.97382	8.97906	0	0
2	16515908	16516038	2.92308	3.76923	0	0
2	16556318	16556752	16.1982	22.0161	0.820276	0
2	16603491	16603595	82.2115	37.6923	23.9615	19.1346
2	16630601	16630758	4.84076	4.68153	0	0
2	16652433	16652724	1.30584	2.52577	0	0.683849
2	16782415	16782648	11.4163	2.103	0.763948	0.854077
2	16783064	16783213	8.92617	13.1544	1.19463	0
2	16803710	16803865	3.67742	11.0645	0	0
2	16880054	16880205	6.29139	8.11258	2.35762	0
2	16883783	16883909	9.04762	19.4444	0	1.57937
2	16928883	16929038	8.58065	11.0645	1.14839	2.56774
2	16957034	16957189	23.2903	15.8065	3.44516	0
2	16998423	16998634	20.7109	18.5782	0	1.88626
2	17033356	17033525	13.4911	5.79882	1.05325	0
2	17058945	17059097	3.75	6.44737	0	0
2	17073833	17073890	13.3333	25.7895	3.12281	3.49123
2	17099641	17099718	19.7403	15.9091	4.62338	0
2	17120761	17120956	4.87179	5.02564	0	0
2	17121859	17122028	6.74556	1.4497	0	0
2	17170571	17170706	2.81481	7.25926	0	0
2	17178248	17178747	148.878	136.002	26.0401	18.3447
2	17178980	17179108	93.5156	99.5312	15.2969	15.5469
2	17180108	17180282	109.195	94.3391	25.5747	11.4368
2	17180479	17180636	31.465	24.9682	13.6051	7.6051
2	17181239	17181371	112.273	77.9545	17.5303	7.53788
2	17193721	17193863	12.0423	10.3521	1.25352	0
2	17254967	17255095	4.45312	5.74219	0	1.55469
2	17349665	17349730	11.6923	7.53846	5.47692	0
2	17349993	17350194	2.83582	3.65672	0.885572	0
2	17351714	17351946	5.73276	9.50431	0.767241	0
2	17365953	17366164	4.50237	2.32227	0.843602	0
2	17366784	17366941	6.05096	3.12102	1.13376	0
2	17368083	17368109	21.9231	9.42308	0	0
2	17369677	17369767	10.5556	5.44444	0	0
2	17392708	17392958	19	11.76	2.848	0.796
2	17546277	17546359	6.95122	11.9512	0	0
2	17637536	17637654	38.6441	26.9915	3.01695	0
2	17653299	17653334	43.4286	35	0	0
2	17726419	17726501	41.7073	14.939	0	2.42683
2	17810744	17810815	72.2535	48.3099	10.0282	2.80282
2	17903806	17903972	9.15663	4.42771	1.07229	0
2	17924726	17924770	12.9545	16.7045	0	0
2	17973452	17973504	14.6154	4.71154	0	0
2	18008073	18008126	32.2642	36.9811	0	0
2	18043172	18043202	19	8.16667	0	0
2	18119001	18119286	1.33333	1.7193	0	0
2	18136807	18136974	3.41317	10.2695	1.06587	0
2	18307541	18307750	10	8.20574	1.70335	0.952153
2	18336452	18336515	12.0635	3.88889	0	0
2	18340065	18340399	11.9461	2.93413	0	0
2	18484211	18484443	9.82759	6.33621	1.53448	0.857759
2	18530933	18530961	20.3571	8.75	0	0
2	18548913	18549003	6.33333	8.16667	0	0
2	18628047	18628361	1.81529	4.68153	0	0
2	18630440	18630569	1.47287	9.49612	0	0
2	18702098	18702257	13.1447	12.327	2.23899	0
2	18745631	18745884	6.75889	1.93676	0	0
2	18782787	18782958	28.8889	17.193	11.4503	3.49123
2	18809411	18809528	17.8632	12.5641	0	0
2	18844449	18844613	6.95122	0	4.34146	4.85366
2	18850611	18850774	36.135	24.0491	4.3681	2.44172
2	18856459	18856618	8.36478	1.54088	0	0
2	18884866	18884923	3.33333	17.193	0	0
2	18887473	18887630	3.63057	7.80255	0	0
2	18907915	18908051	13.9706	9.00735	5.23529	5.85294
2	18919594	18919678	6.78571	2.91667	0	0
2	18953175	18953307	5.75758	3.71212	0	0
2	19013802	19013889	6.55172	19.7126	0	0
2	19042982	19043086	47.5	89.5192	17.1154	3.82692
2	19080432	19080467	38	49	10.1714	0
2	19127039	19127092	111.132	69.3396	13.434	0
2	19152673	19152805	1.43939	7.42424	1.34848	0
2	19184497	19184569	15.8333	20.4167	0	0
2	19214993	19215404	1.84915	1.78832	0	0
2	19274892	19275057	4.60606	1.48485	0	0
2	19275555	19275872	7.7918	6.18297	0	0
2	19278432	19278548	6.55172	0	0	0
2	19280931	19280993	24.5161	0	0	0
2	19281107	19281372	4.30189	10.1698	0	0
2	19281485	19281602	16.2393	14.6581	0	0
2	19281730	19282014	6.69014	8.62676	0.626761	0
2	19287654	19288339	17.4745	17.8832	0	0
2	19315494	19315601	7.1028	6.86916	0	0
2	19357937	19358034	0	15.1546	0	2.05155
2	19358778	19358874	9.89583	7.65625	5.5625	0
2	19389870	19390086	6.15741	2.26852	0	0
2	19405439	19405487	19.7917	5.10417	0	0
2	19423437	19423686	3.81526	4.91968	0	0
2	19423882	19424077	2.92308	2.51282	0	0
2	19424177	19424670	3.85396	1.98783	0	0
2	19475430	19475588	10.8228	4.6519	1.12658	0
2	19475984	19476061	12.3377	9.54545	0	0
2	19476400	19476758	6.89944	6.15922	0	0.555866
2	19499618	19499768	10.1333	0	0	0
2	19516395	19516423	13.5714	35	19.0714	0
2	19558277	19558378	43.2673	33.9604	5.28713	1.9703
2	19563760	19563940	22.1667	2.72222	0.988889	9.95
2	19575385	19575580	2.92308	7.53846	0	0
2	19590768	19590951	8.30601	0	0	0
2	19602798	19602875	24.6753	47.7273	6.93506	5.16883
2	19606201	19606286	40.2353	20.1765	4.18824	0
2	19642749	19642837	6.47727	5.56818	0	0
2	19643235	19643415	9.5	2.72222	0	1.10556
2	19693444	19693529	8.94118	14.4118	0	2.34118
2	19693656	19693712	23.75	8.75	0	0
2	19719768	19719849	11.7284	3.02469	0	0
2	19749478	19749521	8.83721	17.093	0	0
2	19779895	19780074	9.55307	13.6872	1.98883	1.11173
2	19785112	19785242	4.38462	3.76923	0	0
2	19802322	19802445	26.2602	19.9187	4.34146	3.23577
2	19825126	19825285	9.55975	4.62264	0	0
2	19841312	19841416	3.65385	4.71154	0	0
2	19857529	19857828	24.1472	21.3043	1.78595	0.665552
2	19865996	19866316	2.96875	4.59375	0.55625	0
2	19978072	19978189	3.24786	4.18803	0	0
2	20021594	20021650	84.8214	56.875	15.8929	3.55357
2	20077499	20077569	43.4286	31.5	0	0
2	20086878	20087296	0.454545	2.93062	0	0
2	20195313	20195529	27.2685	24.9537	4.12037	0.921296
2	20240585	20240654	60.5797	53.2609	2.57971	8.65217
2	20243664	20243754	14.7778	5.44444	7.91111	0
2	20276412	20276556	3.95833	6.80556	1.23611	0
2	20378375	20378422	16.1702	5.21277	0	0
2	20387631	20387745	6.66667	4.29825	0	0
2	20392767	20392939	6.62791	0	2.06977	0
2	20402787	20403081	3.87755	0.833333	1.21088	0
2	20459617	20459766	20.4027	16.443	1.19463	0
2	20468984	20469125	76.8085	39.9645	21.461	11.2908
2	20559566	20559765	18.1407	11.0804	1.78894	0
2	20563890	20564030	5.42857	3.5	1.27143	0
2	20593806	20593935	4.4186	3.79845	0	0
2	20695018	20695073	27.6364	62.3636	29.1273	10.8545
2	20715870	20716067	2.8934	3.73096	0.903553	0
2	20788301	20788472	4.44444	1.43275	0	0
2	20791277	20791444	6.82635	11.7365	1.06587	0
2	20799894	20800166	2.79412	0.900735	0	0
2	20805794	20805918	12.2581	3.95161	0	0
2	20807396	20807570	1.09195	4.22414	0	0
2	20850218	20850385	2.27545	5.86826	0	0
2	21091522	21091553	12.2581	23.7097	0	0
2	21095503	21095710	2.75362	4.7343	1.71981	0
2	21164917	21164947	779	914.667	1590.13	1976.73
2	21191757	21191863	3.58491	6.93396	0	0
2	21214986	21215202	1.75926	2.26852	1.64815	0
2	21233935	21234098	6.99387	3.00613	2.18405	0
2	21239819	21239979	2.375	4.59375	0	0
2	21240309	21240665	5.87079	7.57022	2	0
2	21349168	21349208	28.5	6.125	0	0
2	21350217	21350313	7.91667	5.10417	0	0
2	21351301	21351420	12.7731	14.4118	0	3.34454
2	21363299	21363404	57.9048	37.3333	6.78095	5.68571
2	21387021	21387138	51.9658	33.5043	6.08547	1.70085
2	21406962	21407111	2.55034	3.28859	1.19463	0
2	21504189	21504388	3.8191	1.23116	0	1
2	21516316	21516466	5.06667	16.3333	2.37333	0
2	21578966	21579238	4.19118	0.900735	0	0
2	21579497	21579551	0	27.2222	0	0
2	21595337	21595405	16.7647	25.2206	2.61765	0
2	21618336	21618526	14	11.6053	4.68421	0
2	21783191	21783269	19.4872	31.4103	2.28205	0
2	21830602	21830670	142.5	136.912	15.7059	26.3382
2	21864764	21864964	1.9	3.675	0	1.99
2	21878253	21878357	12.7885	4.71154	0	1.91346
2	21908123	21908232	12.2018	8.99083	1.63303	0
2	21911907	21911949	27.1429	0	4.2381	0
2	21939624	21939829	3.70732	7.17073	1.73659	0
2	22042705	22042742	154.054	125.811	67.3514	21.5135
2	22082069	22082310	11.0373	10.166	1.47718	0
2	22101842	22101900	6.55172	12.6724	0	0
2	22105944	22106194	3.04	1.96	0.712	0
2	22138886	22139078	13.8542	7.65625	7.41667	3.10938
2	22140658	22140903	2.32653	2	0	0
2	22182050	22182359	3.68932	9.51456	0	0
2	22224906	22225059	2.48366	6.40523	0	0
2	22242037	22242208	27.7778	30.0877	2.08187	0
2	22283679	22283763	11.3095	5.83333	0	2.36905
2	22309300	22309395	20	10.3158	3.74737	2.09474
2	22320504	22320602	23.2653	45	1.81633	6.09184
2	22376207	22376359	27.5	25.7895	26.9342	19.6382
2	22397528	22397882	4.83051	11.0734	0.502825	0
2	22430349	22430484	4.22222	5.44444	0	0
2	22449932	22450166	1.62393	3.14103	0	0
2	22466796	22466853	10	21.4912	0	0
2	22467035	22467122	6.55172	5.63218	0	0
2	22674010	22674133	16.9919	7.96748	0	1.61789
2	22697835	22698002	3.41317	1.46707	0	0
2	22703531	22703700	16.8639	2.89941	5.26627	2.35503
2	22739141	22739262	9.42149	4.04959	0	0
2	22744757	22744967	8.14286	2.33333	0	0
2	22841036	22841152	14.7414	8.44828	0	0
2	22855765	22855849	13.5714	37.9167	6.35714	14.2143
2	22858881	22859019	12.3913	1.77536	3.86957	1.44203
2	22944201	22944306	77.8095	81.6667	13.5619	7.58095
2	22945344	22945473	13.2558	20.8915	2.75969	0
2	22954586	22954722	2.79412	5.40441	1.30882	0
2	22997118	22997255	31.8978	37.5547	19.4891	11.6204
2	22999617	22999776	4.77987	3.08176	0	0
2	23016368	23016428	19	8.16667	0	0
2	23043590	23043755	8.06061	14.8485	0	1.20606
2	23168801	23168967	20.6024	17.7108	0	2.39759
2	23169722	23170004	1.34752	4.34397	0	0
2	23199713	23199782	13.7681	17.7536	0	0
2	23263763	23263990	19.2511	14.0308	4.70485	1.7533
2	23291131	23291220	32.0225	44.0449	22	17.8876
2	23453958	23454147	46.2434	40.1852	3.7672	6.31746
2	23513761	23513887	76.9048	54.4444	5.65079	1.57937
2	23628074	23628122	23.75	20.4167	3.70833	8.29167
2	23640549	23640721	2.2093	8.54651	0	0
2	23688066	23688208	12.0423	24.1549	3.76056	0
2	23757580	23757847	2.84644	0.917603	0.666667	0
2	23948893	23949146	2.25296	0.968379	0	0
2	23979338	23979418	11.875	15.3125	0	0
2	24046718	24046885	1.13772	4.4012	0	3.57485
2	24077450	24077578	13.3594	22.9688	2.78125	1.55469
2	24123611	24123793	5.21978	0	0	0
2	24148744	24148892	1.28378	9.93243	0	2.68919
2	24149194	24149543	1.63324	6.31805	0	0
2	24150178	24150355	2.14689	4.15254	0	0
2	24195954	24196058	7.30769	2.35577	0	0
2	24213857	24213893	15.8333	6.80556	0	0
2	24216233	24216281	7.91667	15.3125	0	0
2	24407429	24407725	1.92568	2.48311	0	0
2	24408279	24408469	8	2.57895	0	0
2	24480620	24480748	16.3281	21.0547	5.5625	1.55469
2	24513945	24514016	117.746	62.1127	10.0282	2.80282
2	24574058	24574292	6.49573	7.32906	1.52137	3.40171
2	24727352	24727473	4.71074	10.124	0	0
2	24897837	24898076	3.9749	9.22594	2.23431	0
2	24913661	24913809	5.13514	1.65541	0	0
2	24954251	24954383	40.303	29.697	1.34848	0
2	24986572	24986697	7.6	1.96	0	0
2	24997047	24997388	2.78592	2.15543	0	0
2	25015357	25015475	8.05085	2.07627	0	1.68644
2	25204837	25205006	2.24852	4.34911	0	0
2	25224858	25224933	7.6	6.53333	0	0
2	25502087	25502149	199.194	106.694	20.0968	3.20968
2	25522026	25522184	2.40506	3.10127	0	0
2	25562188	25562244	13.5714	17.5	0	0
2	25591257	25591432	2.17143	9.8	0	1.13714
2	25692447	25692606	3.58491	1.54088	0	0
2	25783185	25783256	18.7324	6.90141	0	0
2	25787474	25787545	74.9296	44.8592	7.52113	2.80282
2	25796924	25796960	10.5556	27.2222	0	0
2	25831798	25831883	13.4118	11.5294	2.09412	0
2	25902106	25902424	81.8553	70.8805	5.59748	5.00629
2	25912237	25912361	12.2581	19.7581	0	0
2	25991807	25991941	49.6269	31.0821	1.32836	5.9403
2	26002464	26002550	11.0465	11.3953	0	0
2	26008812	26009004	5.9375	6.38021	0	1.03646
2	26038595	26038823	2.5	4.29825	2.34211	0
2	26045320	26045394	7.7027	13.2432	0	0
2	26052297	26052443	18.2192	15.1027	2.43836	0
2	26066401	26066584	1.03825	9.37158	0.972678	0
2	26081265	26081301	15.8333	27.2222	0	0
2	26103285	26103407	9.34426	6.02459	0	0
2	26130100	26130171	21.4085	6.90141	15.0423	11.2113
2	26136326	26136489	25.6442	13.5276	2.18405	0
2	26203613	26203700	26.2069	8.44828	0	0
2	26231834	26231983	17.8523	13.1544	1.19463	0
2	26258495	26258668	69.1908	58.0636	11.3179	9.20231
2	26293484	26293846	1.04972	3.38398	0	0
2	26341208	26341277	22.029	28.4058	5.15942	5.76812
2	26344859	26345053	2.93814	5.05155	0.917526	0
2	26354987	26355098	13.6937	0	0	0
2	26404422	26404655	3.2618	4.20601	0	0
2	26419887	26419931	73.4091	27.8409	24.2727	0
2	26463802	26463900	25.2041	20	1.81633	4.06122
2	26484895	26484992	9.79381	5.05155	0	0
2	26492890	26493053	6.99387	15.0307	1.09202	0
2	26528654	26528708	7.03704	13.6111	0	0
2	26535571	26535681	6.90909	0	0	0
2	26544329	26544596	2.84644	3.67041	1.33333	0
2	26570663	26570740	32.0779	22.2727	2.31169	5.16883
2	26684174	26684386	1.79245	2.31132	0.839623	0
2	26695790	26695815	60.8	127.4	21.36	0
2	26772619	26772682	6.03175	11.6667	0	0
2	26783012	26783594	13.3849	14.3127	0	0.341924
2	26783834	26784183	3.81089	2.80802	0	0
2	26791703	26791842	5.46763	10.5755	1.28058	0
2	26810054	26810236	16.7033	16.1538	4.89011	0
2	26811115	26811272	3.63057	6.24204	0	0
2	26878685	26878888	3.74384	2.41379	0	0
2	26903870	26903973	46.1165	19.0291	5.18447	1.93204
2	26916356	26916523	9.1018	4.4012	1.06587	1.19162
2	26972458	26972567	6.97248	0	0	0
2	26997757	26997972	3.53488	2.27907	0.827907	1.85116
2	27043702	27043907	16.6829	16.7317	10.4195	7.76585
2	27065615	27065705	95	78.9444	19.7778	4.42222
2	27070574	27071229	8.99237	6.73282	3.26107	0
2	27076578	27076678	17.1	22.05	1.78	0
2	27089371	27089638	0.71161	5.50562	0.666667	0
2	27112908	27113280	3.06452	1.3172	0	0
2	27133005	27133144	8.20144	5.28777	0	0
2	27133313	27133568	5.96078	4.80392	0	0
2	27177099	27177262	6.99387	3.00613	0	0
2	27296726	27296926	0	4.9	0.89	0
2	27301072	27301190	0	8.30508	0	0
2	27384219	27384377	14.4304	10.8544	0	0
2	27487133	27487257	10.7258	13.8306	0	1.60484
2	27496417	27496535	8.05085	8.30508	0	1.68644
2	27569984	27570192	20.0962	25.9135	1.71154	1.91346
2	27606938	27606974	31.6667	74.8611	9.88889	0
2	27619304	27619398	10.1064	2.60638	0	0
2	27647386	27647474	15.1136	8.35227	0	0
2	27693254	27693347	28.6022	13.172	3.82796	0
2	27726213	27726373	2.375	4.59375	0	0
2	27730493	27730627	95	82.2761	13.2836	7.42537
2	27762183	27762260	17.2727	19.0909	4.62338	5.16883
2	27794311	27794611	15.8333	23.6833	1.18667	1.99
2	27833179	27833294	8.26087	8.52174	0	0
2	27861124	27861269	6.55172	5.06897	0	0
2	27873329	27873545	1.75926	3.40278	0	0
2	27891310	27891563	21.7787	14.5257	3.51779	3.14625
2	27892202	27892507	32.3934	18.4754	3.50164	1.30492
2	27904630	27904734	20.0962	21.2019	1.71154	0
2	27922461	27922570	8.7156	2.24771	0	0
2	27939198	27939308	6.90909	6.68182	0	0
2	27941495	27941561	14.3939	7.42424	2.69697	0
2	27941741	27941845	5.48077	4.71154	1.71154	1.91346
2	27953034	27953688	27.8899	26.9725	2.44954	0.608563
2	28033249	28033479	61.9565	35.1522	5.41739	0
2	28072331	28072504	4.39306	2.83237	0	0
2	28095646	28095876	12.3913	13.8478	0.773913	3.46087
2	28120903	28121087	3.09783	2.66304	0	0
2	28121248	28121369	7.85124	6.07438	0	0
2	28147738	28148012	1.38686	3.57664	0	0
2	28156315	28156516	2.83582	3.65672	0	1.9801
2	28201364	28201603	14.3096	19.477	1.48954	1.66527
2	28226441	28226625	32.0109	11.9837	3.86957	6.48913
2	28292750	28292833	89.2771	61.988	6.43373	4.79518
2	28361169	28361265	5.9375	5.10417	0	0
2	28372134	28372179	16.8889	5.44444	0	4.42222
2	28406454	28406629	17.3714	7	0	0
2	28469887	28470060	5.49133	5.66474	1.0289	1.15029
2	28483373	28483591	4.3578	2.24771	0	0.912844
2	28500186	28500449	0.722433	5.58935	0	0
2	28506933	28507161	36.6667	39.7588	8.58772	6.10965
2	28538331	28538400	24.7826	3.55072	0	0
2	28555705	28555838	5.71429	1.84211	0	0
2	28571848	28571911	60.3175	27.2222	2.8254	3.15873
2	28613908	28613949	18.5366	11.9512	4.34146	0
2	28624509	28624655	2.60274	5.03425	0	1.36301
2	28625370	28625596	13.4513	18.4292	3.15044	0.880531
2	28625740	28625931	9.94764	2.56545	0	0
2	28637585	28637613	27.1429	8.75	0	0
2	28647314	28647560	7.72358	4.97967	3.61789	0
2	28658395	28658537	54.8592	56.9366	12.5352	15.4155
2	28659340	28659475	25.3333	19.963	0	5.8963
2	28717136	28717192	71.25	78.75	9.53571	0
2	28718445	28718513	33.5294	32.4265	7.85294	2.92647
2	28732138	28732249	17.1171	15.4505	3.20721	0
2	28870097	28870216	3.19328	4.11765	0	0
2	28872048	28872185	19.4161	42.9197	6.49635	2.90511
2	28884515	28884625	32.8182	28.9545	8.09091	0
2	28888334	28888501	4.5509	2.93413	0	0
2	28892877	28892960	11.4458	5.90361	0	0
2	28894944	28895283	15.1327	5.059	0.525074	2.9351
2	28934030	28934116	11.0465	2.84884	0	0
2	28934920	28935026	5.37736	2.31132	0	0
2	28965677	28965835	21.6456	10.8544	1.12658	1.25949
2	29003522	29003958	13.5092	12.3624	0	0
2	29010776	29010862	41.9767	34.186	4.13953	4.62791
2	29058094	29058243	7.65101	3.28859	1.19463	0
2	29101594	29101632	35	0	0	0
2	29165688	29165726	40	70.9211	0	15.7105
2	29176355	29176600	3.87755	0	0	0
2	29217462	29217751	2.62976	16.955	0.615917	0
2	29217893	29218096	8.42365	1.2069	0	0
2	29323536	29323871	2.26866	4.38806	0	0.59403
2	29358513	29358712	7.63819	4.92462	0	1
2	29368422	29368516	6.06383	7.81915	3.78723	0
2	29370810	29371049	5.56485	8.20084	0	0
2	29413210	29413322	5.08929	24.0625	1.58929	0
2	29478490	29478640	5.06667	1.63333	0	0
2	29602566	29602674	7.03704	6.80556	1.64815	0
2	29678863	29679307	6.41892	10.4842	0	0.448198
2	29683730	29683881	2.51656	3.24503	0	0
2	29685489	29685666	2.14689	6.9209	0	0
2	29690135	29690434	3.81271	0.819398	0	0
2	29698230	29698400	6.70588	4.32353	1.04706	0
2	29698683	29698795	11.875	4.375	0	0
2	29699057	29699238	6.29834	8.12155	0	0
2	29712021	29712914	10	7.68197	0.597984	0.445689
2	29727522	29727601	19.2405	31.0127	6.75949	2.51899
2	29776094	29776327	2.44635	5.25751	0	0.854077
2	29776747	29776962	19.4419	17.093	0	0.925581
2	29777232	29778161	10.4306	9.7578	0.766416	0
2	29846049	29846154	16.2857	4.66667	0	1.89524
2	29850625	29850679	7.03704	22.6852	0	3.68519
2	29966014	29966147	11.4286	9.21053	0	0
2	29967067	29967186	15.9664	6.17647	0	0
2	29972589	29972709	14.25	0	0	0
2	29973114	29973240	12.0635	1.94444	1.4127	0
2	30031941	30032242	2.52492	5.69767	0.591362	0
2	30035855	30036025	14.5294	7.20588	4.18824	0
2	30087876	30087928	36.5385	23.5577	0	0
2	30109100	30109149	27.1429	20	0	4.06122
2	30120463	30120585	9.34426	6.02459	0	0
2	30150140	30150391	7.56972	4.88048	0	0
2	30156065	30156110	12.6667	21.7778	0	0
2	30165753	30166081	2.89634	5.22866	0	0
2	30191783	30192082	1.2709	2.45819	0	0
2	30204280	30204490	5.42857	5.83333	0	1.89524
2	30211486	30211646	4.75	0	0	0
2	30214590	30214795	3.70732	1.19512	0	0
2	30218861	30219017	20.7051	17.2756	2.28205	3.82692
2	30220171	30220417	4.63415	2.9878	0	0.808943
2	30285996	30286179	1.03825	4.01639	0	0
[truncated: 8,524 more rows]

## Sheet: Sheet3
S1_Data: OsCLSY4-dependent sRNA loci.
OsCLSY4-dependent 23-24 nt sRNA loci (Gained)
chr	start	end	PB1_R1	PB1_R2	OsCLSY4-kd_R1	OsCLSY4-kd_R2
1	38275081	38275135	0	0	3.2963	3.68519
1	39703547	39703602	0	0	3.23636	3.61818
1	31427538	31427594	0	0	6.35714	3.55357
1	8407573	8407630	0	0	3.12281	3.49123
1	33198807	33198865	0	0	6.13793	3.43103
1	37951601	37951659	0	0	6.13793	13.7241
1	40533334	40533392	0	0	3.06897	3.43103
1	25577055	25577114	0	0	3.01695	3.37288
1	211033	211093	0	0	8.9	3.31667
1	23389678	23389738	0	0	2.96667	3.31667
1	29833995	29834055	0	0	2.96667	6.63333
1	12872723	12872784	0	0	2.91803	9.78689
1	24962419	24962480	0	0	2.91803	3.2623
1	29967626	29967687	0	0	2.91803	6.52459
1	41826514	41826575	0	0	2.91803	6.52459
1	2377841	2377903	0	0	2.87097	3.20968
1	5584207	5584269	0	0	5.74194	3.20968
1	23249369	23249431	0	0	5.74194	3.20968
1	3295876	3295939	0	0	2.8254	3.15873
1	3658117	3658181	0	0	2.78125	3.10938
1	21144679	21144743	0	0	2.78125	6.21875
1	22425231	22425295	0	0	5.5625	21.7656
1	29963957	29964023	0	0	2.69697	3.01515
1	33001569	33001635	0	0	2.69697	6.0303
1	24960949	24961016	0	0	2.65672	2.97015
1	26938642	26938709	0	0	5.31343	5.9403
1	42419514	42419581	0	0	5.31343	2.97015
1	4182268	4182336	0	0	2.61765	11.7059
1	39112667	39112735	0	0	18.3235	14.6324
1	19727903	19727972	0	0	2.57971	2.88406
1	33611785	33611854	0	0	5.15942	2.88406
1	41934254	41934323	0	0	2.57971	2.88406
1	2589895	2589965	0	0	2.54286	2.84286
1	22592052	22592122	0	0	2.54286	2.84286
1	30235024	30235094	0	0	5.08571	8.52857
1	42404931	42405001	0	0	2.54286	2.84286
1	23826177	23826248	0	0	10.0282	5.60563
1	38276442	38276513	0	0	2.50704	5.60563
1	1674326	1674398	0	0	2.47222	2.76389
1	14422171	14422243	0	0	7.41667	2.76389
1	27304581	27304653	0	0	14.8333	11.0556
1	33019914	33019986	0	0	2.47222	2.76389
1	675026	675100	0	0	7.21622	8.06757
1	22499743	22499817	0	0	2.40541	2.68919
1	25580873	25580949	0	0	4.68421	7.85526
1	37871002	37871078	0	0	2.34211	2.61842
1	7495725	7495802	0	0	6.93506	5.16883
1	21925751	21925828	0	0	4.62338	2.58442
1	23248104	23248181	0	0	6.93506	2.58442
1	25155581	25155659	0	0	2.28205	7.65385
1	3480251	3480330	0	0	2.25316	2.51899
1	4125734	4125813	0	0	2.25316	2.51899
1	2216146	2216226	0	0	8.9	2.4875
1	3480799	3480879	0	0	2.225	2.4875
1	7170338	7170418	0	0	2.225	2.4875
1	8406853	8406933	0	0	8.9	4.975
1	36779348	36779430	0	0	4.34146	2.42683
1	14426094	14426177	0	0	2.14458	2.39759
1	36651541	36651624	0	0	15.012	2.39759
1	7047067	7047151	0	0	6.35714	2.36905
1	5746291	5746377	0	0	4.13953	4.62791
1	17326798	17326884	0	0	2.06977	2.31395
1	26532267	26532353	0	0	2.06977	2.31395
1	34974235	34974321	0	0	2.06977	2.31395
1	39879323	39879409	0	0	8.27907	2.31395
1	17129824	17129911	0	0	2.04598	4.57471
1	24959611	24959698	0	0	10.2299	4.57471
1	43135339	43135426	0	0	4.09195	2.28736
1	520525	520613	0	0	2.02273	4.52273
1	12906118	12906206	0	0	2.02273	2.26136
1	17078323	17078412	0	0	6	2.23596
1	33252396	33252485	0	0	4	2.23596
1	12475356	12475446	0	0	7.91111	2.21111
1	43127399	43127490	0	0	3.91209	6.56044
1	35713645	35713738	0	0	5.74194	2.13978
1	8408258	8408352	0	0	1.89362	10.5851
1	22425872	22425966	0	0	1.89362	2.11702
1	23535365	23535459	0	0	5.68085	6.35106
1	6769381	6769477	0	0	3.70833	2.07292
1	21632602	21632699	0	0	1.83505	2.05155
1	26781225	26781322	0	0	3.6701	2.05155
1	26937846	26937943	0	0	3.6701	2.05155
1	28595374	28595474	0	0	1.78	1.99
1	4179221	4179322	0	0	3.52475	3.94059
1	15135591	15135692	0	0	1.76238	3.94059
1	25970131	25970233	0	0	1.7451	3.90196
1	37802794	37802896	0	0	1.7451	1.95098
1	39621704	39621806	0	0	1.7451	3.90196
1	7031807	7031910	0	0	1.72816	1.93204
1	5790683	5790787	0	0	3.42308	1.91346
1	8786673	8786778	0	0	3.39048	1.89524
1	20450239	20450344	0	0	3.39048	1.89524
1	23250358	23250463	0	0	8.47619	1.89524
1	30632232	30632337	0	0	3.39048	5.68571
1	36002551	36002656	0	0	1.69524	1.89524
1	705060	705166	0	0	8.39623	1.87736
1	17160324	17160430	0	0	1.67925	1.87736
1	37711475	37711581	0	0	3.35849	1.87736
1	28331606	28331714	0	0	1.64815	1.84259
1	33651755	33651863	0	0	1.64815	5.52778
1	6451524	6451633	0	0	1.63303	1.82569
1	3774586	3774696	0	0	9.70909	1.80909
1	43103375	43103486	0	0	1.6036	1.79279
1	1161057	1161169	0	0	1.58929	3.55357
1	21714072	21714184	0	0	1.58929	1.77679
1	2837858	2837971	0	0	1.57522	1.76106
1	7451058	7451171	0	0	1.57522	1.76106
1	8052435	8052548	0	0	1.57522	1.76106
1	16981355	16981469	0	0	4.68421	8.72807
1	38022840	38022954	0	0	4.68421	3.49123
1	8427531	8427646	0	0	1.54783	1.73043
1	31425059	31425174	0	0	1.54783	5.1913
1	29835599	29835715	0	0	1.53448	1.71552
1	30519258	30519374	0	0	3.06897	1.71552
1	33536081	33536197	0	0	1.53448	1.71552
1	6315781	6315898	0	0	3.04274	1.70085
1	39688411	39688528	0	0	1.52137	1.70085
1	8479321	8479439	0	0	1.50847	1.68644
1	26563836	26563954	0	0	3.01695	1.68644
1	30635674	30635792	0	0	1.50847	3.37288
1	39755581	39755700	0	0	2.9916	3.34454
1	14024761	14024881	0	0	8.9	3.31667
1	30738841	30738961	0	0	1.48333	4.975
1	26603824	26603945	0	0	4.41322	1.64463
1	14421466	14421589	0	0	2.89431	3.23577
1	36650910	36651034	0	0	8.6129	3.20968
1	7405120	7405246	0	0	2.8254	1.57937
1	14516381	14516509	0	0	2.78125	1.55469
1	22495308	22495439	0	0	5.43511	1.51908
1	37951767	37951898	0	0	2.71756	1.51908
1	37440739	37440878	0	0	3.84173	1.43165
1	30825258	30825398	0	0	3.81429	1.42143
1	12871782	12871924	0	0	3.76056	1.40141
1	31524182	31524327	0	0	6.13793	4.11724
1	517418	517566	0	0	4.81081	1.34459
1	8405911	8406062	0	0	3.53642	5.27152
1	30414007	30414158	0	0	1.17881	5.27152
1	33373982	33374139	0	0	3.40127	1.26752
1	38029191	38029348	0	0	4.53503	1.26752
1	42847540	42847698	0	0	5.63291	2.51899
1	37022284	37022457	0	0	5.14451	3.45087
1	31428405	31428584	0	0	0.994413	5.55866
1	25156296	25156477	0	0	4.91713	2.1989
1	30461110	30461291	0	0	0.983425	3.29834
1	24961486	24961682	0	0	0.908163	4.06122
1	12215648	12215848	0	0	3.56	1.99
1	4157804	4158020	0	0	10.713	5.52778
1	3777472	3777798	0	0	8.7362	6.71472
2	2417595	2417649	0	0	3.2963	3.68519
2	18777563	18777617	0	0	3.2963	7.37037
2	11768480	11768535	0	0	9.70909	3.61818
2	11547836	11547892	0	0	3.17857	3.55357
2	13368496	13368552	0	0	6.35714	3.55357
2	18773410	18773466	0	0	3.17857	3.55357
2	32497825	32497881	0	0	6.35714	3.55357
2	11863959	11864016	0	0	6.24561	3.49123
2	17962011	17962068	0	0	3.12281	3.49123
2	21528645	21528705	0	0	5.93333	3.31667
2	2653614	2653675	0	0	2.91803	9.78689
2	29383718	29383779	0	0	2.91803	3.2623
2	33264172	33264233	0	0	2.91803	3.2623
2	2451205	2451267	0	0	5.74194	3.20968
2	32389159	32389221	0	0	2.87097	6.41935
2	35166868	35166930	0	0	2.87097	6.41935
2	18236952	18237015	0	0	2.8254	3.15873
2	32604880	32604943	0	0	5.65079	3.15873
2	32734688	32734751	0	0	11.3016	3.15873
2	4617202	4617266	0	0	2.78125	3.10938
2	4170108	4170173	0	0	5.47692	3.06154
2	8517545	8517610	0	0	2.73846	6.12308
2	29424199	29424264	0	0	5.47692	3.06154
2	31714095	31714161	0	0	2.69697	6.0303
2	24047906	24047974	0	0	2.61765	5.85294
2	20073675	20073744	0	0	2.57971	8.65217
2	34269489	34269559	0	0	2.54286	2.84286
2	35039776	35039846	0	0	7.62857	2.84286
2	7955832	7955903	0	0	40.1127	19.6197
2	25218394	25218465	0	0	7.52113	2.80282
2	19712649	19712721	0	0	4.94444	8.29167
2	6059791	6059865	0	0	4.81081	2.68919
2	22884006	22884080	0	0	2.40541	8.06757
2	24778025	24778099	0	0	2.40541	2.68919
2	8115553	8115628	0	0	4.74667	2.65333
2	12870585	12870660	0	0	2.37333	5.30667
2	5188462	5188539	0	0	4.62338	5.16883
2	2805113	2805192	0	0	2.25316	5.03797
2	8913752	8913831	0	0	2.25316	7.55696
2	19497686	19497765	0	0	2.25316	2.51899
2	8897811	8897891	0	0	6.675	2.4875
2	10701195	10701276	0	0	2.19753	2.45679
2	3358101	3358183	0	0	2.17073	2.42683
2	9116163	9116245	0	0	15.1951	7.28049
2	11396943	11397026	0	0	4.28916	2.39759
2	17583818	17583901	0	0	2.14458	2.39759
2	1024327	1024411	0	0	2.11905	2.36905
2	18059294	18059378	0	0	4.2381	2.36905
2	23887578	23887662	0	0	6.35714	2.36905
2	21797065	21797150	0	0	10.4706	2.34118
2	3370239	3370325	0	0	2.06977	2.31395
2	13693286	13693372	0	0	20.6977	4.62791
2	30653941	30654027	0	0	4.13953	6.94186
2	3215989	3216078	0	0	8	11.1798
2	18711495	18711584	0	0	2	6.70787
2	21858315	21858404	0	0	4	2.23596
2	24994292	24994381	0	0	8	2.23596
2	9522868	9522958	0	0	1.97778	2.21111
2	9994060	9994150	0	0	5.93333	2.21111
2	26847519	26847609	0	0	1.97778	2.21111
2	7286834	7286925	0	0	1.95604	2.18681
2	25762173	25762264	0	0	1.95604	6.56044
2	8121349	8121441	0	0	1.93478	6.48913
2	16585128	16585220	0	0	1.93478	2.16304
2	22819621	22819714	0	0	1.91398	2.13978
2	32781924	32782018	0	0	1.89362	2.11702
2	17545729	17545824	0	0	9.36842	4.18947
2	19511694	19511789	0	0	1.87368	2.09474
2	23885324	23885421	0	0	1.83505	4.10309
2	1910001	1910099	0	0	1.81633	2.03061
2	9897139	9897237	0	0	3.63265	2.03061
2	22957807	22957905	0	0	1.81633	2.03061
2	20109001	20109102	0	0	3.52475	1.9703
2	20905569	20905671	0	0	1.7451	1.95098
2	35170744	35170846	0	0	1.7451	1.95098
2	471870	471973	0	0	1.72816	3.86408
2	18145534	18145639	0	0	3.39048	7.58095
2	34045888	34045993	0	0	1.69524	1.89524
2	22600921	22601027	0	0	1.67925	1.87736
2	33201002	33201108	0	0	1.67925	1.87736
2	2650103	2650210	0	0	1.66355	3.71963
2	18447094	18447201	0	0	1.66355	1.85981
2	11807235	11807343	0	0	1.64815	1.84259
2	20846621	20846729	0	0	1.64815	3.68519
2	10808207	10808316	0	0	3.26606	1.82569
2	1598791	1598901	0	0	1.61818	1.80909
2	4435016	4435126	0	0	4.85455	3.61818
2	34648913	34649023	0	0	1.61818	1.80909
2	7850625	7850736	0	0	1.6036	1.79279
2	13039934	13040045	0	0	1.6036	1.79279
2	13732001	13732112	0	0	1.6036	5.37838
2	35026541	35026652	0	0	1.6036	1.79279
2	611676	611788	0	0	4.76786	5.33036
2	6976145	6976260	0	0	1.54783	5.1913
2	3625642	3625758	0	0	1.53448	1.71552
2	35039955	35040072	0	0	7.60684	1.70085
2	6773200	6773318	0	0	3.01695	5.05932
2	29328450	29328570	0	0	4.45	3.31667
2	33262037	33262157	0	0	2.96667	1.65833
2	7806684	7806808	0	0	31.5806	9.62903
2	17546373	17546499	0	0	2.8254	9.47619
2	15488950	15489077	0	0	5.6063	3.13386
2	9229018	9229150	0	0	2.69697	9.04545
2	34225835	34225967	0	0	2.69697	1.50758
2	27263144	27263281	0	0	1.29927	4.35766
2	4436187	4436327	0	0	5.08571	1.42143
2	14459171	14459311	0	0	2.54286	2.84286
2	12893973	12894116	0	0	3.73427	2.78322
2	8516961	8517108	0	0	6.05442	1.35374
2	21036054	21036204	0	0	7.12	3.98
2	22983085	22983236	0	0	1.17881	17.1325
2	22691104	22691272	0	0	3.17857	1.18452
2	20563564	20563736	0	0	4.13953	1.15698
2	23008853	23009029	0	0	3.03409	2.26136
2	7950935	7951116	0	0	20.6519	9.89503
2	7955287	7955468	0	0	19.6685	16.4917
2	8949842	8950032	0	0	1.87368	2.09474
2	31036883	31037075	0	0	1.85417	4.14583
2	7110450	7110707	0	0	4.84825	3.09728
3	30596739	30596794	0	0	6.47273	10.8545
3	15622981	15623037	0	0	3.17857	3.55357
3	29300431	29300487	0	0	3.17857	3.55357
3	35181011	35181067	0	0	9.53571	10.6607
3	15960097	15960154	0	0	3.12281	6.98246
3	19249619	19249676	0	0	3.12281	3.49123
3	12678194	12678253	0	0	9.05085	10.1186
3	444475	444539	0	0	2.78125	6.21875
3	6404245	6404309	0	0	2.78125	3.10938
3	16767962	16768026	0	0	2.78125	3.10938
3	9413316	9413381	0	0	8.21538	12.2462
3	12962431	12962496	0	0	5.47692	9.18462
3	8418172	8418238	0	0	2.69697	3.01515
3	17208810	17208876	0	0	2.69697	3.01515
3	28403388	28403454	0	0	13.4848	3.01515
3	4826973	4827040	0	0	2.65672	2.97015
3	17727116	17727184	0	0	2.61765	2.92647
3	17903211	17903279	0	0	13.0882	2.92647
3	29317692	29317760	0	0	5.23529	2.92647
3	32545601	32545670	0	0	2.57971	2.88406
3	7915877	7915947	0	0	12.7143	5.68571
3	9252482	9252553	0	0	2.50704	2.80282
3	13023794	13023865	0	0	5.01408	5.60563
3	948731	948803	0	0	4.94444	2.76389
3	29251081	29251154	0	0	2.43836	2.72603
3	26358203	26358277	0	0	16.8378	8.06757
3	1065882	1065957	0	0	4.74667	2.65333
3	3096899	3096974	0	0	4.74667	2.65333
3	6652059	6652134	0	0	4.74667	2.65333
3	13162152	13162227	0	0	2.37333	7.96
3	23921744	23921819	0	0	49.84	55.72
3	15706650	15706726	0	0	4.68421	5.23684
3	21373665	21373741	0	0	7.02632	2.61842
3	23919926	23920002	0	0	7.02632	5.23684
3	5215088	5215165	0	0	4.62338	5.16883
3	25548447	25548524	0	0	4.62338	2.58442
3	28263092	28263169	0	0	9.24675	2.58442
3	35975770	35975847	0	0	2.31169	2.58442
3	20720037	20720115	0	0	2.28205	2.55128
3	31732888	31732967	0	0	24.7848	22.6709
3	5116720	5116801	0	0	2.19753	2.45679
3	470631	470714	0	0	2.14458	4.79518
3	20205571	20205654	0	0	4.28916	4.79518
3	3679110	3679195	0	0	10.4706	2.34118
3	8324943	8325028	0	0	2.09412	2.34118
3	19929296	19929381	0	0	2.09412	2.34118
3	29539797	29539883	0	0	2.06977	4.62791
3	10107434	10107521	0	0	2.04598	2.28736
3	21587466	21587553	0	0	4.09195	9.14943
3	30885356	30885443	0	0	4.09195	2.28736
3	13835197	13835287	0	0	7.91111	6.63333
3	21110441	21110531	0	0	3.95556	2.21111
3	23467868	23467959	0	0	1.95604	4.37363
3	15706070	15706163	0	0	3.82796	10.6989
3	33616365	33616458	0	0	3.82796	4.27957
3	35178936	35179029	0	0	1.91398	4.27957
3	35991572	35991665	0	0	3.82796	2.13978
3	5812413	5812507	0	0	1.89362	6.35106
3	20105614	20105708	0	0	1.89362	2.11702
3	22381719	22381813	0	0	1.89362	2.11702
3	28824956	28825050	0	0	3.78723	2.11702
3	5438250	5438346	0	0	1.85417	10.3646
3	21588317	21588415	0	0	10.898	4.06122
3	27344132	27344230	0	0	9.08163	2.03061
3	8367668	8367767	0	0	1.79798	2.0101
3	17728577	17728676	0	0	1.79798	2.0101
3	23920423	23920522	0	0	16.1818	2.0101
3	27911326	27911425	0	0	5.39394	12.0606
3	2369922	2370022	0	0	1.78	3.98
3	12908541	12908641	0	0	1.78	1.99
3	25178318	25178418	0	0	14.24	7.96
3	27896290	27896390	0	0	3.56	1.99
3	29163731	29163831	0	0	1.78	1.99
3	5118870	5118971	0	0	8.81188	1.9703
3	6898161	6898262	0	0	1.76238	3.94059
3	9419543	9419644	0	0	3.52475	7.88119
3	21769084	21769186	0	0	1.7451	1.95098
3	3679510	3679613	0	0	5.18447	1.93204
3	4402583	4402686	0	0	10.3689	1.93204
3	11700271	11700374	0	0	1.72816	1.93204
3	23639079	23639182	0	0	1.72816	1.93204
3	4064666	4064771	0	0	1.69524	1.89524
3	16871028	16871133	0	0	1.69524	1.89524
3	30569139	30569244	0	0	1.69524	1.89524
3	31629839	31629946	0	0	1.66355	1.85981
3	11903092	11903200	0	0	1.64815	1.84259
3	15899328	15899436	0	0	1.64815	1.84259
3	22832157	22832265	0	0	4.94444	3.68519
3	5439988	5440097	0	0	6.53211	9.12844
3	22423972	22424081	0	0	1.63303	5.47706
3	23050154	23050263	0	0	1.63303	1.82569
3	1667271	1667381	0	0	1.61818	3.61818
3	3694493	3694604	0	0	1.6036	3.58559
3	23921528	23921639	0	0	8.01802	17.9279
3	33614785	33614896	0	0	1.6036	1.79279
3	17525677	17525789	0	0	1.58929	1.77679
3	17904673	17904785	0	0	3.17857	3.55357
3	29474723	29474835	0	0	1.58929	1.77679
3	7480396	7480509	0	0	1.57522	1.76106
3	14544619	14544734	0	0	4.64348	5.1913
3	8896527	8896643	0	0	4.60345	3.43103
3	17273660	17273776	0	0	3.06897	3.43103
3	28759109	28759225	0	0	1.53448	3.43103
3	23627432	23627549	0	0	1.52137	3.40171
3	8910363	8910481	0	0	1.50847	1.68644
3	33613181	33613299	0	0	4.52542	5.05932
3	6278064	6278183	0	0	2.9916	1.67227
3	2339740	2339860	0	0	2.96667	3.31667
3	25532081	25532201	0	0	11.8667	4.975
3	17949685	17949806	0	0	1.47107	6.57851
3	27343521	27343645	0	0	4.30645	3.20968
3	14485589	14485715	0	0	2.8254	3.15873
3	30568614	30568740	0	0	2.8254	1.57937
3	23468390	23468517	0	0	4.20472	3.13386
3	11602646	11602775	0	0	1.37984	3.08527
3	16225175	16225306	0	0	39.4046	12.1527
3	32361544	32361675	0	0	6.79389	3.03817
3	14485265	14485397	0	0	4.04545	1.50758
3	23470636	23470769	0	0	5.35338	5.98496
3	17909435	17909573	0	0	7.73913	4.32609
3	1460995	1461136	0	0	3.78723	1.41135
3	13843438	13843581	0	0	4.97902	4.17483
3	25526913	25527058	0	0	3.68276	4.11724
3	22829313	22829460	0	0	6.05442	5.41497
3	10107849	10107999	0	0	4.74667	3.98
3	23626966	23627116	0	0	4.74667	1.32667
3	12374433	12374594	0	0	2.21118	3.70807
3	7324601	7324764	0	0	3.27607	1.22086
3	23833144	23833309	0	0	2.15758	2.41212
3	22623773	22623940	0	0	2.13174	5.95808
3	22964025	22964193	0	0	7.41667	4.7381
3	9411876	9412046	0	0	7.32941	1.17059
3	30204149	30204319	0	0	1.04706	2.34118
3	22963078	22963253	0	0	7.12	3.41143
3	16224366	16224551	0	0	28.8649	18.2865
3	28333896	28334081	0	0	7.6973	4.3027
3	23628285	23628471	0	0	0.956989	2.13978
3	22964825	22965013	0	0	3.78723	3.17553
3	7480729	7480922	0	0	0.92228	3.09326
3	25179052	25179248	0	0	2.72449	2.03061
3	9051739	9051957	0	0	2.44954	2.73853
3	26358595	26358814	0	0	2.43836	4.54338
3	1160865	1161092	0	0	3.9207	3.50661
3	23922870	23923108	0	0	5.23529	2.5084
3	23469385	23469632	0	0	4.32389	1.61134
3	7324990	7325253	0	0	3.38403	3.78327
3	32811923	32812187	0	0	12.8106	6.0303
3	271317	271632	0	0	5.08571	1.89524
3	23920745	23921304	0	0	27.0662	15.6637
4	7220925	7220979	0	0	3.2963	7.37037
4	29265939	29265993	0	0	3.2963	7.37037
4	24067803	24067858	0	0	9.70909	3.61818
4	30016141	30016196	0	0	3.23636	3.61818
4	30997642	30997697	0	0	6.47273	3.61818
4	20257628	20257684	0	0	9.53571	3.55357
4	30761024	30761080	0	0	28.6071	3.55357
4	23150947	23151004	0	0	3.12281	3.49123
4	26716505	26716562	0	0	3.12281	6.98246
4	24374837	24374895	0	0	3.06897	3.43103
4	26896764	26896822	0	0	3.06897	3.43103
4	23051535	23051594	0	0	9.05085	10.1186
4	13560595	13560656	0	0	2.91803	3.2623
4	21353146	21353207	0	0	8.7541	3.2623
4	25561979	25562040	0	0	2.91803	3.2623
4	27812765	27812826	0	0	2.91803	3.2623
4	27113717	27113779	0	0	2.87097	3.20968
4	8554694	8554757	0	0	2.8254	3.15873
4	10870069	10870133	0	0	2.78125	6.21875
4	22785801	22785865	0	0	5.5625	6.21875
4	23052327	23052391	0	0	11.125	6.21875
4	24584904	24584968	0	0	2.78125	6.21875
4	25564372	25564436	0	0	2.78125	3.10938
4	4610866	4610932	0	0	2.69697	3.01515
4	13888501	13888568	0	0	18.597	23.7612
4	32397101	32397168	0	0	2.65672	2.97015
4	20345944	20346012	0	0	5.23529	2.92647
4	5709628	5709698	0	0	5.08571	2.84286
4	9998161	9998231	0	0	12.7143	2.84286
4	20985561	20985631	0	0	25.4286	17.0571
4	30483389	30483459	0	0	17.8	2.84286
4	32843387	32843457	0	0	5.08571	2.84286
4	23555494	23555566	0	0	7.41667	2.76389
4	24916533	24916605	0	0	2.47222	2.76389
4	21845149	21845223	0	0	2.40541	2.68919
4	28115440	28115514	0	0	2.40541	5.37838
4	2980824	2980899	0	0	7.12	2.65333
4	5690436	5690511	0	0	4.74667	2.65333
4	22280987	22281063	0	0	2.34211	2.61842
4	26561104	26561180	0	0	4.68421	2.61842
4	7255352	7255429	0	0	2.31169	2.58442
4	19566370	19566448	0	0	2.28205	2.55128
4	20226250	20226328	0	0	2.28205	2.55128
4	26640498	26640576	0	0	2.28205	2.55128
4	12279988	12280068	0	0	2.225	2.4875
4	12839990	12840071	0	0	2.19753	4.91358
4	24947033	24947114	0	0	2.19753	2.45679
4	31190984	31191065	0	0	2.19753	4.91358
4	10248110	10248193	0	0	2.14458	2.39759
4	31502162	31502245	0	0	2.14458	4.79518
4	9582163	9582247	0	0	4.2381	7.10714
4	19320237	19320323	0	0	2.06977	4.62791
4	27661880	27661966	0	0	10.3488	2.31395
4	9302477	9302564	0	0	2.04598	4.57471
4	20079076	20079163	0	0	4.09195	2.28736
4	20881850	20881937	0	0	6.13793	2.28736
4	25563963	25564052	0	0	10	2.23596
4	31427246	31427335	0	0	4	6.70787
4	4695010	4695100	0	0	3.95556	2.21111
4	30227593	30227683	0	0	0	6.63333
4	32537929	32538019	0	0	3.95556	2.21111
4	24064771	24064864	0	0	3.82796	8.55914
4	12237178	12237272	0	0	3.78723	2.11702
4	32929179	32929274	0	0	35.6	48.1789
4	21847424	21847520	0	0	3.70833	2.07292
4	24558516	24558612	0	0	1.85417	6.21875
4	33328856	33328952	0	0	5.5625	2.07292
4	12615722	12615819	0	0	3.6701	2.05155
4	29975675	29975772	0	0	3.6701	4.10309
4	31589633	31589730	0	0	7.34021	4.10309
4	12839372	12839470	0	0	5.44898	6.09184
4	4822463	4822562	0	0	1.79798	2.0101
4	27540432	27540531	0	0	5.39394	4.0202
4	17037302	17037402	0	0	3.56	1.99
4	21844120	21844222	0	0	5.23529	5.85294
4	20861743	20861849	0	0	1.67925	1.87736
4	25950506	25950615	0	0	3.26606	3.65138
4	11410833	11410943	0	0	3.23636	1.80909
4	20229308	20229418	0	0	1.61818	7.23636
4	19915110	19915222	0	0	3.17857	3.55357
4	3838744	3838857	0	0	1.57522	1.76106
4	5810616	5810729	0	0	6.30088	3.52212
4	23870657	23870770	0	0	7.87611	3.52212
4	809777	809891	0	0	4.68421	12.2193
4	23494027	23494144	0	0	1.52137	1.70085
4	35001639	35001756	0	0	1.52137	1.70085
4	35451331	35451449	0	0	7.54237	3.37288
4	6138504	6138623	0	0	1.4958	1.67227
4	4719631	4719755	0	0	4.30645	1.60484
4	24655214	24655338	0	0	1.43548	4.81452
4	4716769	4716897	0	0	5.5625	4.66406
4	32845313	32845441	0	0	2.78125	4.66406
4	34274359	34274491	0	0	1.34848	4.52273
4	12614669	12614803	0	0	3.98507	2.97015
4	34718338	34718473	0	0	6.59259	1.47407
4	25564734	25564870	0	0	9.16176	5.85294
4	24066920	24067059	0	0	6.40288	5.72662
4	12618307	12618454	0	0	3.63265	2.70748
4	27355480	27355628	0	0	6.01351	1.34459
4	25610079	25610237	0	0	1.12658	2.51899
4	4720322	4720502	0	0	3.95556	3.31667
4	4721048	4721247	0	0	9.8392	5
4	31591263	31591462	0	0	2.68342	5
4	4721575	4721787	0	0	10.0755	5.63208
4	12066413	12066635	0	0	6.41441	3.58559
4	26906649	26906881	0	0	2.30172	3.43103
5	8781091	8781145	0	0	6.59259	11.0556
5	20125786	20125846	0	0	2.96667	3.31667
5	22712961	22713021	0	0	5.93333	3.31667
5	25656199	25656259	0	0	2.96667	6.63333
5	29571481	29571541	0	0	2.96667	3.31667
5	5186153	5186215	0	0	20.0968	25.6774
5	15955492	15955554	0	0	5.74194	3.20968
5	20999964	21000026	0	0	2.87097	3.20968
5	22643785	22643848	0	0	2.8254	3.15873
5	13017046	13017114	0	0	2.61765	2.92647
5	5467381	5467451	0	0	2.54286	2.84286
5	5605215	5605285	0	0	2.54286	8.52857
5	8843209	8843279	0	0	5.08571	2.84286
5	25273092	25273162	0	0	5.08571	11.3714
5	23493124	23493196	0	0	4.94444	2.76389
5	5611123	5611196	0	0	2.43836	2.72603
5	11664823	11664897	0	0	2.40541	5.37838
5	8400319	8400395	0	0	4.68421	10.4737
5	26972308	26972384	0	0	2.34211	5.23684
5	27861738	27861814	0	0	2.34211	7.85526
5	1407956	1408033	0	0	4.62338	2.58442
5	2220464	2220542	0	0	2.28205	2.55128
5	19385736	19385814	0	0	2.28205	2.55128
5	19987353	19987431	0	0	2.28205	5.10256
5	3171015	3171094	0	0	2.25316	5.03797
5	19253887	19253967	0	0	2.225	2.4875
5	3477076	3477158	0	0	4.34146	2.42683
5	21903530	21903612	0	0	2.17073	2.42683
5	22765503	22765585	0	0	6.5122	4.85366
5	27946461	27946543	0	0	2.17073	2.42683
5	303595	303680	0	0	2.09412	7.02353
5	11416405	11416490	0	0	6.28235	2.34118
5	26928494	26928581	0	0	4.09195	6.86207
5	836022	836110	0	0	4.04545	2.26136
5	165023	165112	0	0	2	2.23596
5	27902145	27902234	0	0	4	4.47191
5	14349466	14349558	0	0	1.93478	2.16304
5	14169185	14169280	0	0	1.87368	2.09474
5	22160707	22160802	0	0	1.87368	4.18947
5	27076404	27076499	0	0	3.74737	2.09474
5	1358458	1358554	0	0	1.85417	2.07292
5	8866621	8866717	0	0	1.85417	2.07292
5	21504083	21504180	0	0	3.6701	2.05155
5	28203565	28203662	0	0	1.83505	2.05155
5	19245298	19245397	0	0	1.79798	2.0101
5	18429790	18429890	0	0	1.78	1.99
5	27223035	27223135	0	0	1.78	1.99
5	29659433	29659533	0	0	1.78	1.99
5	18013716	18013818	0	0	1.7451	3.90196
5	29633626	29633728	0	0	8.72549	7.80392
5	150252	150356	0	0	3.42308	3.82692
5	25553025	25553131	0	0	3.35849	3.75472
5	9738278	9738386	0	0	9.88889	9.21296
5	12098134	12098243	0	0	1.63303	1.82569
5	13626882	13626992	0	0	3.23636	1.80909
5	24108603	24108713	0	0	1.61818	3.61818
5	24539614	24539725	0	0	4.81081	3.58559
5	3189979	3190092	0	0	1.57522	5.28319
5	28347181	28347295	0	0	1.5614	1.74561
5	10787536	10787651	0	0	1.54783	1.73043
5	21202909	21203024	0	0	1.54783	6.92174
5	10246460	10246577	0	0	1.52137	1.70085
5	17801417	17801534	0	0	7.60684	3.40171
5	25818335	25818453	0	0	1.50847	1.68644
5	24326263	24326386	0	0	5.78862	3.23577
5	4351589	4351713	0	0	2.87097	3.20968
5	17436199	17436325	0	0	5.65079	4.7381
5	17436767	17436894	0	0	2.80315	1.56693
5	24327502	24327630	0	0	2.78125	1.55469
5	29645083	29645216	0	0	4.01504	1.49624
5	16187760	16187895	0	0	2.63704	4.42222
5	24329550	24329687	0	0	5.19708	2.90511
5	3718423	3718561	0	0	2.57971	1.44203
5	23508067	23508205	0	0	1.28986	5.76812
5	14700839	14700986	0	0	1.21088	5.41497
5	27222182	27222336	0	0	2.31169	1.29221
5	27947812	27947967	0	0	1.14839	6.41935
5	16519283	16519443	0	0	1.1125	4.975
5	4964662	4964833	0	0	4.16374	3.49123
5	159399	159571	0	0	3.10465	1.15698
5	10789090	10789267	0	0	3.01695	2.24859
5	26928656	26928835	0	0	1.98883	2.22346
5	27989790	27990006	0	0	2.47222	2.76389
5	10975941	10976158	0	0	3.28111	7.33641
5	29635382	29635629	0	0	2.88259	8.05668
5	16189815	16190088	0	0	7.17216	7.28938
6	11768601	11768655	0	0	36.2593	18.4259
6	19502446	19502500	0	0	3.2963	3.68519
6	3085322	3085377	0	0	3.23636	14.4727
6	28275899	28275954	0	0	6.47273	3.61818
6	9583978	9584034	0	0	9.53571	3.55357
6	10795820	10795876	0	0	44.5	3.55357
6	7647938	7647995	0	0	6.24561	13.9649
6	16735120	16735177	0	0	9.36842	6.98246
6	4817924	4817982	0	0	3.06897	3.43103
6	26184255	26184313	0	0	9.2069	6.86207
6	11630115	11630174	0	0	3.01695	10.1186
6	25036597	25036658	0	0	2.91803	3.2623
6	25103566	25103627	0	0	2.91803	3.2623
6	27261527	27261588	0	0	5.83607	6.52459
6	3082651	3082713	0	0	5.74194	19.2581
6	20851975	20852038	0	0	2.8254	15.7937
6	3309783	3309847	0	0	5.5625	3.10938
6	22249934	22249998	0	0	8.34375	3.10938
6	30467502	30467566	0	0	5.5625	3.10938
6	12799432	12799497	0	0	8.21538	3.06154
6	13567973	13568038	0	0	8.21538	6.12308
6	17001146	17001211	0	0	5.47692	9.18462
6	24492250	24492315	0	0	10.9538	3.06154
6	12794489	12794556	0	0	5.31343	5.9403
6	13702313	13702380	0	0	2.65672	2.97015
6	15335247	15335314	0	0	10.6269	5.9403
6	22245802	22245869	0	0	2.65672	14.8507
6	21374049	21374118	0	0	2.57971	5.76812
6	28279093	28279162	0	0	2.57971	5.76812
6	3057496	3057567	0	0	5.01408	8.40845
6	2781982	2782055	0	0	2.43836	2.72603
6	19508828	19508901	0	0	9.75342	8.17808
6	6749137	6749211	0	0	4.81081	5.37838
6	11108978	11109052	0	0	4.81081	2.68919
6	25431159	25431233	0	0	4.81081	5.37838
6	26242308	26242382	0	0	0	5.37838
6	4732613	4732688	0	0	2.37333	5.30667
6	25431319	25431395	0	0	2.34211	7.85526
6	10139391	10139468	0	0	2.31169	5.16883
6	17833198	17833275	0	0	2.31169	2.58442
6	19981781	19981858	0	0	4.62338	7.75325
6	30128310	30128388	0	0	2.28205	2.55128
6	1030112	1030192	0	0	2.225	2.4875
6	12095686	12095766	0	0	2.225	4.975
6	24142066	24142146	0	0	2.225	7.4625
6	19729444	19729525	0	0	2.19753	2.45679
6	2628144	2628226	0	0	2.17073	2.42683
6	19502228	19502310	0	0	2.17073	2.42683
6	27372282	27372364	0	0	2.17073	2.42683
6	30945538	30945620	0	0	2.17073	2.42683
6	24232662	24232745	0	0	6.43373	2.39759
6	26321147	26321230	0	0	2.14458	2.39759
6	11967003	11967087	0	0	2.11905	2.36905
6	26235367	26235451	0	0	8.47619	4.7381
6	30993830	30993914	0	0	0	7.10714
6	3042780	3042865	0	0	2.09412	2.34118
6	6515180	6515265	0	0	2.09412	2.34118
6	18017610	18017695	0	0	12.5647	9.36471
6	25200639	25200724	0	0	6.28235	7.02353
6	13686057	13686143	0	0	2.06977	6.94186
6	3884935	3885023	0	0	0	4.52273
6	5319111	5319201	0	0	7.91111	2.21111
6	12798836	12798927	0	0	3.91209	2.18681
6	19606820	19606911	0	0	1.95604	4.37363
6	4712917	4713009	0	0	5.80435	4.32609
6	12146537	12146629	0	0	1.93478	2.16304
6	16589925	16590017	0	0	5.80435	4.32609
6	24643911	24644003	0	0	1.93478	2.16304
6	5089469	5089563	0	0	1.89362	2.11702
6	24229572	24229667	0	0	3.74737	4.18947
6	15085618	15085714	0	0	1.85417	2.07292
6	16588513	16588610	0	0	3.6701	2.05155
6	5614115	5614213	0	0	1.81633	2.03061
6	13567389	13567487	0	0	1.81633	6.09184
6	25204929	25205027	0	0	5.44898	2.03061
6	23854160	23854259	0	0	3.59596	6.0303
6	11629914	11630014	0	0	1.78	1.99
6	19939088	19939188	0	0	8.9	7.96
6	30446080	30446180	0	0	3.56	1.99
6	3081353	3081455	0	0	3.4902	9.7549
6	3057019	3057122	0	0	3.45631	3.86408
6	20036922	20037025	0	0	1.72816	1.93204
6	20307152	20307255	0	0	3.45631	1.93204
6	1895170	1895275	0	0	3.39048	1.89524
6	6343395	6343502	0	0	1.66355	1.85981
6	11628296	11628406	0	0	3.23636	5.42727
6	17726245	17726357	0	0	1.58929	1.77679
6	13749996	13750109	0	0	1.57522	1.76106
6	26215604	26215722	0	0	4.52542	5.05932
6	3058074	3058197	0	0	8.68293	12.9431
6	12853272	12853395	0	0	2.89431	1.61789
6	23857326	23857449	0	0	2.89431	3.23577
6	1365951	1366075	0	0	4.30645	1.60484
6	8529966	8530091	0	0	4.272	1.592
6	19374970	19375095	0	0	15.664	4.776
6	19938491	19938619	0	0	6.95312	1.55469
6	25974298	25974433	0	0	5.27407	4.42222
6	24584641	24584778	0	0	2.59854	1.45255
6	23854873	23855011	0	0	5.15942	1.44203
6	12433178	12433329	0	0	3.53642	1.31788
6	3057707	3057859	0	0	3.51316	2.61842
6	26486249	26486410	0	0	3.31677	1.23602
6	11818337	11818502	0	0	12.9455	12.0606
6	3057219	3057392	0	0	6.17341	2.30058
6	19506343	19506516	0	0	16.4624	13.8035
6	11966274	11966455	0	0	14.7514	9.89503
6	11375422	11375605	0	0	4.86339	7.61202
6	2089534	2089730	0	0	9.08163	7.10714
6	11966671	11966869	0	0	1.79798	4.0202
6	3276577	3276831	0	0	2.80315	1.56693
6	19508489	19508752	0	0	5.41445	1.51331
6	19510388	19510704	0	0	2.25316	1.88924
6	16589335	16589766	0	0	3.30394	1.84687
6	13582195	13583471	0	0	18.9718	10.4491
7	24674721	24674776	0	0	6.47273	7.23636
7	22233785	22233842	0	0	3.12281	3.49123
7	21714128	21714186	0	0	18.4138	3.43103
7	23845989	23846049	0	0	2.96667	6.63333
7	13063596	13063657	0	0	2.91803	3.2623
7	26923432	26923493	0	0	2.91803	3.2623
7	28420621	28420682	0	0	8.7541	3.2623
7	22172144	22172206	0	0	2.87097	3.20968
7	7727106	7727169	0	0	2.8254	6.31746
7	17315255	17315318	0	0	5.65079	3.15873
7	26755703	26755766	0	0	2.8254	9.47619
7	18666282	18666347	0	0	5.47692	3.06154
7	19773049	19773115	0	0	8.09091	3.01515
7	28813315	28813381	0	0	2.69697	3.01515
7	29547830	29547898	0	0	2.61765	2.92647
7	14596235	14596304	0	0	2.57971	2.88406
7	8687302	8687372	0	0	5.08571	8.52857
7	24667464	24667536	0	0	2.47222	8.29167
7	21709333	21709406	0	0	7.31507	2.72603
7	23796541	23796616	0	0	2.37333	5.30667
7	15191545	15191625	0	0	4.45	2.4875
7	23399326	23399406	0	0	2.225	4.975
7	23962149	23962230	0	0	2.19753	2.45679
7	25742837	25742919	0	0	6.5122	2.42683
7	27457830	27457913	0	0	6.43373	2.39759
7	8561591	8561675	0	0	12.7143	9.47619
7	5423124	5423209	0	0	2.09412	2.34118
7	9219078	9219163	0	0	2.09412	2.34118
7	23783108	23783194	0	0	2.06977	4.62791
7	26452584	26452671	0	0	6.13793	6.86207
7	27910771	27910862	0	0	1.95604	2.18681
7	13366821	13366913	0	0	1.93478	8.65217
7	10171052	10171145	0	0	1.91398	2.13978
7	24665111	24665205	0	0	7.57447	4.23404
7	1282	1377	0	0	1.87368	2.09474
7	7525631	7525727	0	0	1.85417	2.07292
7	25020444	25020541	0	0	7.34021	2.05155
7	28091091	28091189	0	0	19.9796	8.12245
7	1046114	1046214	0	0	1.78	1.99
7	19037064	19037164	0	0	1.78	1.99
7	26549929	26550029	0	0	7.12	7.96
7	26240587	26240688	0	0	3.52475	1.9703
7	6274372	6274474	0	0	1.7451	3.90196
7	24677417	24677519	0	0	3.4902	1.95098
7	23822025	23822129	0	0	1.71154	1.91346
7	24985414	24985518	0	0	1.71154	3.82692
7	17446272	17446379	0	0	1.66355	3.71963
7	11246305	11246414	0	0	1.63303	1.82569
7	22116720	22116829	0	0	6.53211	1.82569
7	24676437	24676546	0	0	3.26606	1.82569
7	5615321	5615431	0	0	8.09091	3.61818
7	19068409	19068521	0	0	1.58929	1.77679
7	24275396	24275509	0	0	1.57522	1.76106
7	21306971	21307085	0	0	6.24561	6.98246
7	27545406	27545521	0	0	4.64348	1.73043
7	22231080	22231197	0	0	1.52137	5.10256
7	26756824	26756945	0	0	4.41322	3.28926
7	15911932	15912055	0	0	1.44715	3.23577
7	23722232	23722382	0	0	3.56	1.32667
7	24668551	24668701	0	0	5.93333	2.65333
7	4574496	4574655	0	0	3.35849	1.25157
7	4322624	4322784	0	0	2.225	1.24375
7	13060991	13061161	0	0	3.14118	8.19412
7	29546179	29546366	0	0	3.80749	1.06417
7	26882584	26882774	0	0	2.81053	1.04737
7	18803631	18803841	0	0	1.69524	6.63333
7	21714365	21714577	0	0	2.51887	2.81604
7	8992234	8992467	0	0	3.05579	0.854077
7	13060429	13060842	0	0	9.91283	10.1186
8	20349320	20349374	0	0	6.59259	3.68519
8	13483589	13483644	0	0	3.23636	3.61818
8	11790144	11790200	0	0	3.17857	10.6607
8	25090024	25090082	0	0	3.06897	3.43103
8	4667438	4667497	0	0	3.01695	3.37288
8	14187535	14187594	0	0	3.01695	3.37288
8	17680854	17680913	0	0	3.01695	6.74576
8	234180	234240	0	0	5.93333	9.95
8	1641142	1641202	0	0	2.96667	3.31667
8	26818252	26818315	0	0	2.8254	6.31746
8	21419431	21419495	0	0	2.78125	3.10938
8	9064554	9064619	0	0	2.73846	3.06154
8	22006997	22007062	0	0	2.73846	3.06154
8	11394997	11395063	0	0	2.69697	6.0303
8	25893570	25893637	0	0	5.31343	5.9403
8	7673722	7673790	0	0	7.85294	2.92647
8	3328090	3328160	0	0	2.54286	2.84286
8	2433820	2433893	0	0	2.43836	5.45205
8	8328216	8328290	0	0	4.81081	2.68919
8	12293691	12293765	0	0	2.40541	2.68919
8	23756749	23756823	0	0	2.40541	10.7568
8	27825376	27825450	0	0	2.40541	2.68919
8	9820573	9820648	0	0	11.8667	13.2667
8	22722948	22723023	0	0	2.37333	5.30667
8	23669325	23669401	0	0	7.02632	7.85526
8	12851955	12852032	0	0	2.31169	2.58442
8	234466	234544	0	0	2.28205	5.10256
8	9847444	9847522	0	0	2.28205	5.10256
8	16543160	16543238	0	0	2.28205	5.10256
8	21008393	21008473	0	0	8.9	2.4875
8	6049776	6049857	0	0	2.19753	2.45679
8	3388583	3388665	0	0	2.17073	4.85366
8	21005853	21005936	0	0	2.14458	2.39759
8	27100205	27100288	0	0	2.14458	2.39759
8	462964	463048	0	0	2.11905	2.36905
8	3181532	3181616	0	0	2.11905	7.10714
8	13478938	13479022	0	0	2.11905	4.7381
8	21527232	21527316	0	0	2.11905	2.36905
8	2947855	2947940	0	0	8.37647	4.68235
8	252699	252785	0	0	2.06977	2.31395
8	16326043	16326129	0	0	2.06977	2.31395
8	21005639	21005727	0	0	4.04545	9.04545
8	9064069	9064161	0	0	1.93478	2.16304
8	9062486	9062580	0	0	13.2553	4.23404
8	255489	255584	0	0	3.74737	12.5684
8	25486171	25486266	0	0	5.62105	2.09474
8	6716258	6716356	0	0	5.44898	4.06122
8	25482608	25482706	0	0	5.44898	4.06122
8	1060956	1061055	0	0	1.79798	4.0202
8	2435497	2435596	0	0	1.79798	2.0101
8	963782	963883	0	0	1.76238	3.94059
8	11987660	11987763	0	0	3.45631	3.86408
8	11987414	11987519	0	0	3.39048	9.47619
8	3666164	3666270	0	0	3.35849	3.75472
8	25449838	25449945	0	0	1.66355	1.85981
8	3282269	3282377	0	0	1.64815	1.84259
8	3014642	3014751	0	0	4.89908	1.82569
8	11988677	11988786	0	0	6.53211	1.82569
8	16240559	16240668	0	0	6.53211	5.47706
8	17618278	17618387	0	0	1.63303	1.82569
8	24569094	24569204	0	0	3.23636	1.80909
8	25716499	25716610	0	0	1.6036	3.58559
8	5759746	5759858	0	0	4.76786	3.55357
8	17523656	17523769	0	0	7.87611	1.76106
8	22193392	22193506	0	0	4.68421	13.9649
8	10245281	10245397	0	0	1.53448	1.71552
8	22407298	22407415	0	0	1.52137	1.70085
8	20852159	20852277	0	0	1.50847	3.37288
8	4050485	4050612	0	0	2.80315	4.70079
8	27901421	27901554	0	0	1.33835	2.99248
8	20989298	20989442	0	0	4.94444	1.38194
8	5116634	5116781	0	0	9.68707	5.41497
8	15663629	15663780	0	0	2.35762	2.63576
8	17183358	17183509	0	0	2.35762	2.63576
8	461689	461841	0	0	2.34211	3.92763
8	3547610	3547762	0	0	5.85526	1.30921
8	17730948	17731116	0	0	3.17857	4.7381
8	17185268	17185449	0	0	6.88398	4.39779
8	17184848	17185052	0	0	1.7451	1.95098
8	16241196	16241408	0	0	2.51887	4.6934
8	11395297	11395519	0	0	3.20721	2.68919
8	25716014	25716246	0	0	1.53448	3.43103
8	22193605	22193876	0	0	28.2435	8.81181
8	21007940	21008229	0	0	52.3529	26.1661
8	2436176	2436489	0	0	3.41214	3.17891
8	11395893	11396237	0	0	11.9012	8.09884
8	5207374	5207780	0	0	5.26108	3.43103
8	17186729	17187432	0	0	12.9132	9.62447
8	21006408	21007116	0	0	19.3588	20.5184
9	1051953	1052009	0	0	3.17857	7.10714
9	22182922	22182978	0	0	3.17857	3.55357
9	14593613	14593671	0	0	3.06897	3.43103
9	19227555	19227614	0	0	6.0339	13.4915
9	8036195	8036257	0	0	8.6129	9.62903
9	14635406	14635469	0	0	5.65079	3.15873
9	14731289	14731352	0	0	2.8254	3.15873
9	16765111	16765175	0	0	5.5625	3.10938
9	20215820	20215885	0	0	2.73846	3.06154
9	21411376	21411441	0	0	2.73846	3.06154
9	14866497	14866563	0	0	8.09091	3.01515
9	22297621	22297687	0	0	2.69697	3.01515
9	1785318	1785385	0	0	2.65672	5.9403
9	16656939	16657006	0	0	2.65672	8.91045
9	2265068	2265137	0	0	2.57971	5.76812
9	16037548	16037617	0	0	2.57971	2.88406
9	1213178	1213248	0	0	2.54286	2.84286
9	11906023	11906093	0	0	2.54286	5.68571
9	16019577	16019647	0	0	2.54286	2.84286
9	4695508	4695580	0	0	4.94444	2.76389
9	21245861	21245933	0	0	2.47222	2.76389
9	13624180	13624255	0	0	7.12	2.65333
9	21030657	21030732	0	0	2.37333	2.65333
9	12645281	12645359	0	0	2.28205	2.55128
9	8872303	8872382	0	0	2.25316	2.51899
9	14395009	14395090	0	0	2.19753	2.45679
9	19430694	19430775	0	0	6.59259	2.45679
9	17657696	17657778	0	0	4.34146	7.28049
9	2347532	2347616	0	0	6.35714	4.7381
9	5838925	5839011	0	0	2.06977	4.62791
9	15303142	15303229	0	0	4.09195	2.28736
9	19641360	19641448	0	0	2.02273	4.52273
9	10487800	10487890	0	0	1.97778	4.42222
9	11861560	11861653	0	0	17.2258	4.27957
9	19995348	19995441	0	0	1.91398	4.27957
9	6360975	6361072	0	0	1.83505	2.05155
9	15987809	15987906	0	0	1.83505	2.05155
9	14742032	14742131	0	0	3.59596	2.0101
9	9369741	9369841	0	0	1.78	7.96
9	3768139	3768240	0	0	1.76238	1.9703
9	1073266	1073368	0	0	5.23529	3.90196
9	13155129	13155231	0	0	6.98039	3.90196
9	12445362	12445470	0	0	1.64815	1.84259
9	20863881	20863989	0	0	4.94444	3.68519
9	13705980	13706089	0	0	1.63303	1.82569
9	13765695	13765804	0	0	4.89908	1.82569
9	11860839	11860951	0	0	4.76786	5.33036
9	4020090	4020208	0	0	3.01695	3.37288
9	2097637	2097756	0	0	1.4958	1.67227
9	19427412	19427531	0	0	7.47899	3.34454
9	13339805	13339925	0	0	1.48333	1.65833
9	21246724	21246845	0	0	5.8843	4.93388
9	3599931	3600055	0	0	1.43548	3.20968
9	3963645	3963776	0	0	4.07634	6.07634
9	12885780	12885915	0	0	3.95556	1.47407
9	12108891	12109039	0	0	2.40541	4.03378
9	13729926	13730074	0	0	2.40541	1.34459
9	18675543	18675695	0	0	4.68421	5.23684
9	14236138	14236292	0	0	4.62338	5.16883
9	309790	309958	0	0	5.29762	8.29167
9	16557036	16557204	0	0	3.17857	2.36905
9	14235437	14235620	0	0	4.86339	4.34973
9	6466614	6466812	0	0	5.39394	2.0101
9	8036486	8036809	0	0	7.71517	3.0805
10	13663368	13663428	0	0	2.96667	3.31667
10	18671633	18671695	0	0	5.74194	3.20968
10	19146557	19146620	0	0	5.65079	6.31746
10	15364659	15364724	0	0	2.73846	3.06154
10	10658362	10658428	0	0	2.69697	9.04545
10	9276601	9276668	0	0	2.65672	2.97015
10	6084425	6084493	0	0	5.23529	2.92647
10	17839471	17839542	0	0	5.01408	8.40845
10	1181196	1181268	0	0	2.47222	8.29167
10	2053835	2053909	0	0	2.40541	2.68919
10	3785101	3785175	0	0	7.21622	5.37838
10	12793509	12793583	0	0	7.21622	2.68919
10	18403288	18403363	0	0	9.49333	7.96
10	21574397	21574472	0	0	2.37333	7.96
10	22357860	22357938	0	0	2.28205	2.55128
10	12794218	12794297	0	0	2.25316	2.51899
10	18290665	18290744	0	0	11.2658	2.51899
10	10222650	10222731	0	0	2.19753	2.45679
10	18129252	18129336	0	0	2.11905	2.36905
10	21707779	21707864	0	0	2.09412	2.34118
10	22704929	22705015	0	0	2.06977	6.94186
10	1914573	1914661	0	0	2.02273	4.52273
10	22128954	22129043	0	0	10	2.23596
10	17592043	17592133	0	0	1.97778	6.63333
10	12795585	12795679	0	0	5.68085	6.35106
10	22701247	22701341	0	0	5.68085	2.11702
10	23020157	23020251	0	0	1.89362	2.11702
10	21169122	21169217	0	0	3.74737	8.37895
10	4396095	4396194	0	0	1.79798	6.0303
10	5897326	5897425	0	0	3.59596	4.0202
10	19081064	19081172	0	0	4.94444	1.84259
10	7307693	7307802	0	0	3.26606	3.65138
10	23140028	23140138	0	0	1.61818	1.80909
10	8196281	8196392	0	0	3.20721	1.79279
10	7007980	7008092	0	0	3.17857	5.33036
10	18670873	18670986	0	0	4.72566	1.76106
10	4636963	4637078	0	0	1.54783	1.73043
10	19020164	19020279	0	0	3.09565	1.73043
10	18671153	18671276	0	0	2.89431	6.47154
10	18740738	18740862	0	0	8.6129	16.0484
10	21149832	21149965	0	0	2.67669	7.4812
10	9746736	9746881	0	0	3.68276	9.6069
10	10085860	10086030	0	0	1.04706	3.51176
10	8806223	8806411	0	0	1.89362	2.11702
10	18727274	18727490	0	0	10.713	1.84259
10	22113065	22113302	0	0	5.25738	1.67932
11	23226297	23226351	0	0	3.2963	3.68519
11	8028724	8028781	0	0	3.12281	3.49123
11	16972591	16972648	0	0	3.12281	6.98246
11	14774498	14774557	0	0	3.01695	3.37288
11	2423843	2423905	0	0	2.87097	3.20968
11	5714323	5714385	0	0	2.87097	6.41935
11	651681	651744	0	0	5.65079	9.47619
11	8875960	8876024	0	0	8.34375	6.21875
11	11920721	11920785	0	0	2.78125	3.10938
11	15343140	15343204	0	0	16.6875	6.21875
11	24406986	24407050	0	0	2.78125	3.10938
11	13281347	13281413	0	0	13.4848	12.0606
11	27200582	27200651	0	0	2.57971	2.88406
11	8582676	8582746	0	0	2.54286	5.68571
11	18526857	18526928	0	0	2.50704	5.60563
11	611561	611633	0	0	2.47222	2.76389
11	13668678	13668750	0	0	14.8333	5.52778
11	20025416	20025491	0	0	2.37333	2.65333
11	22082846	22082921	0	0	7.12	2.65333
11	20261502	20261579	0	0	6.93506	12.9221
11	20261712	20261793	0	0	2.19753	7.37037
11	25070433	25070515	0	0	2.17073	2.42683
11	22349605	22349688	0	0	2.14458	7.19277
11	14879444	14879529	0	0	2.09412	2.34118
11	16993672	16993758	0	0	2.06977	2.31395
11	17405545	17405633	0	0	14.1591	18.0909
11	103748	103838	0	0	1.97778	2.21111
11	12028664	12028754	0	0	1.97778	2.21111
11	18566659	18566751	0	0	1.93478	2.16304
11	14553668	14553762	0	0	1.89362	4.23404
11	18526131	18526225	0	0	1.89362	2.11702
11	24639648	24639742	0	0	1.89362	2.11702
11	10843433	10843528	0	0	3.74737	2.09474
11	11965122	11965219	0	0	1.83505	2.05155
11	17165325	17165426	0	0	1.76238	5.91089
11	2341032	2341134	0	0	3.4902	1.95098
11	1096437	1096540	0	0	1.72816	1.93204
11	7459149	7459252	0	0	1.72816	1.93204
11	703574	703678	0	0	6.84615	5.74038
11	7375882	7375986	0	0	1.71154	1.91346
11	21889236	21889342	0	0	1.67925	1.87736
11	25177938	25178045	0	0	1.66355	3.71963
11	9226472	9226582	0	0	1.61818	3.61818
11	18743188	18743301	0	0	1.57522	1.76106
11	5751882	5752000	0	0	1.50847	5.05932
11	20987331	20987451	0	0	1.48333	1.65833
11	19804346	19804467	0	0	7.35537	1.64463
11	10928201	10928328	0	0	119.134	53.2756
11	25196874	25197001	0	0	2.80315	3.13386
11	1837438	1837569	0	0	4.07634	4.55725
11	25199910	25200043	0	0	10.7068	1.49624
11	20262536	20262691	0	0	1.14839	6.41935
11	15224287	15224449	0	0	1.09877	4.91358
11	5745261	5745432	0	0	6.24561	1.16374
11	18476272	18476484	0	0	5.03774	3.75472
11	16702516	16702789	0	0	8.47619	2.91575
11	5808752	5809029	0	0	3.213	2.15523
11	15223554	15223868	0	0	6.80255	2.53503
11	16132977	16133407	0	0	15.7302	16.1977
12	25141527	25141582	0	0	3.23636	3.61818
12	3726081	3726137	0	0	9.53571	3.55357
12	14891228	14891285	0	0	3.12281	3.49123
12	14949359	14949416	0	0	3.12281	3.49123
12	2118291	2118350	0	0	3.01695	3.37288
12	19367378	19367437	0	0	3.01695	3.37288
12	1821384	1821445	0	0	2.91803	3.2623
12	13385771	13385834	0	0	5.65079	6.31746
12	13577261	13577327	0	0	2.69697	3.01515
12	7332211	7332278	0	0	2.65672	8.91045
12	13027704	13027771	0	0	5.31343	2.97015
12	7691733	7691803	0	0	2.54286	2.84286
12	19577782	19577852	0	0	2.54286	5.68571
12	9064663	9064734	0	0	22.5634	8.40845
12	20641384	20641455	0	0	45.1268	58.8592
12	9019391	9019464	0	0	4.87671	2.72603
12	23405482	23405555	0	0	2.43836	2.72603
12	16555143	16555218	0	0	2.37333	2.65333
12	22056847	22056922	0	0	2.37333	2.65333
12	17022253	17022331	0	0	4.5641	2.55128
12	1770620	1770701	0	0	2.19753	7.37037
12	25526706	25526790	0	0	2.11905	4.7381
12	13977440	13977525	0	0	2.09412	4.68235
12	16309453	16309538	0	0	46.0706	18.7294
12	9325573	9325659	0	0	12.4186	6.94186
12	6399982	6400070	0	0	6.06818	6.78409
12	13692179	13692269	0	0	1.97778	8.84444
12	25901636	25901726	0	0	1.97778	2.21111
12	1768970	1769061	0	0	1.95604	2.18681
12	7693227	7693318	0	0	3.91209	2.18681
12	7986157	7986250	0	0	3.82796	6.41935
12	20515504	20515598	0	0	1.89362	2.11702
12	4525262	4525357	0	0	1.87368	2.09474
12	13693523	13693619	0	0	7.41667	4.14583
12	20150413	20150512	0	0	1.79798	2.0101
12	1169925	1170025	0	0	1.78	1.99
12	6419675	6419777	0	0	3.4902	1.95098
12	13791018	13791120	0	0	1.7451	1.95098
12	17392275	17392377	0	0	1.7451	1.95098
12	26324259	26324362	0	0	3.45631	5.79612
12	26621348	26621451	0	0	3.45631	3.86408
12	15569749	15569853	0	0	1.71154	1.91346
12	7183099	7183206	0	0	3.3271	1.85981
12	11180799	11180910	0	0	1.6036	3.58559
12	19272407	19272519	0	0	1.58929	3.55357
12	14948371	14948484	0	0	6.30088	7.04425
12	2618082	2618196	0	0	1.5614	1.74561
12	19459477	19459592	0	0	1.54783	5.1913
12	18317520	18317636	0	0	1.53448	3.43103
12	4888104	4888222	0	0	1.50847	3.37288
12	26330629	26330747	0	0	1.50847	6.74576
12	3351761	3351880	0	0	1.4958	1.67227
12	6938764	6938884	0	0	1.48333	1.65833
12	22049274	22049402	0	0	2.78125	1.55469
12	6427265	6427402	0	0	2.59854	5.81022
12	1169683	1169821	0	0	3.86957	2.88406
12	6427874	6428018	0	0	3.70833	1.38194
12	2932110	2932265	0	0	1.14839	2.56774
12	6427536	6427692	0	0	3.42308	1.27564
12	16534425	16534616	0	0	7.4555	6.25131
12	16532810	16533018	0	0	13.6923	18.1779
12	19273195	19273411	0	0	2.47222	3.68519
12	16532516	16532733	0	0	13.9447	11.9217
12	6406412	6407316	0	0	16.3429	10.5664
4	31804865	31805282	0	0.58753	11.5252	4.29496
8	21006032	21006271	0	1.0251	14.8954	5.82845
5	17435735	17436118	0	1.27937	10.2245	10.3916
8	17187527	17187908	0	1.28609	13.5486	12.5354
9	8035750	8036110	0	1.36111	21.2611	12.7139
4	12627018	12627355	0	1.45401	17.9585	10.0386
11	15342888	15343040	0	1.61184	14.0526	7.85526
4	27877650	27877922	0	1.80147	69.3676	40.239
6	13566821	13567077	0	1.91406	16.6875	2.33203
8	8606030	8606146	0	2.11207	13.8103	8.57759
8	23850912	23851027	0	2.13043	18.5739	10.3826
9	21045379	21045593	0	2.28972	143.897	84.6215
4	31886476	31886577	0	2.42574	26.4356	11.8218
5	29635176	29635268	0	2.66304	15.4783	15.1413
11	27104409	27104494	0	2.88235	31.4118	14.0471
2	22616460	22616544	0	2.91667	10.5952	7.10714
7	21996408	21996486	0	3.14103	29.6667	5.10256
4	3880415	3880492	0	3.18182	30.0519	15.5065
5	17823356	17823433	0	3.18182	11.5584	5.16883
2	29383131	29383200	0	3.55072	10.3188	14.4203
4	31592905	31593043	0	3.55072	12.8986	5.76812
6	9158439	9158577	0	3.55072	10.3188	1.44203
11	3479538	3479601	0	3.88889	11.3016	9.47619
6	3084122	3084179	0	4.29825	12.4912	3.49123
1	17700292	17700403	0	4.41441	16.036	8.96396
5	13865826	13865879	0	4.62264	10.0755	3.75472
7	17574747	17574798	0	4.80392	10.4706	3.90196
1	10625546	10625596	0	4.9	10.68	3.98
2	3214402	3214452	0	4.9	10.68	7.96
6	29504335	29504385	0	4.9	14.24	3.98
4	31964659	31964708	0	5	21.7959	4.06122
3	15082133	15082181	0	5.10417	44.5	33.1667
12	12358025	12358073	0	5.10417	29.6667	4.14583
3	31332426	31332473	0	5.21277	11.3617	12.7021
11	19085180	19085226	0	5.32609	23.2174	34.6087
4	30482297	30482341	0	5.56818	12.1364	4.52273
11	23187270	23187313	0	5.69767	12.4186	9.25581
2	13693857	13693942	0	5.76471	29.3176	9.36471
1	41010591	41010633	0	5.83333	12.7143	14.2143
7	13062961	13063041	0	6.125	20.025	9.95
5	10973707	10973825	0	6.22881	12.0678	3.37288
9	3282193	3282308	0	6.3913	10.8348	5.1913
9	160751	160856	0	7	11.8667	1.89524
4	26164325	26164452	0	7.71654	15.4173	3.13386
3	35272749	35272808	0	8.30508	12.0678	6.74576
5	6952339	6952386	0	10.4255	15.1489	12.7021
10	13344855	13344945	0	10.8889	15.8222	2.21111
1	705357	705399	0	11.6667	16.9524	9.47619
4	25550058	25550099	0	11.9512	17.3659	14.561
6	14477254	14477336	0	11.9512	13.0244	9.70732
10	18701561	18701614	0	13.8679	10.0755	3.75472
5	3660817	3660868	0	14.4118	10.4706	11.7059
1	15713223	15713266	0	17.093	33.1163	74.0465
2	14456328	14456369	0	17.9268	13.0244	4.85366
6	2090610	2090672	0	19.7581	40.1935	22.4677
11	6193248	6193296	0	20.4167	11.125	4.14583
11	28251672	28251715	0	22.7907	20.6977	13.8837
3	5454218	5454260	0	23.3333	12.7143	9.47619
12	19457784	19459310	0.249017	0.802752	14.9305	10.9541
5	16188287	16189736	0.26225	0.507246	59.7019	33.3727
8	21007245	21007800	0.342342	0	26.6198	19.3622
2	8949083	8949600	0.367505	1.42166	19.9691	13.472
7	13061773	13062284	0.37182	0	19.8552	15.1879
3	269229	271186	0.38835	0	21.0107	12.6091
12	19390412	19390865	0.419426	0	17.2892	15.8146
8	11396358	11396744	0.492228	0	19.3679	17.013
3	26357619	26357968	0.544413	0.702006	10.7106	8.55301
3	33706852	33707179	0.58104	1.49847	14.6972	11.5627
3	23469727	23470472	0.765101	0	16.4859	10.9517
4	4719936	4720182	0.772358	0.995935	15.9187	5.6626
8	17185549	17186633	0.876384	0.45203	14.7786	14.8699
12	16534129	16534327	0.959596	2.47475	31.4646	15.0758
4	12627909	12628301	0.969388	0.625	35.4184	34.5204
11	9873905	9874084	1.06145	4.10615	23.8659	3.3352
10	5908611	5908789	1.06742	1.3764	22	24.5955
12	16533096	16533627	1.07345	0.922787	18.4369	6.74576
3	32811044	32811363	1.19122	0.768025	40.1755	38.0533
3	33916399	33916538	1.36691	8.81295	16.6475	12.8849
9	6466983	6467250	1.42322	6.42322	22.6667	17.1423
9	11859010	11859388	1.50794	0.648148	13.6561	7.37037
11	267760	267883	1.54472	17.9268	13.0244	8.08943
5	12507530	12507650	1.58333	6.125	14.8333	1.65833
6	18067694	18067931	1.60338	2.06751	35.2996	28.5485
1	20012672	20012786	1.66667	6.44737	28.1053	15.7105
9	1120229	1120342	1.68142	0	12.6018	3.52212
12	21848850	21848962	1.69643	2.1875	15.8929	5.33036
1	24210197	24210306	1.74312	6.74312	17.9633	5.47706
2	22983518	22983622	1.82692	0	25.6731	9.56731
4	31592579	31592784	1.85366	0	21.7073	15.5317
8	11424137	11424239	1.86275	2.40196	78.5294	25.3627
9	17216768	17216965	1.92893	2.48731	18.0711	9.09137
10	11759834	11759932	1.93878	2.5	36.3265	24.3673
2	22301281	22301375	2.02128	2.60638	13.2553	42.3404
6	22250132	22250226	2.02128	7.81915	15.1489	2.11702
6	13034988	13035082	2.02128	10.4255	15.1489	8.46809
6	28046365	28046458	2.04301	5.26882	17.2258	25.6774
7	3161575	3161666	2.08791	5.38462	21.5165	6.56044
2	21035306	21035396	2.11111	0	49.4444	22.1111
10	8288635	8288723	2.15909	0	30.3409	2.26136
6	28102788	28102876	2.15909	16.7045	18.2045	20.3523
4	17193891	17193978	2.18391	0	30.6897	27.4483
8	1620186	1620273	2.18391	19.7126	12.2759	18.2989
11	25019563	25019732	2.24852	1.4497	20.0118	5.88757
5	2109233	2109316	2.28916	0	25.7349	11.988
7	13059906	13060321	2.28916	2.95181	18.8723	17.7422
5	11873176	11873257	2.34568	3.02469	13.1852	4.91358
4	19354771	19354849	2.4359	6.28205	13.6923	2.55128
11	12155381	12155457	2.5	6.44737	18.7368	13.0921
11	12158661	12158737	2.5	6.44737	18.7368	13.0921
12	2216540	2216616	2.5	16.1184	35.1316	13.0921
3	13361611	13361686	2.53333	0	18.9867	5.30667
9	11860423	11860567	2.63889	1.70139	16.0694	13.8194
1	12922869	12922940	2.67606	13.8028	17.5493	11.2113
5	149983	150051	2.79412	0	18.3235	5.85294
1	25360755	25360821	2.87879	0	18.8788	3.01515
8	22193148	22193279	2.90076	0	14.9466	16.7099
12	12041785	12041848	3.01587	3.88889	14.127	18.9524
9	14729027	14729151	3.06452	1.97581	40.1935	30.4919
6	17844117	17844179	3.06452	3.95161	14.3548	6.41935
9	14232500	14232686	3.06452	9.22043	18.1828	6.41935
3	15706876	15707048	3.31395	4.27326	20.6977	15.0407
4	33963218	33963274	3.39286	4.375	41.3214	31.9821
8	3294599	3294655	3.39286	4.375	19.0714	10.6607
10	20473256	20473366	3.45455	2.22727	17.8	16.2818
10	10847578	10847688	3.45455	2.22727	16.1818	18.0909
5	5149801	5150812	3.57072	2.66568	19.7191	10.0386
4	2896192	2896298	3.58491	4.62264	20.1509	9.38679
4	4416754	4416806	3.65385	9.42308	20.5385	7.65385
5	21225908	21225959	3.72549	0	13.9608	7.80392
3	4102372	4102423	3.72549	14.4118	17.451	11.7059
2	8448399	8448499	3.8	0	14.24	9.95
7	21993729	21993779	3.8	0	21.36	11.94
2	7680297	7680347	3.8	9.8	14.24	7.96
12	26327305	26327552	3.84615	1.98381	19.4575	18.5304
4	26163916	26164063	3.87755	1.66667	23.0068	18.9524
3	24538217	24538264	4.04255	0	53.0213	38.1064
1	6677577	6677624	4.04255	5.21277	15.1489	8.46809
6	4797488	4797533	4.22222	0	19.7778	17.6889
1	33544157	33544202	4.22222	21.7778	23.7333	22.1111
8	14966805	14966849	4.31818	0	20.2273	13.5682
3	26598766	26598853	4.36782	2.81609	18.4138	16.0115
9	13491117	13491242	4.56	15.68	25.632	44.576
4	28799483	28799524	4.63415	11.9512	21.7073	4.85366
4	8153784	8153865	4.69136	12.0988	19.7778	4.91358
10	3755953	3756033	4.75	3.0625	28.925	14.925
11	17407108	17407268	4.75	10.7187	20.025	23.6313
4	20986278	20986514	4.83051	3.11441	18.1017	9.27542
3	33705331	33705448	4.87179	12.5641	21.2991	27.2137
6	17492359	17492474	4.95652	0	18.5739	5.1913
4	30759760	30759910	5.06667	11.4333	21.36	23.88
3	23921895	23922770	5.42857	5.04	15.4606	10.2343
5	11158585	11158900	5.42857	6.22222	18.0825	18.3206
4	8143510	8143578	5.58824	7.20588	23.5588	20.4853
5	16059273	16059341	5.58824	14.4118	15.7059	11.7059
4	33962083	33962184	5.64356	16.9802	24.6733	19.703
3	5828162	5828262	5.7	4.9	21.36	15.92
9	13604260	13604891	5.72108	4.271	48.8019	30.9065
3	18588400	18588596	5.81633	2.5	18.1633	11.1684
1	703923	703987	5.9375	3.82812	27.8125	3.10938
4	12616770	12616864	6.06383	5.21277	18.9362	19.0532
9	4949860	4949954	6.06383	10.4255	45.4468	31.7553
9	6466237	6466486	6.10442	3.93574	70.7711	51.1486
4	17132949	17133011	6.12903	3.95161	71.7742	12.8387
6	11622031	11622121	6.33333	16.3333	25.7111	6.63333
7	5198547	5198666	6.38655	12.3529	20.9412	26.7563
8	753535	753651	6.55172	21.1207	50.6379	66.9052
9	14233673	14234131	6.63755	2.13974	25.262	20.4214
1	36975878	36975963	6.70588	8.64706	31.4118	23.4118
11	12101156	12101212	6.78571	4.375	22.25	21.3214
3	35480211	35480344	7.14286	16.5789	38.812	26.9323
8	1359114	1359246	7.19697	3.71212	29.6667	27.1364
10	15870562	15870744	7.30769	5.38462	23.4725	14.2143
1	5005814	5005891	7.4026	12.7273	25.4286	23.2597
1	20012179	20012587	7.45098	8.40686	42.7549	23.8995
4	13517857	13517907	7.6	4.9	32.04	31.84
7	245616	245716	7.6	4.9	17.8	9.95
2	8447191	8447241	7.6	29.4	32.04	35.82
5	13360745	13360867	7.78689	6.02459	23.3443	14.6803
5	21456354	21456451	7.83505	35.3608	33.0309	28.7216
5	24863412	24863532	7.91667	6.125	19.2833	33.1667
6	1714366	1714460	8.08511	10.4255	18.9362	12.7021
5	22542093	22542233	8.14286	12.25	19.0714	9.95
10	8950294	8950362	8.38235	10.8088	34.0294	14.6324
2	19854585	19854718	8.57143	3.68421	18.7368	10.4737
7	13063452	13063517	8.76923	0	32.8615	36.7385
12	20637599	20637858	8.80309	2.83784	21.305	16.1351
10	22442042	22442230	9.09574	13.0319	22.7234	13.7606
12	19390946	19391227	9.46619	16.5658	24.7046	23.3701
2	13698649	13698729	9.5	9.1875	22.25	12.4375
10	5131437	5131654	9.63134	10.1613	20.5069	4.58525
9	3371797	3371914	9.74359	4.18803	19.7778	8.50427
8	28013731	28013809	9.74359	9.42308	36.5128	33.1667
9	14232794	14232891	9.79381	5.05155	23.8557	8.20619
11	12289758	12289950	9.89583	24.2448	71.3854	68.4062
1	36016463	36016519	10.1786	8.75	98.5357	99.5
10	11764943	11764999	10.1786	8.75	22.25	3.55357
8	17739858	17739932	10.2703	19.8649	24.0541	2.68919
4	21719949	21720059	10.3636	2.22727	25.8909	19.9
11	20286452	20286507	10.3636	17.8182	35.6	14.4727
9	4675229	4675392	10.4908	7.51534	30.5767	23.1963
2	14007820	14007874	10.5556	0	36.2593	7.37037
7	13416256	13416364	10.5556	4.53704	31.3148	18.4259
10	1121067	1121265	10.5556	19.798	22.4747	14.0707
2	13721778	13721886	10.5556	20.4167	21.4259	1.84259
10	10813976	10814046	10.8571	14	30.5143	28.4286
11	12122114	12122184	10.8571	24.5	22.8857	34.1143
2	23617539	23617590	11.1765	14.4118	38.3922	19.5098
2	13336344	13336427	11.4458	11.8072	21.4458	9.59036
5	18225786	18225868	11.5854	14.939	39.0732	31.5488
9	14232997	14233406	11.6137	11.9804	23.9364	14.5966
10	9477575	9477672	11.7526	20.2062	25.6907	14.3608
1	16915190	16915302	11.875	2.1875	23.8393	10.6607
2	28105603	28105683	11.875	3.0625	26.7	4.975
1	16809590	16809638	11.875	35.7292	25.9583	8.29167
9	14234822	14235092	11.963	3.62963	33.6222	14.0037
1	18685345	18685438	12.2581	2.63441	36.3656	27.8172
4	19066504	19066566	12.2581	27.6613	40.1935	12.8387
7	14704468	14704514	12.3913	10.6522	27.087	4.32609
5	22690571	22690708	12.4818	26.8248	31.1825	20.3358
10	5717119	5717195	12.5	9.67105	49.1842	54.9868
4	3880115	3880221	12.5472	18.4906	99.0755	43.1792
10	4536694	4536781	13.1034	22.5287	34.7816	22.8736
3	19533995	19534052	13.3333	21.4912	34.3509	10.4737
3	23674700	23674785	13.4118	34.5882	31.4118	30.4353
12	18660082	18660265	13.4973	16.0656	39.8798	29.3607
3	23944216	23944328	13.5714	2.1875	30.1964	24.875
8	13235324	13235408	13.5714	11.6667	40.2619	45.0119
5	28057992	28058048	13.5714	39.375	25.4286	17.7679
10	10790502	10790599	13.7113	20.2062	64.2268	59.4948
11	8220771	8220840	13.7681	10.6522	30.9565	28.8406
9	13417473	13417526	14.3396	4.62264	50.3774	26.283
11	14005794	14005895	15.0495	9.70297	37.0099	15.7624
12	6402580	6403007	15.1288	10.9016	29.1803	20.5059
7	8281760	8281809	15.5102	20	79.9184	44.6735
4	29688986	29689096	15.5455	17.8182	87.3818	37.9909
6	5780221	5780269	15.8333	35.7292	33.375	24.875
11	12045421	12045469	15.8333	35.7292	29.6667	45.6042
1	25650402	25650462	15.8333	40.8333	47.4667	39.8
4	20390384	20390455	16.0563	37.9577	47.6338	42.0423
7	14147371	14147477	16.1321	11.5566	48.6981	39.4245
8	10034223	10034270	16.1702	20.8511	37.8723	21.1702
10	6817354	6817436	16.2195	23.9024	102.024	41.2561
6	8306371	8306441	16.2857	42	38.1429	11.3714
3	34560751	34560851	17.1	22.05	32.04	37.81
7	25324098	25324264	17.1687	32.4699	46.1084	56.3434
12	20554949	20555015	17.2727	37.1212	37.7576	66.3333
4	30425171	30425215	17.2727	61.25	48.5455	31.6591
3	32126881	32126935	17.5926	22.6852	69.2222	92.1296
4	31963984	31964078	18.1915	10.4255	30.2979	23.2872
4	18755582	18755655	18.2192	13.4247	29.2603	29.9863
3	23674381	23674433	18.2692	14.1346	34.2308	19.1346
3	32789414	32789486	18.4722	30.625	69.2222	35.9306
8	13208082	13208138	20.3571	17.5	50.8571	17.7679
12	9730454	9730612	20.443	32.5633	89	112.095
3	25777290	25777390	20.9	19.6	40.94	17.91
8	11199966	11200075	20.9174	15.7339	31.0275	51.1193
3	31184530	31184592	21.4516	11.8548	40.1935	41.7258
8	4254031	4254171	21.7143	12.25	69.9286	42.6429
11	2532925	2532986	21.8033	16.0656	40.8525	29.3607
5	3893144	3893230	22.093	39.8837	62.093	30.0814
2	35413308	35413376	22.3529	32.4265	78.5294	43.8971
12	20528410	20528536	22.619	25.2778	38.1429	31.5873
3	31181449	31181524	22.8	26.1333	33.2267	21.2267
4	16977919	16978051	23.0303	25.9848	63.3788	33.1667
12	1342263	1342395	23.0303	29.697	39.1061	25.6288
5	6634992	6635090	23.2653	42.5	56.3061	26.398
6	11768054	11768102	23.75	10.2083	51.9167	37.3125
3	25247391	25247454	24.127	35	79.1111	37.9048
3	31188759	31188812	25.0943	18.4906	47.0189	48.8113
11	1433185	1433304	25.5462	32.9412	43.3782	28.4286
3	31186641	31186692	26.0784	14.4118	48.8627	50.7255
1	30909516	30909559	26.5116	39.8837	91.0698	64.7907
5	18208581	18208686	27.1429	21	88.1524	51.1714
12	4694801	4694871	27.1429	42	63.5714	56.8571
8	20558187	20558228	27.8049	23.9024	151.951	82.5122
4	9125258	9125379	28.2645	20.2479	44.1322	19.7355
6	1553092	1553139	28.2979	15.6383	49.234	29.6383
7	2789655	2789701	28.913	31.9565	170.261	103.826
11	25386457	25386521	29.6875	38.2812	61.1875	68.4062
8	11501986	11502216	29.7391	35.1522	43.3391	37.2043
2	19855675	19855744	30.2899	14.2029	56.7536	54.7971
12	8168557	8168600	30.9302	28.4884	41.3953	4.62791
6	6052636	6052746	31.0909	49	56.6364	47.0364
4	4329759	4329878	31.9328	16.4706	43.3782	38.4622
1	16771365	16771436	32.1127	75.9155	57.662	19.6197
3	33572263	33572321	32.7586	21.1207	168.793	130.379
12	19273533	19273676	33.2168	34.2657	49.7902	47.3147
12	6047553	6047603	34.2	44.1	92.56	51.74
10	10917071	10917136	35.0769	60.3077	79.4154	67.3538
11	9997087	9997129	36.1905	23.3333	59.3333	33.1667
1	17618851	17618898	36.383	31.2766	49.234	59.2766
6	3145025	3145080	38	40.0909	87.3818	36.1818
12	20480052	20480131	38.481	27.9114	60.8354	62.9747
12	20699781	20699860	38.481	27.9114	60.8354	62.9747
12	23736963	23737027	38.5938	22.9688	50.0625	21.7656
5	29341081	29341154	39.0411	36.9178	63.3973	32.7123
9	6572713	6572795	39.3902	53.7805	65.122	48.5366
9	10320917	10320974	40	47.2807	65.5789	59.3509
4	32897651	32897748	41.134	27.7835	77.0722	86.1649
1	1114909	1114969	41.1667	40.8333	80.1	36.4833
10	13738194	13738312	41.8644	58.1356	70.8983	57.339
2	20287196	20287241	42.2222	21.7778	55.3778	53.0667
8	18201367	18201412	42.2222	38.1111	94.9333	44.2222
12	11972092	11972191	42.2222	47.0202	120.465	76.3838
3	31182763	31182825	42.9032	35.5645	60.2903	86.6613
4	9210387	9210430	44.186	62.6744	107.628	83.3023
1	30107880	30107943	45.2381	42.7778	73.4603	37.9048
12	11149580	11149634	45.7407	18.1481	92.2963	44.2222
5	3009741	3009827	46.3953	71.2209	62.093	50.907
9	14494649	14494698	46.5306	35	174.367	105.592
9	22692316	22692377	46.7213	44.1803	107.967	48.9344
8	28319375	28319452	46.8831	47.7273	78.5974	43.9351
1	1313904	1313952	47.5	30.625	189.125	120.229
12	11979187	11979251	47.5	72.7344	189.125	111.938
3	23672858	23673016	48.1013	66.6772	66.4684	50.3797
7	1416697	1416793	49.4792	58.6979	79.7292	68.4062
8	16705993	16706081	49.6591	89.0909	76.8636	58.7955
9	10913107	10913170	51.2698	27.2222	76.2857	34.746
10	10906301	10906352	55.8824	57.6471	90.7451	78.0392
10	13606654	13606732	58.4615	12.5641	68.4615	25.5128
5	28128290	28128340	60.8	73.5	92.56	71.64
12	20603614	20603663	62.0408	45	94.449	101.531
10	10806663	10806721	62.2414	54.9138	73.6552	85.7759
6	31203798	31203885	63.3333	33.7931	90.023	29.7356
12	5632775	5632818	66.2791	68.3721	107.628	92.5581
12	13378621	13378692	66.9014	120.775	100.282	92.493
5	420859	420938	67.3418	65.1266	123.924	83.1266
9	4733020	4733079	70.8475	103.814	108.61	87.6949
11	585867	585950	70.9639	82.6506	96.506	59.9398
8	22492945	22492994	73.6735	65	108.98	60.9184
8	19460629	19460714	73.7647	98	152.871	91.3059
4	31409853	31409937	74.6429	99.1667	154.69	92.3929
5	14197845	14197929	74.6429	99.1667	154.69	92.3929
5	5150890	5150933	75.1163	91.1628	165.581	74.0465
2	22076675	22076733	75.3448	21.1207	110.483	30.8793
3	4701634	4701717	75.5422	100.361	156.554	93.506
3	23552633	23552715	76.4634	101.585	158.463	94.6463
1	31983057	31983142	78.2353	98	152.871	91.3059
10	18474854	18474922	81.0294	72.0588	123.029	90.7206
8	1220373	1220422	81.4286	50	272.449	134.02
3	11481697	11481760	81.4286	120.556	118.667	145.302
5	15524761	15524892	82.6718	95.3817	163.053	164.061
1	16913722	16913822	83.6	68.6	153.08	77.61
11	26930692	26930739	84.8936	52.1277	284.043	139.723
5	20753077	20753146	85.3623	88.7681	131.565	77.8696
6	13327348	13327412	86.0938	91.875	152.969	102.609
10	11987937	11988024	89.5402	132.356	165.724	118.943
11	22662515	22662585	89.5714	70	165.286	62.5429
8	22326190	22326262	89.7222	64.6528	103.833	80.1528
1	14797354	14797396	90.4762	105	178	108.976
5	3871972	3872036	92.0312	103.359	116.812	74.625
2	5250031	5250150	92.605	144.118	390.403	468.235
2	815415	815668	93.1225	101.68	122.419	150.233
9	297531	297592	96.5574	100.41	148.82	88.082
4	31398383	31398455	100.278	78.2639	190.361	121.611
10	10822186	10822251	102.308	90.4615	161.569	116.338
2	14245910	14246032	102.787	78.3197	389.557	464.877
1	27749216	27749297	107.901	102.84	178	83.5309
12	8911117	8911183	109.394	111.364	121.364	81.4091
5	21690878	21690923	118.222	114.333	209.644	145.933
12	21229569	21229610	125.122	131.463	256.146	101.927
4	19217335	19217428	136.882	84.3011	292.839	323.108
2	9613876	9613958	145.976	116.524	293.049	97.0732
2	780010	780091	147.778	120.988	292.272	100.728
3	5490708	5490789	147.778	120.988	294.469	95.8148
4	9094447	9094500	150.566	120.189	859.774	1036.3
5	4883929	4884002	150.959	67.1233	329.178	119.945
1	33517624	33517764	160.143	218.75	181.814	180.521
2	31316232	31316305	163.973	130.89	324.301	109.041
9	9574564	9574646	176.098	143.415	269.171	218.415
5	24206213	24206272	177.119	74.7458	404.271	148.407
3	34176876	34176922	177.609	117.174	270.87	177.37
12	916440	916483	190	125.349	289.767	189.744
2	28237991	28238053	193.065	154.113	381.839	125.177
2	30290954	30291008	207.593	158.796	425.222	136.352
8	671260	671314	207.593	303.981	853.741	1028.17
1	2391023	2391065	212.619	233.333	678.095	691.762
12	27058389	27058454	228	229.923	314.923	352.077
4	24840850	24840912	232.903	189.677	356	285.661
1	24373579	24373621	248.81	105	567.905	208.476
7	25224374	25224438	290.938	359.844	375.469	416.656
2	23716206	23716278	329.861	387.917	677.389	859.569
6	818704	818771	362.985	358.358	470.239	540.567
8	25952489	25952559	363.714	511	577.229	571.414
6	26503975	26504035	424.333	469.583	812.867	1008.27
2	4554921	4554976	462.909	512.273	886.764	1099.93
10	11794780	11794832	467.692	461.731	605.885	696.5
11	23606216	23606279	506.667	731.111	658.317	603.317
12	2432614	2432677	515.714	731.111	666.794	603.317
7	3370200	3370250	855	999.6	1224.64	1186.04
4	12325849	12325911	937.742	829.839	1518.74	1084.87
1	12111058	12111119	953.115	843.443	1543.64	1102.66
7	22368407	22368449	1017.86	1190	1457.9	1411.95
2	21447550	21447621	1153.38	1421.69	2125.97	2284.3
5	25915770	25915841	1214.93	1511.41	1476.65	1378.99
5	26413186	26413257	1214.93	1511.41	1476.65	1378.99
1	30223246	30223309	1369.21	1703.33	1664.16	1554.1
9	10872346	10872409	1381.27	1707.22	1672.63	1557.25
9	12749476	12749538	1391.29	1730.81	1691	1582.37
11	28824520	28824582	1391.29	1730.81	1691	1579.16
8	19635666	19635728	1397.42	1730.81	1691	1579.16
2	22564187	22564258	1423.66	1490.7	1797.55	1196.8
6	8366587	8366631	1468.18	1603.64	2067.23	2283.98
4	23465864	23465931	1508.66	1587.01	1907.52	1268.25
3	14871912	14871976	1597.19	1657.58	1999.72	1330.81
1	31132894	31132946	1615	2007.12	1879.27	1802.48
6	8366858	8366901	2540.7	3116.63	4214.05	4424.28

## Sheet: Sheet4
S1_Data: OsCLSY4-dependent sRNA loci.
WT_21_22nt_5rpmm
chr	start	end
1	2429	2459
1	56060	56149
1	56695	56761
1	81368	81449
1	138248	138357
1	140120	141547
1	144911	145081
1	150345	150396
1	241932	242036
1	242203	242538
1	242760	243036
1	243261	243406
1	245348	245408
1	416053	416130
1	426269	426304
1	460575	460597
1	494051	494240
1	494329	494488
1	494598	494631
1	514406	514427
1	517528	517563
1	532302	532342
1	590803	590909
1	658980	659061
1	673600	673803
1	687473	687518
1	695449	695498
1	700386	700622
1	700739	700846
1	701086	701181
1	701886	701947
1	702455	702602
1	702734	702955
1	703217	703352
1	703524	704206
1	704381	704428
1	704515	704568
1	704645	704730
1	705264	705483
1	705785	706046
1	706128	706243
1	706980	707746
1	707824	707917
1	708344	708485
1	708584	708624
1	708774	708868
1	708991	709188
1	709264	709373
1	710215	710293
1	710434	710497
1	710776	710884
1	833968	833989
1	916639	916660
1	930109	930200
1	934436	934524
1	1118609	1118666
1	1120131	1120152
1	1161934	1162029
1	1162232	1162280
1	1215144	1215208
1	1236660	1236681
1	1272910	1272961
1	1298929	1298987
1	1320666	1320724
1	1421481	1421506
1	1443504	1443549
1	1596214	1596397
1	1596535	1596822
1	1596987	1597168
1	1597256	1597564
1	1673636	1673732
1	1690388	1690464
1	1710410	1710496
1	1739210	1739463
1	1739562	1739613
1	1746864	1746958
1	1747291	1747338
1	1747788	1747898
1	1775495	1775517
1	1819571	1819619
1	1843611	1843676
1	1845858	1845879
1	1847820	1847893
1	1848802	1848973
1	1853158	1853255
1	1861699	1861747
1	1974167	1974188
1	1999960	2000031
1	2086424	2086472
1	2089336	2089419
1	2129548	2129636
1	2156861	2156988
1	2174001	2174021
1	2215923	2215987
1	2221171	2221264
1	2238095	2238203
1	2265279	2265350
1	2279102	2279137
1	2309233	2309307
1	2367560	2367659
1	2383340	2383433
1	2391031	2391061
1	2398617	2398637
1	2419212	2419303
1	2444515	2444587
1	2496937	2497047
1	2497142	2497557
1	2522048	2522117
1	2524854	2524881
1	2555583	2555617
1	2555863	2556007
1	2556162	2558379
1	2558485	2559358
1	2559872	2559972
1	2560272	2560340
1	2589892	2590001
1	2607832	2607878
1	2625699	2625719
1	2693342	2693416
1	2800014	2800038
1	2802388	2802454
1	2809518	2809638
1	2838257	2838316
1	2869598	2869619
1	2934992	2935156
1	3019299	3019346
1	3044725	3044745
1	3101519	3101540
1	3240923	3240998
1	3298954	3298976
1	3404926	3405040
1	3468198	3468219
1	3516691	3516712
1	3532014	3532039
1	3605176	3605215
1	3637017	3637055
1	3676596	3676661
1	3700089	3700146
1	3700276	3700784
1	3700859	3701136
1	3701286	3701362
1	3701445	3702082
1	3702183	3702759
1	3702935	3703322
1	3703615	3703688
1	3714025	3714046
1	3734994	3735080
1	3858309	3858330
1	3989436	3989457
1	4008843	4008866
1	4009997	4010050
1	4036650	4036670
1	4095954	4096130
1	4158526	4158553
1	4165066	4165164
1	4179363	4179391
1	4180276	4180508
1	4257912	4257981
1	4262253	4262329
1	4262437	4262599
1	4263082	4263459
1	4263688	4263851
1	4264711	4264789
1	4264898	4266057
1	4266146	4266225
1	4266403	4266604
1	4266698	4266905
1	4266982	4267062
1	4267224	4267398
1	4269103	4269208
1	4269556	4269639
1	4270087	4270177
1	4270326	4270346
1	4298138	4298195
1	4298368	4298391
1	4314061	4314123
1	4315162	4315197
1	4331605	4331629
1	4368801	4368890
1	4457429	4457496
1	4514476	4514564
1	4519097	4519184
1	4561955	4562023
1	4622100	4622165
1	4626760	4626834
1	4666002	4666095
1	4666450	4666470
1	4734435	4734480
1	4776582	4776605
1	4776764	4777225
1	4777352	4777587
1	4777667	4777857
1	4777980	4778163
1	4778259	4778493
1	4778577	4778607
1	4778702	4778738
1	4778990	4779257
1	4779369	4779392
1	4779541	4779699
1	4779797	4780124
1	4780415	4780508
1	4780638	4780815
1	4781254	4781310
1	4781493	4781537
1	4918652	4918673
1	4931126	4931159
1	4968767	4968818
1	4975761	4975848
1	4980920	4981030
1	4981156	4981204
1	5005667	5005698
1	5013855	5013949
1	5037813	5037877
1	5042901	5042969
1	5080233	5080337
1	5081332	5081357
1	5104608	5104674
1	5217101	5217128
1	5235258	5235279
1	5254169	5254257
1	5282382	5282464
1	5305762	5305810
1	5311295	5311393
1	5316363	5316385
1	5329101	5329144
1	5329320	5329340
1	5343802	5343841
1	5347093	5347116
1	5382376	5382468
1	5479392	5479570
1	5578002	5578082
1	5578178	5578240
1	5578331	5578443
1	5578545	5579164
1	5579239	5582031
1	5582124	5583662
1	5583747	5583795
1	5583928	5583999
1	5584345	5584722
1	5584827	5584977
1	5585141	5585182
1	5585266	5585466
1	5585741	5585769
1	5585875	5586599
1	5586700	5587251
1	5587495	5587664
1	5587816	5587926
1	5588028	5588086
1	5588223	5588493
1	5588647	5588688
1	5588815	5588880
1	5594219	5596330
1	5596418	5596650
1	5596757	5596969
1	5597362	5597534
1	5598559	5598590
1	5598677	5598748
1	5599674	5599798
1	5600757	5600975
1	5601753	5602094
1	5602805	5602867
1	5604152	5604173
1	5604834	5604937
1	5605035	5605156
1	5605289	5605327
1	5605453	5605844
1	5606046	5606445
1	5606555	5606702
1	5607425	5607576
1	5660805	5660861
1	5753911	5753987
1	5755382	5755429
1	5769842	5769882
1	5771056	5771078
1	5772122	5772168
1	5908576	5908623
1	5928372	5928392
1	5968205	5968241
1	5985946	5985967
1	6040085	6040254
1	6051275	6051316
1	6090927	6090979
1	6197449	6197516
1	6234503	6234530
1	6302378	6302432
1	6408097	6408168
1	6448098	6448123
1	6451610	6451633
1	6451841	6451866
1	6452292	6452367
1	6455462	6455612
1	6455724	6455786
1	6601531	6601563
1	6602658	6602691
1	6635027	6635077
1	6645968	6645994
1	6677579	6677599
1	6677690	6677754
1	6693167	6693244
1	6723943	6723981
1	6790731	6790842
1	6831095	6831116
1	6875933	6876038
1	6947625	6947676
1	7011424	7011445
1	7047074	7047181
1	7096356	7096413
1	7111889	7111978
1	7152884	7153024
1	7153321	7153761
1	7154193	7154292
1	7154738	7154855
1	7154940	7155016
1	7155991	7156096
1	7159265	7159327
1	7160024	7160381
1	7160460	7162094
1	7162186	7166032
1	7166133	7166247
1	7167992	7168100
1	7168446	7168682
1	7168766	7169128
1	7169229	7169340
1	7169556	7169579
1	7169866	7169959
1	7170519	7170543
1	7170698	7170915
1	7171196	7171371
1	7171641	7171761
1	7171874	7172593
1	7172677	7173532
1	7218780	7218891
1	7219123	7219236
1	7226514	7226552
1	7228887	7229194
1	7230017	7230107
1	7236563	7236622
1	7324893	7324989
1	7346705	7346797
1	7353750	7353771
1	7434983	7435080
1	7445369	7445481
1	7446837	7446861
1	7453286	7453372
1	7457434	7457490
1	7497263	7497331
1	7500136	7500211
1	7500309	7500402
1	7500511	7500550
1	7501964	7501985
1	7505928	7506087
1	7541947	7542037
1	7542160	7542256
1	7542333	7542506
1	7542582	7542705
1	7542927	7543005
1	7543146	7543179
1	7543254	7543426
1	7543977	7544005
1	7544336	7544502
1	7544705	7544905
1	7544980	7545083
1	7545345	7545446
1	7545604	7545918
1	7546067	7546631
1	7568851	7568919
1	7764325	7764347
1	7809433	7809454
1	7823746	7823767
1	7872714	7872794
1	7883424	7883539
1	7950882	7950910
1	7990766	7990845
1	7992227	7992405
1	8023140	8023230
1	8051655	8051678
1	8062599	8062682
1	8087726	8087818
1	8143127	8143199
1	8143465	8143552
1	8143643	8143711
1	8143808	8143964
1	8157246	8157285
1	8328382	8328415
1	8331457	8331498
1	8390157	8390206
1	8400663	8400730
1	8406272	8406322
1	8415815	8415837
1	8417563	8417586
1	8419191	8419305
1	8422883	8422907
1	8423537	8423612
1	8427080	8427110
1	8434900	8434976
1	8435751	8435840
1	8465386	8465406
1	8479883	8479907
1	8503413	8503477
1	8533995	8534019
1	8539477	8539499
1	8539988	8540113
1	8547536	8547571
1	8599982	8604125
1	8659704	8659769
1	8726314	8726359
1	8800000	8800109
1	8855935	8855960
1	8953004	8953100
1	8983503	8983561
1	9004601	9004709
1	9024991	9025132
1	9025219	9025501
1	9025636	9025683
1	9025869	9025901
1	9026146	9026251
1	9026351	9026446
1	9026874	9026910
1	9028368	9028446
1	9028672	9028713
1	9037527	9037609
1	9039426	9039546
1	9039628	9039826
1	9040112	9040772
1	9040848	9042251
1	9042336	9042657
1	9042797	9042842
1	9042936	9042969
1	9043049	9043507
1	9044124	9044145
1	9044615	9044746
1	9065739	9065759
1	9108774	9108795
1	9124908	9124981
1	9140613	9140713
1	9171052	9171153
1	9199887	9199908
1	9214318	9214394
1	9221961	9222025
1	9243105	9243137
1	9313836	9313995
1	9351422	9351443
1	9392524	9392639
1	9392791	9392906
1	9421824	9421864
1	9422350	9422460
1	9422554	9422684
1	9422892	9422938
1	9423022	9423217
1	9423339	9424122
1	9435833	9435918
1	9436063	9436124
1	9436275	9436868
1	9436957	9439010
1	9439110	9439975
1	9440082	9440103
1	9440289	9440665
1	9493281	9493344
1	9516377	9516398
1	9522565	9522635
1	9593780	9593836
1	9599363	9599392
1	9619666	9619751
1	9619932	9620253
1	9620416	9620663
1	9620754	9620776
1	9621077	9621213
1	9621396	9621635
1	9621736	9621785
1	9621873	9621903
1	9622009	9622169
1	9622510	9622545
1	9622867	9622911
1	9622989	9623017
1	9623233	9623264
1	9623501	9623624
1	9623969	9624007
1	9624198	9624229
1	9624343	9624404
1	9634380	9634404
1	9655564	9655654
1	9655930	9656002
1	9656136	9656195
1	9660381	9660454
1	9660798	9660819
1	9749641	9749668
1	9767768	9767857
1	9774063	9774102
1	9899154	9899210
1	9905929	9905951
1	9951142	9951163
1	9953204	9953225
1	9972666	9972699
1	10063204	10063299
1	10064054	10064074
1	10064582	10065315
1	10065394	10065434
1	10101906	10102015
1	10106141	10106198
1	10125485	10125513
1	10186799	10186886
1	10196611	10196634
1	10237828	10237878
1	10277093	10277266
1	10277953	10278068
1	10278200	10278552
1	10278654	10279079
1	10279216	10279623
1	10279702	10279806
1	10279900	10279962
1	10283248	10283311
1	10284284	10284305
1	10436520	10436609
1	10496108	10496129
1	10501110	10501144
1	10518645	10518686
1	10534804	10534853
1	10623135	10623166
1	10623471	10623492
1	10625084	10625152
1	10627481	10627512
1	10718075	10718124
1	10805941	10805978
1	10809006	10809109
1	10896976	10897007
1	10921661	10921690
1	10922062	10922132
1	10923384	10923638
1	10923731	10924096
1	10924262	10924491
1	10924574	10925037
1	10925129	10926397
1	10927625	10928036
1	10929130	10929204
1	10929311	10929692
1	10929789	10929847
1	10929958	10929982
1	10930199	10930437
1	10931113	10931286
1	10987779	10987828
1	10987903	10987937
1	10988415	10988509
1	10991929	10991965
1	11028128	11028234
1	11088049	11088137
1	11180249	11180275
1	11185368	11185483
1	11186623	11186813
1	11187363	11187483
1	11188588	11188639
1	11188762	11188960
1	11189105	11189507
1	11189842	11190950
1	11191413	11191471
1	11194614	11194701
1	11194818	11194841
1	11195084	11195107
1	11195317	11195474
1	11195575	11195709
1	11195807	11195853
1	11195942	11196052
1	11196140	11196167
1	11196260	11196701
1	11196838	11197526
1	11197601	11198451
1	11198538	11199303
1	11199394	11199488
1	11199677	11199720
1	11199797	11199824
1	11249908	11249974
1	11268101	11268122
1	11280752	11280773
1	11361186	11363785
1	11363864	11363952
1	11364041	11364345
1	11364468	11364634
1	11367701	11367723
1	11397764	11397874
1	11411028	11411135
1	11431207	11431287
1	11467407	11467539
1	11468697	11468800
1	11468954	11469123
1	11469317	11469453
1	11469653	11469771
1	11470254	11470360
1	11470474	11470614
1	11470755	11471019
1	11471108	11475416
1	11475529	11475559
1	11475686	11475717
1	11476065	11476089
1	11476272	11476402
1	11476486	11476564
1	11476788	11476956
1	11477146	11477168
1	11477586	11477628
1	11477741	11477813
1	11478636	11478802
1	11478935	11478986
1	11512699	11512744
1	11549615	11549821
1	11550360	11550452
1	11619644	11619665
1	11622182	11622307
1	11667932	11667978
1	11675194	11675275
1	11733690	11733711
1	11777048	11777142
1	11784459	11784642
1	11784764	11784879
1	11796299	11796410
1	11974749	11974775
1	11977956	11978095
1	11981289	11981511
1	11985247	11985371
1	11993330	11993454
1	11993560	11994054
1	11994268	11994382
1	11994514	11994655
1	11995006	11995287
1	11995427	11995477
1	11995580	11996150
1	11996233	11996950
1	11997081	11997106
1	11997198	11997384
1	11997905	11997966
1	11998060	11998246
1	11998360	11998390
1	11998585	11998738
1	12030711	12031043
1	12093068	12093152
1	12111058	12111107
1	12139749	12139861
1	12139992	12140073
1	12140195	12140287
1	12141821	12141861
1	12142010	12142093
1	12142266	12142500
1	12142616	12142805
1	12142942	12144000
1	12144128	12144194
1	12210903	12210967
1	12214750	12215051
1	12215163	12215231
1	12228905	12228970
1	12260621	12260721
1	12263828	12263919
1	12282262	12282313
1	12326985	12327060
1	12364720	12364751
1	12365250	12365403
1	12419626	12419688
1	12513858	12513880
1	12645641	12645738
1	12646134	12646231
1	12699988	12700009
1	12731645	12731689
1	12733613	12733635
1	12745519	12745850
1	12819998	12820102
1	12903789	12903824
1	12912650	12912689
1	12922247	12922279
1	12922635	12922697
1	12922869	12922943
1	12923088	12923155
1	12979109	12979201
1	13121458	13121751
1	13121836	13121857
1	13122017	13122405
1	13122545	13122568
1	13122693	13122794
1	13123162	13123261
1	13123938	13124040
1	13125179	13125217
1	13127264	13127343
1	13299312	13299339
1	13299622	13299646
1	13336449	13336483
1	13404019	13404114
1	13411218	13411252
1	13533171	13533197
1	13572824	13572899
1	13703761	13703851
1	13708141	13708162
1	13728492	13728603
1	13755064	13755177
1	13778934	13778955
1	13786726	13786872
1	13788434	13789863
1	13811599	13811656
1	13850014	13850050
1	13850981	13851122
1	13854539	13854648
1	13885579	13885635
1	13896652	13896674
1	13896861	13896897
1	13924361	13924416
1	13932410	13932433
1	13932548	13932577
1	14011684	14012029
1	14012117	14012187
1	14012322	14012367
1	14012538	14012663
1	14012845	14012949
1	14016642	14016785
1	14017872	14018240
1	14018718	14019255
1	14130483	14130505
1	14138708	14138854
1	14141826	14141931
1	14333183	14333255
1	14333488	14333977
1	14334115	14334186
1	14334267	14335557
1	14335679	14335974
1	14336175	14337394
1	14337474	14339523
1	14339605	14339720
1	14339797	14339898
1	14347239	14347333
1	14363986	14364042
1	14390833	14390854
1	14414714	14414890
1	14415126	14415397
1	14415952	14416199
1	14416324	14416397
1	14416501	14416554
1	14416984	14417685
1	14417785	14417865
1	14418052	14418147
1	14418451	14418485
1	14418693	14418728
1	14418878	14418899
1	14419124	14419227
1	14419351	14419521
1	14419603	14420044
1	14420228	14420486
1	14421099	14421449
1	14421547	14421570
1	14421667	14421795
1	14421884	14421966
1	14422065	14422342
1	14422419	14422511
1	14422586	14422869
1	14422951	14423277
1	14423389	14423503
1	14423608	14423665
1	14424122	14424195
1	14424308	14424389
1	14424494	14424661
1	14424736	14424868
1	14425020	14425466
1	14425547	14425603
1	14425784	14425895
1	14426041	14426119
1	14426549	14426634
1	14426713	14426857
1	14427003	14427025
1	14427121	14427218
1	14427460	14427540
1	14427661	14427742
1	14427826	14428096
1	14428223	14428318
1	14428424	14428468
1	14428628	14428859
1	14428964	14429122
1	14429230	14429292
1	14429543	14429750
1	14429853	14430025
1	14430162	14430312
1	14430574	14430760
1	14430864	14430895
1	14430996	14431092
1	14454630	14454751
1	14478607	14478650
1	14514830	14514913
1	14663679	14663793
1	14768333	14768411
1	14797345	14797428
1	14829995	14830109
1	14894415	14894494
1	14960702	14960798
1	14978713	14978739
1	14979796	14979819
1	15001403	15001424
1	15071520	15071567
1	15134926	15134970
1	15179292	15179398
1	15190889	15190920
1	15357188	15357216
1	15411678	15411704
1	15411855	15411922
1	15448095	15448119
1	15492539	15492603
1	15717805	15717909
1	15802015	15802099
1	15877684	15877706
1	15988373	15988486
1	16054095	16054185
1	16199939	16199960
1	16222403	16222425
1	16235570	16235591
1	16294990	16295077
1	16323577	16323598
1	16443295	16443386
1	16509078	16509160
1	16513870	16513940
1	16545630	16545673
1	16715721	16715838
1	16720790	16720835
1	16720961	16721579
1	16721669	16722029
1	16722176	16722401
1	16746573	16746594
1	16770319	16770340
1	16771413	16771436
1	16772307	16772405
1	16773608	16773724
1	16781086	16781132
1	16786801	16786822
1	16796154	16796217
1	16808058	16808172
1	16810353	16810456
1	16812717	16812740
1	16814862	16814969
1	16815315	16815339
1	16818808	16818894
1	16824738	16824806
1	16827605	16827627
1	16829238	16829259
1	16897594	16897616
1	16911184	16911209
1	16929548	16929624
1	16930084	16930247
1	16943165	16943225
1	17064534	17064566
1	17125420	17125486
1	17125992	17126059
1	17133868	17133889
1	17144764	17144852
1	17228034	17228181
1	17228283	17228307
1	17228577	17228780
1	17233084	17233113
1	17237426	17237591
1	17237939	17237990
1	17238142	17238363
1	17542354	17542474
1	17571454	17571488
1	17573699	17573720
1	17594085	17594180
1	17619604	17619656
1	17675874	17675896
1	17682122	17682185
1	17712756	17712826
1	17723113	17723191
1	17725577	17725616
1	17768942	17769090
1	17837139	17837160
1	17844439	17844541
1	17909696	17909718
1	17914675	17914743
1	17936472	17936514
1	17954008	17954050
1	17958047	17958095
1	17976892	17976912
1	17977011	17977032
1	17977166	17977280
1	18143500	18143772
1	18143993	18144125
1	18144235	18144262
1	18159295	18159381
1	18201337	18201438
1	18228346	18228401
1	18229061	18229157
1	18237061	18237171
1	18321502	18321558
1	18324824	18324887
1	18340528	18340548
1	18365072	18365152
1	18425823	18425848
1	18433391	18433573
1	18470403	18470432
1	18499076	18499167
1	18517088	18517394
1	18517785	18517956
1	18518307	18518480
1	18518693	18518803
1	18518920	18518990
1	18519813	18519834
1	18564286	18564307
1	18628797	18628850
1	18655283	18655347
1	18684084	18684126
1	18684205	18684492
1	18684853	18685168
1	18688144	18688266
1	18758354	18758445
1	18758748	18758829
1	18777640	18777661
1	18788985	18789018
1	18792764	18792859
1	18906915	18907007
1	19170026	19170137
1	19195369	19195461
1	19254466	19254495
1	19262329	19262439
1	19262955	19263002
1	19263331	19263352
1	19263648	19263736
1	19266150	19266170
1	19322600	19322622
1	19329917	19329978
1	19331631	19331697
1	19372634	19372704
1	19391258	19391305
1	19478125	19478147
1	19481916	19481944
1	19525915	19525937
1	19550751	19550818
1	19693384	19693468
1	19843333	19843353
1	19858468	19858488
1	19920447	19920478
1	19977855	19977895
1	20018644	20018665
1	20167858	20167951
1	20206395	20206418
1	20255099	20255191
1	20262377	20262443
1	20265347	20265375
1	20280146	20280258
1	20319896	20319952
1	20327799	20327826
1	20494809	20494854
1	20505346	20505458
1	20599471	20599497
1	20599752	20599791
1	20601575	20601596
1	20810961	20810984
1	20888181	20888209
1	20929971	20930007
1	20997162	20997198
1	21008609	21010676
1	21010854	21011226
1	21011316	21011378
1	21011571	21011900
1	21011998	21012725
1	21012819	21012956
1	21013133	21013195
1	21013307	21013389
1	21013506	21013925
1	21014136	21014336
1	21014501	21014645
1	21014763	21014821
1	21015257	21015370
1	21015852	21015907
1	21016353	21016643
1	21016853	21016931
1	21019145	21019181
1	21019694	21019809
1	21020155	21020249
1	21022906	21022989
1	21234152	21234177
1	21236610	21236697
1	21443582	21443667
1	21499712	21499793
1	21566975	21567062
1	21617989	21618011
1	21632585	21632705
1	21699036	21699161
1	21703262	21703386
1	21707726	21707759
1	21731796	21731911
1	21758686	21758712
1	21805088	21805151
1	21823283	21823340
1	21826194	21826215
1	21955316	21955373
1	21991427	21991538
1	22064895	22064955
1	22098660	22098718
1	22098914	22098964
1	22104072	22104140
1	22104407	22104463
1	22126795	22126836
1	22128499	22128612
1	22160023	22160131
1	22163634	22163730
1	22178525	22178549
1	22205854	22205905
1	22233180	22233221
1	22246805	22246869
1	22252935	22253023
1	22265354	22265389
1	22265650	22265760
1	22282155	22282190
1	22283555	22283617
1	22285063	22285115
1	22285358	22285458
1	22308815	22308982
1	22321501	22321522
1	22424743	22424802
1	22442415	22442437
1	22474610	22476200
1	22478180	22478287
1	22500318	22500355
1	22530464	22530486
1	22531448	22531535
1	22543788	22543880
1	22546780	22546800
1	22561748	22561801
1	22583468	22583489
1	22605094	22605115
1	22605332	22605474
1	22605752	22605917
1	22606358	22606465
1	22667060	22667172
1	22678484	22678597
1	22689182	22689204
1	22760309	22760367
1	22787728	22787749
1	22814508	22814620
1	22834117	22834614
1	22834705	22835137
1	22835220	22835400
1	22835506	22835790
1	22835866	22835887
1	22836091	22836112
1	22836209	22836485
1	22836718	22836849
1	22836937	22837121
1	22837363	22839300
1	22839450	22839559
1	22839871	22839893
1	22850498	22850534
1	22851716	22851783
1	22853104	22853125
1	22899672	22899786
1	23029225	23029246
1	23031979	23032103
1	23249366	23249392
1	23249792	23249899
1	23250082	23250135
1	23250371	23250447
1	23253043	23253064
1	23299581	23299608
1	23307546	23307604
1	23323592	23323878
1	23351125	23351146
1	23380441	23380564
1	23381217	23381299
1	23381646	23381781
1	23381862	23382146
1	23382222	23382452
1	23383818	23384251
1	23384340	23385117
1	23385265	23385574
1	23385677	23385952
1	23386027	23387313
1	23387395	23388456
1	23388536	23388566
1	23392713	23392796
1	23392915	23393025
1	23393117	23393138
1	23393325	23393346
1	23395309	23395340
1	23395839	23396045
1	23396310	23397239
1	23397378	23398131
1	23398280	23398823
1	23398900	23399019
1	23399198	23399488
1	23399585	23400172
1	23400284	23400612
1	23400703	23400868
1	23400943	23400980
1	23401115	23401563
1	23401646	23402162
1	23402394	23402477
1	23402569	23402710
1	23403145	23403238
1	23407709	23407869
1	23410498	23411154
1	23436841	23436863
1	23515189	23515255
1	23516286	23516436
1	23523836	23523930
1	23533346	23533516
1	23533714	23533807
1	23535415	23535581
1	23535677	23535698
1	23535824	23535918
1	23615865	23615904
1	23724186	23724230
1	23736107	23736145
1	23808694	23808794
1	23809345	23809365
1	23872369	23872391
1	23938634	23938712
1	23962902	23962973
1	24051991	24052027
1	24061806	24061828
1	24074671	24074702
1	24181120	24181223
1	24203582	24203633
1	24373570	24373643
1	24400270	24400309
1	24461132	24461212
1	24464388	24464441
1	24464607	24464628
1	24615996	24616029
1	24645575	24645677
1	24647261	24647282
1	24648061	24648085
1	24898406	24898429
1	24898508	24898538
1	24912836	24912992
1	24941463	24941485
1	24956146	24956246
1	24961718	24961801
1	24970848	24970951
1	24972989	24973012
1	25085105	25085126
1	25186338	25186364
1	25251997	25252313
1	25252412	25252855
1	25253055	25253399
1	25253515	25253754
1	25253834	25253932
1	25254216	25254313
1	25274542	25274593
1	25300466	25300487
1	25310334	25310456
1	25311742	25311834
1	25312020	25312144
1	25312408	25312519
1	25312814	25312900
1	25313097	25313225
1	25326278	25326421
1	25326769	25326896
1	25329412	25329463
1	25329840	25329903
1	25337014	25337110
1	25345915	25346051
1	25357636	25357802
1	25358201	25358308
1	25358928	25359049
1	25359250	25359283
1	25359431	25359465
1	25359550	25359598
1	25359710	25359783
1	25359993	25360161
1	25360503	25360537
1	25360765	25360838
1	25360935	25361025
1	25361189	25361273
1	25361368	25361402
1	25361521	25361865
1	25378917	25378939
1	25544101	25544171
1	25549888	25549923
1	25550050	25550079
1	25704787	25704874
1	25719404	25719437
1	25725686	25725709
1	25735203	25735285
1	25737467	25737488
1	25783280	25783440
1	25849378	25849416
1	25860659	25860773
1	25988971	25989078
1	26111070	26111091
1	26143206	26143271
1	26151775	26151821
1	26180579	26180615
1	26208500	26208573
1	26217615	26217665
1	26267217	26267238
1	26315842	26315876
1	26327326	26327398
1	26466300	26466390
1	26470163	26470271
1	26506448	26506472
1	26533115	26533168
1	26561109	26561172
1	26561405	26561477
1	26562462	26562549
1	26562790	26562850
1	26563367	26563438
1	26579616	26579648
1	26579723	26579838
1	26580600	26580698
1	26580899	26581147
1	26581252	26581657
1	26581741	26581841
1	26581954	26581995
1	26582150	26582325
1	26602917	26602986
1	26603918	26603939
1	26611307	26611412
1	26691945	26692032
1	26757706	26757810
1	26764176	26764749
1	26764854	26764900
1	26765221	26765254
1	26765656	26765706
1	26766313	26766333
1	26766696	26766841
1	26781294	26781405
1	26803966	26804027
1	26804129	26804175
1	26815953	26815982
1	26823290	26823311
1	26861784	26861809
1	26923236	26923457
1	26923546	26923753
1	26924157	26924345
1	26924518	26924688
1	26924791	26927120
1	26927206	26929333
1	26929420	26929804
1	26929898	26930144
1	26930251	26931270
1	26935725	26935745
1	26939521	26939629
1	26940071	26940175
1	26975463	26975498
1	27014415	27014523
1	27022343	27022373
1	27085825	27086032
1	27087311	27087400
1	27087482	27087514
1	27088087	27088162
1	27088860	27088922
1	27089233	27089260
1	27089686	27089726
1	27091498	27091579
1	27092150	27092232
1	27131739	27131805
1	27179341	27179372
1	27236124	27236242
1	27239957	27240007
1	27303339	27303468
1	27303668	27303712
1	27304390	27304438
1	27306818	27306957
1	27311927	27311954
1	27341723	27341779
1	27369278	27369326
1	27490285	27490363
1	27526900	27526938
1	27587679	27587765
1	27592164	27592197
1	27640974	27641093
1	27712552	27712576
1	27749250	27749295
1	27769894	27769921
1	27786409	27786455
1	27849289	27849372
1	27851159	27851186
1	27851622	27851654
1	27852125	27852159
1	27859853	27859874
1	27860420	27860485
1	27860726	27860746
1	27860893	27860938
1	27861128	27861169
1	27863386	27863462
1	27887583	27887675
1	28097057	28097155
1	28130404	28130438
1	28139646	28139669
1	28152236	28152370
1	28198375	28198401
1	28199296	28199394
1	28199841	28199862
1	28200508	28202159
1	28202273	28203483
1	28203578	28203813
1	28203900	28204457
1	28204532	28206512
1	28206751	28206949
1	28207605	28207634
1	28208522	28208560
1	28209720	28210064
1	28210201	28210284
1	28210364	28210861
1	28210943	28211318
1	28211406	28211982
1	28212086	28212152
1	28212230	28212529
1	28212608	28215015
1	28215154	28215250
1	28215364	28215411
1	28215557	28215832
1	28215956	28215996
1	28216594	28216648
1	28220061	28220171
1	28255561	28255617
1	28255727	28255809
1	28256260	28256314
1	28292745	28292860
1	28331473	28331494
1	28362780	28362864
1	28381745	28382311
1	28439585	28439688
1	28509157	28509178
1	28527360	28527381
1	28594639	28594852
1	28594933	28595088
1	28595236	28595353
1	28597194	28597229
1	28597556	28597599
1	28597802	28598265
1	28598342	28598632
1	28598742	28598781
1	28598912	28599232
1	28599350	28599377
1	28599574	28599684
1	28599779	28600022
1	28600225	28600288
1	28600384	28600817
1	28600932	28601024
1	28601701	28601810
1	28684350	28684386
1	28783541	28783564
1	28783854	28783875
1	28783952	28784326
1	28784423	28784595
1	28784720	28785011
1	28785143	28785302
1	28785868	28785907
1	28786262	28786374
1	28810738	28810798
1	28817418	28817517
1	28888759	28888833
1	28926708	28926789
1	28929359	28929434
1	28929711	28929752
1	29054112	29055169
1	29055309	29055439
1	29055557	29055578
1	29055804	29055839
1	29055937	29055968
1	29128599	29128693
1	29215661	29215770
1	29226326	29226362
1	29235013	29235036
1	29336113	29336160
1	29374684	29374714
1	29390747	29390815
1	29391915	29392017
1	29425263	29425312
1	29605419	29605468
1	29613959	29614006
1	29685569	29685652
1	29799587	29799614
1	29836509	29836530
1	29960226	29960308
1	29970319	29970417
1	30025556	30025585
1	30030465	30030552
1	30041793	30041870
1	30054136	30054160
1	30107892	30107942
1	30111303	30111407
1	30210432	30210494
1	30223246	30223267
1	30231715	30231750
1	30266535	30266565
1	30272137	30272163
1	30275163	30275232
1	30278061	30278119
1	30319671	30319727
1	30371759	30371783
1	30414000	30414056
1	30450586	30450707
1	30508813	30508836
1	30517541	30517618
1	30588000	30588112
1	30672521	30672553
1	30721225	30721247
1	30733292	30733313
1	30735237	30735269
1	30740127	30740306
1	30767053	30767124
1	30802726	30802784
1	30809119	30809293
1	30809423	30809624
1	30809824	30810103
1	30810188	30810211
1	30810372	30810578
1	30810777	30810870
1	30810956	30811255
1	30811605	30811647
1	30811766	30811911
1	30812005	30812125
1	30813346	30813374
1	30876936	30876985
1	30909158	30909228
1	30909716	30909790
1	30940688	30940735
1	30955134	30955206
1	31098650	31098847
1	31105885	31105905
1	31132894	31132926
1	31271919	31272004
1	31352955	31353069
1	31361193	31361257
1	31431152	31431173
1	31435211	31435320
1	31476141	31476219
1	31588241	31588261
1	31633161	31633219
1	31671429	31671451
1	31696101	31696194
1	31721997	31722019
1	31759634	31759659
1	31767245	31767336
1	31811437	31811549
1	31858097	31858131
1	31896195	31896252
1	31906186	31906293
1	31930819	31930859
1	31999409	31999504
1	32000074	32000134
1	32001583	32001638
1	32003234	32003326
1	32025693	32025717
1	32034118	32034176
1	32052825	32052852
1	32076762	32077100
1	32077185	32077461
1	32077565	32078043
1	32078126	32078644
1	32121260	32121308
1	32147861	32147930
1	32152197	32152248
1	32239549	32239593
1	32240169	32240261
1	32291008	32291094
1	32305963	32306144
1	32306287	32306351
1	32306580	32306606
1	32310318	32310421
1	32310537	32310645
1	32310785	32310811
1	32310902	32310987
1	32311121	32311599
1	32311819	32311839
1	32312231	32312298
1	32312591	32312612
1	32312758	32312812
1	32339845	32339907
1	32457236	32457290
1	32457986	32458110
1	32461435	32461503
1	32517367	32517397
1	32571806	32571894
1	32622492	32622540
1	32654555	32654580
1	32686181	32686202
1	32751264	32751442
1	32767929	32767983
1	32802003	32802093
1	32826823	32826863
1	32938880	32939005
1	32939762	32939831
1	32994312	32994362
1	32994935	32995005
1	33004842	33004916
1	33006603	33006705
1	33032179	33032210
1	33033064	33033170
1	33033411	33033448
1	33086096	33086117
1	33131165	33131207
1	33145396	33145432
1	33145660	33145772
1	33327986	33328020
1	33373023	33373078
1	33397118	33397164
1	33496345	33496365
1	33497917	33497973
1	33500315	33500354
1	33500530	33500590
1	33500675	33500756
1	33505766	33505973
1	33506196	33507010
1	33512468	33512639
1	33516054	33516155
1	33517544	33517759
1	33519791	33519863
1	33520027	33520071
1	33520160	33520199
1	33520361	33520568
1	33521257	33521341
1	33521520	33521633
1	33523201	33523250
1	33530445	33530528
1	33530785	33530825
1	33531227	33531268
1	33532651	33532759
1	33533023	33533134
1	33533266	33533322
1	33533509	33533674
1	33535442	33535519
1	33539279	33539310
1	33544676	33545467
1	33545545	33545642
1	33548756	33548859
1	33549154	33549221
1	33549479	33549693
1	33550068	33550180
1	33550333	33550354
1	33550454	33550596
1	33551115	33551226
1	33554103	33554263
1	33559117	33559197
1	33561875	33562034
1	33562206	33562313
1	33562477	33562548
1	33562681	33562816
1	33564724	33564746
1	33568248	33568284
1	33568843	33568870
1	33570036	33570062
1	33571094	33571161
1	33571755	33571778
1	33572157	33572271
1	33582088	33582110
1	33582304	33582363
1	33583553	33583607
1	33586568	33587557
1	33587838	33588337
1	33589082	33589107
1	33610856	33610894
1	33635720	33635754
1	33663348	33663375
1	33796010	33796050
1	33797896	33797960
1	33820336	33820364
1	33905813	33905838
1	33915853	33915875
1	33945232	33945272
1	34031354	34031403
1	34043521	34043542
1	34182497	34182555
1	34200589	34200615
1	34201911	34201990
1	34218795	34218876
1	34221358	34221379
1	34258897	34258990
1	34273742	34273806
1	34275638	34275661
1	34300327	34300409
1	34353712	34353734
1	34380681	34380799
1	34391359	34391394
1	34520423	34520443
1	34540048	34540105
1	34577421	34577539
1	34578445	34578476
1	34684984	34685087
1	34705549	34705570
1	34706869	34706890
1	34711436	34711457
1	34773676	34773697
1	34775091	34775131
1	34784676	34784699
1	34805228	34805302
1	34806079	34806163
1	34807650	34807678
1	34816672	34816707
1	34883568	34883589
1	34896156	34896177
1	34917688	34917732
1	34941684	34941783
1	34942450	34942605
1	34986847	34986927
1	35034388	35034459
1	35053078	35053189
1	35064590	35064685
1	35065429	35065490
1	35069469	35069490
1	35071328	35071348
1	35077889	35077953
1	35182765	35182872
1	35189194	35189250
1	35198817	35198919
1	35300067	35300089
1	35456049	35456107
1	35485011	35485080
1	35488340	35488361
1	35529168	35529238
1	35529332	35530043
1	35530220	35530397
1	35531172	35531257
1	35531428	35531476
1	35531591	35531634
1	35531735	35531801
1	35532331	35532396
1	35629085	35629130
1	35681728	35681807
1	35710293	35710349
1	35758130	35758151
1	35764750	35764871
1	35770782	35770817
1	35794638	35794669
1	35801544	35801571
1	35817968	35818002
1	35892705	35892728
1	35909177	35909197
1	35976268	35976445
1	35977344	35977480
1	35977585	35977675
1	35977774	35978248
1	35978357	35978497
1	35978579	35978704
1	36001478	36001527
1	36001654	36001851
1	36014407	36014438
1	36016463	36016515
1	36081193	36081278
1	36106509	36106602
1	36127754	36127795
1	36131958	36132017
1	36132272	36132331
1	36170982	36171002
1	36198624	36198810
1	36198909	36199245
1	36199368	36199537
1	36199815	36199861
1	36199995	36200301
1	36200384	36200418
1	36220843	36220952
1	36239462	36239556
1	36240981	36241026
1	36290250	36290385
1	36300710	36300763
1	36302268	36302298
1	36303691	36303726
1	36309220	36309329
1	36352466	36352544
1	36512506	36512610
1	36753493	36753514
1	36779320	36779344
1	36822459	36822479
1	36993133	36993170
1	37022090	37022205
1	37022368	37022456
1	37023146	37023354
1	37053349	37053370
1	37134665	37134729
1	37170300	37172209
1	37172372	37172508
1	37173300	37173366
1	37204778	37204859
1	37248473	37248627
1	37249009	37249186
1	37298028	37298049
1	37314774	37314807
1	37415297	37415319
1	37598150	37598209
1	37611346	37611371
1	37640196	37640297
1	37693589	37693658
1	37696656	37696677
1	37869191	37869305
1	37962992	37963046
1	38096882	38096939
1	38107461	38107498
1	38131991	38132100
1	38133314	38133348
1	38167514	38167623
1	38202238	38202305
1	38240808	38240830
1	38262107	38262187
1	38263578	38263652
1	38275111	38275229
1	38278910	38278988
1	38330185	38330248
1	38341525	38341562
1	38342593	38342752
1	38342883	38345500
1	38358269	38358290
1	38359051	38359658
1	38359884	38360319
1	38360602	38360650
1	38361097	38361126
1	38364488	38364666
1	38364812	38364843
1	38365118	38365190
1	38366055	38366139
1	38399305	38399425
1	38399612	38399855
1	38399936	38399961
1	38400924	38400994
1	38401213	38401301
1	38451710	38452114
1	38452537	38452565
1	38452671	38452878
1	38495621	38495653
1	38603958	38603981
1	38669657	38669678
1	38671121	38671181
1	38726625	38726720
1	38735476	38735524
1	38763830	38763966
1	38764116	38764201
1	38764389	38764487
1	38765701	38765802
1	38906959	38907074
1	38944495	38944536
1	39066194	39066335
1	39067077	39067098
1	39067354	39067428
1	39067900	39067920
1	39068314	39068456
1	39117202	39117413
1	39119174	39119238
1	39121959	39122005
1	39122141	39122200
1	39123743	39123848
1	39247228	39247309
1	39297738	39297809
1	39311241	39311261
1	39392086	39392151
1	39433553	39433792
1	39433868	39434347
1	39434430	39434544
1	39434633	39434696
1	39435563	39435652
1	39553187	39553208
1	39621290	39621393
1	39637075	39637170
1	39643088	39643215
1	39700965	39701054
1	39710116	39710137
1	39713227	39713281
1	39809057	39809178
1	39873050	39873074
1	39917926	39918003
1	39947428	39947449
1	39949997	39950107
1	39952321	39952379
1	39988727	39988766
1	39989112	39989137
1	39989385	39989441
1	39989668	39989773
1	39989865	39989964
1	39990110	39990154
1	39990504	39990616
1	39990726	39990747
1	39990864	39990956
1	40007518	40007555
1	40025906	40025980
1	40055281	40055329
1	40086051	40086126
1	40119751	40119773
1	40147510	40147542
1	40280008	40280093
1	40302513	40302614
1	40314902	40314923
1	40315555	40315578
1	40316040	40316165
1	40317483	40317672
1	40317956	40318085
1	40318420	40318466
1	40378200	40378296
1	40415486	40415519
1	40428793	40428854
1	40437848	40437911
1	40438877	40440889
1	40441006	40441053
1	40441678	40441835
1	40477029	40477142
1	40530967	40531060
1	40539668	40539729
1	40540229	40540488
1	40540564	40542734
1	40542819	40543190
1	40543282	40543910
1	40544005	40544726
1	40544825	40545168
1	40545245	40545351
1	40545690	40545727
1	40573745	40573775
1	40575089	40575155
1	40588117	40588217
1	40696049	40696073
1	40698431	40698452
1	40698735	40698850
1	40700524	40700585
1	40714308	40714390
1	40715259	40715306
1	40716499	40716622
1	40744863	40744916
1	40745919	40745941
1	40772717	40772745
1	40793751	40793791
1	40795377	40795404
1	40798872	40798895
1	40811304	40811384
1	40858497	40858601
1	40914574	40914597
1	40915370	40915391
1	40928451	40928481
1	40945954	40945977
1	40966898	40966952
1	40973949	40973998
1	40981860	40981896
1	41010581	41010605
1	41010746	41010834
1	41030907	41030940
1	41031122	41031198
1	41056163	41056227
1	41089930	41089991
1	41135895	41135972
1	41136564	41136618
1	41173865	41173886
1	41320914	41320977
1	41321967	41322063
1	41322371	41322475
1	41322553	41322687
1	41322766	41322816
1	41322893	41323144
1	41323271	41323469
1	41323773	41323803
1	41368487	41368612
1	41397979	41398016
1	41398095	41398137
1	41398697	41398805
1	41398898	41399110
1	41455817	41455911
1	41466202	41466223
1	41486676	41486943
1	41502941	41503035
1	41588601	41588622
1	41688583	41688605
1	41711831	41711902
1	41712331	41712472
1	41713077	41713128
1	41826665	41826728
1	41891378	41891426
1	41938905	41938940
1	41939123	41939203
1	41982509	41982599
1	42027460	42027509
1	42041997	42042065
1	42070711	42070774
1	42094264	42094284
1	42098083	42098167
1	42098683	42098733
1	42105097	42105167
1	42111318	42111340
1	42122981	42123134
1	42239279	42239299
1	42239452	42239487
1	42239850	42239900
1	42300401	42300464
1	42318175	42318238
1	42384173	42384205
1	42401259	42401321
1	42409770	42409870
1	42440125	42440145
1	42527871	42527976
1	42530150	42530227
1	42530488	42530588
1	42531028	42531074
1	42531182	42531289
1	42559799	42559859
1	42569611	42569710
1	42570218	42570303
1	42570395	42570562
1	42570704	42571334
1	42571456	42573181
1	42573344	42573733
1	42573974	42574148
1	42594277	42594378
1	42612521	42612547
1	42634451	42634572
1	42649912	42649942
1	42734196	42734281
1	42742006	42742117
1	42778830	42778959
1	42783501	42783547
1	42858194	42858238
1	43020739	43020792
1	43025642	43025712
1	43116471	43116492
1	43118569	43118642
1	43143507	43143571
1	43194137	43194235
1	43194452	43194503
1	43199603	43199664
1	43200401	43200496
1	43205654	43205757
2	3963	4010
2	7548	7602
2	13286	13393
2	88745	88801
2	92383	92405
2	129413	129516
2	182423	182472
2	189913	189970
2	206598	206658
2	270448	270469
2	304988	305018
2	317667	317732
2	412545	412596
2	428548	428622
2	438065	438151
2	455615	455706
2	560310	560347
2	634061	634104
2	634600	634626
2	635581	635742
2	725392	725471
2	744386	744421
2	749722	749795
2	783053	783153
2	783883	783983
2	784095	784117
2	784666	784757
2	802847	802869
2	805178	805205
2	807877	807993
2	811544	811677
2	811784	811815
2	811908	812025
2	814239	814384
2	814589	814755
2	814958	814993
2	815090	815240
2	815649	815672
2	815838	815859
2	816087	816108
2	838885	839546
2	839680	839702
2	839841	839945
2	840222	840432
2	840533	840557
2	840924	841030
2	841229	841363
2	841520	841699
2	844188	844236
2	876994	877014
2	895268	895323
2	895879	895954
2	938029	938095
2	1037110	1037134
2	1055447	1055519
2	1068270	1068366
2	1094984	1095032
2	1096700	1096797
2	1102339	1102359
2	1116486	1116730
2	1116825	1116866
2	1127055	1127091
2	1144384	1144487
2	1236080	1236142
2	1292841	1292940
2	1293073	1294484
2	1294804	1295011
2	1295096	1295207
2	1296065	1296246
2	1297455	1297653
2	1329996	1330025
2	1362434	1362465
2	1411792	1411815
2	1426754	1426825
2	1487021	1487044
2	1514361	1514410
2	1553157	1553235
2	1620882	1620903
2	1622970	1623043
2	1636960	1636981
2	1641426	1641457
2	1643352	1643400
2	1654898	1654957
2	1699447	1699480
2	1705220	1705241
2	1706104	1706533
2	1706609	1706776
2	1707046	1707130
2	1747214	1747302
2	1757432	1757455
2	1797453	1797477
2	1797778	1797865
2	1797977	1798099
2	1799924	1799986
2	1800599	1800667
2	1820789	1820883
[truncated: 14,842 more rows]

## Sheet: Sheet5
S1_Data: OsCLSY4-dependent sRNA loci.
OsCLSY4-depenendent 21-22nt sRNA loci (Lost)
chr	start	end	PB1_R1	PB1_R2	OsCLSY4_R1	OsCLSY4_R2
1	2429	2459	27.4	33.0667	0	0
1	56060	56149	36.9438	39.0112	8.22472	0
1	56695	56761	18.6818	22.5455	0	0
1	81368	81449	10.1481	0	0	0
1	150345	150396	16.1176	0	0	8.17647
1	245348	245408	34.25	8.26667	12.2	6.95
1	426269	426304	11.7429	42.5143	0	11.9143
1	460575	460597	18.6818	22.5455	0	0
1	514406	514427	19.5714	23.619	0	39.7143
1	517528	517563	23.4857	14.1714	0	0
1	532302	532342	20.55	24.8	0	0
1	590803	590909	0	14.0377	0	0
1	658980	659061	5.07407	24.4938	4.51852	0
1	673600	673803	6.07389	7.33005	1.80296	0
1	687473	687518	45.6667	33.0667	8.13333	0
1	695449	695498	8.38776	10.1224	0	0
1	700386	700622	13.9322	2.10169	3.10169	1.76695
1	700739	700846	26.8879	0	6.84112	3.8972
1	701086	701181	4.32632	15.6632	0	0
1	701886	701947	13.4754	24.3934	0	0
1	702455	702602	19.5714	23.619	2.4898	8.5102
1	702734	702955	31.6154	35.9095	13.2489	11.3213
1	704381	704428	26.234	31.6596	0	0
1	706128	706243	14.2957	4.31304	12.7304	0
1	707824	707917	17.6774	10.6667	23.6129	8.96774
1	708584	708624	30.825	37.2	0	0
1	708774	708868	17.4894	5.2766	7.78723	0
1	710215	710293	42.1538	44.5128	23.4615	10.6923
1	710434	710497	26.0952	15.746	0	6.61905
1	833968	833989	1761.43	1393.52	3503.14	4209.71
1	916639	916660	58.7143	23.619	87.1429	19.8571
1	930109	930200	9.03297	0	0	0
1	1118609	1118666	28.8421	0	0	0
1	1120131	1120152	0	47.2381	0	0
1	1236660	1236681	19.5714	47.2381	0	0
1	1272910	1272961	8.05882	9.72549	0	0
1	1298929	1298987	56.6897	34.2069	0	0
1	1320666	1320724	7.08621	17.1034	0	0
1	1421481	1421506	65.76	79.36	14.64	0
1	1443504	1443549	27.4	11.0222	0	0
1	1597256	1597564	60.0487	51.5325	9.50649	6.76948
1	1690388	1690464	27.0395	0	0	0
1	1710410	1710496	0	11.5349	0	0
1	1739562	1739613	8.05882	9.72549	0	8.17647
1	1746864	1746958	0	10.5532	0	0
1	1747291	1747338	0	21.1064	0	0
1	1747788	1747898	14.9455	0	0	0
1	1819571	1819619	419.562	93	373.625	295.375
1	1843611	1843676	44.2615	15.2615	0	0
1	1845858	1845879	19.5714	23.619	0	0
1	1847820	1847893	0	20.3836	0	0
1	1848802	1848973	9.61404	5.80117	2.14035	0
1	1853158	1853255	29.6598	5.1134	7.54639	4.29897
1	1861699	1861747	25.6875	51.6667	0	0
1	1974167	1974188	78.2857	94.4762	17.4286	0
1	1999960	2000031	11.5775	69.8592	10.3099	5.87324
1	2086424	2086472	25.6875	0	0	0
1	2089336	2089419	4.95181	5.9759	0	0
1	2129548	2129636	37.3636	5.63636	0	14.2159
1	2156861	2156988	9.70866	0	0	0
1	2174001	2174021	123.3	0	0	0
1	2215923	2215987	6.42187	7.75	0	0
1	2221171	2221264	0	10.6667	0	0
1	2238095	2238203	3.80556	13.7778	0	0
1	2265279	2265350	11.5775	20.9577	0	0
1	2279102	2279137	915.943	935.314	1830	1679.91
1	2309233	2309307	144.405	134.054	14.8378	5.63514
1	2367560	2367659	16.6061	0	0	0
1	2383340	2383433	8.83871	32	0	0
1	2398617	2398637	61.65	49.6	0	0
1	2419212	2419303	9.03297	5.45055	0	0
1	2444515	2444587	17.125	20.6667	0	0
1	2522048	2522117	65.5217	50.3188	0	0
1	2524854	2524881	91.3333	0	13.5556	0
1	2555583	2555617	12.0882	14.5882	0	0
1	2555863	2556007	22.8333	6.88889	0	0
1	2558485	2559358	17.89	16.4765	0	0
1	2559872	2559972	0	9.92	0	0
1	2560272	2560340	6.04412	7.29412	0	0
1	2607832	2607878	0	32.3478	0	0
1	2625699	2625719	41.1	0	0	0
1	2693342	2693416	11.1081	0	0	0
1	2800014	2800038	34.25	0	0	0
1	2802388	2802454	6.22727	15.0303	0	0
1	2809518	2809638	3.425	8.26667	0	0
1	2838257	2838316	6.9661	25.2203	31.0169	0
1	2869598	2869619	39.1429	0	0	0
1	2934992	2935156	20.0488	24.1951	0	10.1707
1	3019299	3019346	78.7021	73.8723	0	17.7447
1	3044725	3044745	0	49.6	0	0
1	3101519	3101540	39.1429	23.619	0	0
1	3240923	3240998	328.8	178.56	14.64	0
1	3298954	3298976	18.6818	22.5455	0	0
1	3404926	3405040	0	8.70175	0	0
1	3468198	3468219	0	47.2381	0	0
1	3516691	3516712	234.857	472.381	104.571	139
1	3532014	3532039	0	59.52	0	0
1	3605176	3605215	21.0769	0	0	0
1	3637017	3637055	0	52.2105	28.8947	0
1	3676596	3676661	6.32308	7.63077	0	0
1	3701286	3701362	16.2237	19.5789	0	0
1	3703615	3703688	11.2603	0	0	0
1	3714025	3714046	39.1429	0	0	0
1	3858309	3858330	19.5714	23.619	0	0
1	3989436	3989457	19.5714	23.619	0	0
1	4008843	4008866	0	43.1304	0	0
1	4009997	4010050	7.75472	9.35849	0	0
1	4036650	4036670	20.55	49.6	0	0
1	4158526	4158553	45.6667	55.1111	0	0
1	4165066	4165164	4.19388	5.06122	0	0
1	4179363	4179391	29.3571	35.4286	0	0
1	4257912	4257981	11.913	14.3768	0	0
1	4262253	4262329	16.2237	13.0526	0	0
1	4264711	4264789	10.5385	6.35897	0	5.34615
1	4266982	4267062	20.55	0	0	10.425
1	4267224	4267398	9.44828	8.55172	0	0
1	4270326	4270346	20.55	148.8	0	0
1	4298138	4298195	7.21053	8.70175	0	0
1	4298368	4298391	89.3478	0	0	0
1	4314061	4314123	13.2581	0	0	0
1	4315162	4315197	11.7429	14.1714	0	0
1	4331605	4331629	17.125	20.6667	0	0
1	4368801	4368890	4.61798	5.57303	4.11236	0
1	4514476	4514564	9.34091	0	0	0
1	4519097	4519184	9.44828	0	0	0
1	4561955	4562023	6.04412	7.29412	0	0
1	4622100	4622165	6.32308	15.2615	5.63077	0
1	4626760	4626834	11.1081	26.8108	0	5.63514
1	4734435	4734480	18.2667	0	0	0
1	4776582	4776605	911.348	841.043	270.522	145.043
1	4778577	4778607	1096	843.2	329.4	125.1
1	4778990	4779257	269.382	235.925	149.416	129.629
1	4779369	4779392	482.478	582.261	334.174	181.304
1	4781254	4781310	183.482	79.7143	26.1429	0
1	4781493	4781537	523.091	270.545	174.682	123.205
1	4931126	4931159	24.9091	30.0606	0	0
1	4968767	4968818	24.1765	0	0	0
1	4975761	4975848	18.8966	5.70115	4.2069	0
1	4980920	4981030	18.6818	13.5273	16.6364	0
1	5005667	5005698	66.2903	112	23.6129	40.3548
1	5013855	5013949	4.37234	10.5532	0	0
1	5037813	5037877	0	15.5	0	6.51562
1	5042901	5042969	18.1324	29.1765	5.38235	0
1	5080233	5080337	11.8558	33.3846	3.51923	0
1	5081332	5081357	49.32	198.4	73.2	33.36
1	5217101	5217128	45.6667	55.1111	0	0
1	5235258	5235279	39.1429	0	0	0
1	5254169	5254257	4.67045	5.63636	0	0
1	5282382	5282464	180.439	84.6829	165.146	81.3659
1	5305762	5305810	8.5625	20.6667	0	0
1	5311295	5311393	4.19388	5.06122	0	0
1	5316363	5316385	37.3636	0	0	0
1	5329101	5329144	19.1163	0	0	0
1	5329320	5329340	41.1	0	0	20.85
1	5343802	5343841	21.0769	0	0	0
1	5347093	5347116	17.8696	21.5652	0	0
1	5382376	5382468	13.4022	16.1739	3.97826	0
1	5479392	5479570	9.23596	2.78652	0	0
1	5578002	5578082	10.275	0	0	0
1	5578178	5578240	6.62903	16	0	0
1	5585141	5585182	30.0732	0	17.8537	0
1	5588028	5588086	7.08621	34.2069	0	0
1	5588647	5588688	10.0244	12.0976	0	0
1	5598559	5598590	39.7742	224	0	0
1	5598677	5598748	23.1549	6.98592	0	5.87324
1	5599674	5599798	16.5726	16	0	0
1	5602805	5602867	19.8871	8	5.90323	0
1	5604152	5604173	19.5714	23.619	0	0
1	5605289	5605327	43.2632	13.0526	0	10.9737
1	5606555	5606702	13.9796	13.4966	4.97959	0
1	5607425	5607576	24.4967	29.5629	2.42384	0
1	5660805	5660861	7.33929	8.85714	0	0
1	5753911	5753987	0	19.5789	0	0
1	5755382	5755429	17.4894	10.5532	0	0
1	5771056	5771078	18.6818	22.5455	0	0
1	5772122	5772168	8.93478	10.7826	0	0
1	5908576	5908623	17.4894	10.5532	0	0
1	5928372	5928392	20.55	24.8	0	0
1	5968205	5968241	0	41.3333	0	0
1	5985946	5985967	39.1429	0	34.8571	0
1	6040085	6040254	7.29586	5.86982	0	0
1	6051275	6051316	60.1463	12.0976	17.8537	10.1707
1	6090927	6090979	31.6154	0	0	0
1	6197449	6197516	0	14.806	0	0
1	6234503	6234530	15.2222	18.3704	0	0
1	6302378	6302432	45.6667	27.5556	0	0
1	6408097	6408168	46.3099	48.9014	0	0
1	6448098	6448123	32.88	19.84	0	0
1	6451610	6451633	35.7391	21.5652	0	0
1	6451841	6451866	16.44	19.84	0	0
1	6452292	6452367	5.48	13.2267	0	0
1	6455724	6455786	6.62903	48	0	0
1	6601531	6601563	282.562	170.5	91.5	143.344
1	6602658	6602691	12.4545	15.0303	0	0
1	6635027	6635077	8.22	9.92	0	0
1	6645968	6645994	15.8077	19.0769	126.692	112.269
1	6693167	6693244	10.6753	0	0	0
1	6723943	6723981	10.8158	13.0526	0	0
1	6790731	6790842	11.1081	0	0	0
1	6831095	6831116	176.143	47.2381	104.571	19.8571
1	6875933	6876038	3.91429	4.72381	0	0
1	6947625	6947676	16.1176	0	0	0
1	7011424	7011445	39.1429	0	0	0
1	7047074	7047181	7.68224	13.9065	0	3.8972
1	7096356	7096413	14.4211	0	0	0
1	7111889	7111978	4.61798	5.57303	0	0
1	7152884	7153024	11.7429	3.54286	0	0
1	7159265	7159327	26.5161	0	0	0
1	7169866	7169959	8.83871	21.3333	0	0
1	7226514	7226552	10.8158	13.0526	0	0
1	7230017	7230107	9.13333	5.51111	4.06667	4.63333
1	7236563	7236622	13.9322	8.40678	0	0
1	7324893	7324989	17.125	0	0	0
1	7346705	7346797	0	16.1739	0	0
1	7353750	7353771	39.1429	23.619	0	0
1	7445369	7445481	0	13.2857	0	0
1	7453286	7453372	4.77907	5.76744	0	0
1	7497263	7497331	0	21.8824	5.38235	0
1	7500136	7500211	0	26.4533	0	0
1	7500309	7500402	13.2581	5.33333	0	0
1	7500511	7500550	10.5385	12.7179	0	0
1	7501964	7501985	19.5714	23.619	0	0
1	7505928	7506087	7.75472	3.1195	0	0
1	7543254	7543426	0	11.5349	6.38372	0
1	7543977	7544005	29.3571	0	0	0
1	7568851	7568919	6.04412	7.29412	0	0
1	7764325	7764347	523.091	428.364	698.727	852.955
1	7809433	7809454	19.5714	23.619	0	0
1	7823746	7823767	78.2857	23.619	0	0
1	7872714	7872794	10.275	0	0	0
1	7883424	7883539	3.57391	17.2522	0	0
1	7950882	7950910	44.0357	0	0	0
1	7990766	7990845	15.6076	18.8354	0	0
1	7992227	7992405	41.5618	16.7191	4.11236	7.02809
1	8023140	8023230	4.56667	11.0222	0	0
1	8051655	8051678	17.8696	21.5652	0	0
1	8062599	8062682	9.90361	23.9036	0	0
1	8087726	8087818	8.93478	10.7826	0	0
1	8143127	8143199	17.125	6.88889	0	0
1	8143465	8143552	0	17.1034	0	0
1	8143643	8143711	18.1324	0	0	0
1	8143808	8143964	0	15.8974	0	0
1	8157246	8157285	21.0769	12.7179	0	0
1	8328382	8328415	12.4545	15.0303	0	0
1	8331457	8331498	10.0244	12.0976	0	10.1707
1	8390157	8390206	8.38776	20.2449	0	0
1	8400663	8400730	6.13433	7.40299	0	0
1	8406272	8406322	16.44	9.92	7.32	0
1	8415815	8415837	112.091	270.545	183	322.227
1	8417563	8417586	107.217	258.783	175.043	308.217
1	8419191	8419305	21.6316	13.0526	0	0
1	8422883	8422907	51.375	0	0	0
1	8423537	8423612	10.96	0	0	0
1	8427080	8427110	27.4	0	0	0
1	8434900	8434976	21.6316	26.1053	0	0
1	8435751	8435840	4.61798	11.1461	0	0
1	8465386	8465406	0	49.6	0	0
1	8479883	8479907	17.125	20.6667	0	0
1	8503413	8503477	19.2656	54.25	5.71875	0
1	8533995	8534019	68.5	62	0	0
1	8539477	8539499	0	45.0909	0	0
1	8539988	8540113	9.864	0	0	0
1	8547536	8547571	46.9714	14.1714	0	0
1	8659704	8659769	37.9385	0	0	0
1	8726314	8726359	0	22.0444	0	0
1	8800000	8800109	7.54128	13.6514	0	0
1	8855935	8855960	49.32	0	0	0
1	8953004	8953100	0	10.3333	0	0
1	8983503	8983561	14.1724	0	0	0
1	9004601	9004709	7.61111	0	0	3.86111
1	9025869	9025901	38.5312	0	11.4375	0
1	9028672	9028713	30.0732	0	0	0
1	9037527	9037609	10.0244	18.1463	0	5.08537
1	9039628	9039826	12.4545	12.5253	0	0
1	9042336	9042657	47.3738	44.81	1.14019	2.59813
1	9042797	9042842	27.4	11.0222	0	0
1	9042936	9042969	12.4545	75.1515	0	0
1	9043049	9043507	8.9738	9.74672	0	0
1	9044124	9044145	19.5714	23.619	0	0
1	9044615	9044746	12.5496	3.78626	0	0
1	9065739	9065759	41.1	24.8	0	0
1	9108774	9108795	39.1429	0	0	0
1	9124908	9124981	28.1507	33.9726	5.0137	5.71233
1	9140613	9140713	12.33	0	0	0
1	9171052	9171153	4.06931	4.91089	0	0
1	9199887	9199908	0	118.095	0	0
1	9214318	9214394	59.4868	58.7368	4.81579	5.48684
1	9221961	9222025	6.42187	7.75	0	6.51562
1	9243105	9243137	25.6875	15.5	11.4375	0
1	9313836	9313995	5.16981	28.0755	0	0
1	9351422	9351443	19.5714	70.8571	0	19.8571
1	9392524	9392639	21.4435	8.62609	0	0
1	9392791	9392906	3.57391	4.31304	0	0
1	9421824	9421864	10.275	24.8	0	0
1	9422350	9422460	11.2091	9.01818	0	0
1	9422554	9422684	3.16154	19.0769	0	0
1	9422892	9422938	17.8696	10.7826	0	0
1	9423022	9423217	16.8615	5.08718	0	0
1	9423339	9424122	16.7969	13.3027	0	1.06513
1	9435833	9435918	9.67059	0	0	0
1	9436063	9436124	6.7377	8.13115	0	0
1	9436275	9436868	31.1889	34.2934	1.2344	0
1	9440082	9440103	39.1429	70.8571	17.4286	0
1	9440289	9440665	42.6303	31.6596	0	0
1	9493281	9493344	13.0476	0	0	0
1	9516377	9516398	19.5714	23.619	0	0
1	9522565	9522635	11.7429	7.08571	0	0
1	9593780	9593836	36.6964	26.5714	0	0
1	9599363	9599392	99.2069	119.724	0	0
1	9620416	9620663	317.818	271.093	97.7976	70.9069
1	9620754	9620776	504.409	428.364	232.909	170.591
1	9621736	9621785	184.531	182.204	104.571	59.5714
1	9621873	9621903	561.7	429.867	793	736.7
1	9622009	9622169	143.85	179.8	105.225	46.9125
1	9622510	9622545	1373.91	1105.37	1003.89	512.314
1	9623501	9623624	461.122	403.252	226.146	186.463
1	9623969	9624007	411	522.105	163.737	164.605
1	9624198	9624229	609.871	688	401.419	336.29
1	9624343	9624404	222.344	260.197	168	102.541
1	9634380	9634404	34.25	20.6667	0	0
1	9660798	9660819	19.5714	70.8571	0	19.8571
1	9749641	9749668	15.2222	18.3704	0	0
1	9774063	9774102	10.5385	25.4359	28.1538	10.6923
1	9899154	9899210	44.0357	8.85714	13.0714	0
1	9905929	9905951	18.6818	22.5455	0	0
1	9951142	9951163	411	472.381	0	19.8571
1	9953204	9953225	58.7143	47.2381	0	178.714
1	9972666	9972699	24.9091	0	0	0
1	10064054	10064074	20.55	24.8	0	0
1	10065394	10065434	30.825	24.8	0	0
1	10101906	10102015	3.77064	4.55046	0	0
1	10125485	10125513	117.429	17.7143	65.3571	29.7857
1	10186799	10186886	184.241	57.0115	185.103	124.621
1	10196611	10196634	0	64.6957	0	0
1	10237828	10237878	8.22	9.92	0	8.34
1	10283248	10283311	0	15.746	0	0
1	10284284	10284305	19.5714	23.619	0	0
1	10436520	10436609	18.4719	5.57303	0	0
1	10496108	10496129	19.5714	94.4762	17.4286	0
1	10501110	10501144	0	29.1765	0	0
1	10518645	10518686	30.0732	0	0	0
1	10534804	10534853	8.38776	20.2449	0	0
1	10718075	10718124	16.7755	50.6122	14.9388	0
1	10805941	10805978	11.1081	13.4054	0	0
1	10809006	10809109	15.9612	0	0	8.09709
1	10896976	10897007	26.5161	0	23.6129	0
1	10921661	10921690	14.1724	17.1034	0	0
1	10922062	10922132	5.87143	14.1714	0	0
1	10923384	10923638	12.9449	3.90551	0	0
1	10924262	10924491	3.58952	17.3275	0	0
1	10927625	10928036	24	25.3431	0	0
1	10929130	10929204	27.7703	20.1081	0	0
1	10929311	10929692	23.7323	15.622	0	0
1	10929789	10929847	49.6034	0	0	0
1	10929958	10929982	51.375	82.6667	0	17.375
1	10930199	10930437	17.2689	4.16807	0	3.5042
1	10931113	10931286	2.37572	11.4682	0	0
1	10991929	10991965	68.5	13.7778	0	0
1	11028128	11028234	0	9.35849	0	0
1	11088049	11088137	0	22.5455	4.15909	0
1	11180249	11180275	15.8077	38.1538	0	0
1	11185368	11185483	14.2957	8.62609	0	3.62609
1	11186623	11186813	2.16316	5.22105	0	0
1	11187363	11187483	3.425	8.26667	0	0
1	11188588	11188639	8.05882	29.1765	0	0
1	11188762	11188960	2.07576	17.5354	1.84848	0
1	11189105	11189507	21.4701	12.3383	0	1.03731
1	11191413	11191471	14.1724	0	0	0
1	11194614	11194701	14.1724	0	0	0
1	11194818	11194841	35.7391	0	0	0
1	11195084	11195107	53.6087	0	0	0
1	11195317	11195474	2.61783	9.47771	0	0
1	11195575	11195709	49.0746	48.1194	0	3.11194
1	11195807	11195853	26.8043	10.7826	0	0
1	11195942	11196052	14.9455	9.01818	0	0
1	11196140	11196167	30.4444	36.7407	0	0
1	11196260	11196701	49.3946	52.8617	1.65986	0.945578
1	11196838	11197526	26.2849	28.8372	0.531977	0.606105
1	11198538	11199303	16.1176	6.48366	0	1.0902
1	11199394	11199488	8.74468	10.5532	0	0
1	11199677	11199720	0	23.0698	0	0
1	11199797	11199824	60.8889	0	0	0
1	11249908	11249974	6.22727	7.51515	0	0
1	11268101	11268122	0	70.8571	0	0
1	11280752	11280773	19.5714	23.619	0	0
1	11363864	11363952	42.0341	67.6364	0	0
1	11364041	11364345	16.2237	39.1579	0	0
1	11364468	11364634	7.42771	2.98795	0	0
1	11367701	11367723	18.6818	22.5455	0	0
1	11397764	11397874	186.818	49.6	176.345	98.5636
1	11411028	11411135	3.84112	4.63551	0	0
1	11431207	11431287	0	12.4	0	0
1	11467407	11467539	9.34091	7.51515	0	0
1	11468697	11468800	19.9515	0	0	0
1	11468954	11469123	9.72781	23.4793	0	0
1	11469317	11469453	12.0882	14.5882	0	0
1	11469653	11469771	34.8305	46.2373	3.10169	3.5339
1	11470254	11470360	7.75472	14.0377	0	0
1	11470474	11470614	38.1643	70.8571	0	0
1	11475529	11475559	54.8	66.1333	0	0
1	11475686	11475717	66.2903	16	0	0
1	11476065	11476089	51.375	20.6667	0	0
1	11476272	11476402	12.6462	15.2615	0	3.20769
1	11476486	11476564	0	19.0769	0	0
1	11476788	11476956	12.2321	5.90476	0	2.48214
1	11477146	11477168	18.6818	22.5455	0	0
1	11477586	11477628	39.1429	11.8095	0	0
1	11477741	11477813	17.125	6.88889	0	0
1	11478636	11478802	2.4759	11.9518	0	0
1	11478935	11478986	16.1176	29.1765	7.17647	0
1	11512699	11512744	9.13333	11.0222	0	0
1	11667932	11667978	26.8043	10.7826	0	0
1	11675194	11675275	5.07407	6.12346	0	0
1	11733690	11733711	97.8571	0	0	0
1	11777048	11777142	8.74468	0	0	0
1	11796299	11796410	11.1081	0	0	0
1	11974749	11974775	15.8077	19.0769	0	0
1	11981289	11981511	3.7027	4.46847	1.64865	0
1	11985247	11985371	19.8871	8	0	0
1	11993330	11993454	6.62903	12	0	0
1	11993560	11994054	9.15182	9.03644	0	0
1	11994268	11994382	14.4211	4.35088	0	0
1	11994514	11994655	17.4894	7.03546	2.59574	0
1	11995006	11995287	4.3879	7.0605	0	0
1	11995427	11995477	32.88	0	0	0
1	11995580	11996150	15.1421	14.793	0	0
1	11996233	11996950	20.0628	15.9107	0	0
1	11997081	11997106	16.44	79.36	0	0
1	11997905	11997966	47.1639	81.3115	12	6.83607
1	11998060	11998246	48.6129	40	0	0
1	11998360	11998390	0	132.267	24.4	0
1	11998585	11998738	10.7451	6.48366	0	0
1	12030711	12031043	13.6175	28.3855	0	0
1	12093068	12093152	0	17.7143	0	0
1	12139749	12139861	7.33929	0	0	0
1	12139992	12140073	5.07407	24.4938	0	0
1	12140195	12140287	4.46739	10.7826	0	0
1	12141821	12141861	30.825	0	0	0
1	12142010	12142093	9.90361	5.9759	0	0
1	12142266	12142500	19.3205	19.0769	3.12821	0
1	12142616	12142805	41.3175	20.9947	1.93651	0
1	12144128	12144194	37.3636	22.5455	0	0
1	12210903	12210967	12.8437	38.75	0	0
1	12215163	12215231	151.103	248	166.853	257.559
1	12228905	12228970	6.32308	7.63077	0	0
1	12260621	12260721	0	9.92	0	0
1	12282262	12282313	16.1176	9.72549	0	8.17647
1	12326985	12327060	10.96	6.61333	0	0
1	12364720	12364751	0	32	0	0
1	12365250	12365403	5.37255	3.24183	0	0
1	12419626	12419688	6.62903	8	0	0
1	12513858	12513880	56.0455	90.1818	33.2727	18.9545
1	12645641	12645738	8.47423	15.3402	0	8.59794
1	12646134	12646231	8.47423	15.3402	11.3196	30.0928
1	12699988	12700009	0	94.4762	0	0
1	12731645	12731689	0	33.8182	16.6364	0
1	12733613	12733635	18.6818	22.5455	0	0
1	12745519	12745850	29.8006	34.4653	0	0
1	12819998	12820102	7.90385	4.76923	0	8.01923
1	12903789	12903824	11.7429	14.1714	0	0
1	12912650	12912689	10.5385	12.7179	0	0
1	12979109	12979201	22.337	0	0	0
1	13121458	13121751	4.20819	6.77133	0	0
1	13121836	13121857	19.5714	23.619	0	19.8571
1	13122017	13122405	14.8299	14.0619	0	0
1	13122545	13122568	17.8696	86.2609	0	0
1	13122693	13122794	4.06931	9.82178	0	0
1	13123162	13123261	20.7576	15.0303	0	0
1	13123938	13124040	8.05882	4.86275	0	0
1	13125179	13125217	10.8158	13.0526	0	0
1	13127264	13127343	20.8101	31.3924	4.63291	0
1	13404019	13404114	0	20.8842	0	0
1	13411218	13411252	24.1765	14.5882	0	0
1	13533171	13533197	0	38.1538	0	0
1	13572824	13572899	16.44	0	0	0
1	13703761	13703851	4.56667	5.51111	0	0
1	13708141	13708162	19.5714	47.2381	0	0
1	13728492	13728603	22.2162	17.8739	6.59459	0
1	13755064	13755177	18.1858	0	0	0
1	13811599	13811656	0	26.1053	0	0
1	13850014	13850050	11.4167	41.3333	0	0
1	13850981	13851122	14.5745	7.03546	2.59574	0
1	13854539	13854648	3.77064	22.7523	0	0
1	13885579	13885635	7.33929	8.85714	0	0
1	13896861	13896897	159.833	137.778	122	81.0833
1	13924361	13924416	7.47273	18.0364	0	0
1	13932410	13932433	35.7391	64.6957	15.913	18.1304
1	14012117	14012187	5.87143	14.1714	5.22857	0
1	14012845	14012949	7.90385	14.3077	0	0
1	14016642	14016785	8.62238	6.93706	0	2.91608
1	14138708	14138854	11.2603	6.79452	0	0
1	14141826	14141931	11.7429	37.7905	3.48571	15.8857
1	14333183	14333255	11.4167	27.5556	0	0
1	14334115	14334186	5.78873	6.98592	0	5.87324
1	14339605	14339720	17.8696	8.62609	0	0
1	14339797	14339898	4.06931	9.82178	0	0
1	14347239	14347333	8.74468	10.5532	0	0
1	14363986	14364042	14.6786	0	0	0
1	14390833	14390854	39.1429	23.619	0	0
1	14417785	14417865	15.4125	6.2	0	5.2125
1	14418052	14418147	4.32632	20.8842	0	0
1	14418451	14418485	12.0882	29.1765	0	0
1	14418693	14418728	46.9714	0	20.9143	0
1	14419124	14419227	7.98058	4.81553	10.6602	0
1	14421884	14421966	5.0122	12.0976	0	0
1	14423608	14423665	21.6316	0	0	0
1	14424308	14424389	5.07407	6.12346	0	0
1	14425547	14425603	29.3571	26.5714	6.53571	0
1	14426041	14426119	10.5385	12.7179	0	0
1	14427460	14427540	15.4125	6.2	0	0
1	14427661	14427742	20.2963	6.12346	0	0
1	14428424	14428468	37.3636	11.2727	0	0
1	14428964	14429122	5.20253	12.557	0	2.63924
1	14429230	14429292	6.62903	8	0	0
1	14430864	14430895	26.5161	32	11.8065	0
1	14430996	14431092	8.5625	10.3333	3.8125	0
1	14478607	14478650	47.7907	11.5349	0	0
1	14514830	14514913	9.90361	0	0	0
1	14663679	14663793	3.60526	17.4035	0	0
1	14768333	14768411	15.8077	0	0	0
1	14829995	14830109	7.21053	8.70175	0	0
1	14894415	14894494	15.6076	0	4.63291	0
1	14978713	14978739	47.4231	38.1538	28.1538	32.0769
1	14979796	14979819	17.8696	21.5652	15.913	54.3913
1	15001403	15001424	39.1429	0	0	0
1	15071520	15071567	17.4894	0	0	0
1	15134926	15134970	9.34091	33.8182	0	0
1	15179292	15179398	3.87736	4.67925	3.45283	3.93396
1	15190889	15190920	0	48	0	0
1	15357188	15357216	0	35.4286	0	0
1	15411678	15411704	31.6154	0	0	0
1	15411855	15411922	6.13433	14.806	0	0
1	15448095	15448119	0	62	15.25	52.125
1	15492539	15492603	44.9531	54.25	28.5938	32.5781
1	15802015	15802099	0	11.8095	0	0
1	15877684	15877706	74.7273	0	0	0
1	15988373	15988486	21.823	30.7257	0	3.69027
1	16054095	16054185	4.56667	5.51111	0	0
1	16199939	16199960	58.7143	0	17.4286	0
1	16222403	16222425	1139.59	1127.27	732	417
1	16294990	16295077	14.1724	0	0	0
1	16323577	16323598	39.1429	94.4762	0	0
1	16443295	16443386	9.03297	0	0	0
1	16509078	16509160	15.0366	0	0	0
1	16545630	16545673	28.6744	57.6744	0	0
1	16715721	16715838	35.1282	25.4359	3.12821	17.8205
1	16746573	16746594	137	47.2381	52.2857	39.7143
1	16781086	16781132	8.93478	21.5652	0	18.1304
1	16786801	16786822	1722.29	2007.62	1551.14	973
1	16812717	16812740	53.6087	107.826	95.4783	126.913
1	16814862	16814969	395.636	468.187	355.738	261.112
1	16815315	16815339	1575.5	1818.67	1387.75	886.125
1	16818808	16818894	463.57	536.372	429.837	324.872
1	16824738	16824806	18.1324	21.8824	156.088	196.235
1	16827605	16827627	1531.91	1803.64	1464	928.773
1	16897594	16897616	112.091	90.1818	16.6364	56.8636
1	16911184	16911209	1512.48	1745.92	1332.24	850.68
1	16929548	16929624	10.8158	0	0	0
1	16930084	16930247	12.6074	9.12883	0	0
1	16943165	16943225	198.65	165.333	140.3	118.15
1	17125420	17125486	18.6818	60.1212	5.54545	12.6364
1	17133868	17133889	58.7143	0	0	0
1	17144764	17144852	0	16.9091	0	0
1	17228034	17228181	81.0816	50.6122	4.97959	2.83673
1	17228283	17228307	68.5	165.333	0	0
1	17228577	17228780	46.5665	48.867	1.80296	0
1	17233084	17233113	28.3448	17.1034	0	0
1	17237939	17237990	16.1176	38.902	0	0
1	17238142	17238363	14.8778	11.2217	0	0
1	17542354	17542474	13.7	12.4	0	0
1	17571454	17571488	24.1765	0	0	0
1	17573699	17573720	19.5714	47.2381	0	0
1	17594085	17594180	8.65263	0	3.85263	0
1	17675874	17675896	74.7273	45.0909	0	37.9091
1	17712756	17712826	11.7429	0	0	0
1	17723113	17723191	5.26923	6.35897	0	0
1	17725577	17725616	31.6154	0	0	0
1	17837139	17837160	39.1429	0	0	0
1	17844439	17844541	16.1176	9.72549	7.17647	16.3529
1	17909696	17909718	37.3636	0	0	0
1	17914675	17914743	6.04412	29.1765	0	0
1	17936472	17936514	39.1429	11.8095	0	0
1	17954008	17954050	9.78571	11.8095	0	0
1	17958047	17958095	17.125	0	0	0
1	17976892	17976912	0	49.6	0	0
1	18159295	18159381	0	11.5349	0	9.69767
1	18201337	18201438	0	9.82178	0	0
1	18228346	18228401	14.9455	18.0364	6.65455	7.58182
1	18229061	18229157	8.5625	10.3333	0	0
1	18237061	18237171	7.47273	18.0364	3.32727	7.58182
1	18321502	18321558	29.3571	0	0	0
1	18324824	18324887	13.0476	15.746	5.80952	0
1	18340528	18340548	20.55	49.6	0	0
1	18365072	18365152	5.1375	12.4	0	5.2125
1	18425823	18425848	32.88	19.84	14.64	0
1	18433391	18433573	20.3242	21.8022	0	0
1	18470403	18470432	14.1724	17.1034	0	0
1	18499076	18499167	9.03297	0	0	0
1	18518693	18518803	3.73636	9.01818	0	0
1	18518920	18518990	5.87143	7.08571	0	5.95714
1	18564286	18564307	117.429	94.4762	69.7143	19.8571
1	18628797	18628850	38.7736	28.0755	6.90566	0
1	18655283	18655347	0	62	11.4375	0
1	18684084	18684126	0	35.4286	0	0
1	18684205	18684492	5.72822	1.72822	1.27526	0
1	18688144	18688266	26.9508	8.13115	0	0
1	18758354	18758445	13.5495	0	0	0
1	18758748	18758829	15.2222	6.12346	0	0
1	18777640	18777661	58.7143	70.8571	0	19.8571
1	18788985	18789018	12.4545	30.0606	11.0909	0
1	18792764	18792859	12.9789	0	0	0
1	18906915	18907007	31.2717	37.7391	19.8913	36.2609
1	19170026	19170137	7.40541	4.46847	0	0
1	19195369	19195461	13.4022	5.3913	0	0
1	19254466	19254495	14.1724	17.1034	0	0
1	19262329	19262439	11.2091	0	3.32727	0
1	19262955	19263002	17.4894	21.1064	0	0
1	19263331	19263352	0	47.2381	0	0
1	19263648	19263736	9.34091	11.2727	0	0
1	19266150	19266170	0	49.6	0	0
1	19322600	19322622	18.6818	45.0909	16.6364	0
1	19329917	19329978	20.2131	16.2623	6	13.6721
1	19331631	19331697	12.4545	0	0	0
1	19372634	19372704	5.87143	7.08571	0	0
1	19391258	19391305	8.74468	10.5532	0	0
1	19478125	19478147	0	45.0909	0	0
1	19481916	19481944	29.3571	17.7143	0	0
1	19525915	19525937	18.6818	22.5455	0	0
1	19550751	19550818	12.2687	0	0	0
1	19693384	19693468	24.4643	23.619	0	0
1	19858468	19858488	0	49.6	0	0
1	19920447	19920478	26.5161	0	0	0
1	19977855	19977895	20.55	0	18.3	0
1	20167858	20167951	17.6774	0	19.6774	8.96774
1	20206395	20206418	71.4783	43.1304	0	0
1	20255099	20255191	0	10.7826	0	0
1	20262377	20262443	0	15.0303	0	0
1	20280146	20280258	0	22.1429	0	0
1	20319896	20319952	0	17.7143	0	0
1	20327799	20327826	45.6667	110.222	0	0
1	20494809	20494854	9.13333	22.0444	0	0
1	20505346	20505458	18.3482	4.42857	0	0
1	20599471	20599497	15.8077	19.0769	0	0
1	20599752	20599791	21.0769	0	0	10.6923
1	20601575	20601596	58.7143	0	0	0
1	20810961	20810984	125.087	64.6957	0	0
1	20888181	20888209	117.429	35.4286	0	0
1	20929971	20930007	91.3333	96.4444	20.3333	34.75
1	20997162	20997198	22.8333	13.7778	0	0
1	21008609	21010676	27.2409	21.3566	0.177068	0.201742
1	21010854	21011226	11.0484	13.3333	0	0
1	21011316	21011378	19.8871	0	0	0
1	21011571	21011900	18.7386	12.0608	0	0
1	21011998	21012725	6.21871	8.86933	0	0
1	21012819	21012956	9	3.62044	0	0
1	21013133	21013195	19.8871	0	5.90323	0
1	21013307	21013389	5.0122	18.1463	0	0
1	21013506	21013925	9.80907	3.55131	0	0
1	21014136	21014336	10.275	7.44	0	0
1	21014501	21014645	19.9792	3.44444	0	0
1	21014763	21014821	7.08621	17.1034	0	0
1	21015257	21015370	3.63717	4.38938	0	0
1	21015852	21015907	22.4182	9.01818	0	0
1	21016353	21016643	14.1724	5.13103	0	0
1	21016853	21016931	26.3462	12.7179	0	0
1	21019145	21019181	0	55.1111	0	0
1	21019694	21019809	0	8.62609	0	0
1	21020155	21020249	13.117	10.5532	0	0
1	21022906	21022989	14.8554	5.9759	0	0
1	21234152	21234177	32.88	0	0	0
1	21236610	21236697	14.1724	22.8046	4.2069	0
1	21443582	21443667	9.67059	23.3412	0	9.81176
1	21499712	21499793	5.07407	6.12346	0	0
1	21632585	21632705	6.85	16.5333	0	0
1	21703262	21703386	16.5726	4	2.95161	0
1	21707726	21707759	37.3636	15.0303	0	12.6364
1	21731796	21731911	7.14783	4.31304	0	0
1	21758686	21758712	31.6154	76.3077	0	0
1	21805088	21805151	13.0476	7.87302	0	0
1	21823283	21823340	7.21053	8.70175	0	0
1	21826194	21826215	39.1429	0	0	39.7143
1	21955316	21955373	7.21053	8.70175	0	0
1	21991427	21991538	0	13.4054	0	0
1	22064895	22064955	6.85	8.26667	0	0
1	22098660	22098718	7.08621	8.55172	0	0
1	22104407	22104463	51.375	26.5714	0	0
1	22126795	22126836	20.0488	12.0976	0	0
1	22128499	22128612	7.27434	4.38938	0	0
1	22160023	22160131	3.80556	13.7778	0	0
1	22163634	22163730	12.8437	0	0	0
1	22178525	22178549	17.125	20.6667	0	0
1	22205854	22205905	24.1765	9.72549	0	0
1	22246805	22246869	19.2656	23.25	0	0
1	22252935	22253023	9.34091	5.63636	0	0
1	22265354	22265389	58.7143	226.743	94.1143	131.057
1	22265650	22265760	14.9455	0	0	0
1	22282155	22282190	11.7429	14.1714	0	0
1	22283555	22283617	13.2581	8	0	0
1	22285063	22285115	23.7115	0	0	0
1	22285358	22285458	8.22	4.96	0	0
1	22308815	22308982	4.92216	5.94012	0	0
1	22321501	22321522	19.5714	23.619	17.4286	0
1	22424743	22424802	0	16.8136	0	0
1	22442415	22442437	130.773	45.0909	49.9091	37.9091
1	22530464	22530486	261.545	135.273	0	94.7727
1	22531448	22531535	14.1724	34.2069	0	4.7931
1	22543788	22543880	13.4022	5.3913	0	0
1	22546780	22546800	20.55	49.6	0	0
1	22583468	22583489	0	47.2381	0	0
1	22667060	22667172	7.33929	8.85714	0	0
1	22678484	22678597	7.27434	0	0	0
1	22689182	22689204	37.3636	22.5455	0	0
1	22760309	22760367	21.2586	0	0	0
1	22787728	22787749	78.2857	0	0	0
1	22814508	22814620	7.33929	4.42857	3.26786	0
1	22835220	22835400	6.85	5.51111	0	4.63333
1	22839871	22839893	18.6818	22.5455	16.6364	0
1	22850498	22850534	102.75	96.4444	61	0
1	22851716	22851783	12.2687	7.40299	0	0
1	22853104	22853125	78.2857	0	0	0
1	22899672	22899786	0	8.70175	0	0
1	23029225	23029246	19.5714	47.2381	0	0
1	23249366	23249392	15.8077	19.0769	0	0
1	23253043	23253064	19.5714	47.2381	0	19.8571
1	23299581	23299608	15.2222	18.3704	0	0
1	23307546	23307604	49.6034	17.1034	0	14.3793
1	23380441	23380564	10.0244	4.03252	0	0
1	23381646	23381781	12.1778	3.67407	2.71111	0
1	23388536	23388566	13.7	33.0667	0	13.9
1	23392713	23392796	19.8072	5.9759	0	0
1	23392915	23393025	7.47273	9.01818	0	3.79091
1	23393117	23393138	78.2857	23.619	52.2857	0
1	23393325	23393346	78.2857	23.619	52.2857	19.8571
1	23395309	23395340	0	32	0	0
1	23402394	23402477	14.8554	47.8072	4.40964	0
1	23402569	23402710	2.91489	14.0709	0	0
1	23403145	23403238	8.83871	0	0	0
1	23436841	23436863	130.773	67.6364	0	0
1	23515189	23515255	0	45.0909	0	0
1	23516286	23516436	13.7	0	0	0
1	23523836	23523930	13.117	5.2766	0	0
1	23615865	23615904	21.0769	12.7179	0	0
1	23724186	23724230	28.0227	11.2727	0	0
1	23809345	23809365	20.55	24.8	18.3	0
1	23872369	23872391	1102.23	1104.73	1231.09	663.409
1	23938634	23938712	5.26923	6.35897	9.38462	0
1	23962902	23962973	23.1549	41.9155	25.7746	11.7465
1	24051991	24052027	11.4167	13.7778	0	0
1	24061806	24061828	56.0455	22.5455	0	0
1	24074671	24074702	39.7742	0	0	0
1	24181120	24181223	11.9709	4.81553	3.5534	0
1	24203582	24203633	16.1176	0	7.17647	0
1	24400270	24400309	42.1538	0	0	0
1	24461132	24461212	0	12.4	0	0
1	24464607	24464628	19.5714	23.619	17.4286	0
1	24645575	24645677	0	9.72549	0	0
1	24647261	24647282	19.5714	23.619	0	0
1	24648061	24648085	17.125	20.6667	0	0
1	24898508	24898538	13.7	33.0667	0	0
1	24912836	24912992	5.26923	12.7179	0	13.3654
1	24941463	24941485	18.6818	45.0909	0	0
1	24956146	24956246	4.11	4.96	0	0
1	24961718	24961801	0	23.9036	0	0
1	24970848	24970951	3.99029	4.81553	0	0
1	24972989	24973012	35.7391	43.1304	0	0
1	25085105	25085126	78.2857	23.619	0	0
1	25186338	25186364	79.0385	76.3077	14.0769	0
1	25251997	25252313	14.307	15.6962	4.63291	0
1	25252412	25252855	8.34989	4.47856	0	0
1	25253055	25253399	19.1163	25.9535	1.06395	0
1	25253515	25253754	22.3556	26.9791	0	0
1	25253834	25253932	16.7755	30.3673	0	0
1	25254216	25254313	8.47423	5.1134	0	0
1	25274542	25274593	16.1176	9.72549	0	0
1	25300466	25300487	78.2857	23.619	17.4286	0
1	25310334	25310456	13.4754	4.06557	0	3.41803
1	25311742	25311834	4.46739	5.3913	0	0
1	25312020	25312144	9.94355	8	0	0
1	25312408	25312519	18.5135	22.3423	0	0
1	25312814	25312900	23.8953	5.76744	0	0
1	25313097	25313225	6.42187	3.875	0	0
1	25337014	25337110	8.5625	0	3.8125	0
1	25345915	25346051	9.06618	3.64706	10.7647	0
1	25359431	25359465	0	72.9412	0	0
1	25378917	25378939	56.0455	0	0	0
1	25544101	25544171	11.7429	7.08571	10.4571	5.95714
1	25549888	25549923	11.7429	14.1714	0	0
1	25719404	25719437	49.8182	30.0606	0	0
1	25725686	25725709	89.3478	86.2609	0	18.1304
1	25737467	25737488	39.1429	0	0	0
1	25783280	25783440	15.4125	9.3	6.8625	2.60625
1	25849378	25849416	0	26.1053	19.2632	0
1	25860659	25860773	14.4211	0	0	0
1	25988971	25989078	3.84112	4.63551	0	0
1	26111070	26111091	0	47.2381	0	0
1	26143206	26143271	37.9385	7.63077	5.63077	0
1	26151775	26151821	8.93478	32.3478	0	0
1	26180579	26180615	11.4167	13.7778	0	0
1	26208500	26208573	5.63014	6.79452	0	0
1	26217615	26217665	8.22	29.76	0	0
1	26267217	26267238	19.5714	70.8571	34.8571	0
1	26315842	26315876	36.2647	14.5882	0	0
1	26327326	26327398	17.125	0	0	0
1	26466300	26466390	4.56667	11.0222	0	0
1	26470163	26470271	11.4167	0	3.38889	0
1	26506448	26506472	68.5	20.6667	0	0
1	26533115	26533168	15.5094	0	0	0
1	26562462	26562549	14.1724	5.70115	4.2069	0
1	26562790	26562850	47.95	33.0667	12.2	20.85
1	26579616	26579648	51.375	15.5	0	0
1	26579723	26579838	28.5913	12.9391	0	3.62609
1	26580600	26580698	83.8776	35.4286	7.46939	0
1	26581252	26581657	16.237	15.921	0.903704	0
1	26581741	26581841	45.21	19.84	0	0
1	26581954	26581995	20.0488	96.7805	0	10.1707
1	26582150	26582325	32.88	17.0057	2.09143	2.38286
1	26602917	26602986	5.95652	7.18841	0	0
1	26603918	26603939	39.1429	0	0	0
1	26611307	26611412	3.91429	14.1714	0	3.97143
1	26691945	26692032	28.3448	22.8046	25.2414	23.9655
1	26757706	26757810	0	9.53846	0	0
1	26764176	26764749	8.60733	13.8499	0	0
1	26764854	26764900	17.8696	10.7826	0	0
1	26765221	26765254	12.4545	30.0606	0	0
1	26765656	26765706	41.1	0	0	0
1	26766313	26766333	82.2	0	0	0
1	26766696	26766841	14.1724	3.42069	0	0
1	26781294	26781405	7.40541	8.93694	0	0
1	26815953	26815982	28.3448	0	0	0
1	26861784	26861809	0	39.68	0	0
1	26923236	26923457	18.5973	8.97738	0	0
1	26924157	26924345	24.0479	29.0213	0	0
1	26924518	26924688	2.41765	8.75294	2.15294	2.45294
1	26935725	26935745	20.55	24.8	18.3	0
1	26975463	26975498	11.7429	14.1714	0	0
1	27014415	27014523	11.4167	4.59259	3.38889	0
1	27022343	27022373	0	33.0667	0	0
1	27088860	27088922	13.2581	16	0	0
1	27089233	27089260	30.4444	0	0	0
1	27089686	27089726	10.275	24.8	0	0
1	27092150	27092232	25.061	24.1951	0	0
1	27131739	27131805	12.4545	0	0	0
1	27341723	27341779	22.0179	0	0	0
1	27369278	27369326	8.5625	10.3333	0	0
1	27490285	27490363	5.26923	6.35897	0	0
1	27526900	27526938	21.6316	0	0	0
1	27587679	27587765	9.55814	5.76744	0	0
1	27592164	27592197	12.4545	15.0303	0	0
1	27640974	27641093	17.2689	25.0084	12.3025	17.521
1	27712552	27712576	51.375	62	61	17.375
1	27769894	27769921	60.8889	73.4815	0	0
1	27786409	27786455	8.93478	10.7826	0	0
1	27849289	27849372	24.759	5.9759	0	0
1	27851159	27851186	15.2222	36.7407	13.5556	0
1	27851622	27851654	25.6875	0	11.4375	0
1	27852125	27852159	24.1765	0	0	0
1	27859853	27859874	0	118.095	0	0
1	27860420	27860485	6.32308	7.63077	0	0
1	27860726	27860746	20.55	24.8	0	0
1	27860893	27860938	27.4	0	0	0
1	27861128	27861169	10.0244	24.1951	0	0
1	27863386	27863462	0	13.0526	0	0
1	27887583	27887675	8.93478	5.3913	0	0
1	28097057	28097155	0	10.1224	0	0
1	28139646	28139669	71.4783	0	0	18.1304
1	28152236	28152370	21.4701	14.806	8.19403	3.11194
1	28198375	28198401	0	57.2308	0	0
1	28199296	28199394	25.1633	10.1224	0	0
1	28199841	28199862	39.1429	47.2381	0	0
1	28202273	28203483	40.4207	36.4826	0.604959	1.72314
1	28203900	28204457	36.1562	48.0862	0	0
1	28206751	28206949	10.3788	17.5354	0	0
1	28207605	28207634	28.3448	0	0	0
1	28208522	28208560	43.2632	13.0526	0	0
1	28209720	28210064	21.5058	8.65116	1.06395	1.21221
1	28210201	28210284	24.759	0	0	0
1	28210943	28211318	21.92	15.872	1.952	0
1	28211406	28211982	32.1094	43.0556	0	0
1	28212086	28212152	6.22727	7.51515	0	0
1	28215154	28215250	25.6875	20.6667	0	4.34375
1	28215364	28215411	0	21.1064	0	0
1	28215557	28215832	19.4291	36.0727	0	0
1	28215956	28215996	164.4	111.6	0	10.425
1	28216594	28216648	91.3333	55.1111	0	0
1	28220061	28220171	7.47273	4.50909	0	0
1	28255561	28255617	44.0357	8.85714	0	0
1	28255727	28255809	0	24.1951	0	0
1	28256260	28256314	7.61111	9.18519	0	0
1	28292745	28292860	7.14783	4.31304	0	10.8783
1	28331473	28331494	58.7143	0	52.2857	0
1	28362780	28362864	9.78571	0	0	0
1	28439585	28439688	11.9709	14.4466	0	0
1	28509157	28509178	58.7143	47.2381	0	0
1	28527360	28527381	176.143	23.619	0	0
1	28594933	28595088	5.30323	9.6	2.36129	0
1	28595236	28595353	17.5641	12.7179	0	3.5641
1	28597194	28597229	23.4857	0	0	0
1	28600225	28600288	13.0476	23.619	0	0
1	28600932	28601024	4.46739	10.7826	0	0
1	28601701	28601810	3.77064	13.6514	0	11.4771
1	28684350	28684386	0	41.3333	0	0
1	28785868	28785907	94.8462	38.1538	65.6923	42.7692
1	28810738	28810798	61.65	57.8667	18.3	0
1	28817418	28817517	4.15152	10.0202	3.69697	0
1	28926708	28926789	10.1481	6.12346	0	0
1	28929711	28929752	10.0244	12.0976	0	0
1	29055309	29055439	6.32308	11.4462	0	0
1	29055557	29055578	19.5714	23.619	0	0
1	29055804	29055839	23.4857	0	0	0
1	29055937	29055968	13.2581	16	0	0
1	29128599	29128693	4.37234	5.2766	3.89362	0
1	29215661	29215770	15.0826	31.8532	0	0
1	29226326	29226362	11.4167	13.7778	0	0
1	29235013	29235036	17.8696	43.1304	0	18.1304
1	29336113	29336160	17.4894	21.1064	0	0
1	29374684	29374714	0	33.0667	0	0
1	29390747	29390815	12.0882	7.29412	5.38235	0
1	29391915	29392017	20.1471	9.72549	0	0
1	29605419	29605468	8.38776	20.2449	0	0
1	29613959	29614006	26.234	10.5532	15.5745	0
1	29685569	29685652	14.8554	5.9759	0	0
1	29799587	29799614	15.2222	36.7407	0	0
1	29836509	29836530	156.571	141.714	34.8571	99.2857
1	29960226	29960308	35.0854	24.1951	0	5.08537
1	29970319	29970417	8.38776	0	0	0
1	30025556	30025585	0	34.2069	0	0
1	30041793	30041870	5.33766	25.7662	0	0
1	30054136	30054160	51.375	41.3333	0	0
1	30111303	30111407	0	33.3846	0	4.00962
1	30231715	30231750	35.2286	28.3429	0	23.8286
1	30266535	30266565	13.7	99.2	12.2	69.5
1	30272137	30272163	47.4231	171.692	14.0769	0
1	30275163	30275232	5.95652	28.7536	0	0
1	30278061	30278119	21.2586	25.6552	6.31034	0
1	30319671	30319727	80.7321	88.5714	13.0714	14.8929
1	30371759	30371783	34.25	0	0	0
1	30414000	30414056	14.6786	0	0	0
1	30450586	30450707	37.3636	24.595	0	0
1	30508813	30508836	35.7391	43.1304	0	0
1	30517541	30517618	16.013	6.44156	9.50649	10.8312
1	30588000	30588112	14.6786	8.85714	0	3.72321
1	30672521	30672553	25.6875	15.5	0	0
1	30721225	30721247	18.6818	45.0909	0	0
1	30733292	30733313	39.1429	47.2381	0	0
1	30740127	30740306	9.18436	0	2.04469	2.32961
1	30767053	30767124	17.3662	0	5.15493	0
1	30802726	30802784	28.3448	17.1034	6.31034	0
1	30809119	30809293	16.5345	19.954	0	0
1	30809423	30809624	16.3582	2.46766	1.8209	0
1	30809824	30810103	22.0968	10.6667	1.31183	0
1	30810188	30810211	107.217	0	0	0
1	30810372	30810578	1.99515	7.2233	0	0
1	30810777	30810870	17.6774	5.33333	0	0
1	30810956	30811255	42.612	21.5652	0	0
1	30811605	30811647	29.3571	0	0	0
1	30811766	30811911	8.50345	10.2621	0	0
1	30812005	30812125	6.85	8.26667	0	0
1	30813346	30813374	14.6786	17.7143	0	0
1	30876936	30876985	58.7143	40.4898	22.4082	17.0204
1	30909716	30909790	205.5	154.162	108.811	56.3514
1	30940688	30940735	17.4894	0	15.5745	0
1	30955134	30955206	28.5417	6.88889	0	0
1	31098650	31098847	12.5178	0	0	0
1	31105885	31105905	0	124	36.6	41.7
1	31271919	31272004	4.83529	11.6706	0	4.90588
1	31352955	31353069	7.21053	0	0	0
1	31361193	31361257	0	15.5	0	0
1	31431152	31431173	117.429	23.619	0	0
1	31435211	31435320	3.77064	4.55046	0	0
1	31476141	31476219	10.5385	6.35897	0	0
1	31588241	31588261	20.55	24.8	0	0
1	31633161	31633219	21.2586	42.7586	6.31034	0
1	31671429	31671451	18.6818	67.6364	0	0
1	31696101	31696194	4.41935	5.33333	0	0
1	31721997	31722019	224.182	157.818	0	0
1	31759634	31759659	147.96	119.04	0	0
1	31767245	31767336	4.51648	5.45055	0	0
1	31811437	31811549	0	8.85714	0	0
1	31858097	31858131	0	29.1765	0	0
1	31896195	31896252	7.21053	17.4035	6.42105	0
1	31906186	31906293	0	13.9065	0	15.5888
1	32000074	32000134	6.85	8.26667	0	0
1	32003234	32003326	8.93478	0	0	4.53261
1	32025693	32025717	17.125	20.6667	0	0
1	32034118	32034176	7.08621	17.1034	0	0
1	32121260	32121308	8.5625	10.3333	0	0
1	32147861	32147930	5.95652	14.3768	0	6.04348
1	32152197	32152248	16.1176	9.72549	0	0
1	32239549	32239593	18.6818	11.2727	0	0
1	32240169	32240261	8.93478	26.9565	0	0
1	32291008	32291094	9.55814	0	0	0
1	32305963	32306144	13.6243	19.1823	0	0
1	32306287	32306351	44.9531	7.75	0	0
1	32306580	32306606	47.4231	19.0769	0	0
1	32310537	32310645	0	13.7778	6.77778	0
1	32310785	32310811	0	38.1538	0	0
1	32310902	32310987	9.67059	5.83529	8.61176	0
1	32311819	32311839	61.65	24.8	0	0
1	32312231	32312298	24.5373	7.40299	0	0
1	32312591	32312612	0	70.8571	0	0
1	32312758	32312812	7.61111	18.3704	0	0
1	32461435	32461503	36.2647	51.0588	5.38235	0
1	32517367	32517397	27.4	16.5333	0	0
1	32571806	32571894	14.0114	11.2727	0	0
1	32622492	32622540	8.5625	10.3333	0	0
1	32654555	32654580	16.44	19.84	0	0
1	32751264	32751442	25.3989	50.1573	20.5618	35.1404
1	32767929	32767983	0	18.3704	0	0
1	32802003	32802093	9.13333	0	0	0
1	32826823	32826863	71.925	24.8	73.2	20.85
1	32938880	32939005	6.576	19.84	2.928	3.336
1	32994312	32994362	32.88	0	0	0
1	32994935	32995005	17.6143	0	0	0
1	33004842	33004916	5.55405	6.7027	0	0
1	33006603	33006705	0	9.72549	0	0
1	33032179	33032210	0	48	0	0
1	33033411	33033448	44.4324	13.4054	0	0
1	33086096	33086117	137	118.095	0	19.8571
1	33131165	33131207	9.78571	11.8095	0	0
1	33145396	33145432	0	27.5556	0	0
1	33145660	33145772	7.33929	8.85714	0	0
1	33327986	33328020	24.1765	0	0	0
1	33373023	33373078	22.4182	18.0364	0	0
1	33397118	33397164	17.8696	0	0	0
1	33496345	33496365	0	49.6	0	0
1	33497917	33497973	36.6964	44.2857	6.53571	0
1	33500315	33500354	63.2308	25.4359	18.7692	21.3846
1	33500530	33500590	27.4	24.8	18.3	13.9
1	33516054	33516155	4.06931	14.7327	0	0
1	33519791	33519863	45.6667	6.88889	0	0
1	33521520	33521633	7.27434	0	0	0
1	33523201	33523250	16.7755	20.2449	37.3469	42.551
1	33530445	33530528	14.8554	0	0	0
1	33530785	33530825	20.55	12.4	0	0
1	33531227	33531268	0	24.1951	0	0
1	33539279	33539310	26.5161	0	0	40.3548
1	33548756	33548859	7.98058	0	7.1068	0
1	33550333	33550354	117.429	0	0	0
1	33551115	33551226	0	13.4054	0	0
1	33559117	33559197	15.4125	0	9.15	0
1	33562206	33562313	34.5701	37.0841	0	23.3832
1	33562477	33562548	11.5775	48.9014	0	0
1	33562681	33562816	12.1778	14.6963	8.13333	3.08889
1	33568248	33568284	34.25	0	0	0
1	33568843	33568870	60.8889	18.3704	0	0
1	33570036	33570062	31.6154	38.1538	14.0769	16.0385
1	33571094	33571161	30.6716	59.2239	21.8507	43.5672
1	33571755	33571778	53.6087	43.1304	95.4783	90.6522
1	33572157	33572271	14.4211	13.0526	0	0
1	33582304	33582363	34.8305	8.40678	18.6102	0
1	33583553	33583607	7.61111	9.18519	0	0
1	33635720	33635754	24.1765	102.118	0	0
1	33796010	33796050	10.275	12.4	18.3	0
1	33797896	33797960	0	15.5	0	0
1	33820336	33820364	132.107	124	65.3571	14.8929
1	33905813	33905838	49.32	0	14.64	0
1	33915853	33915875	18.6818	22.5455	0	0
1	33945232	33945272	20.55	12.4	0	0
1	34031354	34031403	16.7755	10.1224	0	0
1	34043521	34043542	0	47.2381	0	0
1	34182497	34182555	14.1724	17.1034	0	0
1	34200589	34200615	79.0385	0	0	0
1	34201911	34201990	10.4051	0	0	0
1	34218795	34218876	5.07407	12.2469	0	0
1	34221358	34221379	39.1429	0	0	0
1	34258897	34258990	8.83871	5.33333	0	0
1	34273742	34273806	19.2656	0	5.71875	0
1	34275638	34275661	0	64.6957	0	0
1	34300327	34300409	5.0122	12.0976	0	0
1	34353712	34353734	0	45.0909	0	0
1	34380681	34380799	6.9661	4.20339	0	0
1	34520423	34520443	0	49.6	0	0
1	34540048	34540105	21.6316	0	0	0
1	34577421	34577539	10.4492	4.20339	0	0
1	34684984	34685087	0	9.63107	0	0
1	34705549	34705570	19.5714	23.619	0	0
1	34706869	34706890	39.1429	23.619	17.4286	0
1	34711436	34711457	19.5714	23.619	0	0
1	34773676	34773697	0	47.2381	0	0
1	34775091	34775131	20.55	0	0	0
1	34805228	34805302	5.55405	6.7027	0	0
1	34806079	34806163	19.5714	0	4.35714	19.8571
1	34807650	34807678	29.3571	17.7143	0	0
1	34816672	34816707	23.4857	14.1714	0	0
1	34896156	34896177	0	47.2381	0	0
1	34917688	34917732	9.34091	11.2727	8.31818	9.47727
1	34941684	34941783	0	15.0303	3.69697	0
1	34986847	34986927	30.825	6.2	4.575	26.0625
1	35034388	35034459	11.5775	0	0	0
1	35053078	35053189	7.40541	8.93694	0	0
1	35064590	35064685	0	10.4421	0	0
1	35065429	35065490	40.4262	32.5246	36	20.5082
1	35069469	35069490	39.1429	0	0	0
1	35071328	35071348	0	49.6	0	0
1	35077889	35077953	12.8437	7.75	0	6.51562
1	35182765	35182872	7.68224	9.27103	0	0
1	35189194	35189250	7.33929	8.85714	32.6786	14.8929
1	35198817	35198919	16.1176	4.86275	0	0
1	35300067	35300089	261.545	202.909	0	0
1	35456049	35456107	7.08621	17.1034	0	0
1	35488340	35488361	0	47.2381	0	0
1	35529168	35529238	17.6143	28.3429	0	0
1	35529332	35530043	15.0295	22.3235	0	0
1	35530220	35530397	9.28814	0	0	0
1	35531172	35531257	9.67059	5.83529	0	0
1	35531428	35531476	25.6875	0	0	0
1	35531591	35531634	28.6744	0	0	0
1	35531735	35531801	0	22.5455	0	0
1	35532331	35532396	18.9692	0	0	0
1	35629085	35629130	9.13333	11.0222	0	0
1	35681728	35681807	5.20253	6.27848	0	0
1	35710293	35710349	29.3571	0	0	0
1	35770782	35770817	23.4857	0	0	0
1	35794638	35794669	39.7742	0	0	0
1	35817968	35818002	0	29.1765	0	0
1	35892705	35892728	17.8696	21.5652	0	0
1	35909177	35909197	20.55	24.8	0	0
1	35978579	35978704	9.864	7.936	5.856	0
1	36014407	36014438	26.5161	32	0	0
1	36081193	36081278	29.0118	35.0118	25.8353	0
1	36106509	36106602	0	16	0	0
1	36127754	36127795	10.0244	12.0976	0	0
1	36131958	36132017	0	16.8136	0	0
1	36170982	36171002	41.1	0	0	0
1	36198624	36198810	8.83871	13.3333	0	0
1	36198909	36199245	11.0089	13.2857	0	0
1	36199368	36199537	36.4793	44.0237	2.16568	0
1	36199815	36199861	17.8696	0	0	0
1	36199995	36200301	5.37255	9.72549	0	0
1	36200384	36200418	60.4412	0	0	0
1	36220843	36220952	7.54128	4.55046	0	3.82569
1	36239462	36239556	0	10.5532	0	4.43617
1	36240981	36241026	9.13333	11.0222	0	0
1	36290250	36290385	21.3111	18.3704	2.71111	9.26667
1	36300710	36300763	15.5094	9.35849	6.90566	0
1	36302268	36302298	123.3	33.0667	0	0
1	36303691	36303726	23.4857	28.3429	0	0
1	36309220	36309329	18.8532	4.55046	3.3578	0
1	36352466	36352544	5.26923	12.7179	0	0
1	36512506	36512610	27.6635	9.53846	0	0
1	36753493	36753514	0	94.4762	0	19.8571
1	36779320	36779344	17.125	20.6667	0	0
1	36822459	36822479	0	49.6	0	0
1	36993133	36993170	11.1081	26.8108	0	0
1	37022090	37022205	0	8.62609	3.18261	0
1	37023146	37023354	7.90385	2.38462	1.75962	0
1	37053349	37053370	19.5714	23.619	0	0
1	37134665	37134729	12.8437	0	0	0
1	37173300	37173366	0	30.0606	0	0
1	37204778	37204859	5.07407	12.2469	0	0
1	37298028	37298049	19.5714	23.619	0	0
1	37415297	37415319	336.273	360.727	781.909	568.636
1	37598150	37598209	41.7966	25.2203	0	14.1356
1	37611346	37611371	164.4	39.68	204.96	116.76
1	37640196	37640297	4.06931	4.91089	0	0
1	37696656	37696677	19.5714	23.619	0	0
1	37869191	37869305	7.21053	4.35088	0	0
1	37962992	37963046	15.2222	0	0	7.72222
1	38096882	38096939	7.21053	8.70175	0	0
1	38107461	38107498	11.1081	13.4054	0	0
1	38131991	38132100	15.0826	18.2018	0	0
1	38167514	38167623	11.3119	4.55046	3.3578	3.82569
1	38202238	38202305	6.13433	7.40299	0	0
1	38240808	38240830	74.7273	180.364	49.9091	37.9091
1	38262107	38262187	5.1375	6.2	0	0
1	38263578	38263652	16.6622	0	0	0
1	38275111	38275229	3.48305	12.6102	0	3.5339
1	38278910	38278988	0	12.7179	4.69231	0
1	38330185	38330248	0	15.746	0	0
1	38341525	38341562	55.5405	0	0	0
1	38342593	38342752	7.75472	6.23899	0	2.62264
1	38358269	38358290	313.143	354.286	453.143	297.857
1	38360602	38360650	34.25	20.6667	22.875	17.375
1	38361097	38361126	56.6897	0	0	0
1	38364488	38364666	4.61798	5.57303	0	0
1	38364812	38364843	13.2581	16	0	0
1	38365118	38365190	0	20.6667	5.08333	0
1	38366055	38366139	4.89286	5.90476	0	0
1	38399305	38399425	13.7	16.5333	0	0
1	38399612	38399855	11.8395	4.0823	1.50617	0
1	38400924	38400994	11.7429	7.08571	0	0
1	38401213	38401301	23.3523	16.9091	4.15909	4.73864
1	38451710	38452114	25.4332	13.505	1.81188	0
1	38452537	38452565	29.3571	17.7143	0	0
1	38452671	38452878	9.92754	11.9807	0	0
1	38495621	38495653	12.8437	15.5	22.875	0
1	38603958	38603981	0	43.1304	0	0
1	38669657	38669678	137	94.4762	0	19.8571
1	38671121	38671181	20.55	16.5333	0	0
1	38726625	38726720	34.6105	0	11.5579	4.38947
1	38764116	38764201	14.5059	0	0	4.90588
1	38764389	38764487	16.7755	30.3673	3.73469	0
1	38765701	38765802	12.2079	0	0	0
1	38906959	38907074	7.14783	21.5652	0	0
1	38944495	38944536	0	24.1951	0	0
1	39067354	39067428	5.55405	13.4054	0	0
1	39121959	39122005	62.5435	32.3478	7.95652	9.06522
1	39122141	39122200	13.9322	16.8136	0	0
1	39123743	39123848	7.82857	18.8952	3.48571	0
1	39297738	39297809	17.3662	13.9718	0	0
1	39311241	39311261	20.55	74.4	0	0
1	39392086	39392151	0	38.1538	5.63077	0
1	39553187	39553208	19.5714	70.8571	0	0
1	39643088	39643215	6.47244	7.81102	0	3.28346
1	39710116	39710137	19.5714	23.619	0	0
1	39713227	39713281	15.2222	0	0	0
1	39809057	39809178	23.7769	24.595	6.04959	13.7851
1	39873050	39873074	51.375	0	0	34.75
1	39917926	39918003	10.6753	6.44156	0	0
1	39947428	39947449	0	47.2381	0	0
1	39949997	39950107	7.47273	4.50909	0	0
1	39952321	39952379	7.08621	8.55172	0	0
1	39988727	39988766	21.0769	12.7179	0	0
1	39989112	39989137	16.44	19.84	0	0
1	39989385	39989441	22.0179	0	0	0
1	39990504	39990616	0	13.2857	6.53571	0
1	39990726	39990747	19.5714	23.619	0	0
1	39990864	39990956	4.46739	5.3913	3.97826	0
1	40007518	40007555	0	26.8108	9.89189	0
1	40025906	40025980	11.1081	6.7027	4.94595	5.63514
1	40055281	40055329	8.5625	10.3333	0	0
1	40119751	40119773	37.3636	0	0	0
1	40147510	40147542	38.5312	0	0	0
1	40280008	40280093	4.83529	11.6706	0	0
1	40302513	40302614	8.13861	0	0	4.12871
1	40314902	40314923	19.5714	23.619	0	0
1	40315555	40315578	0	64.6957	0	18.1304
1	40378200	40378296	4.28125	15.5	0	4.34375
1	40415486	40415519	0	30.0606	0	0
1	40428793	40428854	0	16.2623	12	0
1	40437848	40437911	6.52381	15.746	0	0
1	40441006	40441053	17.4894	31.6596	0	0
1	40441678	40441835	10.4713	3.15924	2.33121	0
1	40477029	40477142	3.63717	4.38938	0	0
1	40530967	40531060	4.41935	5.33333	0	0
1	40539668	40539729	6.7377	8.13115	0	0
1	40573745	40573775	27.4	16.5333	0	0
1	40575089	40575155	6.22727	7.51515	0	0
1	40588117	40588217	0	14.88	0	0
1	40696049	40696073	17.125	20.6667	0	0
1	40698431	40698452	39.1429	0	0	0
1	40700524	40700585	20.2131	0	0	0
1	40714308	40714390	10.0244	0	0	0
1	40715259	40715306	17.4894	0	7.78723	0
1	40716499	40716622	10.0244	8.06504	0	3.39024
1	40744863	40744916	7.75472	9.35849	0	0
1	40745919	40745941	18.6818	22.5455	0	0
1	40772717	40772745	14.6786	35.4286	13.0714	0
1	40793751	40793791	174.675	210.8	347.7	114.675
1	40795377	40795404	15.2222	18.3704	0	0
1	40798872	40798895	160.826	366.609	588.783	235.696
1	40811304	40811384	15.4125	12.4	0	0
1	40858497	40858601	0	28.6154	0	0
1	40914574	40914597	142.957	86.2609	47.7391	126.913
1	40915370	40915391	19.5714	47.2381	17.4286	0
1	40928451	40928481	27.4	0	12.2	0
1	40945954	40945977	17.8696	64.6957	15.913	36.2609
1	40981860	40981896	0	27.5556	0	0
1	41010581	41010605	51.375	62	0	0
1	41030907	41030940	161.909	225.455	0	0
1	41031122	41031198	91.9342	19.5789	33.7105	27.4342
1	41056163	41056227	12.8437	7.75	0	0
1	41089930	41089991	6.7377	8.13115	0	0
1	41173865	41173886	58.7143	141.714	17.4286	0
1	41320914	41320977	19.5714	0	0	0
1	41321967	41322063	17.125	10.3333	0	0
1	41322371	41322475	3.95192	4.76923	0	0
1	41322553	41322687	24.5373	11.1045	0	0
1	41322766	41322816	0	29.76	0	0
1	41322893	41323144	16.3745	37.5458	0	0
1	41323271	41323469	8.30303	5.0101	1.84848	0
1	41323773	41323803	95.9	115.733	0	27.8
1	41368487	41368612	13.152	15.872	5.856	0
1	41466202	41466223	19.5714	70.8571	0	0
1	41502941	41503035	4.37234	21.1064	0	0
1	41588601	41588622	19.5714	23.619	0	0
1	41688583	41688605	168.136	90.1818	0	0
1	41711831	41711902	17.3662	6.98592	0	0
1	41826665	41826728	6.52381	7.87302	0	6.61905
1	41891378	41891426	34.25	0	0	0
1	41938905	41938940	11.7429	14.1714	0	0
1	41939123	41939203	5.1375	24.8	0	0
1	41982509	41982599	9.13333	0	0	0
1	42027460	42027509	16.7755	0	0	0
1	42041997	42042065	6.04412	7.29412	0	0
1	42070711	42070774	19.5714	0	0	0
1	42094264	42094284	20.55	24.8	0	83.4
1	42098083	42098167	4.89286	5.90476	0	0
1	42098683	42098733	32.88	0	0	0
1	42105097	42105167	5.87143	14.1714	0	0
1	42111318	42111340	56.0455	0	0	0
1	42122981	42123134	5.37255	19.451	4.78431	0
1	42318175	42318238	495.81	621.968	755.238	383.905
1	42384173	42384205	38.5312	15.5	0	0
1	42401259	42401321	6.62903	16	0	0
1	42409770	42409870	49.32	39.68	14.64	12.51
1	42440125	42440145	82.2	49.6	0	0
1	42527871	42527976	39.1429	51.9619	3.48571	0
1	42530150	42530227	16.013	25.7662	4.75325	0
1	42530488	42530588	41.1	44.64	0	0
1	42531028	42531074	17.8696	21.5652	0	0
1	42531182	42531289	38.4112	27.8131	0	3.8972
1	42559799	42559859	6.85	16.5333	0	0
1	42569611	42569710	8.30303	0	0	0
1	42594277	42594378	8.13861	0	0	0
1	42612521	42612547	173.885	57.2308	14.0769	0
1	42649912	42649942	0	33.0667	0	0
1	42742006	42742117	7.40541	0	0	0
1	42778830	42778959	3.18605	15.3798	0	0
1	42783501	42783547	8.93478	21.5652	0	0
1	42858194	42858238	18.6818	22.5455	0	0
1	43116471	43116492	19.5714	23.619	17.4286	0
1	43118569	43118642	5.63014	27.1781	5.0137	17.137
1	43194137	43194235	8.38776	0	0	0
1	43194452	43194503	0	19.451	0	0
1	43200401	43200496	4.32632	20.8842	0	0
1	43205654	43205757	7.98058	0	0	0
2	7548	7602	0	18.3704	0	0
2	13286	13393	11.5234	0	0	0
2	88745	88801	14.6786	0	0	0
2	92383	92405	37.3636	0	0	0
2	129413	129516	11.9709	0	0	0
2	182423	182472	8.38776	10.1224	0	0
2	189913	189970	7.21053	8.70175	0	0
2	206598	206658	6.85	8.26667	0	0
2	270448	270469	19.5714	47.2381	0	0
2	304988	305018	68.5	49.6	0	0
2	317667	317732	6.32308	7.63077	0	0
2	412545	412596	16.1176	0	7.17647	0
2	428548	428622	11.1081	0	0	0
2	438065	438151	4.77907	5.76744	0	0
2	455615	455706	9.03297	5.45055	0	0
2	560310	560347	11.1081	13.4054	0	0
2	635581	635742	7.65839	0	2.27329	0
2	725392	725471	10.4051	6.27848	0	5.27848
2	744386	744421	11.7429	28.3429	0	0
2	749722	749795	5.63014	6.79452	5.0137	0
2	784095	784117	56.0455	22.5455	0	0
2	784666	784757	13.5495	16.3516	12.0659	0
2	802847	802869	112.091	22.5455	33.2727	0
2	805178	805205	30.4444	55.1111	0	30.8889
2	814239	814384	25.5103	10.2621	2.52414	2.87586
2	814589	814755	131.223	113.542	59.5301	85.4096
2	814958	814993	211.371	623.543	292.8	214.457
2	815649	815672	786.261	776.348	445.565	380.739
2	815838	815859	665.429	732.19	156.857	99.2857
2	816087	816108	665.429	779.429	122	99.2857
2	844188	844236	77.0625	20.6667	15.25	0
2	876994	877014	0	49.6	0	0
2	895268	895323	0	18.0364	0	0
2	1037110	1037134	68.5	144.667	0	17.375
2	1068270	1068366	0	10.3333	0	0
2	1094984	1095032	59.9375	72.3333	30.5	17.375
2	1096700	1096797	21.1856	0	0	0
2	1102339	1102359	0	74.4	0	0
2	1116486	1116730	15.1598	4.06557	0	1.70902
2	1116825	1116866	50.122	24.1951	0	0
2	1127055	1127091	22.8333	0	0	0
2	1144384	1144487	15.9612	14.4466	0	12.1456
2	1292841	1292940	16.6061	20.0404	0	0
2	1293073	1294484	20.9724	24.6067	0.259391	0.295535
2	1294804	1295011	15.8841	19.1691	0	0
2	1295096	1295207	11.1081	26.8108	0	0
2	1296065	1296246	6.81215	10.9613	0	0
2	1297455	1297653	4.15152	10.0202	0	0
2	1329996	1330025	0	34.2069	0	0
2	1362434	1362465	92.8065	240	70.8387	53.8065
2	1411792	1411815	53.6087	21.5652	0	0
2	1426754	1426825	0	13.9718	5.15493	0
2	1487021	1487044	17.8696	21.5652	0	0
2	1514361	1514410	33.551	30.3673	59.7551	68.0816
2	1620882	1620903	39.1429	23.619	0	0
2	1622970	1623043	5.63014	13.589	0	0
2	1636960	1636981	39.1429	23.619	0	0
2	1641426	1641457	0	48	0	0
2	1643352	1643400	8.5625	20.6667	0	0
2	1654898	1654957	6.9661	8.40678	6.20339	0
2	1699447	1699480	49.8182	15.0303	0	0
2	1747214	1747302	4.67045	5.63636	4.15909	0
2	1757432	1757455	35.7391	0	0	0
2	1799924	1799986	13.2581	0	0	6.72581
2	1800599	1800667	6.04412	21.8824	0	0
2	1820789	1820883	0	10.5532	0	0
2	1887593	1887615	18.6818	22.5455	0	0
2	1946082	1946127	36.5333	0	0	0
2	1978269	1978319	0	49.6	0	8.34
2	2063535	2063592	0	17.4035	0	0
2	2069415	2069581	9.90361	2.98795	0	0
2	2069727	2069916	15.2222	20.9947	0	0
2	2071024	2071123	12.4545	5.0101	7.39394	0
2	2086303	2086324	0	47.2381	0	0
2	2120109	2120144	11.7429	14.1714	0	0
2	2259972	2259996	51.375	20.6667	0	17.375
2	2361834	2361861	30.4444	18.3704	27.1111	15.4444
2	2362736	2362821	4.83529	11.6706	0	0
2	2417918	2418096	4.61798	13.9326	0	0
2	2425582	2425657	5.48	6.61333	0	0
2	2460444	2460475	39.7742	0	11.8065	0
2	2470423	2470443	41.1	0	0	0
2	2482200	2482236	22.8333	0	0	0
2	2512978	2512998	41.1	0	0	0
2	2559292	2559374	10.0244	0	0	5.08537
2	2563869	2563894	32.88	0	0	0
2	2570912	2571023	7.40541	4.46847	0	0
2	2614407	2614430	17.8696	21.5652	0	0
2	2620077	2620101	17.125	20.6667	0	0
2	2682043	2682091	0	20.6667	0	0
2	2792934	2793023	0	11.1461	0	0
2	2802458	2802499	20.0488	12.0976	0	0
2	2831948	2832045	0	10.2268	0	0
2	2837057	2837152	0	15.6632	0	0
2	2861610	2861640	82.2	148.8	24.4	0
2	2861942	2861984	88.0714	94.4762	95.8571	0
2	2919566	2919615	8.38776	10.1224	0	0
2	3033630	3033682	23.7115	19.0769	0	0
2	3064648	3064672	17.125	41.3333	0	0
2	3156791	3156874	4.95181	11.9518	0	0
2	3174813	3174860	0	21.1064	0	0
2	3188487	3188542	22.4182	9.01818	0	0
2	3328700	3328792	8.93478	5.3913	0	0
2	3434307	3434340	137	90.1818	33.2727	25.2727
2	3434536	3434617	441.444	300.049	99.4074	66.9259
2	3435661	3435837	308.25	225.455	87.3409	78.1875
2	3437693	3437774	319.667	263.309	149.111	144.148
2	3438331	3438476	209.752	205.241	75.7241	83.4
2	3486215	3486280	0	22.8923	0	0
2	3523866	3523889	17.8696	21.5652	0	0
2	3535962	3535989	30.4444	18.3704	0	0
2	3567363	3567393	27.4	33.0667	0	0
2	3580860	3580896	22.8333	13.7778	0	0
2	3594097	3594128	13.2581	16	0	0
2	3669458	3669567	15.0826	0	0	0
2	3700629	3700669	20.55	12.4	0	0
2	3700926	3701053	9.70866	7.81102	0	0
2	3701151	3701278	25.8898	3.90551	0	0
2	3701424	3701739	19.5714	12.5968	0	0
2	3702581	3702686	7.82857	0	0	0
2	3713883	3713930	8.74468	10.5532	0	0
2	3730795	3730819	34.25	0	0	0
2	3745165	3745186	58.7143	0	0	0
2	3747242	3747273	145.839	80	70.8387	147.968
2	3757009	3757053	0	33.8182	0	9.47727
2	3757161	3757240	20.8101	0	4.63291	26.3924
2	3878751	3878907	13.1731	25.4359	2.34615	0
2	3891343	3891364	19.5714	23.619	0	0
2	3938205	3938226	78.2857	23.619	69.7143	139
2	3960479	3960602	6.68293	8.06504	0	3.39024
2	4114447	4114478	26.5161	64	94.4516	13.4516
2	4124657	4124694	33.3243	0	9.89189	0
2	4168961	4169031	5.87143	7.08571	0	0
2	4184511	4184576	12.6462	0	0	6.41538
2	4205987	4206016	14.1724	17.1034	0	0
2	4211116	4211256	14.6786	0	10.4571	5.95714
2	4276839	4276860	39.1429	0	0	0
2	4369049	4369070	39.1429	0	0	0
2	4437815	4437905	9.13333	11.0222	0	0
2	4556150	4556252	16.1176	58.3529	3.58824	0
2	4567897	4567917	41.1	0	0	0
2	4594554	4594626	5.70833	6.88889	0	0
2	4597185	4597283	8.38776	0	11.2041	0
2	4667428	4667725	42.899	11.6902	0	0
2	4749970	4749997	898.111	477.63	27.1111	0
2	4755949	4756031	5.0122	12.0976	0	0
2	4786843	4786994	8.16556	0	0	0
2	4803527	4803547	0	49.6	0	0
2	4811614	4811724	7.47273	18.0364	0	3.79091
2	4813650	4813698	34.25	93	0	0
2	4824045	4824126	0	12.2469	0	0
2	4898201	4898248	17.4894	10.5532	0	0
2	4907257	4907278	58.7143	70.8571	0	0
2	4907408	4907517	41.4771	40.9541	0	0
2	5236029	5236089	61.65	41.3333	6.1	13.9
2	5237730	5237757	45.6667	0	0	0
2	5265981	5266004	0	43.1304	0	0
2	5286212	5286294	10.0244	12.0976	4.46341	0
2	5301454	5301474	41.1	74.4	54.9	0
2	5380408	5380460	0	28.6154	0	0
2	5384817	5384844	106.556	110.222	27.1111	15.4444
2	5384936	5384989	31.0189	56.1509	6.90566	0
2	5389960	5390039	0	12.557	0	0
2	5484465	5484485	0	49.6	0	0
2	5499223	5499257	12.0882	72.9412	0	0
2	5614794	5614895	4.06931	19.6436	0	0
2	5634547	5634603	14.6786	0	0	0
2	5683026	5683047	39.1429	23.619	34.8571	0
2	5703467	5703559	8.93478	5.3913	0	0
2	5754253	5754286	12.4545	15.0303	0	0
2	5767579	5767600	137	23.619	52.2857	19.8571
2	5798987	5799074	0	11.4023	0	0
2	5799425	5799446	58.7143	0	0	0
2	5808585	5808605	20.55	49.6	0	0
2	5813667	5813759	17.8696	21.5652	0	0
2	5813847	5813868	19.5714	94.4762	0	0
2	5849851	5849922	11.5775	0	0	0
2	5870928	5871039	3.7027	4.46847	0	0
2	5874300	5874374	11.1081	0	0	0
2	5895542	5895563	58.7143	0	17.4286	0
2	5896683	5896750	12.2687	7.40299	0	0
2	5896902	5896945	0	46.1395	0	0
2	5897514	5897613	0	10.0202	0	0
2	5901723	5901817	0	15.8298	0	0
2	5902178	5902335	20.9427	22.1146	0	5.3121
2	5903217	5903335	10.4492	4.20339	0	0
2	5903525	5903568	19.1163	0	0	0
2	6019559	6019597	54.0789	0	0	0
2	6057457	6057484	15.2222	18.3704	0	0
2	6069158	6069179	19.5714	23.619	17.4286	0
2	6155811	6155849	227.132	143.579	433.421	449.921
2	6179221	6179259	21.6316	13.0526	0	0
2	6196490	6196515	0	39.68	0	0
2	6204869	6204890	39.1429	47.2381	17.4286	0
2	6235659	6235690	53.0323	0	0	0
2	6237387	6237434	8.74468	21.1064	0	0
2	6299377	6299692	262.257	281.854	55.7714	47.6571
2	6301124	6301209	43.5176	58.3529	60.2824	9.81176
2	6301285	6301482	125.178	148.548	105.898	65.6193
2	6301784	6301877	119.323	69.3333	78.7097	67.2581
2	6302635	6302721	372.767	294.14	183	135.767
2	6303118	6303160	19.5714	59.0476	0	0
2	6304366	6304410	46.7045	11.2727	0	0
2	6340900	6340935	117.429	99.2	0	11.9143
2	6386439	6386495	22.0179	17.7143	6.53571	7.44643
2	6412159	6412207	17.125	0	0	0
2	6413842	6413949	88.3458	83.4393	30.785	7.79439
2	6414226	6414285	6.9661	16.8136	24.8136	0
2	6458129	6458150	0	47.2381	0	0
2	6555822	6555882	20.55	0	0	0
2	6634380	6634443	6.52381	39.3651	0	0
2	6718551	6718572	19.5714	23.619	0	0
2	6751735	6751791	14.6786	8.85714	0	0
2	6759261	6759282	39.1429	0	0	0
2	6759601	6759705	0	9.53846	0	0
2	6759906	6759977	5.78873	6.98592	0	0
2	6760053	6760346	33.6655	32.1638	0	0
2	6760507	6760599	0	10.7826	0	0
2	6760763	6760846	59.4217	53.7831	0	0
2	6761096	6761628	14.6786	25.1729	0	0
2	6761732	6762044	23.7115	31.7949	1.17308	0
2	6762207	6762277	35.2286	49.6	0	0
2	6762352	6762680	6.26524	16.6341	4.46341	0
2	6766751	6766849	25.1633	10.1224	0	4.2551
2	6914696	6914772	10.8158	6.52632	0	0
2	6952546	6952609	6.52381	15.746	0	0
2	6984645	6984740	8.65263	10.4421	0	0
2	6994541	6994624	39.6145	11.9518	8.81928	0
2	6994746	6994770	51.375	62	0	0
2	7057882	7057903	19.5714	23.619	0	0
2	7257443	7257526	9.90361	0	0	0
2	7294452	7294474	990.136	1082.18	1098	1288.91
2	7307356	7307388	0	31	0	0
2	7355147	7355169	149.455	180.364	116.455	37.9091
2	7394467	7394488	58.7143	23.619	52.2857	39.7143
2	7403647	7403741	4.37234	10.5532	0	4.43617
2	7419056	7419091	11.7429	14.1714	0	0
2	7480337	7480360	53.6087	21.5652	0	0
2	7539420	7539451	13.2581	64	0	0
2	7604798	7604830	12.8437	15.5	0	0
2	7605019	7605125	23.2642	9.35849	0	0
2	7605418	7605474	7.33929	8.85714	0	0
2	7609870	7609971	20.3465	24.5545	0	4.12871
2	7610261	7610479	7.54128	9.10092	0	0
2	7610625	7610654	42.5172	0	0	0
2	7611108	7611160	0	19.0769	7.03846	0
2	7611237	7611343	0	18.717	0	0
2	7635678	7635755	5.33766	6.44156	0	0
2	7639142	7639203	107.803	81.3115	156	143.557
2	7650769	7650789	41.1	0	0	0
2	7665693	7665771	0	12.7179	0	0
2	7724350	7724519	4.86391	5.86982	0	0
2	7742681	7742755	5.55405	13.4054	0	0
2	7777642	7777734	0	10.7826	0	0
2	7828877	7828942	18.9692	15.2615	0	6.41538
2	7923186	7923214	58.7143	17.7143	0	0
2	8098387	8098415	58.7143	17.7143	0	0
2	8120336	8120369	74.7273	60.1212	44.3636	0
2	8150543	8150661	6.9661	4.20339	0	0
2	8159272	8159321	16.7755	20.2449	0	0
2	8179748	8179768	20.55	24.8	0	0
2	8348129	8348178	16.7755	10.1224	0	0
2	8348295	8348677	21.5183	11.6859	0	0
2	8349220	8349241	19.5714	70.8571	0	0
2	8417699	8417799	8.22	4.96	0	0
2	8435207	8435312	3.91429	9.44762	0	0
2	8436420	8436462	19.5714	0	0	0
2	8448468	8448490	37.3636	22.5455	16.6364	0
2	8516219	8516306	9.44828	0	0	0
2	8521751	8521771	41.1	24.8	0	41.7
2	8522084	8522115	13.2581	16	0	0
2	8590129	8590183	0	27.5556	0	0
2	8591453	8591561	11.4167	13.7778	0	7.72222
2	8591663	8591833	14.5059	2.91765	2.15294	0
2	8592760	8592821	0	24.3934	0	20.5082
2	8625581	8625611	54.8	66.1333	0	0
2	8689240	8689267	45.6667	0	0	0
2	8736869	8736971	12.0882	9.72549	10.7647	8.17647
2	8758205	8758226	19.5714	23.619	0	0
2	8804888	8804927	21.0769	0	0	0
2	8974131	8974196	12.6462	15.2615	0	0
2	9000609	9000700	9.03297	0	12.0659	0
2	9051737	9051832	21.6316	36.5474	11.5579	8.77895
2	9059639	9059717	31.6154	19.0769	32.8462	37.4231
2	9086680	9086833	5.37255	6.48366	0	0
2	9096568	9096711	66.1049	65.9021	74.2238	37.9091
2	9116164	9116226	13.2581	8	29.5161	20.1774
2	9382890	9382923	24.9091	60.1212	0	0
2	9386963	9386983	61.65	24.8	0	0
2	9400413	9400496	54.4699	47.8072	57.3253	85.4096
2	9485176	9485267	221.308	65.4066	197.077	164.967
2	9501766	9501813	8.74468	10.5532	0	0
2	9518751	9518778	45.6667	36.7407	0	0
2	9528805	9528877	39.9583	0	0	11.5833
2	9609250	9609296	26.8043	10.7826	0	0
2	9613936	9613958	1924.23	1645.82	2761.64	1497.41
2	9634778	9634809	39.7742	0	11.8065	0
2	9653782	9653805	53.6087	150.957	0	0
2	9746673	9746696	53.6087	194.087	0	18.1304
2	9814698	9814791	8.83871	10.6667	0	0
2	9846004	9846224	9.34091	6.76364	0	0
2	9846470	9846491	0	47.2381	0	0
2	9847071	9847163	8.93478	0	0	0
2	9855457	9855601	2.85417	10.3333	2.54167	2.89583
2	9855830	9855851	19.5714	23.619	0	0
2	9858979	9859057	15.8077	6.35897	0	0
2	9860128	9860231	3.99029	4.81553	0	0
2	9861168	9861233	6.32308	15.2615	0	0
2	9863884	9863920	22.8333	13.7778	10.1667	0
2	9876198	9876228	0	49.6	0	0
2	9893874	9893913	21.0769	0	18.7692	0
2	9895027	9895141	0	8.70175	0	0
2	9896011	9896063	7.90385	28.6154	0	0
2	9901047	9901112	0	15.2615	0	0
2	9901572	9901623	16.1176	0	0	0
2	9902460	9902506	142.957	97.0435	0	0
2	9949371	9949401	27.4	16.5333	0	0
2	9959129	9959160	39.7742	16	0	0
2	9963450	9963564	18.0263	4.35088	0	0
2	10005712	10005809	0	15.3402	3.7732	0
2	10079140	10079160	41.1	24.8	0	0
2	10137955	10137989	12.0882	14.5882	0	0
2	10206679	10206709	0	33.0667	0	0
2	10234911	10235174	296.92	256.487	97.4144	63.4221
2	10235274	10235353	343.367	301.367	60.2278	58.0633
2	10292104	10292157	15.5094	18.717	0	0
2	10292264	10292290	63.2308	76.3077	0	0
2	10385941	10386010	5.95652	7.18841	0	0
2	10397389	10397415	47.4231	0	0	0
2	10417640	10417668	29.3571	17.7143	0	0
2	10445118	10445237	0	16.6723	0	3.5042
2	10515523	10515557	12.0882	14.5882	0	0
2	10516067	10516208	8.74468	3.51773	0	0
2	10516544	10516572	29.3571	35.4286	0	0
2	10516804	10516893	9.23596	11.1461	0	0
2	10546377	10546413	11.4167	13.7778	0	0
2	10547737	10547825	23.3523	16.9091	0	0
2	10592997	10593097	24.66	4.96	0	0
2	10602314	10602344	13.7	33.0667	0	0
2	10697476	10697576	12.33	29.76	7.32	20.85
2	10710811	10710832	58.7143	118.095	0	0
2	10713212	10713292	10.275	0	0	0
2	10720653	10720718	63.2308	68.6769	0	6.41538
2	10851727	10851749	37.3636	0	0	0
2	10893733	10893754	0	47.2381	0	0
2	10907282	10907315	24.9091	0	0	0
2	11022607	11022640	37.3636	0	0	0
2	11026699	11026772	45.0411	27.1781	0	0
2	11045537	11045605	6.04412	14.5882	0	6.13235
2	11172861	11172883	130.773	67.6364	49.9091	0
2	11200626	11200647	0	70.8571	0	19.8571
2	11205197	11205241	0	22.5455	16.6364	0
2	11233108	11233148	41.1	62	36.6	0
2	11237852	11237917	6.32308	7.63077	0	0
2	11290113	11290138	16.44	19.84	0	0
2	11350478	11350499	39.1429	47.2381	0	19.8571
2	11394663	11394691	29.3571	53.1429	0	0
2	11464121	11464142	58.7143	23.619	52.2857	19.8571
2	11480896	11480999	0	14.4466	0	0
2	11485007	11485033	15.8077	19.0769	0	0
2	11485155	11485242	4.72414	5.70115	0	4.7931
2	11485714	11485779	25.2923	38.1538	5.63077	0
2	11485874	11486048	7.08621	11.4023	0	0
2	11486166	11486235	29.7826	0	5.30435	0
2	11498520	11498612	8.93478	5.3913	0	4.53261
2	11499088	11499171	14.8554	5.9759	0	0
2	11501137	11501224	14.1724	28.5057	0	0
2	11523086	11523139	31.0189	28.0755	0	0
2	11608366	11608461	4.32632	5.22105	0	0
2	11701190	11701212	37.3636	0	16.6364	0
2	11708892	11709028	18.1324	36.4706	13.4559	12.2647
2	11728479	11728531	15.8077	0	0	0
2	11897222	11897286	218.344	93	11.4375	13.0312
2	11897384	11897489	262.257	222.019	66.2286	43.6857
2	11897575	11897617	430.571	436.952	122	139
2	11898476	11898597	441.57	344.331	117.967	89.6033
2	11900049	11900204	156.445	204.8	92.0903	67.2581
2	11900773	11900900	310.677	253.858	115.276	95.2205
2	11901230	11901471	334.257	316.946	151.867	133.232
2	11906426	11906466	20.55	12.4	0	0
2	11959799	11959932	3.09023	11.188	2.75188	3.13534
2	12035354	12035394	0	62	0	0
2	12092818	12092848	54.8	99.2	0	13.9
2	12172643	12172727	4.89286	5.90476	0	0
2	12204876	12205059	6.7377	5.42077	0	0
2	12205312	12205404	13.4022	5.3913	0	0
2	12220167	12220190	53.6087	21.5652	15.913	0
2	12222141	12222234	8.83871	5.33333	0	4.48387
2	12222870	12222998	12.8437	46.5	0	0
2	12225521	12225642	20.3802	4.09917	0	3.44628
2	12226515	12226623	3.80556	18.3704	3.38889	0
2	12375806	12375836	0	33.0667	0	0
2	12376800	12376879	10.4051	12.557	0	0
2	12387799	12387887	130.773	90.1818	37.4318	23.6932
2	12390658	12390790	18.6818	0	5.54545	0
2	12390970	12391007	22.2162	0	0	0
2	12392250	12392337	28.3448	0	0	0
2	12460983	12461061	10.5385	6.35897	0	0
2	12510881	12510957	5.40789	13.0526	0	5.48684
2	12551071	12551092	19.5714	23.619	0	0
2	12620472	12620505	24.9091	0	0	0
2	12642771	12642885	7.21053	13.0526	28.8947	3.65789
2	12654787	12654847	13.7	8.26667	0	0
2	12658581	12659081	15.618	16.864	0	0
2	12659166	12659470	47.3191	53.8421	0	0
2	12659663	12660105	71.5995	92.0181	0	0
2	12660395	12660489	0	15.8298	0	0
2	12660829	12661150	15.3645	15.4517	0	0
2	12719562	12719597	11.7429	28.3429	0	0
2	12746967	12746999	64.2187	15.5	22.875	26.0625
2	12866246	12866294	17.125	20.6667	0	0
2	12953723	12953744	0	47.2381	17.4286	0
2	12993562	12993667	7.82857	0	0	0
2	13039824	13039848	17.125	20.6667	0	0
2	13053658	13053688	13.7	33.0667	0	0
2	13084935	13084964	0	68.4138	0	0
2	13085064	13085212	8.33108	6.7027	0	0
2	13085474	13085555	5.07407	36.7407	0	0
2	13085998	13086165	7.38323	23.7605	0	0
2	13086362	13086404	9.78571	23.619	0	0
2	13086852	13086964	0	17.7143	0	0
2	13091210	13091233	53.6087	64.6957	0	0
2	13139439	13139597	119.658	75.3418	2.31646	0
2	13167863	13167905	9.78571	35.4286	0	0
2	13199333	13199447	18.0263	8.70175	3.21053	0
2	13229487	13229592	7.82857	0	0	0
2	13335463	13335550	18.8966	28.5057	4.2069	14.3793
2	13369724	13369790	6.22727	7.51515	0	0
2	13376913	13377017	3.95192	9.53846	10.5577	0
2	13495110	13495143	0	30.0606	0	0
2	13558006	13558028	149.455	67.6364	66.5455	0
2	13570578	13570679	24.4158	0	3.62376	8.25743
2	13573466	13573576	11.2091	0	0	0
2	13575075	13575210	6.08889	11.0222	0	0
2	13575342	13575432	9.13333	0	0	0
2	13575699	13575803	11.8558	19.0769	0	0
2	13576051	13576071	20.55	24.8	0	0
2	13576411	13576553	0	10.4789	0	0
2	13576666	13576730	0	46.5	0	0
2	13577629	13577712	0	17.9277	0	0
2	13578439	13579040	13.6772	14.03	3.04493	1.38769
2	13580607	13580841	17.5641	21.1966	0	1.78205
2	13580922	13581180	7.96512	9.6124	1.4186	0
2	13581328	13581517	4.34921	20.9947	0	0
2	13581625	13581681	14.6786	35.4286	0	0
2	13581784	13581985	26.5821	9.87065	0	0
2	13586478	13586565	23.6207	39.908	4.2069	0
2	13601200	13601227	60.8889	18.3704	0	0
2	13614272	13614295	196.565	194.087	95.4783	181.304
2	13656068	13656089	215.286	212.571	104.571	198.571
2	13723467	13723550	133.699	167.325	427.735	311.494
2	13753600	13753630	260.3	347.2	24.4	0
2	13973105	13973161	36.6964	106.286	52.2857	29.7857
2	13986652	13986684	12.8437	15.5	22.875	0
2	13989572	13989611	10.5385	12.7179	0	0
2	13999225	13999328	3.99029	4.81553	0	0
2	14042416	14042527	11.1081	31.2793	0	0
2	14059073	14059135	19.8871	0	0	0
2	14087511	14087577	49.8182	30.0606	0	0
2	14242835	14242858	17.8696	86.2609	15.913	0
2	14249055	14249092	55.5405	67.027	29.6757	0
2	14257360	14257413	162.849	121.66	2044.08	2116.47
2	14257785	14257846	6.7377	8.13115	6	0
2	14266424	14266517	101.645	106.667	0	0
2	14266608	14266805	104.315	88.1218	0	4.2335
2	14272039	14272071	12.8437	46.5	0	0
2	14275514	14275713	117.724	112.161	0	4.19095
2	14283990	14284086	0	20.6667	3.8125	0
2	14284178	14284204	79.0385	133.538	56.3077	80.1923
2	14284936	14284962	15.8077	38.1538	98.5385	192.462
2	14286424	14286454	54.8	16.5333	0	0
2	14389055	14389119	12.8437	7.75	0	0
2	14395304	14395384	10.275	0	0	0
2	14424211	14424240	127.552	119.724	0	0
2	14429067	14429135	12.0882	7.29412	0	0
2	14534432	14534509	5.33766	6.44156	0	0
2	14538620	14538724	11.8558	0	0	0
2	14598378	14598442	25.6875	0	0	0
2	14640276	14640453	13.9322	19.6158	0	0
2	14702975	14703011	22.8333	0	0	0
2	14712606	14712664	14.1724	17.1034	0	0
2	14726939	14727094	5.30323	3.2	0	0
2	14730238	14730291	77.5472	37.434	0	15.7358
2	14730494	14730568	94.4189	87.1351	4.94595	11.2703
2	14731910	14732250	71.3206	61.2706	2.15294	3.67941
2	14732329	14732425	51.375	62	3.8125	0
2	14732763	14733374	84.0835	90.108	6.5892	2.04746
2	14733479	14734032	54.255	50.2278	1.98553	4.52441
2	14734232	14734683	129.406	145.171	4.05765	5.54767
2	14734763	14734948	126.632	88.4757	1.97838	2.25405
2	14745212	14745252	82.2	272.8	164.7	104.25
2	14760794	14760900	3.87736	4.67925	0	0
2	14771035	14771056	97.8571	0	0	0
2	14785509	14785531	74.7273	22.5455	0	0
2	14785729	14785974	10.0653	4.04898	0	0
2	14949300	14949336	11.4167	27.5556	0	0
2	14949570	14949613	9.55814	11.5349	0	9.69767
2	14960022	14960073	8.05882	38.902	0	0
2	15152366	15152472	0	14.0377	0	0
2	15161808	15161909	272.644	176.792	65.2277	61.9307
2	15163703	15163773	587.143	460.571	193.457	303.814
2	15164436	15164546	179.345	103.709	69.8727	41.7
2	15165323	15165378	37.3636	18.0364	26.6182	0
2	15166000	15166402	224.925	192.478	43.7015	41.4925
2	15208485	15208516	92.8065	128	0	0
2	15317261	15317281	41.1	24.8	18.3	0
2	15326156	15326181	49.32	19.84	29.28	0
2	15445986	15446036	16.44	9.92	0	0
2	15471034	15471220	439.726	418.667	96.4194	71.7419
2	15471831	15471852	39.1429	47.2381	17.4286	0
2	15472724	15472838	93.7368	56.5614	54.5789	43.8947
2	15474638	15474736	79.6837	161.959	74.6939	68.0816
2	15475282	15475346	25.6875	0	22.875	0
2	15486486	15486534	8.5625	10.3333	0	0
2	15546917	15546986	11.913	0	0	0
2	15547073	15547106	12.4545	15.0303	0	0
2	15547205	15547243	0	26.1053	0	21.9474
2	15555676	15555716	20.55	37.2	0	0
2	15570125	15570148	17.8696	64.6957	0	0
2	15636704	15636754	0	19.84	0	0
2	15679300	15679341	30.0732	0	0	0
2	15738522	15738591	5.95652	7.18841	0	0
2	15745253	15745343	4.56667	5.51111	0	0
2	15786142	15786204	13.2581	8	0	0
2	15805862	15805966	11.8558	23.8462	0	0
2	15828845	15828872	197.889	165.333	0	0
2	15894926	15894960	12.0882	14.5882	0	0
2	15898433	15898534	24.4158	14.7327	0	8.25743
2	15952570	15952594	119.875	20.6667	0	0
2	16009963	16010043	10.275	0	0	0
2	16077656	16077690	145.059	160.471	0	0
2	16126451	16126519	12.0882	21.8824	5.38235	0
2	16302138	16302229	22.5824	10.9011	0	22.9121
2	16342836	16342966	9.48462	22.8923	0	0
2	16343043	16343078	164.4	141.714	0	23.8286
2	16440268	16440309	0	36.2927	0	0
2	16447194	16447219	16.44	19.84	14.64	0
2	16449233	16449255	18.6818	22.5455	0	0
2	16470013	16470105	8.93478	0	0	0
2	16474138	16474160	18.6818	45.0909	0	0
2	16477284	16477304	41.1	0	0	0
2	16515979	16516002	17.8696	21.5652	0	0
2	16554490	16554579	13.8539	0	0	0
2	16556360	16556418	14.1724	0	0	0
2	16556553	16556606	7.75472	9.35849	0	0
2	16556963	16557042	15.6076	0	0	0
2	16557196	16557272	37.8553	13.0526	0	0
2	16557370	16557799	15.3287	15.0303	1.70629	0.972028
2	16558091	16558236	5.66897	6.84138	2.52414	0
2	16598357	16598425	6.04412	21.8824	0	0
2	16603975	16604012	11.1081	26.8108	0	33.8108
2	16775450	16775539	4.61798	5.57303	0	0
2	16886354	16886378	68.5	20.6667	15.25	17.375
2	16896891	16896936	27.4	11.0222	0	0
2	16957234	16957336	8.05882	43.7647	7.17647	8.17647
2	16999570	16999613	28.6744	34.6047	0	0
2	17017468	17017499	185.613	128	259.742	121.065
2	17050473	17050504	0	32	11.8065	0
2	17084158	17084214	29.3571	0	0	0
2	17098896	17098928	38.5312	0	0	0
2	17177990	17178098	216.917	142.37	77.9444	42.4722
2	17178193	17178325	600.932	496	169.136	126.364
2	17179291	17179364	129.493	61.1507	25.0685	17.137
2	17181664	17181795	232.168	189.313	111.756	38.1985
2	17193674	17193731	7.21053	17.4035	6.42105	0
2	17237044	17237097	7.75472	9.35849	0	0
2	17254962	17254985	0	64.6957	0	0
2	17350949	17351019	5.87143	14.1714	0	0
2	17351799	17351849	24.66	9.92	0	0
2	17362982	17363061	0	18.8354	0	0
2	17366066	17366130	0	23.25	0	0
2	17367067	17367158	0	10.9011	0	0
2	17367270	17367345	5.48	26.4533	0	0
2	17433652	17433711	13.9322	8.40678	0	0
2	17444700	17444743	19.1163	0	0	0
2	17457634	17457762	9.63281	7.75	0	3.25781
2	17550742	17550792	8.22	9.92	14.64	0
2	17557134	17557165	13.2581	16	0	0
2	17678688	17678733	27.4	11.0222	8.13333	0
2	17729433	17729484	8.05882	29.1765	0	8.17647
2	17751956	17752059	23.9417	28.8932	0	0
2	17762179	17762289	37.3636	49.6	26.6182	18.9545
2	17802656	17802765	3.77064	13.6514	33.578	49.7339
2	17810932	17810997	56.9077	45.7846	0	6.41538
2	17918667	17918718	24.1765	0	0	0
2	17970112	17970188	5.40789	6.52632	0	0
2	18092944	18092974	41.1	66.1333	0	13.9
2	18188980	18189078	16.7755	15.1837	3.73469	0
2	18211574	18211691	14.0513	0	0	0
2	18305912	18305963	32.2353	19.451	7.17647	0
2	18337560	18337620	130.15	49.6	12.2	6.95
2	18340193	18340215	37.3636	22.5455	0	0
2	18358789	18358848	0	25.2203	0	0
2	18425163	18425210	17.4894	21.1064	15.5745	0
2	18430535	18430565	27.4	16.5333	0	0
2	18454786	18455077	16.9485	11.9313	1.25773	0
2	18455181	18455285	19.7596	28.6154	0	0
2	18455544	18455628	4.89286	23.619	0	0
2	18484389	18484427	10.8158	13.0526	0	0
2	18540633	18540700	0	22.209	0	0
2	18596190	18596232	19.5714	0	0	0
2	18611801	18611822	97.8571	23.619	0	0
2	18691522	18691552	27.4	16.5333	0	0
2	18720741	18720787	0	21.5652	0	0
2	18776083	18776104	19.5714	47.2381	0	0
2	18782920	18782964	102.75	67.6364	108.136	66.3409
2	18899877	18899920	0	34.6047	0	0
2	18908030	18908110	10.275	49.6	4.575	5.2125
2	18920297	18920382	4.83529	11.6706	0	0
2	18920503	18920566	0	23.619	0	0
2	18921251	18921308	21.6316	0	19.2632	0
2	18945996	18946090	21.8617	15.8298	3.89362	0
2	18980561	18980620	13.9322	0	0	0
2	19000756	19000777	19.5714	23.619	0	0
2	19098940	19098987	8.74468	31.6596	0	0
2	19101587	19101627	10.275	24.8	9.15	0
2	19101777	19101835	14.1724	8.55172	0	0
2	19103087	19103147	6.85	8.26667	0	0
2	19103745	19103793	25.6875	20.6667	0	0
2	19117831	19117864	62.2727	75.1515	0	12.6364
2	19166045	19166126	40.5926	36.7407	0	10.2963
2	19233789	19233810	39.1429	23.619	0	0
2	19237281	19237302	39.1429	0	0	0
2	19241331	19241389	7.08621	17.1034	0	7.18966
2	19280343	19280431	9.34091	11.2727	0	4.73864
2	19281161	19281369	21.7356	14.3077	3.51923	0
2	19281478	19281583	7.82857	4.72381	0	0
2	19281733	19281768	23.4857	14.1714	0	0
2	19281901	19281964	26.0952	7.87302	0	0
2	19282256	19282397	55.383	45.7305	5.19149	0
2	19283712	19284321	16.8719	16.289	0	0
2	19284415	19284500	58.0235	58.3529	0	4.90588
2	19284693	19285037	39.4273	49.0233	2.12791	0
2	19287659	19288034	21.92	5.29067	0	0
2	19288275	19288425	8.22	6.61333	0	0
2	19304288	19304402	10.8158	0	0	0
2	19313775	19313869	4.37234	5.2766	23.3617	35.4894
2	19364076	19364101	16.44	19.84	14.64	0
2	19377702	19377791	9.23596	5.57303	0	0
2	19387045	19387066	97.8571	0	0	0
2	19397090	19397205	0	21.5652	0	0
2	19414524	19414637	47.2832	52.6726	51.823	25.8319
2	19422748	19422839	13.5495	0	0	0
2	19475267	19475365	8.38776	0	0	0
2	19479352	19479399	17.4894	0	0	0
2	19640076	19640146	46.9714	35.4286	47.0571	53.6143
2	19736556	19736665	3.77064	18.2018	10.0734	3.82569
2	19802490	19802552	6.62903	8	0	0
2	19855481	19855503	280.227	112.727	166.364	113.727
2	19857522	19857594	11.4167	6.88889	0	0
2	19865965	19866018	15.5094	9.35849	0	0
2	19866195	19866278	4.95181	5.9759	0	0
2	19929688	19929736	8.5625	10.3333	0	0
2	19978088	19978202	7.21053	17.4035	0	0
2	19989388	19989439	0	29.1765	0	0
2	20018813	20018920	26.8879	27.8131	27.3645	11.6916
2	20021296	20021371	153.44	145.493	34.16	38.92
2	20111851	20111873	0	67.6364	0	0
2	20187035	20187144	7.54128	13.6514	0	0
2	20191762	20191802	10.275	24.8	0	0
2	20290012	20290032	61.65	49.6	0	0
2	20355664	20355729	0	15.2615	0	0
2	20379052	20379115	19.5714	0	0	0
2	20393340	20393388	17.125	0	0	0
2	20537513	20537579	18.6818	15.0303	0	0
2	20556356	20556445	4.61798	5.57303	0	0
2	20683455	20683478	71.4783	21.5652	0	36.2609
2	20695017	20695069	284.538	133.538	218.192	120.288
2	20713644	20713679	70.4571	42.5143	41.8286	11.9143
2	20714945	20714973	102.75	35.4286	13.0714	14.8929
2	20726068	20726092	17.125	20.6667	0	0
2	20734166	20734266	16.44	0	0	0
2	20833063	20833122	13.9322	8.40678	0	0
2	20893349	20893387	0	26.1053	0	0
2	20905422	20905531	3.77064	13.6514	0	0
2	20979832	20979859	45.6667	18.3704	13.5556	0
2	20983128	20983156	44.0357	0	0	0
2	21013152	21013222	70.4571	42.5143	0	0
2	21035069	21035093	34.25	41.3333	15.25	0
2	21044417	21044509	4.46739	5.3913	0	0
[truncated: 8,216 more rows]

## Sheet: Sheet6
S1_Data: OsCLSY4-dependent sRNA loci.
OsCLSY4-depenendent 21-22nt sRNA loci (gained)
chr	start	end	PB1_R1	PB1_R2	OsCLSY4_R1	OsCLSY4_R2
1	19372403	19372443	0	0	27.45	10.425
2	11568548	11568588	0	0	9.15	10.425
3	9248640	9248680	0	0	9.15	10.425
3	30246115	30246155	0	0	18.3	20.85
3	35271330	35271370	0	0	27.45	10.425
4	12229063	12229103	0	0	9.15	10.425
4	19319231	19319271	0	0	18.3	20.85
4	27877649	27877689	0	0	91.5	135.525
5	3660828	3660868	0	0	18.3	10.425
5	29317684	29317724	0	0	9.15	10.425
6	4180477	4180517	0	0	9.15	10.425
6	12796468	12796508	0	0	18.3	10.425
6	25747249	25747289	0	0	9.15	10.425
8	5331604	5331644	0	0	9.15	10.425
8	22365599	22365639	0	0	18.3	10.425
8	23580083	23580123	0	0	9.15	10.425
9	15521905	15521945	0	0	18.3	20.85
10	21577403	21577443	0	0	9.15	10.425
12	12059034	12059074	0	0	18.3	31.275
12	26332529	26332569	0	0	18.3	10.425
12	26623776	26623816	0	0	9.15	10.425
2	2802832	2802873	0	0	8.92683	10.1707
3	1065915	1065956	0	0	17.8537	10.1707
3	1461222	1461263	0	0	17.8537	10.1707
3	11976051	11976092	0	0	8.92683	10.1707
3	18589071	18589112	0	0	35.7073	30.5122
3	26357282	26357323	0	0	8.92683	10.1707
4	5575237	5575278	0	0	17.8537	10.1707
4	25989590	25989631	0	0	8.92683	10.1707
6	16225953	16225994	0	0	17.8537	10.1707
7	4112661	4112702	0	0	3418.98	2318.93
7	23714376	23714417	0	0	17.8537	10.1707
8	20602203	20602244	0	0	8.92683	30.5122
8	27827700	27827741	0	0	17.8537	30.5122
9	9641583	9641624	0	0	8.92683	10.1707
9	21881376	21881417	0	0	8.92683	10.1707
9	21916045	21916086	0	0	53.561	81.3659
10	23036990	23037031	0	0	8.92683	10.1707
11	18759273	18759314	0	0	8.92683	10.1707
1	28751181	28751223	0	0	17.4286	9.92857
2	2583041	2583083	0	0	8.71429	79.4286
3	25010431	25010473	0	0	8.71429	19.8571
4	952771	952813	0	0	8.71429	9.92857
4	30875568	30875610	0	0	17.4286	9.92857
5	13267771	13267813	0	0	8.71429	19.8571
6	1646202	1646244	0	0	8.71429	19.8571
6	13440260	13440302	0	0	52.2857	59.5714
6	25203225	25203267	0	0	8.71429	9.92857
6	30900464	30900506	0	0	34.8571	9.92857
8	5425393	5425435	0	0	8.71429	9.92857
9	21629572	21629614	0	0	8.71429	19.8571
10	18967745	18967787	0	0	8.71429	9.92857
11	25587931	25587973	0	0	8.71429	29.7857
12	9439427	9439469	0	0	17.4286	9.92857
1	4581451	4581494	0	0	8.51163	9.69767
1	17703690	17703733	0	0	25.5349	9.69767
1	24793268	24793311	0	0	17.0233	19.3953
1	32940706	32940749	0	0	8.51163	9.69767
2	10444353	10444396	0	0	17.0233	9.69767
2	20984154	20984197	0	0	8.51163	9.69767
3	7825517	7825560	0	0	8.51163	9.69767
4	4721572	4721615	0	0	8.51163	9.69767
4	12556203	12556246	0	0	42.5581	38.7907
4	26907594	26907637	0	0	8.51163	9.69767
4	31502163	31502206	0	0	8.51163	9.69767
5	17823376	17823419	0	0	17.0233	19.3953
5	18227919	18227962	0	0	17.0233	19.3953
6	2089154	2089197	0	0	8.51163	9.69767
6	29479149	29479192	0	0	8.51163	9.69767
7	14119385	14119428	0	0	17.0233	19.3953
7	22543790	22543833	0	0	34.0465	9.69767
7	26899649	26899692	0	0	17.0233	9.69767
7	28433729	28433772	0	0	8.51163	9.69767
8	5235693	5235736	0	0	8.51163	9.69767
8	15289202	15289245	0	0	17.0233	9.69767
8	22448579	22448622	0	0	8.51163	19.3953
8	23848170	23848213	0	0	8.51163	9.69767
9	10725875	10725918	0	0	51.0698	58.186
9	13761368	13761411	0	0	8.51163	9.69767
9	21044085	21044128	0	0	17.0233	67.8837
10	15913932	15913975	0	0	8.51163	9.69767
10	17575156	17575199	0	0	8.51163	9.69767
12	3123424	3123467	0	0	25.5349	29.093
1	208035	208079	0	0	8.31818	18.9545
1	5589340	5589384	0	0	8.31818	18.9545
2	32731629	32731673	0	0	16.6364	9.47727
3	12499658	12499702	0	0	8.31818	9.47727
3	23833678	23833722	0	0	8.31818	9.47727
3	31531271	31531315	0	0	41.5909	9.47727
5	25868955	25868999	0	0	8.31818	9.47727
6	6786527	6786571	0	0	16.6364	9.47727
6	17009274	17009318	0	0	33.2727	18.9545
7	13143627	13143671	0	0	24.9545	18.9545
7	24665168	24665212	0	0	8.31818	9.47727
7	24678707	24678751	0	0	16.6364	9.47727
8	14247368	14247412	0	0	8.31818	9.47727
9	3310172	3310216	0	0	8.31818	9.47727
9	4028040	4028084	0	0	16.6364	18.9545
9	16159181	16159225	0	0	24.9545	18.9545
9	16333776	16333820	0	0	24.9545	9.47727
11	17197079	17197123	0	0	8.31818	9.47727
1	9026535	9026580	0	0	40.6667	18.5333
1	14418319	14418364	0	0	8.13333	9.26667
2	8615579	8615624	0	0	16.2667	9.26667
2	13751671	13751716	0	0	73.2	55.6
2	21797018	21797063	0	0	16.2667	37.0667
2	26202866	26202911	0	0	16.2667	9.26667
2	30748129	30748174	0	0	8.13333	18.5333
3	19841342	19841387	0	0	8.13333	18.5333
3	24166200	24166245	0	0	8.13333	9.26667
3	29905724	29905769	0	0	16.2667	18.5333
3	36269766	36269811	0	0	8.13333	64.8667
4	12615362	12615407	0	0	8.13333	27.8
4	24610320	24610365	0	0	24.4	9.26667
4	28658977	28659022	0	0	162.667	27.8
4	31886486	31886531	0	0	97.6	27.8
5	21425563	21425608	0	0	8.13333	27.8
8	14450256	14450301	0	0	16.2667	9.26667
8	15661974	15662019	0	0	16.2667	9.26667
8	22488208	22488253	0	0	8.13333	9.26667
10	19610452	19610497	0	0	16.2667	9.26667
11	6029959	6030004	0	0	65.0667	64.8667
12	2881844	2881889	0	0	8.13333	18.5333
12	4560643	4560688	0	0	16.2667	9.26667
12	5555257	5555302	0	0	8.13333	9.26667
12	16399484	16399529	0	0	16.2667	18.5333
1	34580427	34580473	0	0	7.95652	9.06522
2	7515064	7515110	0	0	23.8696	27.1957
2	21052834	21052880	0	0	31.8261	9.06522
2	26523040	26523086	0	0	7.95652	18.1304
3	445840	445886	0	0	7.95652	9.06522
3	18588888	18588934	0	0	23.8696	63.4565
3	30183968	30184014	0	0	7.95652	9.06522
5	182529	182575	0	0	7.95652	9.06522
5	27931790	27931836	0	0	7.95652	9.06522
6	6750561	6750607	0	0	15.913	9.06522
6	21061071	21061117	0	0	23.8696	9.06522
6	22246422	22246468	0	0	39.7826	54.3913
9	15945119	15945165	0	0	7.95652	27.1957
1	23292467	23292514	0	0	7.78723	8.87234
2	3118812	3118859	0	0	15.5745	8.87234
2	8681344	8681391	0	0	15.5745	8.87234
2	19099653	19099700	0	0	15.5745	26.617
2	29277743	29277790	0	0	7.78723	8.87234
4	32295037	32295084	0	0	15.5745	8.87234
4	32845721	32845768	0	0	7.78723	35.4894
5	21121580	21121627	0	0	15.5745	8.87234
5	25333453	25333500	0	0	7.78723	8.87234
5	27861796	27861843	0	0	7.78723	8.87234
5	28819827	28819874	0	0	7.78723	17.7447
6	3389272	3389319	0	0	7.78723	17.7447
6	10590628	10590675	0	0	7.78723	26.617
6	21375812	21375859	0	0	7.78723	17.7447
7	5618320	5618367	0	0	85.6596	35.4894
8	7818168	7818215	0	0	7.78723	8.87234
8	10890655	10890702	0	0	7.78723	17.7447
8	15280810	15280857	0	0	15.5745	8.87234
11	243468	243515	0	0	7.78723	8.87234
12	2627413	2627460	0	0	15.5745	17.7447
1	6769358	6769406	0	0	7.625	8.6875
1	22198669	22198717	0	0	7.625	17.375
1	24460814	24460862	0	0	7.625	8.6875
1	24937792	24937840	0	0	7.625	8.6875
1	40715401	40715449	0	0	7.625	8.6875
2	18920864	18920912	0	0	30.5	17.375
3	2067442	2067490	0	0	45.75	8.6875
3	5997214	5997262	0	0	7.625	8.6875
3	32911397	32911445	0	0	15.25	8.6875
4	19914499	19914547	0	0	22.875	8.6875
4	24374207	24374255	0	0	7.625	8.6875
4	30760228	30760276	0	0	45.75	8.6875
5	27222921	27222969	0	0	7.625	26.0625
6	18886101	18886149	0	0	15.25	8.6875
6	23577168	23577216	0	0	7.625	8.6875
8	25091391	25091439	0	0	7.625	8.6875
9	6573148	6573196	0	0	22.875	8.6875
9	21044332	21044380	0	0	15.25	34.75
11	23685280	23685328	0	0	15.25	8.6875
11	28251134	28251182	0	0	91.5	34.75
1	8659469	8659518	0	0	22.4082	17.0204
2	19101448	19101497	0	0	7.46939	8.5102
3	4113092	4113141	0	0	29.8776	42.551
3	12449159	12449208	0	0	14.9388	17.0204
4	26161013	26161062	0	0	22.4082	25.5306
4	32829713	32829762	0	0	7.46939	8.5102
5	4566630	4566679	0	0	7.46939	17.0204
6	28041425	28041474	0	0	7.46939	17.0204
8	1618096	1618145	0	0	7.46939	8.5102
8	12286435	12286484	0	0	7.46939	17.0204
9	22693875	22693924	0	0	7.46939	17.0204
10	18981312	18981361	0	0	22.4082	8.5102
12	19273242	19273291	0	0	14.9388	25.5306
1	5669305	5669355	0	0	21.96	8.34
2	3357123	3357173	0	0	7.32	8.34
2	6769024	6769074	0	0	7.32	8.34
3	5715459	5715509	0	0	21.96	8.34
3	28822910	28822960	0	0	7.32	8.34
4	24278287	24278337	0	0	7.32	50.04
4	30422591	30422641	0	0	7.32	8.34
5	10976370	10976420	0	0	7.32	8.34
5	19774667	19774717	0	0	7.32	16.68
5	21767639	21767689	0	0	7.32	8.34
5	23707353	23707403	0	0	0	16.68
6	11375418	11375468	0	0	36.6	25.02
6	21423427	21423477	0	0	7.32	8.34
6	29236588	29236638	0	0	7.32	8.34
7	3792634	3792684	0	0	7.32	8.34
7	12858860	12858910	0	0	14.64	8.34
8	9112110	9112160	0	0	14.64	25.02
10	14360639	14360689	0	0	14.64	8.34
12	23178880	23178930	0	0	14.64	8.34
12	24502559	24502609	0	0	43.92	33.36
2	18145722	18145773	0	0	7.17647	16.3529
2	34058937	34058988	0	0	7.17647	8.17647
3	1410808	1410859	0	0	7.17647	8.17647
3	5492290	5492341	0	0	35.8824	16.3529
3	9773266	9773317	0	0	7.17647	8.17647
3	22963572	22963623	0	0	7.17647	24.5294
3	30887706	30887757	0	0	14.3529	16.3529
3	31336005	31336056	0	0	7.17647	32.7059
4	24416857	24416908	0	0	7.17647	8.17647
5	19267533	19267584	0	0	14.3529	16.3529
6	26235069	26235120	0	0	7.17647	8.17647
7	19628120	19628171	0	0	7.17647	8.17647
7	21698327	21698378	0	0	7.17647	8.17647
8	15497246	15497297	0	0	7.17647	8.17647
8	15729001	15729052	0	0	7.17647	16.3529
8	16438768	16438819	0	0	14.3529	8.17647
8	18124399	18124450	0	0	28.7059	32.7059
8	23717969	23718020	0	0	7.17647	8.17647
12	9064214	9064265	0	0	7.17647	24.5294
1	24083100	24083152	0	0	21.1154	8.01923
2	17120961	17121013	0	0	7.03846	16.0385
3	29162068	29162120	0	0	14.0769	8.01923
4	24373102	24373154	0	0	7.03846	8.01923
4	27662660	27662712	0	0	21.1154	24.0577
5	18202780	18202832	0	0	14.0769	8.01923
6	3540158	3540210	0	0	7.03846	8.01923
6	31198423	31198475	0	0	7.03846	16.0385
7	9218504	9218556	0	0	21.1154	8.01923
8	3663877	3663929	0	0	42.2308	16.0385
8	25893941	25893993	0	0	7.03846	16.0385
10	22162341	22162393	0	0	7.03846	24.0577
11	18314951	18315003	0	0	7.03846	8.01923
11	27647021	27647073	0	0	7.03846	16.0385
1	15469573	15469626	0	0	13.8113	7.86792
1	22309035	22309088	0	0	6.90566	15.7358
1	33370501	33370554	0	0	6.90566	15.7358
1	37023664	37023717	0	0	20.717	7.86792
3	11238897	11238950	0	0	6.90566	7.86792
3	15880918	15880971	0	0	13.8113	15.7358
4	4412731	4412784	0	0	6.90566	31.4717
4	24067802	24067855	0	0	20.717	55.0755
5	8701434	8701487	0	0	6.90566	7.86792
5	27734352	27734405	0	0	6.90566	7.86792
6	26236057	26236110	0	0	6.90566	15.7358
7	2001767	2001820	0	0	6.90566	15.7358
8	18358186	18358239	0	0	20.717	15.7358
8	19042977	19043030	0	0	13.8113	15.7358
9	19774293	19774346	0	0	6.90566	23.6038
12	20539800	20539853	0	0	13.8113	15.7358
1	39568566	39568620	0	0	6.77778	7.72222
1	39990654	39990708	0	0	6.77778	7.72222
2	15958197	15958251	0	0	6.77778	7.72222
2	35170724	35170778	0	0	13.5556	15.4444
4	16881635	16881689	0	0	13.5556	7.72222
4	18825761	18825815	0	0	13.5556	7.72222
4	34240584	34240638	0	0	6.77778	15.4444
5	10245974	10246028	0	0	20.3333	7.72222
7	7219983	7220037	0	0	20.3333	15.4444
7	22232717	22232771	0	0	13.5556	7.72222
8	8328742	8328796	0	0	13.5556	7.72222
8	9061976	9062030	0	0	6.77778	7.72222
9	4391846	4391900	0	0	6.77778	7.72222
9	6466785	6466839	0	0	27.1111	7.72222
9	12218157	12218211	0	0	6.77778	15.4444
10	17181626	17181680	0	0	27.1111	15.4444
10	22167188	22167242	0	0	13.5556	7.72222
11	4808386	4808440	0	0	13.5556	7.72222
12	24502177	24502231	0	0	27.1111	7.72222
1	28367274	28367329	0	0	6.65455	7.58182
2	33889629	33889684	0	0	13.3091	7.58182
3	10399324	10399379	0	0	6.65455	15.1636
3	23920501	23920556	0	0	53.2364	15.1636
4	23557322	23557377	0	0	19.9636	7.58182
4	24586204	24586259	0	0	19.9636	7.58182
4	25837409	25837464	0	0	6.65455	7.58182
4	29688958	29689013	0	0	66.5455	15.1636
4	34376228	34376283	0	0	6.65455	15.1636
6	12777091	12777146	0	0	6.65455	30.3273
6	26544089	26544144	0	0	6.65455	7.58182
7	13062237	13062292	0	0	39.9273	37.9091
8	3282892	3282947	0	0	6.65455	15.1636
8	25975567	25975622	0	0	6.65455	7.58182
9	1213095	1213150	0	0	13.3091	7.58182
10	6167857	6167912	0	0	6.65455	15.1636
11	27103295	27103350	0	0	46.5818	45.4909
11	27767628	27767683	0	0	53.2364	45.4909
12	4864825	4864880	0	0	13.3091	7.58182
12	7990611	7990666	0	0	46.5818	22.7455
12	22083370	22083425	0	0	46.5818	37.9091
2	3259541	3259597	0	0	6.53571	7.44643
2	30098953	30099009	0	0	6.53571	7.44643
3	13162688	13162744	0	0	13.0714	7.44643
3	33706204	33706260	0	0	52.2857	14.8929
4	16882487	16882543	0	0	13.0714	7.44643
5	21570937	21570993	0	0	6.53571	7.44643
6	3276794	3276850	0	0	6.53571	7.44643
6	21420009	21420065	0	0	6.53571	14.8929
6	28451830	28451886	0	0	13.0714	22.3393
8	7182701	7182757	0	0	6.53571	7.44643
8	12798069	12798125	0	0	26.1429	7.44643
8	14653120	14653176	0	0	13.0714	7.44643
8	15663535	15663591	0	0	6.53571	22.3393
9	16336653	16336709	0	0	6.53571	7.44643
1	24031303	24031360	0	0	6.42105	7.31579
2	8447130	8447187	0	0	12.8421	14.6316
2	8517542	8517599	0	0	19.2632	7.31579
2	18449838	18449895	0	0	6.42105	14.6316
3	7502856	7502913	0	0	6.42105	14.6316
3	15705817	15705874	0	0	6.42105	7.31579
4	13888677	13888734	0	0	19.2632	51.2105
4	16877154	16877211	0	0	6.42105	14.6316
5	3166172	3166229	0	0	12.8421	29.2632
5	24360408	24360465	0	0	6.42105	14.6316
6	17324557	17324614	0	0	51.3684	29.2632
8	10311422	10311479	0	0	12.8421	7.31579
10	17388839	17388896	0	0	19.2632	14.6316
10	18292567	18292624	0	0	51.3684	29.2632
10	18669651	18669708	0	0	12.8421	14.6316
11	11446205	11446262	0	0	6.42105	7.31579
12	4110887	4110944	0	0	6.42105	29.2632
12	16536366	16536423	0	0	64.2105	7.31579
1	2592042	2592100	0	0	6.31034	7.18966
1	6922676	6922734	0	0	12.6207	14.3793
1	40697493	40697551	0	0	18.931	7.18966
2	7636900	7636958	0	0	31.5517	14.3793
3	271877	271935	0	0	18.931	7.18966
3	4825770	4825828	0	0	6.31034	7.18966
3	33706542	33706600	0	0	56.7931	71.8966
4	4306398	4306456	0	0	6.31034	7.18966
4	15449244	15449302	0	0	6.31034	7.18966
4	16489269	16489327	0	0	6.31034	14.3793
5	301410	301468	0	0	6.31034	14.3793
5	999031	999089	0	0	12.6207	14.3793
5	2401818	2401876	0	0	6.31034	14.3793
5	20281326	20281384	0	0	12.6207	7.18966
6	17504052	17504110	0	0	6.31034	7.18966
6	17658375	17658433	0	0	6.31034	7.18966
7	25727511	25727569	0	0	12.6207	7.18966
8	896123	896181	0	0	6.31034	7.18966
8	3601137	3601195	0	0	6.31034	21.569
9	13155696	13155754	0	0	18.931	14.3793
9	18796254	18796312	0	0	18.931	14.3793
10	7333278	7333336	0	0	6.31034	7.18966
10	16149031	16149089	0	0	6.31034	7.18966
11	14815578	14815636	0	0	12.6207	7.18966
12	13171484	13171542	0	0	12.6207	7.18966
1	6766589	6766648	0	0	6.20339	7.0678
1	8404633	8404692	0	0	12.4068	7.0678
1	10383045	10383104	0	0	24.8136	21.2034
1	33565744	33565803	0	0	12.4068	7.0678
3	33703937	33703996	0	0	93.0508	35.339
4	12627308	12627367	0	0	31.0169	14.1356
4	31884548	31884607	0	0	55.8305	14.1356
5	4290695	4290754	0	0	31.0169	49.4746
7	25644367	25644426	0	0	6.20339	7.0678
7	28181102	28181161	0	0	6.20339	7.0678
9	592970	593029	0	0	18.6102	7.0678
12	6938073	6938132	0	0	12.4068	14.1356
1	21631191	21631251	0	0	6.1	20.85
1	37512827	37512887	0	0	30.5	13.9
2	18025482	18025542	0	0	6.1	6.95
2	33202269	33202329	0	0	12.2	20.85
3	3573387	3573447	0	0	6.1	6.95
3	10107389	10107449	0	0	6.1	6.95
3	35272002	35272062	0	0	24.4	13.9
4	11103263	11103323	0	0	6.1	6.95
4	30759566	30759626	0	0	42.7	13.9
5	22712356	22712416	0	0	6.1	6.95
6	7133804	7133864	0	0	6.1	6.95
6	30088891	30088951	0	0	6.1	6.95
8	1528819	1528879	0	0	6.1	27.8
11	7788948	7789008	0	0	6.1	6.95
12	3186074	3186134	0	0	18.3	6.95
12	20508249	20508309	0	0	6.1	6.95
2	582176	582237	0	0	6	13.6721
2	29344622	29344683	0	0	6	6.83607
3	21684763	21684824	0	0	6	6.83607
3	33021529	33021590	0	0	12	13.6721
3	35021025	35021086	0	0	6	13.6721
4	19320362	19320423	0	0	42	27.3443
4	27661967	27662028	0	0	0	13.6721
5	28875495	28875556	0	0	6	6.83607
6	6226656	6226717	0	0	12	6.83607
6	28641493	28641554	0	0	6	6.83607
7	9734590	9734651	0	0	6	6.83607
10	11309735	11309796	0	0	12	6.83607
10	22704952	22705013	0	0	36	13.6721
11	4810144	4810205	0	0	24	6.83607
11	15842194	15842255	0	0	6	6.83607
12	26278174	26278235	0	0	6	6.83607
1	38790406	38790468	0	0	5.90323	6.72581
2	2801861	2801923	0	0	17.7097	6.72581
2	3313091	3313153	0	0	5.90323	6.72581
2	11727746	11727808	0	0	41.3226	20.1774
2	14923927	14923989	0	0	5.90323	6.72581
2	21806714	21806776	0	0	11.8065	26.9032
2	32576862	32576924	0	0	11.8065	13.4516
3	447136	447198	0	0	11.8065	6.72581
3	7604195	7604257	0	0	5.90323	6.72581
3	30182803	30182865	0	0	11.8065	6.72581
4	24586950	24587012	0	0	5.90323	20.1774
4	27551806	27551868	0	0	5.90323	6.72581
4	28660286	28660348	0	0	35.4194	13.4516
6	3705044	3705106	0	0	5.90323	6.72581
6	19509759	19509821	0	0	5.90323	13.4516
8	5142757	5142819	0	0	17.7097	6.72581
9	8036186	8036248	0	0	23.6129	13.4516
11	12629672	12629734	0	0	11.8065	13.4516
11	17410680	17410742	0	0	17.7097	6.72581
11	18478946	18479008	0	0	5.90323	6.72581
11	25113749	25113811	0	0	17.7097	13.4516
12	18945097	18945159	0	0	17.7097	6.72581
1	17703145	17703208	0	0	81.3333	13.2381
1	24153735	24153798	0	0	5.80952	6.61905
1	33553829	33553892	0	0	11.619	6.61905
1	39876807	39876870	0	0	5.80952	6.61905
2	23772423	23772486	0	0	5.80952	6.61905
2	33264617	33264680	0	0	5.80952	6.61905
3	4829273	4829336	0	0	11.619	6.61905
3	5438219	5438282	0	0	5.80952	6.61905
5	1408754	1408817	0	0	5.80952	19.8571
6	25207714	25207777	0	0	11.619	26.4762
7	4653872	4653935	0	0	5.80952	6.61905
9	1467755	1467818	0	0	5.80952	13.2381
10	21884857	21884920	0	0	17.4286	6.61905
11	9108337	9108400	0	0	5.80952	19.8571
12	6401116	6401179	0	0	17.4286	6.61905
1	4739921	4739985	0	0	11.4375	13.0312
1	8701548	8701612	0	0	5.71875	6.51562
1	33004305	33004369	0	0	11.4375	13.0312
1	37176835	37176899	0	0	5.71875	32.5781
2	23524286	23524350	0	0	5.71875	6.51562
3	29251150	29251214	0	0	5.71875	6.51562
6	10704463	10704527	0	0	11.4375	6.51562
6	19703311	19703375	0	0	11.4375	13.0312
6	30936709	30936773	0	0	5.71875	6.51562
8	20472339	20472403	0	0	5.71875	6.51562
1	14431214	14431279	0	0	11.2615	6.41538
2	4809056	4809121	0	0	5.63077	6.41538
2	24974344	24974409	0	0	5.63077	6.41538
2	28105086	28105151	0	0	11.2615	12.8308
2	34223642	34223707	0	0	5.63077	6.41538
3	8740784	8740849	0	0	5.63077	6.41538
4	30483173	30483238	0	0	11.2615	12.8308
4	34400743	34400808	0	0	11.2615	12.8308
5	993573	993638	0	0	5.63077	6.41538
6	11966420	11966485	0	0	11.2615	32.0769
6	18416212	18416277	0	0	11.2615	38.4923
7	26285586	26285651	0	0	5.63077	6.41538
8	24569588	24569653	0	0	11.2615	6.41538
9	17000792	17000857	0	0	5.63077	6.41538
10	12972442	12972507	0	0	16.8923	19.2462
11	20261466	20261531	0	0	5.63077	19.2462
12	7334230	7334295	0	0	5.63077	12.8308
12	13699981	13700046	0	0	11.2615	12.8308
3	271736	271802	0	0	11.0909	6.31818
3	12497032	12497098	0	0	16.6364	12.6364
5	7179689	7179755	0	0	5.54545	6.31818
5	13845443	13845509	0	0	5.54545	6.31818
6	1117660	1117726	0	0	11.0909	6.31818
6	3057212	3057278	0	0	5.54545	12.6364
9	310550	310616	0	0	44.3636	18.9545
9	5642870	5642936	0	0	5.54545	6.31818
9	20553042	20553108	0	0	5.54545	18.9545
10	5860451	5860517	0	0	11.0909	12.6364
12	2538126	2538192	0	0	11.0909	6.31818
12	19544239	19544305	0	0	11.0909	12.6364
1	33186697	33186764	0	0	5.46269	12.4478
1	42648962	42649029	0	0	10.9254	12.4478
4	22095047	22095114	0	0	5.46269	12.4478
4	25564361	25564428	0	0	5.46269	18.6716
5	601862	601929	0	0	5.46269	6.22388
5	4828352	4828419	0	0	5.46269	12.4478
5	5149875	5149942	0	0	5.46269	6.22388
5	10973362	10973429	0	0	5.46269	6.22388
5	17436267	17436334	0	0	10.9254	12.4478
5	28005536	28005603	0	0	10.9254	6.22388
5	28009171	28009238	0	0	10.9254	12.4478
6	12766972	12767039	0	0	5.46269	6.22388
6	20307897	20307964	0	0	21.8507	6.22388
6	23439159	23439226	0	0	5.46269	6.22388
6	25971266	25971333	0	0	5.46269	12.4478
7	17426521	17426588	0	0	5.46269	6.22388
8	20250268	20250335	0	0	5.46269	18.6716
10	12972892	12972959	0	0	5.46269	6.22388
12	6427203	6427270	0	0	5.46269	12.4478
12	13693981	13694048	0	0	5.46269	6.22388
1	11784009	11784077	0	0	5.38235	12.2647
2	31066676	31066744	0	0	10.7647	6.13235
3	16943462	16943530	0	0	5.38235	6.13235
3	22964823	22964891	0	0	21.5294	6.13235
3	28656331	28656399	0	0	5.38235	6.13235
4	32839724	32839792	0	0	10.7647	12.2647
6	3389630	3389698	0	0	5.38235	6.13235
6	19035687	19035755	0	0	16.1471	12.2647
7	26882338	26882406	0	0	5.38235	6.13235
8	4116976	4117044	0	0	5.38235	18.3971
8	12143145	12143213	0	0	16.1471	30.6618
9	14423137	14423205	0	0	5.38235	6.13235
11	17868355	17868423	0	0	10.7647	6.13235
1	32655790	32655859	0	0	5.30435	18.1304
2	4958895	4958964	0	0	10.6087	6.04348
2	30654339	30654408	0	0	10.6087	6.04348
2	33619375	33619444	0	0	5.30435	6.04348
3	25638727	25638796	0	0	5.30435	6.04348
3	33702133	33702202	0	0	10.6087	6.04348
4	13915441	13915510	0	0	21.2174	6.04348
5	21216245	21216314	0	0	26.5217	6.04348
7	24059395	24059464	0	0	5.30435	6.04348
8	2436566	2436635	0	0	5.30435	6.04348
8	5355037	5355106	0	0	26.5217	6.04348
9	16331880	16331949	0	0	31.8261	12.087
10	21180860	21180929	0	0	5.30435	12.087
10	22701905	22701974	0	0	5.30435	6.04348
11	11900762	11900831	0	0	5.30435	6.04348
1	1169521	1169591	0	0	5.22857	5.95714
1	40930497	40930567	0	0	10.4571	5.95714
2	32732286	32732356	0	0	15.6857	11.9143
4	12615097	12615167	0	0	10.4571	5.95714
5	2401291	2401361	0	0	5.22857	5.95714
5	28827723	28827793	0	0	5.22857	5.95714
7	11638271	11638341	0	0	15.6857	65.5286
7	17546106	17546176	0	0	47.0571	53.6143
8	5116720	5116790	0	0	15.6857	23.8286
10	17123070	17123140	0	0	5.22857	5.95714
11	10499397	10499467	0	0	20.9143	29.7857
12	2373352	2373422	0	0	10.4571	11.9143
1	4172229	4172300	0	0	5.15493	5.87324
1	23248933	23249004	0	0	5.15493	5.87324
1	29202785	29202856	0	0	5.15493	5.87324
1	38028624	38028695	0	0	5.15493	5.87324
2	7955833	7955904	0	0	67.0141	52.8592
2	34225089	34225160	0	0	5.15493	5.87324
3	7915409	7915480	0	0	10.3099	5.87324
3	32811925	32811996	0	0	25.7746	11.7465
4	809874	809945	0	0	15.4648	17.6197
6	19508169	19508240	0	0	10.3099	11.7465
6	22246209	22246280	0	0	10.3099	17.6197
6	23846352	23846423	0	0	10.3099	11.7465
12	2538425	2538496	0	0	5.15493	5.87324
12	3725916	3725987	0	0	5.15493	11.7465
12	23470200	23470271	0	0	5.15493	5.87324
1	11078136	11078208	0	0	20.3333	5.79167
1	19373636	19373708	0	0	5.08333	11.5833
2	19099898	19099970	0	0	5.08333	5.79167
2	29303279	29303351	0	0	10.1667	5.79167
3	1515412	1515484	0	0	5.08333	5.79167
3	1629189	1629261	0	0	10.1667	11.5833
3	34217009	34217081	0	0	5.08333	5.79167
4	18436303	18436375	0	0	15.25	17.375
5	157598	157670	0	0	5.08333	11.5833
5	15150026	15150098	0	0	5.08333	5.79167
5	19938010	19938082	0	0	5.08333	11.5833
7	25363645	25363717	0	0	5.08333	5.79167
12	21260741	21260813	0	0	5.08333	5.79167
1	36390147	36390220	0	0	10.0274	5.71233
1	37177045	37177118	0	0	60.1644	5.71233
4	22415930	22416003	0	0	5.0137	11.4247
5	23298725	23298798	0	0	5.0137	11.4247
9	14554527	14554600	0	0	5.0137	11.4247
9	20616529	20616602	0	0	10.0274	11.4247
10	22112626	22112699	0	0	15.0411	5.71233
12	20514994	20515067	0	0	5.0137	5.71233
12	22457344	22457417	0	0	5.0137	5.71233
1	37017422	37017496	0	0	9.89189	11.2703
1	37177235	37177309	0	0	4.94595	5.63514
1	39067260	39067334	0	0	14.8378	5.63514
1	41636675	41636749	0	0	24.7297	5.63514
2	9228545	9228619	0	0	24.7297	16.9054
2	26861208	26861282	0	0	24.7297	5.63514
2	33995589	33995663	0	0	14.8378	5.63514
3	6418239	6418313	0	0	4.94595	5.63514
4	4409357	4409431	0	0	29.6757	22.5405
4	24655219	24655293	0	0	4.94595	11.2703
4	28657205	28657279	0	0	84.0811	22.5405
6	12413022	12413096	0	0	4.94595	5.63514
6	23843756	23843830	0	0	4.94595	5.63514
6	29903786	29903860	0	0	4.94595	11.2703
7	26548951	26549025	0	0	24.7297	5.63514
8	3282395	3282469	0	0	9.89189	5.63514
10	5407649	5407723	0	0	24.7297	16.9054
12	20617698	20617772	0	0	14.8378	5.63514
4	8143546	8143621	0	0	53.68	5.56
4	27423903	27423978	0	0	4.88	5.56
7	7225097	7225172	0	0	4.88	5.56
8	21008639	21008714	0	0	14.64	33.36
8	22467474	22467549	0	0	4.88	11.12
9	4077770	4077845	0	0	48.8	38.92
10	14602889	14602964	0	0	4.88	5.56
11	1392182	1392257	0	0	9.76	11.12
11	16580923	16580998	0	0	19.52	5.56
11	25178685	25178760	0	0	9.76	5.56
12	1769469	1769544	0	0	4.88	5.56
1	39948062	39948138	0	0	4.81579	5.48684
1	40066243	40066319	0	0	4.81579	10.9737
2	4195893	4195969	0	0	4.81579	10.9737
3	23921551	23921627	0	0	57.7895	38.4079
3	30437189	30437265	0	0	4.81579	5.48684
4	30876301	30876377	0	0	9.63158	10.9737
4	32845547	32845623	0	0	9.63158	5.48684
5	160291	160367	0	0	4.81579	5.48684
5	19420074	19420150	0	0	28.8947	10.9737
6	13566820	13566896	0	0	9.63158	5.48684
6	15072994	15073070	0	0	9.63158	5.48684
7	13060962	13061038	0	0	19.2632	27.4342
7	24665013	24665089	0	0	4.81579	10.9737
9	19884932	19885008	0	0	4.81579	5.48684
11	1285903	1285979	0	0	4.81579	16.4605
11	5809242	5809318	0	0	19.2632	16.4605
11	21225025	21225101	0	0	33.7105	38.4079
12	19000429	19000505	0	0	4.81579	16.4605
12	27501840	27501916	0	0	4.81579	10.9737
3	10881520	10881597	0	0	4.75325	5.41558
3	12496048	12496125	0	0	4.75325	43.3247
3	20216546	20216623	0	0	9.50649	5.41558
4	31804951	31805028	0	0	14.2597	21.6623
5	2345455	2345532	0	0	14.2597	5.41558
7	6140978	6141055	0	0	9.50649	5.41558
9	16965453	16965530	0	0	4.75325	5.41558
10	408696	408773	0	0	4.75325	5.41558
10	19913590	19913667	0	0	4.75325	5.41558
1	8796055	8796133	0	0	4.69231	5.34615
1	29123535	29123613	0	0	9.38462	10.6923
1	40697799	40697877	0	0	4.69231	5.34615
2	7133164	7133242	0	0	4.69231	10.6923
3	32360841	32360919	0	0	4.69231	10.6923
4	4721690	4721768	0	0	23.4615	26.7308
4	8891365	8891443	0	0	4.69231	5.34615
4	26162113	26162191	0	0	28.1538	21.3846
5	8590426	8590504	0	0	4.69231	5.34615
6	17001150	17001228	0	0	4.69231	21.3846
8	23993005	23993083	0	0	4.69231	10.6923
9	15936165	15936243	0	0	9.38462	5.34615
11	5745356	5745434	0	0	9.38462	5.34615
12	4619505	4619583	0	0	4.69231	5.34615
12	20626295	20626373	0	0	4.69231	5.34615
1	17853312	17853391	0	0	4.63291	5.27848
1	30398275	30398354	0	0	4.63291	15.8354
1	33369734	33369813	0	0	4.63291	10.557
2	10715063	10715142	0	0	4.63291	5.27848
2	13299686	13299765	0	0	4.63291	21.1139
2	33001941	33002020	0	0	18.5316	10.557
3	273003	273082	0	0	4.63291	5.27848
3	31820819	31820898	0	0	13.8987	5.27848
5	1511701	1511780	0	0	4.63291	10.557
5	22543308	22543387	0	0	13.8987	15.8354
5	29483721	29483800	0	0	4.63291	5.27848
6	3797237	3797316	0	0	4.63291	10.557
6	26468571	26468650	0	0	4.63291	5.27848
7	6775120	6775199	0	0	4.63291	5.27848
7	27658288	27658367	0	0	4.63291	10.557
8	24565854	24565933	0	0	9.26582	10.557
8	25467960	25468039	0	0	9.26582	5.27848
8	26726146	26726225	0	0	18.5316	5.27848
9	4702836	4702915	0	0	9.26582	5.27848
10	19873892	19873971	0	0	4.63291	21.1139
11	24220578	24220657	0	0	13.8987	10.557
1	1710218	1710298	0	0	4.575	5.2125
2	7642048	7642128	0	0	4.575	10.425
2	22983826	22983906	0	0	4.575	26.0625
2	23886295	23886375	0	0	22.875	10.425
3	31650379	31650459	0	0	9.15	5.2125
6	24142068	24142148	0	0	4.575	5.2125
7	8543534	8543614	0	0	4.575	5.2125
7	23715165	23715245	0	0	27.45	52.125
9	6360638	6360718	0	0	27.45	5.2125
9	11554443	11554523	0	0	22.875	10.425
9	20550722	20550802	0	0	9.15	5.2125
11	5746779	5746859	0	0	18.3	26.0625
11	25019629	25019709	0	0	22.875	15.6375
1	19329835	19329916	0	0	18.0741	10.2963
3	21588331	21588412	0	0	4.51852	5.14815
3	34963785	34963866	0	0	4.51852	15.4444
4	555175	555256	0	0	4.51852	5.14815
4	22450189	22450270	0	0	13.5556	5.14815
7	17497806	17497887	0	0	9.03704	5.14815
8	3703437	3703518	0	0	9.03704	5.14815
8	9820897	9820978	0	0	13.5556	15.4444
8	16399373	16399454	0	0	4.51852	5.14815
8	18124862	18124943	0	0	4.51852	10.2963
9	4023650	4023731	0	0	9.03704	15.4444
9	19963928	19964009	0	0	4.51852	5.14815
9	22099645	22099726	0	0	4.51852	5.14815
12	1718556	1718637	0	0	4.51852	5.14815
12	24333629	24333710	0	0	4.51852	5.14815
1	13294587	13294669	0	0	8.92683	15.2561
1	14778864	14778946	0	0	4.46341	5.08537
1	18124977	18125059	0	0	4.46341	5.08537
3	2145177	2145259	0	0	4.46341	10.1707
3	29475276	29475358	0	0	4.46341	5.08537
4	27364072	27364154	0	0	4.46341	10.1707
4	28657829	28657911	0	0	53.561	10.1707
5	4856121	4856203	0	0	4.46341	15.2561
5	17146884	17146966	0	0	17.8537	5.08537
5	24328931	24329013	0	0	13.3902	10.1707
7	5196203	5196285	0	0	35.7073	35.5976
7	22231554	22231636	0	0	8.92683	5.08537
8	7806063	7806145	0	0	4.46341	5.08537
8	11870682	11870764	0	0	4.46341	5.08537
11	2918455	2918537	0	0	4.46341	5.08537
11	17405696	17405778	0	0	40.1707	45.7683
1	8301478	8301561	0	0	4.40964	10.0482
3	5914317	5914400	0	0	4.40964	5.0241
3	8505306	8505389	0	0	8.81928	15.0723
3	23469500	23469583	0	0	8.81928	20.0964
3	33508807	33508890	0	0	4.40964	5.0241
5	4086980	4087063	0	0	4.40964	5.0241
5	22768258	22768341	0	0	8.81928	20.0964
6	17844097	17844180	0	0	8.81928	20.0964
6	21366111	21366194	0	0	4.40964	5.0241
7	24797333	24797416	0	0	26.4578	10.0482
8	22010006	22010089	0	0	4.40964	5.0241
10	17839243	17839326	0	0	4.40964	10.0482
11	16990791	16990874	0	0	4.40964	10.0482
12	13630771	13630854	0	0	4.40964	15.0723
12	19272978	19273061	0	0	4.40964	10.0482
12	20515146	20515229	0	0	4.40964	10.0482
12	27100513	27100596	0	0	30.8675	30.1446
1	27306018	27306102	0	0	13.0714	4.96429
2	1666582	1666666	0	0	8.71429	4.96429
2	29387138	29387222	0	0	4.35714	14.8929
2	32956982	32957066	0	0	4.35714	9.92857
3	5797942	5798026	0	0	4.35714	9.92857
4	3187388	3187472	0	0	17.4286	24.8214
4	25319724	25319808	0	0	4.35714	9.92857
8	3139001	3139085	0	0	17.4286	24.8214
8	3741854	3741938	0	0	13.0714	9.92857
8	8329127	8329211	0	0	30.5	19.8571
11	21326925	21327009	0	0	13.0714	4.96429
1	1769586	1769671	0	0	17.2235	9.81176
1	11621238	11621323	0	0	4.30588	9.81176
1	17160477	17160562	0	0	4.30588	4.90588
1	36043050	36043135	0	0	4.30588	9.81176
2	17351302	17351387	0	0	12.9176	9.81176
2	29053550	29053635	0	0	21.5294	4.90588
3	946186	946271	0	0	4.30588	4.90588
3	5578384	5578469	0	0	8.61176	4.90588
3	30113259	30113344	0	0	4.30588	4.90588
4	1752547	1752632	0	0	4.30588	9.81176
6	21423856	21423941	0	0	4.30588	4.90588
7	21993372	21993457	0	0	17.2235	19.6235
11	9449971	9450056	0	0	4.30588	14.7176
11	10928066	10928151	0	0	21.5294	73.5882
11	11541950	11542035	0	0	4.30588	4.90588
11	16399891	16399976	0	0	8.61176	4.90588
12	258082	258167	0	0	4.30588	9.81176
12	20677966	20678051	0	0	8.61176	4.90588
1	17704430	17704516	0	0	34.0465	58.186
1	22837243	22837329	0	0	8.51163	9.69767
1	33513478	33513564	0	0	4.25581	4.84884
2	18145560	18145646	0	0	25.5349	14.5465
2	24048125	24048211	0	0	21.2791	14.5465
2	28940771	28940857	0	0	12.7674	19.3953
3	7323558	7323644	0	0	12.7674	9.69767
4	8939701	8939787	0	0	4.25581	4.84884
4	13888476	13888562	0	0	17.0233	19.3953
4	26649732	26649818	0	0	4.25581	4.84884
6	993371	993457	0	0	4.25581	4.84884
7	1846727	1846813	0	0	4.25581	4.84884
7	4731988	4732074	0	0	4.25581	4.84884
8	9311412	9311498	0	0	4.25581	4.84884
8	17683210	17683296	0	0	12.7674	4.84884
9	21246927	21247013	0	0	8.51163	9.69767
10	13493104	13493190	0	0	4.25581	4.84884
11	1832895	1832981	0	0	8.51163	4.84884
1	7443860	7443947	0	0	4.2069	9.58621
4	28414606	28414693	0	0	8.41379	9.58621
4	31884232	31884319	0	0	25.2414	19.1724
5	641075	641162	0	0	8.41379	4.7931
6	3057711	3057798	0	0	16.8276	9.58621
9	16657177	16657264	0	0	4.2069	4.7931
10	1623988	1624075	0	0	4.2069	4.7931
10	1862538	1862625	0	0	4.2069	4.7931
11	9631122	9631209	0	0	4.2069	23.9655
11	12638361	12638448	0	0	4.2069	9.58621
12	22703452	22703539	0	0	8.41379	28.7586
12	23350249	23350336	0	0	4.2069	4.7931
1	29961902	29961990	0	0	8.31818	4.73864
2	33888769	33888857	0	0	12.4773	9.47727
3	2813053	2813141	0	0	16.6364	9.47727
3	32810674	32810762	0	0	24.9545	23.6932
5	6086246	6086334	0	0	8.31818	4.73864
6	21600799	21600887	0	0	8.31818	4.73864
8	2657967	2658055	0	0	8.31818	4.73864
8	7749361	7749449	0	0	8.31818	4.73864
8	14360501	14360589	0	0	4.15909	4.73864
11	19804068	19804156	0	0	4.15909	9.47727
1	23742064	23742153	0	0	4.11236	4.68539
3	32811538	32811627	0	0	28.7865	37.4831
4	4652552	4652641	0	0	12.3371	4.68539
5	3626020	3626109	0	0	37.0112	14.0562
7	22572523	22572612	0	0	12.3371	4.68539
8	11424074	11424163	0	0	12.3371	9.37079
1	18961491	18961581	0	0	4.06667	4.63333
2	3216242	3216332	0	0	4.06667	4.63333
2	27331352	27331442	0	0	4.06667	13.9
2	29796354	29796444	0	0	16.2667	18.5333
3	15733426	15733516	0	0	4.06667	4.63333
4	3989454	3989544	0	0	8.13333	4.63333
4	12627719	12627809	0	0	48.8	27.8
5	3171356	3171446	0	0	4.06667	13.9
5	20457302	20457392	0	0	8.13333	4.63333
6	11305312	11305402	0	0	4.06667	4.63333
10	11043398	11043488	0	0	8.13333	9.26667
10	19960524	19960614	0	0	8.13333	4.63333
11	21231740	21231830	0	0	32.5333	27.8
12	13698285	13698375	0	0	4.06667	4.63333
1	10280093	10280184	0	0	8.04396	4.58242
1	39300996	39301087	0	0	4.02198	4.58242
2	16340874	16340965	0	0	4.02198	13.7473
2	18449004	18449095	0	0	4.02198	9.16484
2	24046828	24046919	0	0	4.02198	13.7473
2	26860963	26861054	0	0	4.02198	4.58242
2	29326770	29326861	0	0	4.02198	9.16484
2	35033326	35033417	0	0	16.0879	4.58242
3	9051685	9051776	0	0	8.04396	4.58242
4	21823961	21824052	0	0	12.0659	18.3297
5	15579393	15579484	0	0	4.02198	9.16484
5	16814799	16814890	0	0	8.04396	4.58242
5	29324126	29324217	0	0	4.02198	4.58242
6	21428125	21428216	0	0	12.0659	9.16484
6	22249908	22249999	0	0	16.0879	18.3297
9	10726391	10726482	0	0	28.1538	9.16484
10	1195118	1195209	0	0	4.02198	13.7473
12	20641409	20641500	0	0	100.549	73.3187
2	35237569	35237661	0	0	3.97826	4.53261
4	24277677	24277769	0	0	7.95652	13.5978
4	30844725	30844817	0	0	7.95652	4.53261
4	34089071	34089163	0	0	11.9348	4.53261
7	8352781	8352873	0	0	3.97826	4.53261
12	15011268	15011360	0	0	7.95652	4.53261
1	14060894	14060987	0	0	3.93548	4.48387
1	22604712	22604805	0	0	3.93548	4.48387
2	28942434	28942527	0	0	3.93548	4.48387
3	15706455	15706548	0	0	23.6129	8.96774
3	22158798	22158891	0	0	19.6774	4.48387
3	33706353	33706446	0	0	19.6774	22.4194
3	34726649	34726742	0	0	3.93548	4.48387
4	19257143	19257236	0	0	7.87097	4.48387
5	27868157	27868250	0	0	7.87097	4.48387
8	5178535	5178628	0	0	3.93548	4.48387
9	11862579	11862672	0	0	11.8065	13.4516
9	15677722	15677815	0	0	7.87097	8.96774
10	14025218	14025311	0	0	7.87097	4.48387
10	17180815	17180908	0	0	3.93548	8.96774
10	18293290	18293383	0	0	90.5161	17.9355
11	27101434	27101527	0	0	74.7742	76.2258
12	3318257	3318350	0	0	7.87097	4.48387
12	6419649	6419742	0	0	3.93548	13.4516
12	9440935	9441028	0	0	27.5484	4.48387
12	13351101	13351194	0	0	11.8065	35.871
1	8659832	8659926	0	0	7.78723	13.3085
2	21034377	21034471	0	0	35.0426	13.3085
3	13251276	13251370	0	0	15.5745	8.87234
3	26059389	26059483	0	0	23.3617	26.617
3	32609619	32609713	0	0	3.89362	4.43617
3	33705429	33705523	0	0	159.638	124.213
4	4719720	4719814	0	0	15.5745	8.87234
4	24134256	24134350	0	0	3.89362	4.43617
5	10972977	10973071	0	0	7.78723	13.3085
5	11187965	11188059	0	0	3.89362	4.43617
6	21940581	21940675	0	0	11.6809	13.3085
7	139742	139836	0	0	3.89362	13.3085
8	3889831	3889925	0	0	3.89362	4.43617
9	21463802	21463896	0	0	7.78723	4.43617
10	12795585	12795679	0	0	15.5745	13.3085
11	21920493	21920587	0	0	7.78723	4.43617
12	20504389	20504483	0	0	3.89362	4.43617
1	28733001	28733096	0	0	3.85263	8.77895
1	31652213	31652308	0	0	7.70526	8.77895
1	37512004	37512099	0	0	3.85263	4.38947
2	4716117	4716212	0	0	3.85263	8.77895
2	31713791	31713886	0	0	3.85263	4.38947
3	8799489	8799584	0	0	7.70526	8.77895
3	9419230	9419325	0	0	11.5579	8.77895
3	12447257	12447352	0	0	3.85263	13.1684
5	19280315	19280410	0	0	3.85263	8.77895
5	28226330	28226425	0	0	3.85263	8.77895
6	18068115	18068210	0	0	42.3789	26.3368
6	21809922	21810017	0	0	7.70526	4.38947
8	18336727	18336822	0	0	3.85263	13.1684
9	4025240	4025335	0	0	3.85263	4.38947
9	16551457	16551552	0	0	3.85263	4.38947
11	10102531	10102626	0	0	7.70526	8.77895
11	11943413	11943508	0	0	7.70526	4.38947
2	4565827	4565923	0	0	3.8125	4.34375
2	24948718	24948814	0	0	11.4375	4.34375
3	12679421	12679517	0	0	3.8125	4.34375
4	11578805	11578901	0	0	3.8125	4.34375
4	24324693	24324789	0	0	3.8125	4.34375
5	18205834	18205930	0	0	3.8125	4.34375
6	27262903	27262999	0	0	3.8125	8.6875
7	3261989	3262085	0	0	3.8125	8.6875
7	7555113	7555209	0	0	11.4375	8.6875
8	5207562	5207658	0	0	41.9375	30.4062
11	12629188	12629284	0	0	3.8125	4.34375
1	17841217	17841314	0	0	7.54639	17.1959
2	18452431	18452528	0	0	3.7732	4.29897
2	35040019	35040116	0	0	7.54639	4.29897
5	3625377	3625474	0	0	30.1856	34.3918
6	19507970	19508067	0	0	11.3196	4.29897
8	11398779	11398876	0	0	3.7732	4.29897
9	13894830	13894927	0	0	3.7732	4.29897
10	21045735	21045832	0	0	3.7732	4.29897
11	14909357	14909454	0	0	7.54639	4.29897
1	33538409	33538507	0	0	3.73469	8.5102
2	1704593	1704691	0	0	3.73469	8.5102
2	33200351	33200449	0	0	3.73469	12.7653
3	7323999	7324097	0	0	11.2041	29.7857
3	8896284	8896382	0	0	3.73469	4.2551
3	28333910	28334008	0	0	3.73469	4.2551
5	3672352	3672450	0	0	3.73469	4.2551
7	13436991	13437089	0	0	3.73469	4.2551
8	1675366	1675464	0	0	11.2041	17.0204
10	7308294	7308392	0	0	3.73469	12.7653
1	6443517	6443616	0	0	3.69697	8.42424
1	28200212	28200311	0	0	3.69697	4.21212
2	20081416	20081515	0	0	3.69697	12.6364
4	18432674	18432773	0	0	3.69697	4.21212
4	27355409	27355508	0	0	11.0909	4.21212
4	31476611	31476710	0	0	3.69697	4.21212
5	29481828	29481927	0	0	11.0909	4.21212
7	5616038	5616137	0	0	51.7576	29.4848
7	21994881	21994980	0	0	40.6667	21.0606
8	16780168	16780267	0	0	7.39394	4.21212
8	28297569	28297668	0	0	3.69697	4.21212
9	19747906	19748005	0	0	7.39394	4.21212
12	23922494	23922593	0	0	3.69697	4.21212
1	32507165	32507265	0	0	3.66	4.17
1	42419420	42419520	0	0	7.32	12.51
2	1745513	1745613	0	0	3.66	4.17
2	4761641	4761741	0	0	3.66	8.34
2	25890964	25891064	0	0	7.32	4.17
3	9412388	9412488	0	0	7.32	8.34
4	33169186	33169286	0	0	7.32	8.34
5	26630995	26631095	0	0	3.66	8.34
5	29659908	29660008	0	0	3.66	4.17
6	18885779	18885879	0	0	7.32	4.17
7	11011206	11011306	0	0	10.98	8.34
7	28424127	28424227	0	0	3.66	12.51
8	4049479	4049579	0	0	7.32	20.85
8	11370636	11370736	0	0	10.98	4.17
8	25212423	25212523	0	0	3.66	4.17
8	27358541	27358641	0	0	3.66	8.34
8	28085768	28085868	0	0	3.66	4.17
10	1199696	1199796	0	0	7.32	4.17
10	1911303	1911403	0	0	7.32	4.17
10	6813919	6814019	0	0	25.62	20.85
10	11799313	11799413	0	0	3.66	8.34
10	13650975	13651075	0	0	3.66	4.17
11	23195854	23195954	0	0	7.32	8.34
11	28853514	28853614	0	0	7.32	4.17
1	1424796	1424897	0	0	3.62376	4.12871
1	22913501	22913602	0	0	3.62376	12.3861
1	28156850	28156951	0	0	7.24752	8.25743
3	15707216	15707317	0	0	3.62376	8.25743
3	27334619	27334720	0	0	3.62376	4.12871
3	27344131	27344232	0	0	3.62376	20.6436
4	31590135	31590236	0	0	32.6139	8.25743
4	34273365	34273466	0	0	10.8713	8.25743
5	21558076	21558177	0	0	7.24752	4.12871
6	20529154	20529255	0	0	10.8713	4.12871
11	611107	611208	0	0	3.62376	12.3861
1	18826868	18826970	0	0	7.17647	8.17647
2	17318318	17318420	0	0	10.7647	4.08824
2	19848785	19848887	0	0	7.17647	4.08824
3	1794016	1794118	0	0	0	12.2647
3	5812101	5812203	0	0	3.58824	16.3529
3	31531019	31531121	0	0	7.17647	4.08824
4	17357839	17357941	0	0	3.58824	16.3529
4	27117167	27117269	0	0	7.17647	12.2647
5	161073	161175	0	0	14.3529	4.08824
5	21504076	21504178	0	0	10.7647	4.08824
8	9821081	9821183	0	0	14.3529	4.08824
8	14966190	14966292	0	0	3.58824	8.17647
12	17501610	17501712	0	0	7.17647	4.08824
1	42355479	42355582	0	0	35.534	20.2427
3	1855302	1855405	0	0	3.5534	8.09709
3	4903454	4903557	0	0	3.5534	8.09709
3	10395023	10395126	0	0	3.5534	12.1456
3	22534228	22534331	0	0	10.6602	20.2427
4	12617352	12617455	0	0	14.2136	4.04854
5	9431866	9431969	0	0	7.1068	8.09709
6	11479141	11479244	0	0	10.6602	8.09709
6	30524009	30524112	0	0	10.6602	12.1456
7	21593266	21593369	0	0	10.6602	4.04854
8	9820379	9820482	0	0	7.1068	8.09709
9	13156835	13156938	0	0	31.9806	16.1942
10	5897199	5897302	0	0	14.2136	12.1456
11	14554101	14554204	0	0	3.5534	4.04854
12	7523975	7524078	0	0	3.5534	12.1456
1	39950485	39950589	0	0	3.51923	8.01923
1	40371991	40372095	0	0	3.51923	8.01923
2	3116565	3116669	0	0	28.1538	20.0481
2	22295134	22295238	0	0	10.5577	4.00962
3	927832	927936	0	0	7.03846	4.00962
3	5434624	5434728	0	0	3.51923	4.00962
3	15706985	15707089	0	0	38.7115	24.0577
3	24740006	24740110	0	0	133.731	100.24
3	25527321	25527425	0	0	7.03846	4.00962
3	28824973	28825077	0	0	10.5577	4.00962
3	35181158	35181262	0	0	7.03846	12.0288
5	16184324	16184428	0	0	3.51923	4.00962
5	17801436	17801540	0	0	14.0769	16.0385
6	3057018	3057122	0	0	10.5577	4.00962
8	963718	963822	0	0	3.51923	4.00962
9	21243246	21243350	0	0	3.51923	8.01923
12	20880835	20880939	0	0	95.0192	56.1346
2	31649740	31649845	0	0	6.97143	7.94286
4	24659818	24659923	0	0	10.4571	3.97143
6	16589543	16589648	0	0	3.48571	11.9143
11	25715057	25715162	0	0	6.97143	11.9143
12	2372486	2372591	0	0	27.8857	19.8571
12	21184327	21184432	0	0	3.48571	3.97143
1	24381642	24381748	0	0	6.90566	3.93396
1	31960728	31960834	0	0	6.90566	3.93396
2	17545729	17545835	0	0	13.8113	3.93396
3	5116458	5116564	0	0	6.90566	11.8019
3	16657906	16658012	0	0	6.90566	7.86792
4	28018303	28018409	0	0	3.45283	3.93396
5	25079615	25079721	0	0	6.90566	3.93396
7	24680484	24680590	0	0	6.90566	11.8019
8	641560	641666	0	0	3.45283	3.93396
10	18292063	18292169	0	0	48.3396	19.6698
1	12870291	12870398	0	0	3.42056	3.8972
1	30622507	30622614	0	0	3.42056	3.8972
2	28944794	28944901	0	0	6.84112	15.5888
3	22491857	22491964	0	0	3.42056	3.8972
3	23628490	23628597	0	0	3.42056	7.79439
4	30757282	30757389	0	0	44.4673	58.4579
5	2976199	2976306	0	0	3.42056	7.79439
7	12339275	12339382	0	0	6.84112	7.79439
9	1594285	1594392	0	0	3.42056	7.79439
9	13761735	13761842	0	0	10.2617	3.8972
10	18291689	18291796	0	0	34.2056	23.3832
11	8767525	8767632	0	0	10.2617	3.8972
1	42351278	42351386	0	0	3.38889	3.86111
2	3118376	3118484	0	0	6.77778	3.86111
3	12545360	12545468	0	0	3.38889	3.86111
3	35272417	35272525	0	0	3.38889	3.86111
4	25424070	25424178	0	0	3.38889	19.3056
5	958185	958293	0	0	3.38889	11.5833
5	5944085	5944193	0	0	3.38889	7.72222
8	5451683	5451791	0	0	6.77778	11.5833
9	14234184	14234292	0	0	3.38889	15.4444
9	14236191	14236299	0	0	20.3333	3.86111
10	1862237	1862345	0	0	10.1667	3.86111
12	20668597	20668705	0	0	3.38889	3.86111
1	9659321	9659430	0	0	3.3578	3.82569
1	27144193	27144302	0	0	3.3578	3.82569
1	29969824	29969933	0	0	3.3578	3.82569
1	33537151	33537260	0	0	10.0734	7.65138
2	3954268	3954377	0	0	3.3578	3.82569
2	4959093	4959202	0	0	3.3578	3.82569
2	6773420	6773529	0	0	3.3578	15.3028
2	17545285	17545394	0	0	10.0734	7.65138
3	441319	441428	0	0	6.7156	3.82569
3	2698962	2699071	0	0	3.3578	3.82569
4	17133128	17133237	0	0	3.3578	11.4771
4	26160758	26160867	0	0	6.7156	3.82569
4	30756842	30756951	0	0	43.6514	15.3028
5	28344736	28344845	0	0	3.3578	11.4771
6	21374062	21374171	0	0	6.7156	3.82569
6	23854912	23855021	0	0	6.7156	7.65138
7	4274051	4274160	0	0	20.1468	3.82569
7	5819938	5820047	0	0	3.3578	3.82569
7	18663386	18663495	0	0	3.3578	11.4771
8	4728548	4728657	0	0	124.239	172.156
10	7278104	7278213	0	0	3.3578	3.82569
2	32088383	32088493	0	0	3.32727	3.79091
2	33493505	33493615	0	0	3.32727	3.79091
3	5501495	5501605	0	0	16.6364	7.58182
3	11671528	11671638	0	0	3.32727	3.79091
3	21046820	21046930	0	0	3.32727	3.79091
3	36382213	36382323	0	0	3.32727	3.79091
4	30817222	30817332	0	0	3.32727	3.79091
5	21759066	21759176	0	0	3.32727	3.79091
7	27826600	27826710	0	0	9.98182	3.79091
8	21006422	21006532	0	0	9.98182	22.7455
12	26330522	26330632	0	0	3.32727	15.1636
1	10914328	10914439	0	0	6.59459	3.75676
1	20012474	20012585	0	0	36.2703	7.51351
4	24417296	24417407	0	0	9.89189	3.75676
6	14548848	14548959	0	0	3.2973	3.75676
6	24125481	24125592	0	0	9.89189	3.75676
7	4919448	4919559	0	0	3.2973	3.75676
7	25802227	25802338	0	0	3.2973	3.75676
8	16956143	16956254	0	0	9.89189	11.2703
9	5776750	5776861	0	0	3.2973	7.51351
9	21059080	21059191	0	0	9.89189	3.75676
10	11759882	11759993	0	0	56.0541	15.027
12	14413319	14413430	0	0	9.89189	3.75676
1	9596739	9596851	0	0	3.26786	3.72321
1	10359395	10359507	0	0	3.26786	3.72321
1	22495384	22495496	0	0	3.26786	3.72321
1	36308967	36309079	0	0	3.26786	11.1696
2	4624836	4624948	0	0	3.26786	3.72321
2	8952343	8952455	0	0	3.26786	11.1696
3	18622962	18623074	0	0	6.53571	7.44643
3	27122431	27122543	0	0	3.26786	3.72321
4	16945003	16945115	0	0	9.80357	7.44643
5	12052567	12052679	0	0	13.0714	26.0625
7	19250099	19250211	0	0	3.26786	14.8929
8	16242550	16242662	0	0	3.26786	3.72321
11	15052575	15052687	0	0	3.26786	11.1696
2	1367179	1367292	0	0	6.47788	7.38053
2	1748072	1748185	0	0	3.23894	7.38053
2	18920997	18921110	0	0	19.4336	3.69027
2	27229247	27229360	0	0	3.23894	7.38053
2	30014783	30014896	0	0	3.23894	7.38053
3	7593167	7593280	0	0	3.23894	3.69027
3	23112340	23112453	0	0	6.47788	11.0708
4	16880689	16880802	0	0	3.23894	7.38053
4	18631312	18631425	0	0	3.23894	3.69027
4	26560950	26561063	0	0	6.47788	11.0708
4	28659444	28659557	0	0	38.8673	22.1416
5	15051216	15051329	0	0	3.23894	7.38053
6	12812064	12812177	0	0	3.23894	3.69027
9	1221366	1221479	0	0	3.23894	3.69027
11	2534271	2534384	0	0	3.23894	3.69027
1	8301652	8301766	0	0	3.21053	14.6316
2	13039275	13039389	0	0	6.42105	7.31579
3	33453960	33454074	0	0	3.21053	3.65789
4	12201715	12201829	0	0	6.42105	3.65789
4	21056856	21056970	0	0	16.0526	10.9737
7	13059274	13059388	0	0	16.0526	14.6316
9	4020353	4020467	0	0	3.21053	7.31579
11	2736343	2736457	0	0	6.42105	3.65789
11	21228714	21228828	0	0	19.2632	18.2895
12	2374693	2374807	0	0	9.63158	7.31579
12	25559657	25559771	0	0	3.21053	3.65789
1	21232590	21232705	0	0	3.18261	3.62609
3	9069527	9069642	0	0	3.18261	3.62609
5	16191850	16191965	0	0	6.36522	7.25217
12	22233580	22233695	0	0	3.18261	3.62609
1	10806443	10806559	0	0	9.46552	3.59483
3	17902886	17903002	0	0	6.31034	3.59483
4	21353106	21353222	0	0	9.46552	3.59483
5	7196518	7196634	0	0	6.31034	3.59483
5	24324847	24324963	0	0	18.931	21.569
2	2418151	2418268	0	0	9.38462	10.6923
3	2066455	2066572	0	0	3.12821	7.12821
7	28435067	28435184	0	0	3.12821	7.12821
1	25155542	25155660	0	0	6.20339	10.6017
2	31067128	31067246	0	0	3.10169	10.6017
4	32835187	32835305	0	0	3.10169	7.0678
7	9219793	9219911	0	0	9.30508	10.6017
8	1121992	1122110	0	0	9.30508	7.0678
9	3707480	3707598	0	0	6.20339	7.0678
11	21230146	21230264	0	0	176.797	70.678
12	13663708	13663826	0	0	6.20339	14.1356
2	29382525	29382644	0	0	6.15126	3.5042
3	22964538	22964657	0	0	18.4538	10.5126
4	30757477	30757596	0	0	43.0588	28.0336
5	10976172	10976291	0	0	9.22689	7.0084
6	10795723	10795842	0	0	150.706	80.5966
11	10928226	10928345	0	0	83.042	56.0672
1	42261536	42261656	0	0	6.1	6.95
2	8948672	8948792	0	0	12.2	10.425
4	19567130	19567250	0	0	6.1	3.475
11	780852	780972	0	0	3.05	6.95
12	2371764	2371884	0	0	12.2	13.9
1	3777121	3777242	0	0	15.124	6.89256
11	27104645	27104766	0	0	36.2975	17.2314
11	28855391	28855512	0	0	3.02479	10.3388
3	16225191	16225313	0	0	75	51.2705
6	27104894	27105016	0	0	15	3.41803
1	10807926	10808049	0	0	14.878	3.39024
3	5217524	5217647	0	0	5.95122	6.78049
4	26639830	26639953	0	0	2.97561	6.78049
8	11396818	11396941	0	0	2.97561	10.1707
1	17975863	17975987	0	0	5.90323	3.3629
2	29345994	29346118	0	0	2.95161	6.72581
3	5437671	5437795	0	0	11.8065	3.3629
5	23508329	23508453	0	0	8.85484	3.3629
6	18067367	18067491	0	0	17.7097	13.4516
7	7047054	7047178	0	0	8.85484	3.3629
8	3022773	3022897	0	0	2.95161	10.0887
9	9923015	9923139	0	0	5.90323	3.3629
10	21027931	21028055	0	0	2.95161	6.72581
11	22218515	22218639	0	0	5.90323	6.72581
1	22103098	22103223	0	0	5.856	3.336
2	34226904	34227029	0	0	8.784	3.336
3	4728915	4729040	0	0	8.784	3.336
3	17910928	17911053	0	0	5.856	6.672
4	31805543	31805668	0	0	8.784	3.336
10	15357516	15357641	0	0	5.856	16.68
11	267760	267885	0	0	43.92	26.688
12	630611	630736	0	0	2.928	10.008
1	17700456	17700582	0	0	61	36.4048
6	19506629	19506755	0	0	14.5238	6.61905
8	3667196	3667322	0	0	8.71429	3.30952
5	16190341	16190468	0	0	14.4094	3.28346
11	17405481	17405608	0	0	60.5197	19.7008
3	32811120	32811248	0	0	74.3438	42.3516
6	3058072	3058200	0	0	8.57812	9.77344
6	4213412	4213540	0	0	5.71875	6.51562
6	19581167	19581295	0	0	8.57812	3.25781
12	25902036	25902164	0	0	2.85938	6.51562
3	5551230	5551359	0	0	2.83721	9.69767
3	12311534	12311663	0	0	2.83721	6.46512
6	9587744	9587873	0	0	28.3721	3.23256
7	24963996	24964125	0	0	2.83721	6.46512
8	253324	253453	0	0	5.67442	12.9302
8	5354324	5354453	0	0	5.67442	3.23256
8	18127134	18127263	0	0	39.7209	9.69767
9	19425689	19425818	0	0	5.67442	16.1628
1	32779308	32779438	0	0	2.81538	6.41538
8	8328877	8329007	0	0	5.63077	3.20769
8	11989223	11989353	0	0	11.2615	3.20769
8	22503695	22503825	0	0	5.63077	6.41538
1	1949078	1949209	0	0	2.79389	9.54962
1	24899229	24899360	0	0	2.79389	9.54962
5	10975959	10976090	0	0	5.58779	3.18321
5	21615956	21616087	0	0	2.79389	15.916
6	13567353	13567484	0	0	16.7634	9.54962
8	20907804	20907935	0	0	5.58779	6.36641
1	29436102	29436234	0	0	2.77273	9.47727
9	14729017	14729149	0	0	47.1364	12.6364
2	28946694	28946827	0	0	5.50376	3.13534
3	9448082	9448215	0	0	8.25564	6.27068
5	8701575	8701708	0	0	5.50376	9.40602
2	16607288	16607422	0	0	2.73134	6.22388
4	32843033	32843167	0	0	5.46269	6.22388
2	8654350	8654485	0	0	5.42222	3.08889
3	26617133	26617268	0	0	2.71111	12.3556
6	6753149	6753284	0	0	10.8444	3.08889
6	30663149	30663284	0	0	8.13333	12.3556
2	14924066	14924202	0	0	13.4559	12.2647
3	32972961	32973097	0	0	10.7647	3.06618
11	10102007	10102143	0	0	10.7647	3.06618
2	8949953	8950090	0	0	5.34307	6.08759
3	25130723	25130860	0	0	16.0292	9.13139
5	24327822	24327959	0	0	5.34307	18.2628
7	27549866	27550003	0	0	2.67153	15.219
10	13739113	13739250	0	0	5.34307	6.08759
4	4719939	4720077	0	0	7.95652	12.087
4	18433439	18433577	0	0	2.65217	6.04348
11	17405874	17406012	0	0	58.3478	48.3478
1	25931362	25931501	0	0	5.26619	3
2	14926726	14926865	0	0	5.26619	3
3	12497354	12497493	0	0	5.26619	3
8	22330121	22330260	0	0	5.26619	9
1	17326742	17326883	0	0	5.19149	8.87234
1	32855449	32855590	0	0	10.383	5.91489
6	8933818	8933959	0	0	10.383	5.91489
10	16366196	16366337	0	0	5.19149	5.91489
3	12106499	12106641	0	0	7.73239	5.87324
5	25496075	25496217	0	0	5.15493	5.87324
6	13567574	13567716	0	0	18.0423	5.87324
12	672507	672649	0	0	5.15493	11.7465
12	1111285	1111427	0	0	2.57746	8.80986
3	31332162	31332305	0	0	0	20.4126
11	27104028	27104171	0	0	48.6294	29.1608
1	31652752	31652896	0	0	5.08333	2.89583
3	15029563	15029707	0	0	22.875	11.5833
3	26357536	26357680	0	0	2.54167	8.6875
5	2403116	2403260	0	0	12.7083	5.79167
6	25969401	25969545	0	0	7.625	8.6875
7	5616839	5616983	0	0	27.9583	17.375
11	19288330	19288474	0	0	7.625	2.89583
2	7950956	7951101	0	0	22.7172	37.3862
8	7701340	7701485	0	0	12.6207	8.62759
2	14459106	14459252	0	0	10.0274	2.85616
2	29824276	29824422	0	0	2.50685	8.56849
4	30759795	30759941	0	0	218.096	148.521
2	19488191	19488339	0	0	12.3649	19.723
5	2346005	2346154	0	0	12.2819	16.7919
6	18065902	18066051	0	0	2.45638	5.59732
3	17909327	17909477	0	0	9.76	8.34
3	17910470	17910620	0	0	9.76	11.12
8	21006110	21006260	0	0	24.4	8.34
12	21852546	21852696	0	0	7.32	5.56
2	33812156	33812307	0	0	2.42384	5.52318
1	24961487	24961639	0	0	7.22368	8.23026
2	35516817	35516969	0	0	9.63158	5.48684
3	15706642	15706794	0	0	19.2632	10.9737
6	4798895	4799048	0	0	4.78431	5.45098
7	21521278	21521431	0	0	2.39216	8.17647
3	23920757	23920911	0	0	9.50649	8.12338
4	28658244	28658398	0	0	30.8961	13.539
6	18016628	18016783	0	0	0	13.4516
8	461521	461676	0	0	2.36129	5.38065
8	11108034	11108189	0	0	2.36129	5.38065
3	2143500	2143656	0	0	7.03846	10.6923
3	22491152	22491308	0	0	11.7308	10.6923
11	17409449	17409605	0	0	37.5385	29.4038
3	13584311	13584468	0	0	2.33121	5.3121
2	1570337	1570495	0	0	9.26582	13.1962
3	21587975	21588133	0	0	4.63291	2.63924
4	29869627	29869785	0	0	4.63291	5.27848
4	32929114	32929272	0	0	67.1772	44.8671
11	27104897	27105055	0	0	25.481	13.1962
8	9062514	9062675	0	0	11.3665	12.9503
5	23464298	23464460	0	0	11.2963	2.57407
1	37022981	37023144	0	0	4.4908	7.67485
5	151225	151388	0	0	6.7362	7.67485
3	25178258	25178422	0	0	11.1585	10.1707
7	13060431	13060595	0	0	37.939	20.3415
8	14969979	14970143	0	0	29.0122	15.2561
12	17275247	17275411	0	0	22.3171	17.7988
6	19507574	19507739	0	0	8.87273	2.52727
2	25680026	25680192	0	0	2.20482	7.53614
3	9070129	9070296	0	0	4.38323	12.485
2	14459358	14459526	0	0	4.35714	12.4107
3	23924962	23925130	0	0	6.53571	4.96429
3	30258977	30259145	0	0	4.35714	9.92857
6	4264524	4264692	0	0	2.17857	4.96429
10	22704625	22704793	0	0	8.71429	4.96429
12	20505257	20505426	0	0	6.49704	4.93491
2	33547778	33547948	0	0	10.7647	2.45294
8	9112374	9112544	0	0	4.30588	7.35882
8	20992174	20992344	0	0	8.61176	2.45294
7	13058994	13059165	0	0	12.8421	9.75439
12	13694179	13694350	0	0	6.42105	2.4386
2	27747000	27747172	0	0	4.25581	2.42442
8	26685628	26685800	0	0	2.12791	12.1221
8	16241224	16241397	0	0	4.23121	9.64162
8	20990044	20990218	0	0	27.3448	9.58621
1	4157755	4157930	0	0	10.4571	7.14857
1	34583407	34583582	0	0	8.36571	4.76571
6	30897617	30897793	0	0	6.23864	2.36932
5	18429990	18430167	0	0	4.13559	2.35593
8	22007701	22007878	0	0	4.13559	4.71186
2	7955289	7955467	0	0	10.2809	9.37079
9	14234375	14234554	0	0	22.4916	18.6369
11	18476675	18476854	0	0	4.08939	11.648
1	17160158	17160339	0	0	4.0442	4.60773
2	17545946	17546127	0	0	18.1989	20.7348
4	31590795	31590976	0	0	18.1989	9.21547
8	4049944	4050125	0	0	4.0442	11.5193
9	2405287	2405468	0	0	4.0442	2.30387
1	26939102	26939284	0	0	6.03297	9.16484
4	30760969	30761151	0	0	62.3407	52.6978
6	3057368	3057552	0	0	13.9239	6.79891
1	6769850	6770035	0	0	7.91351	2.25405
5	21615319	21615504	0	0	3.95676	4.50811
3	4902484	4902670	0	0	3.93548	13.4516
1	39015903	39016090	0	0	1.95722	13.3797
3	25178603	25178790	0	0	5.87166	13.3797
9	22099243	22099432	0	0	5.80952	4.4127
4	12627032	12627222	0	0	40.4526	24.1421
7	5197737	5197927	0	0	63.5684	19.7526
6	16999483	16999675	0	0	22.875	15.2031
11	18476393	18476587	0	0	9.43299	6.44845
6	11768630	11768825	0	0	11.2615	12.8308
12	19373955	19374151	0	0	18.6735	10.6378
9	17586422	17586619	0	0	9.28934	6.35025
7	21714060	21714258	0	0	5.54545	10.5303
3	30639692	30639891	0	0	14.7136	2.09548
5	27867677	27867876	0	0	3.67839	6.28643
7	13060684	13060883	0	0	95.6382	54.4824
8	15518047	15518246	0	0	3.67839	10.4774
3	33702546	33702746	0	0	31.11	33.36
12	6938296	6938497	0	0	3.64179	4.14925
1	17701648	17701850	0	0	103.277	82.5743
3	17910070	17910272	0	0	9.05941	16.5149
8	22193694	22193896	0	0	67.0396	53.6733
1	31998961	31999165	0	0	1.79412	6.13235
6	12658138	12658343	0	0	5.3561	6.10244
5	149963	150169	0	0	10.6602	10.1214
9	13155128	13155335	0	0	3.53623	6.04348
1	26938697	26938905	0	0	7.03846	10.024
1	23247508	23247717	0	0	14.0096	9.97608
9	21045382	21045591	0	0	120.833	155.627
10	21621859	21622068	0	0	61.2919	31.9234
1	3777510	3777721	0	0	12.1422	23.7156
11	17409958	17410169	0	0	22.5498	11.8578
5	24324546	24324759	0	0	6.87324	1.95775
10	21622918	21623131	0	0	91.0704	35.2394
8	9224696	9224911	0	0	3.40465	3.87907
2	22622846	22623063	0	0	5.05991	3.84332
5	27990332	27990549	0	0	5.05991	3.84332
4	26161270	26161488	0	0	33.578	32.5183
8	11988696	11988914	0	0	10.0734	3.82569
8	21227664	21227885	0	0	3.31222	11.3213
11	5808809	5809031	0	0	3.2973	15.027
8	21008009	21008232	0	0	39.3901	35.5291
8	11988234	11988458	0	0	8.16964	5.58482
11	15224153	15224377	0	0	9.80357	3.72321
5	16187610	16187835	0	0	4.88	5.56
8	17188107	17188334	0	0	8.06167	11.022
2	7956577	7956805	0	0	4.81579	25.6053
9	11859038	11859276	0	0	56.8992	22.7773
3	12498801	12499043	0	0	3.02479	13.7851
4	27362115	27362357	0	0	4.53719	3.44628
5	17435850	17436094	0	0	21	20.5082
4	27877834	27878080	0	0	56.5366	74.5854
7	9215899	9216145	0	0	4.46341	5.08537
11	400031	400281	0	0	4.392	6.672
11	14775385	14775641	0	0	21.4453	13.0312
12	19457820	19458076	0	0	12.8672	1.62891
2	22622462	22622720	0	0	5.67442	6.46512
8	10188789	10189048	0	0	7.06564	4.83012
9	19424947	19425210	0	0	8.34981	12.6844
1	41826367	41826633	0	0	2.75188	6.27068
5	159814	160080	0	0	6.8797	14.109
5	22712629	22712896	0	0	2.74157	3.1236
8	11395899	11396166	0	0	19.191	23.427
7	5198439	5198710	0	0	141.808	96.941
6	19508621	19508896	0	0	5.32364	6.06545
11	1835304	1835579	0	0	5.32364	4.54909
4	30760425	30760702	0	0	105.704	45.1625
8	14450610	14450890	0	0	7.84286	1.48929
7	5618456	5618737	0	0	46.8897	41.5516
9	14235425	14235709	0	0	2.57746	7.34155
3	33704093	33704382	0	0	50.6574	40.4014
9	19427389	19427683	0	0	7.46939	11.3469
7	21995991	21996286	0	0	32.2576	15.5492
2	7957072	7957369	0	0	12.3232	18.2525
2	7110449	7110752	0	0	20.5347	4.12871
8	8328213	8328521	0	0	3.56494	16.2468
12	6406421	6406730	0	0	37.9029	29.6893
9	8036442	8036753	0	0	20.0064	13.4084
3	23920992	23921304	0	0	23.4615	26.7308
5	24327189	24327530	0	0	2.14663	9.78299
8	21005414	21005757	0	0	3.20117	7.29446
11	21230640	21230988	0	0	52.5862	59.9138
11	21232141	21232504	0	0	38.314	33.314
12	6406838	6407202	0	0	3.01648	10.3104
2	18693553	18693922	0	0	113.073	71.1951
2	18693080	18693450	0	0	7.91351	5.63514
7	5615026	5615405	0	0	18.3483	9.90237
3	33706703	33707090	0	0	53.907	32.3256
8	21526696	21527086	0	0	15.9538	9.62308
3	12676480	12676876	0	0	7.39394	13.6894
6	16588821	16589239	0	0	9.63158	13.9665
4	4720839	4721263	0	0	25.033	8.85142
5	3167907	3168341	0	0	23.6129	21.1382
8	11395117	11395564	0	0	6.55034	3.73154
8	11396277	11396727	0	0	24.4	21.3133
7	5197158	5197615	0	0	41.6455	25.5492
8	17187563	17188028	0	0	14.1677	15.2452
6	19028736	19029204	0	0	7.82051	10.6923
8	21006634	21007103	0	0	49.9446	58.6823
3	16224369	16224898	0	0	64.344	48.0851
8	22193048	22193591	0	0	68.0773	52.221
12	19458170	19458714	0	0	47.0956	32.1949
8	9821318	9821880	0	0	22.7936	16.3238
8	21007264	21007835	0	0	29.4851	49.6602
5	5150052	5150665	0	0	21.4943	16.3263
3	23469724	23470385	0	0	28.7927	20.1876
7	5199495	5200165	0	0	37.1463	29.2522
6	13582415	13583356	0	0	20.2253	18.169
12	16532538	16533535	0	0	20.5577	15.8937
7	21993545	21994022	0	1.03983	56.0126	41.0881
3	4634990	4635393	0	1.23077	8.1737	10.3474
1	17702241	17702634	0	1.26209	82.8855	35.0153
4	30482326	30482707	0	1.30184	4.80315	5.47244
1	27933977	27934329	0	1.40909	3.11932	4.73864
4	24067340	24067692	0	1.40909	5.19886	5.9233
4	31589575	31589912	0	1.47181	16.2908	14.8487
4	31883459	31883786	0	1.51682	54.844	45.9083
3	12680308	12680633	0	1.52615	6.75692	10.2646
11	17406190	17406514	0	1.53086	57.6111	42.4722
8	5355301	5355603	0	1.64238	3.63576	9.66556
12	14948372	14948673	0	1.64784	10.9435	6.92691
8	22488615	22488891	0	1.7971	3.97826	6.04348
7	13059920	13060181	0	1.90038	64.5057	47.931
12	20876402	20876656	0	1.95276	18.7323	14.7756
11	18288366	18288613	0	2.0081	14.8178	20.2591
4	28656885	28657122	0	2.09283	47.8734	40.4684
7	5199182	5199416	0	2.11966	81.3333	62.3718
8	22011085	22011313	0	2.17544	4.81579	5.48684
3	22965099	22965322	0	2.22422	24.6188	18.6996
11	27101615	27101834	0	2.26484	61.8356	36.1781
3	652197	652413	0	2.2963	6.77778	5.79167
4	26162864	26163079	0	2.30698	44.2605	42.6698
6	26237822	26238037	0	2.30698	1.70233	5.8186
9	11861407	11862049	0	2.31776	26.2243	24.6822
1	37023366	37023578	0	2.33962	10.3585	5.90094
8	5357507	5357718	0	2.35071	10.4076	11.8578
2	11497525	11497732	0	2.39614	5.30435	6.04348
9	6466987	6467190	0	2.44335	21.6355	24.6502
1	12656156	12656349	0	2.56995	5.68912	2.16062
6	3729948	3730136	0	2.6383	5.84043	4.43617
1	17703317	17703501	0	2.69565	39.7826	22.663
6	18067697	18067881	0	2.69565	45.75	24.9293
10	19148199	19148382	0	2.71038	4	15.9508
11	21231462	21231644	0	2.72527	88.4835	77.9011
1	28333116	28333294	0	2.78652	8.22472	9.37079
9	1213266	1213444	0	2.78652	10.2809	2.3427
8	25092036	25092212	0	2.81818	2.07955	11.8466
5	23477358	23477530	0	2.88372	2.12791	7.27326
3	12909221	12909392	0	2.90058	2.14035	7.31579
7	24961869	24962040	0	2.90058	4.2807	2.4386
3	26357794	26357963	0	2.93491	28.1538	29.6095
2	28939941	28940106	0	3.00606	4.43636	5.05455
11	13366577	13366737	0	3.1	4.575	13.0312
7	23797497	23797654	0	3.15924	4.66242	10.6242
4	26161637	26161793	0	3.17949	23.4615	24.0577
4	23868413	23868566	0	3.24183	11.9608	5.45098
3	8740522	8740673	0	3.28477	2.42384	5.52318
3	23112564	23112713	0	3.32886	12.2819	2.79866
5	24539180	24539329	0	3.32886	9.8255	2.79866
8	5353551	5353698	0	3.37415	4.97959	11.3469
3	12342073	12342219	0	3.39726	5.0137	11.4247
9	19428127	19428273	0	3.39726	7.52055	2.85616
2	8120909	8121053	0	3.44444	2.54167	8.6875
3	22747083	22747227	0	3.44444	5.08333	2.89583
6	27274814	27274958	0	3.44444	2.54167	11.5833
8	18123926	18124069	0	3.46853	23.035	14.5804
8	23848378	23848663	0	3.4807	12.8421	11.7053
3	1160650	1160790	0	3.54286	7.84286	5.95714
7	5198008	5198147	0	3.56835	84.259	51
3	23628689	23628956	0	3.71536	6.85393	4.68539
12	2373710	2373843	0	3.72932	24.7669	15.6767
8	5354612	5354741	0	3.84496	14.186	3.23256
4	30757674	30757801	0	3.90551	72.0472	52.5354
1	33521990	33522117	0	3.90551	5.76378	16.4173
4	29966507	29966632	0	3.968	2.928	13.344
1	22606135	22606257	0	4.06557	6	10.2541
1	39432154	39432271	0	4.23932	12.5128	10.6923
3	13832637	13832753	0	4.27586	18.931	3.59483
12	26327309	26327538	0	4.33188	6.39301	10.9258
9	4393032	4393146	0	4.35088	6.42105	18.2895
6	27496155	27496269	0	4.35088	12.8421	10.9737
1	33036819	33036931	0	4.42857	9.80357	11.1696
2	19357001	19357113	0	4.42857	9.80357	11.1696
7	24680065	24680288	0	4.44843	8.20628	7.47982
4	23557521	23557632	0	4.46847	3.2973	15.027
8	8766910	8767020	0	4.50909	3.32727	15.1636
9	2698742	2698851	0	4.55046	13.4312	3.82569
6	3082476	3082693	0	4.57143	10.1198	15.3733
12	12150576	12150684	0	4.59259	3.38889	19.3056
4	28660724	28660831	0	4.63551	23.9439	15.5888
7	5195892	5196103	0	4.70142	34.6919	35.5735
1	23247988	23248195	0	4.79227	7.07246	10.0725
6	11767944	11768047	0	4.81553	14.2136	32.3883
2	13913558	13913661	0	4.81553	14.2136	8.09709
1	27307150	27307456	0	4.86275	11.9608	10.902
4	3822953	3823055	0	4.86275	10.7647	8.17647
8	10034166	10034267	0	4.91089	72.4752	41.2871
12	4524786	4524886	0	4.96	3.66	12.51
3	5811758	5811857	0	5.0101	11.0909	4.21212
1	22206205	22206303	0	5.06122	7.46939	12.7653
12	13697999	13698097	0	5.06122	3.73469	12.7653
10	1193595	1193790	0	5.08718	11.2615	10.6923
5	13515831	13515928	0	5.1134	22.6392	4.29897
10	18293075	18293171	0	5.16667	15.25	60.8125
8	25122133	25122229	0	5.16667	19.0625	34.75
9	11861232	11861328	0	5.16667	11.4375	30.4062
10	19964319	19964415	0	5.16667	7.625	8.6875
6	18017600	18017695	0	5.22105	30.8211	13.1684
7	454592	454686	0	5.2766	38.9362	22.1809
4	18425297	18425389	0	5.3913	3.97826	13.5978
11	27102416	27102690	0	5.43066	42.7445	28.9161
5	5036133	5036224	0	5.45055	16.0879	32.0769
10	13764135	13764225	0	5.51111	32.5333	4.63333
11	22013444	22013624	0	5.51111	22.3667	11.5833
11	1298759	1298849	0	5.51111	16.2667	13.9
4	25563951	25564041	0	5.51111	20.3333	4.63333
2	16884122	16884212	0	5.51111	12.2	4.63333
4	4417225	4417314	0	5.57303	4.11236	28.1124
2	5237853	5237942	0	5.57303	8.22472	18.7416
11	12681327	12681415	0	5.63636	12.4773	4.73864
8	15663155	15663242	0	5.70115	4.2069	14.3793
7	20275544	20275630	0	5.76744	8.51163	43.6395
6	21377181	21377267	0	5.76744	25.5349	9.69767
2	28105411	28105497	0	5.76744	12.7674	14.5465
6	23591169	23591255	0	5.76744	8.51163	9.69767
1	675013	675098	0	5.83529	25.8353	4.90588
6	3084151	3084235	0	5.90476	21.7857	4.96429
4	26161925	26162008	0	5.9759	26.4578	50.241
7	20293754	20293837	0	5.9759	8.81928	45.2169
7	13062398	13062481	0	5.9759	13.2289	35.1687
5	27946736	27946902	0	5.9759	8.81928	12.5602
10	18727242	18727489	0	6.02429	11.8543	16.8826
8	27875872	27876036	0	6.04878	4.46341	12.7134
8	3294598	3294679	0	6.12346	18.0741	30.8889
1	17704175	17704335	0	6.2	38.8875	15.6375
7	3673674	3673754	0	6.2	4.575	20.85
3	21958404	21958484	0	6.2	9.15	15.6375
8	10845373	10845452	0	6.27848	9.26582	10.557
4	31590488	31590565	0	6.44156	28.5195	43.3247
5	22638526	22638603	0	6.44156	4.75325	16.2468
5	22767423	22767576	0	6.48366	14.3529	10.902
4	26163280	26163356	0	6.52632	77.0526	93.2763
1	20490582	20490658	0	6.52632	14.4474	16.4605
6	11092062	11092138	0	6.52632	4.81579	21.9474
2	20890663	20890738	0	6.61333	9.76	16.68
7	21916399	21916473	0	6.7027	39.5676	5.63514
6	21804702	21804776	0	6.7027	0	16.9054
2	2615819	2615892	0	6.79452	20.0548	45.6986
7	23121982	23122054	0	6.88889	20.3333	17.375
2	18736134	18736205	0	6.98592	46.3944	11.7465
5	1511091	1511162	0	6.98592	20.6197	17.6197
8	5362171	5362242	0	6.98592	10.3099	11.7465
4	23052166	23052372	0	7.2233	19.5437	16.1942
1	10625267	10625335	0	7.29412	5.38235	18.3971
9	115601	115669	0	7.29412	0	18.3971
4	19566871	19567006	0	7.34815	8.13333	9.26667
5	29635552	29635619	0	7.40299	21.8507	6.22388
3	946573	946707	0	7.40299	2.73134	24.8955
5	12494743	12494809	0	7.51515	16.6364	12.6364
8	17188809	17188874	0	7.63077	22.5231	6.41538
1	42741830	42741895	0	7.63077	0	19.2462
11	17409710	17409839	0	7.68992	39.7209	19.3953
4	4600936	4601065	0	7.68992	31.2093	9.69767
5	22276367	22276431	0	7.75	5.71875	39.0937
5	24864581	24864645	0	7.75	11.4375	19.5469
4	1747186	1747310	0	8	11.8065	16.8145
8	5356755	5356879	0	8	5.90323	20.1774
10	13103282	13103344	0	8	0	20.1774
2	21880309	21880371	0	8	11.8065	6.72581
3	7366860	7366983	0	8.06504	8.92683	10.1707
7	14235158	14235219	0	8.13115	12	41.0164
9	13173696	13173757	0	8.13115	0	20.5082
3	34409001	34409062	0	8.13115	6	13.6721
9	18516216	18516277	0	8.13115	6	13.6721
8	4379552	4379613	0	8.13115	12	6.83607
6	14340386	14340446	0	8.26667	67.1	34.75
6	21426591	21426650	0	8.40678	6.20339	14.1356
1	38342336	38342453	0	8.47863	12.5128	14.2564
8	26181393	26181451	0	8.55172	82.0345	14.3793
6	11630045	11630103	0	8.55172	12.6207	21.569
6	13439070	13439127	0	8.70175	38.5263	80.4737
5	5499351	5499408	0	8.70175	6.42105	21.9474
4	5662453	5662510	0	8.70175	19.2632	7.31579
3	9282490	9282546	0	8.85714	26.1429	22.3393
5	3166764	3166875	0	8.93694	19.7838	3.75676
8	20244135	20244190	0	9.01818	79.8545	7.58182
12	2371492	2371657	0	9.01818	22.1818	32.8545
12	13390410	13390464	0	9.18519	216.889	208.5
6	28104879	28104932	0	9.35849	55.2453	23.6038
2	34030210	34030263	0	9.35849	27.6226	23.6038
12	13529092	13529197	0	9.44762	27.8857	15.8857
3	12448159	12448211	0	9.53846	14.0769	8.01923
2	17551390	17551441	0	9.72549	7.17647	24.5294
5	8136659	8136710	0	9.72549	7.17647	16.3529
8	5139637	5139688	0	9.72549	7.17647	16.3529
8	9115993	9116043	0	9.92	43.92	33.36
7	14242357	14242407	0	9.92	43.92	8.34
6	24735628	24735728	0	9.92	14.64	16.68
9	16963053	16963152	0	10.0202	81.3333	33.697
1	11621740	11621789	0	10.1224	14.9388	17.0204
1	14379961	14380010	0	10.1224	14.9388	8.5102
3	24177142	24177191	0	10.1224	14.9388	8.5102
2	19181912	19182009	0	10.2268	15.0928	30.0928
2	8436190	8436287	0	10.2268	3.7732	17.1959
11	12044812	12044908	0	10.3333	49.5625	17.375
8	5374843	5374891	0	10.3333	22.875	8.6875
6	9770403	9770450	0	10.5532	15.5745	17.7447
10	1194237	1194284	0	10.5532	15.5745	17.7447
1	11781668	11781760	0	10.7826	31.8261	4.53261
3	13365698	13365744	0	10.7826	7.95652	18.1304
12	12027595	12027686	0	10.9011	12.0659	27.4945
1	21700717	21700808	0	10.9011	12.0659	13.7473
11	28788045	28788090	0	11.0222	8.13333	18.5333
10	18292849	18292981	0	11.2727	33.2727	47.3864
4	23050411	23050542	0	11.3588	22.3511	15.916
4	9121109	9121152	0	11.5349	17.0233	58.186
4	19518372	19518415	0	11.5349	8.51163	19.3953
5	27910712	27910754	0	11.8095	17.4286	29.7857
1	29317961	29318003	0	11.8095	8.71429	19.8571
3	29074967	29075009	0	11.8095	17.4286	9.92857
6	18127146	18127229	0	11.9518	35.2771	25.1205
8	7817972	7818055	0	11.9518	17.6386	15.0723
7	4713264	4713305	0	12.0976	26.7805	10.1707
11	1366705	1366827	0	12.1967	21	10.2541
6	1553084	1553165	0	12.2469	126.519	36.037
1	10626678	10626718	0	12.4	18.3	10.425
6	17843839	17843918	0	12.557	9.26582	21.1139
12	12884766	12884839	0	13.589	15.0411	17.137
2	35273023	35273096	0	13.589	25.0685	5.71233
12	5507131	5507202	0	13.9718	15.4648	11.7465
5	24862469	24862529	0	16.5333	18.3	27.8
2	23768827	23768917	0	16.5333	24.4	4.63333
11	18683231	18683290	0	16.8136	43.4237	91.8814
7	14200890	14200948	0	17.1034	69.4138	50.3276
12	11154316	11154374	0	17.1034	31.5517	21.569
6	28265454	28265569	0	17.2522	19.0957	21.7565
12	11816834	11816888	0	18.3704	33.8889	15.4444
4	9144768	9144821	0	18.717	6.90566	23.6038
6	27878079	27878131	0	19.0769	7.03846	24.0577
3	25532140	25532190	0	19.84	241.56	116.76
4	28658040	28658137	0	20.4536	30.1856	55.8866
9	13710131	13710179	0	20.6667	61	86.875
8	14146003	14146075	0	20.6667	30.5	23.1667
11	17407129	17407906	0.528958	0.638353	86.6718	55.8147
1	17700770	17701543	0.531695	1.28331	58.7115	41.5382
3	33703077	33703805	0.56456	0.681319	31.6731	22.3393
3	33704670	33705319	0.633282	0.764253	53.0108	34.6965
5	16188194	16190091	0.649974	0.522931	57.3021	54.9552
2	14457284	14457848	0.728723	5.2766	24.0106	11.0904
11	21229354	21229904	0.747273	0	43.92	27.2945
3	269165	271158	0.824887	0	81.1701	59.8404
7	5617627	5618125	0.825301	0.995984	45.5663	21.7711
3	33705632	33706107	0.865263	1.04421	71.6589	50.9179
2	8949145	8949612	0.880086	0	25.0792	31.2527
7	5196663	5197067	1.01733	1.22772	38.9554	33.0297
6	2472812	2473195	1.07311	0	12.423	5.44386
11	15342805	15343187	1.07592	1.29843	9.58115	20.7408
4	12627888	12628262	1.09893	1.3262	28.3797	18.9545
11	15223482	15223856	1.09893	5.30481	7.82888	14.4947
4	25564725	25565094	1.11382	0	7.93496	9.04065
12	737346	737714	1.11685	6.73913	11.9348	11.3315
8	5355894	5356251	1.15126	1.38936	10.2521	9.34454
2	3114657	3115010	1.16431	0	18.6629	7.08782
4	31591847	31592199	1.16761	2.81818	61.3466	45.017
11	17406693	17407037	1.19477	1.44186	41.4942	37.5785
1	42240019	42240362	1.19825	0	12.8047	3.64723
1	17699999	17700337	1.21598	0	46.5621	28.3757
9	11859505	11861125	1.26852	1.53086	36.3741	29.087
6	19511041	19511364	1.27245	3.07121	12.4644	15.4923
12	19390537	19390851	1.30892	0	72.2675	35.8567
10	18726646	18726959	1.3131	0	7.01597	6.66134
6	19596672	19596975	1.35644	0	3.62376	11.0099
11	27103494	27103789	1.39322	0	57.0712	25.4441
10	18293468	18294051	1.40995	0.850772	45.8285	34.3328
3	12225231	12226089	1.43706	0.578089	13.2238	11.1783
4	31885065	31885347	1.45745	0	24.6596	14.7872
11	27102057	27102338	1.46263	0	53.4021	29.6797
11	17408127	17408401	1.5	0	38.7372	45.6569
4	32846947	32847215	1.53358	0	5.46269	9.33582
1	30413711	30413975	1.55682	0	6.93182	7.89773
3	15030003	15030261	1.59302	0	11.3488	4.84884
2	17586225	17586478	1.62451	1.96047	21.6996	3.29644
4	26162411	26162659	1.65726	2	69.3629	45.3992
4	31591482	31591729	1.66397	0	26.6721	28.7004
12	7990288	7990522	1.75641	2.11966	7.82051	17.8205
3	23921793	23922721	1.77155	1.06897	18.5366	17.0754
3	25526927	25527153	1.81858	0	9.71681	3.69027
3	16867805	16868030	1.82667	4.40889	16.2667	3.70667
12	1182563	1182781	1.88532	2.27523	15.1101	11.4771
8	17185477	17187434	1.89014	4.81553	28.4272	16.4073
7	5616289	5616718	1.91608	0	44.3636	21.3846
5	24329687	24329901	1.92056	0	5.13084	7.79439
8	20244441	20244652	1.94787	0	12.1422	11.8578
3	12677728	12677937	1.96651	0	22.7656	7.98086
1	5584053	5584257	2.01471	0	14.3529	10.2206
4	31886638	31886837	2.06533	0	34.9447	20.9548
7	28090428	28090621	2.12953	2.56995	41.7202	19.4456
8	234176	234365	2.1746	0	27.1111	6.61905
7	13061784	13062152	2.2337	0	81.5543	63.4565
3	7435983	7436167	2.2337	0	9.94565	9.06522
11	12121528	12121711	2.2459	16.2623	30	9.11475
2	18920606	18920787	2.27072	0	12.1326	4.60773
5	19418825	19419004	2.29609	0	18.4022	9.31844
11	23703932	23704111	2.29609	0	14.3128	4.65922
9	18515463	18515642	2.29609	0	2.04469	13.9777
1	36650873	36651050	2.32203	0	74.4407	49.4746
1	36001241	36001418	2.32203	0	6.20339	21.2034
3	17716522	17716696	2.36207	0	8.41379	7.18966
5	26928460	26928634	2.36207	0	8.41379	4.7931
10	5332541	5332715	2.36207	2.85057	8.41379	9.58621
11	21228997	21229170	2.37572	2.86705	42.3121	48.2081
2	15316614	15316787	2.37572	2.86705	8.46243	12.052
11	17408870	17409042	2.38953	0	55.3256	50.9128
1	40973547	40973716	2.43195	0	6.49704	9.86982
2	18692591	18692928	2.43917	0	155.306	86.6172
4	28658702	28658870	2.44643	0	52.2857	22.3393
6	28105217	28105553	2.44643	1.47619	15.25	9.92857
6	23121279	23121610	2.48338	0	6.63444	8.81873
12	2365371	2365536	2.49091	3.00606	6.65455	22.7455
1	21925672	21925836	2.5061	0	6.69512	10.1707
1	26939704	26939866	2.53704	0	13.5556	10.2963
11	15343476	15343638	2.53704	0	15.8148	5.14815
11	27204411	27204571	2.56875	0	2.2875	13.0312
10	4398194	4398354	2.56875	6.2	20.5875	20.85
11	27103002	27103161	2.58491	0	36.8302	20.9811
5	27989790	27989947	2.61783	0	4.66242	13.2803
5	13555866	13556022	2.63462	6.35897	11.7308	10.6923
11	11035020	11035175	2.65161	3.2	33.0581	29.5935
10	18740706	18740860	2.66883	0	9.50649	10.8312
4	12624936	12625088	2.70395	0	2.40789	30.1776
1	7155180	7155332	2.70395	0	4.81579	10.9737
10	18290764	18290915	2.72185	0	33.9338	22.0927
7	21995154	21995304	2.74	0	46.36	22.24
7	4534377	4534525	2.77703	0	22.2568	2.81757
4	22448204	22448352	2.77703	0	9.89189	14.0878
5	24325556	24325704	2.77703	0	7.41892	5.63514
10	18670637	18670785	2.77703	3.35135	17.3108	19.723
7	21996373	21996668	2.78644	0	31.0169	11.3085
8	14967030	14967471	2.79592	0	14.1088	11.3469
8	11987839	11988126	2.86411	3.45645	6.37631	10.1707
12	16534141	16534284	2.87413	0	25.5944	20.4126
1	6768691	6768833	2.89437	0	7.73239	8.80986
12	20462179	20462321	2.89437	0	7.73239	8.80986
9	11858215	11858499	2.89437	3.49296	14.1761	22.0246
10	18291227	18291366	2.95683	0	18.4317	9
4	2981023	2981161	2.97826	0	21.2174	9.06522
10	1861588	1861726	2.97826	0	15.913	6.04348
12	10184809	10184947	2.97826	0	10.6087	3.02174
2	22689264	22689401	3	0	10.6861	3.0438
3	13995184	13995457	3.01099	0	12.0659	6.10989
1	25704643	25704776	3.09023	0	11.0075	9.40602
7	3470832	3470964	3.11364	0	2.77273	12.6364
4	24066076	24066206	3.16154	0	8.44615	22.4538
5	26279666	26279796	3.16154	0	11.2615	3.20769
1	31741621	31741750	3.18605	0	17.0233	9.69767
5	27947450	27947579	3.18605	0	11.3488	9.69767
3	5437312	5437438	3.2619	0	5.80952	9.92857
7	17546493	17546617	3.31452	4	26.5645	26.9032
2	23629379	23629502	3.34146	0	29.7561	23.7317
4	17557459	17557582	3.34146	8.06504	26.7805	13.561
5	11158755	11158877	3.36885	0	12	30.7623
8	16982290	16982412	3.36885	0	9	6.83607
10	5908400	5908522	3.36885	4.06557	9	10.2541
11	28251347	28251590	3.38272	0	33.1358	17.1605
9	1181697	1181818	3.39669	16.3967	15.124	37.9091
3	5811102	5811222	3.425	0	3.05	10.425
6	21421569	21421688	3.45378	0	9.22689	10.5126
9	19227238	19227356	3.48305	0	18.6102	10.6017
2	20461899	20462017	3.48305	8.40678	55.8305	60.0763
5	25079328	25079445	3.51282	4.23932	6.25641	24.9487
5	16004364	16004480	3.5431	0	28.3966	32.3534
4	4407908	4408024	3.5431	0	28.3966	3.59483
9	9540075	9540191	3.5431	0	9.46552	10.7845
10	18292314	18292429	3.57391	0	50.9217	29.0087
12	13409538	13409768	3.57391	4.31304	4.77391	14.5043
10	18291031	18291144	3.63717	0	35.6283	3.69027
8	21425191	21425304	3.63717	0	3.23894	14.7611
8	7558425	7558538	3.63717	0	6.47788	7.38053
4	31593169	31593393	3.66964	4.42857	11.4375	18.6161
5	21359073	21359184	3.7027	4.46847	23.0811	30.0541
2	21035825	21035936	3.7027	8.93694	42.8649	22.5405
9	16332444	16332555	3.7027	17.8739	49.4595	30.0541
6	15378516	15378626	3.73636	9.01818	23.2909	30.3273
4	31592313	31593080	3.75098	0.646675	34.3572	23.9218
12	10112440	10112549	3.77064	0	3.3578	15.3028
9	14233622	14234057	3.77931	4.56092	50.4828	30.6759
11	20889297	20889405	3.80556	0	30.5	23.1667
7	3333504	3333612	3.80556	0	10.1667	3.86111
8	5178962	5179070	3.80556	0	10.1667	3.86111
10	2039164	2039272	3.80556	4.59259	50.8333	65.6389
1	16918235	16918342	3.84112	0	3.42056	11.6916
6	2088874	2088980	3.87736	0	6.90566	7.86792
2	13727508	13727614	3.87736	4.67925	55.2453	51.1415
5	27563344	27563450	3.87736	23.3962	48.3396	39.3396
8	18123187	18123292	3.91429	4.72381	24.4	15.8857
9	14234900	14235110	3.91429	7.08571	55.7714	43.6857
3	5118874	5118978	3.95192	0	3.51923	24.0577
11	12631617	12631721	3.95192	4.76923	14.0769	12.0288
11	18288949	18289156	3.97101	2.39614	7.07246	10.0725
5	994135	994238	3.99029	0	7.1068	8.09709
8	8303259	8303361	4.02941	4.86275	17.9412	28.6176
3	13366115	13366217	4.02941	9.72549	14.3529	12.2647
6	12775849	12775950	4.06931	0	18.1188	8.25743
9	11858635	11858936	4.09635	1.64784	32.8306	34.6346
4	28659991	28660091	4.11	0	40.26	25.02
4	26163795	26164495	4.11	0.708571	37.1229	25.6157
9	311144	311243	4.15152	0	25.8788	16.8485
1	30632830	30632929	4.15152	0	11.0909	4.21212
8	9279298	9279397	4.15152	5.0101	66.5455	54.7576
3	22157771	22157869	4.19388	0	48.551	34.0408
5	8702635	8702733	4.19388	0	11.2041	8.5102
10	18671628	18671726	4.19388	0	3.73469	12.7653
3	24026910	24027006	4.28125	0	22.875	21.7188
4	31805137	31805233	4.28125	0	15.25	8.6875
10	14160865	14160961	4.28125	0	11.4375	4.34375
11	12628875	12628971	4.28125	0	11.4375	4.34375
3	12679064	12679159	4.32632	0	19.2632	4.38947
2	3116089	3116183	4.37234	0	42.8298	26.617
4	3189533	3189627	4.37234	0	19.4681	4.43617
2	7682585	7682773	4.37234	0	5.84043	17.7447
2	13841403	13841496	4.41935	0	31.4839	4.48387
8	17188509	17188602	4.41935	0	7.87097	13.4516
5	7025705	7025798	4.41935	5.33333	19.6774	26.9032
3	23382592	23382684	4.46739	0	35.8043	22.663
12	7989448	7989540	4.46739	0	7.95652	27.1957
2	21452669	21452761	4.46739	0	11.9348	18.1304
11	16580570	16580845	4.48364	0	15.9709	7.58182
1	7153903	7154086	4.4918	0	10	4.55738
8	18125724	18125815	4.51648	0	24.1319	18.3297
2	3730125	3730216	4.51648	0	12.0659	13.7473
1	23420950	23421040	4.56667	0	20.3333	9.26667
5	14284148	14284238	4.56667	11.0222	20.3333	9.26667
1	43235828	43235917	4.61798	5.57303	20.5618	18.7416
4	32978307	32978396	4.61798	11.1461	16.4494	23.427
3	7365210	7365298	4.67045	0	12.4773	23.6932
3	21373986	21374074	4.67045	0	12.4773	14.2159
6	6748739	6748827	4.67045	0	12.4773	9.47727
8	9856737	9856825	4.67045	5.63636	16.6364	9.47727
3	23922882	23922969	4.72414	0	16.8276	19.1724
4	18571596	18571683	4.72414	0	12.6207	9.58621
4	18432926	18433013	4.72414	0	8.41379	9.58621
1	26937457	26937718	4.72414	7.60153	14.023	11.1839
4	4141420	4141506	4.77907	0	8.51163	38.7907
3	12419073	12419159	4.77907	5.76744	51.0698	43.6395
9	4693477	4693647	4.83529	2.91765	8.61176	19.6235
8	9260391	9260561	4.83529	8.75294	21.5294	2.45294
6	3659101	3659186	4.83529	11.6706	21.5294	14.7176
8	3338118	3338202	4.89286	0	21.7857	9.92857
8	22003765	22003849	4.89286	0	13.0714	9.92857
9	2207092	2207176	4.89286	11.8095	8.71429	19.8571
11	18476138	18476305	4.92216	0	2.19162	17.479
4	2634609	2634692	4.95181	0	13.2289	30.1446
10	5093379	5093462	4.95181	0	13.2289	20.0964
6	1188617	1188700	4.95181	0	4.40964	15.0723
11	15853014	15853180	4.95181	0	6.61446	10.0482
7	17254926	17255008	5.0122	0	13.3902	5.08537
12	1538221	1538303	5.0122	0	13.3902	5.08537
12	8504376	8504458	5.0122	24.1951	26.7805	25.4268
2	21443432	21443513	5.07407	0	4.51852	25.7407
8	20989879	20989960	5.07407	0	13.5556	15.4444
3	948885	948966	5.07407	0	13.5556	10.2963
5	9541206	9541287	5.07407	18.3704	31.6296	20.5926
10	20473237	20473559	5.10559	7.70186	6.81988	36.2609
1	31498415	31498495	5.1375	0	27.45	15.6375
9	6466614	6466694	5.1375	0	4.575	31.275
9	14232562	14233433	5.19059	2.27784	25.2124	31.5982
5	11158597	11158676	5.20253	0	50.962	63.3418
12	11404560	11404639	5.20253	0	18.5316	15.8354
10	11639933	11640012	5.20253	0	13.8987	15.8354
5	11485968	11486047	5.20253	0	9.26582	10.557
10	5405509	5405588	5.20253	18.8354	13.8987	26.3924
4	8704569	8704805	5.22458	8.40678	52.7288	47.7076
12	11862773	11862851	5.26923	0	9.38462	10.6923
1	37511118	37511196	5.26923	0	14.0769	5.34615
8	12923174	12923252	5.26923	0	4.69231	10.6923
2	18918404	18918481	5.33766	0	9.50649	16.2468
5	17146696	17146773	5.33766	0	9.50649	10.8312
2	29678951	29679028	5.33766	0	4.75325	10.8312
3	16942099	16942176	5.33766	12.8831	42.7792	27.0779
4	19319681	19319757	5.40789	0	33.7105	5.48684
5	23991257	23991332	5.48	0	9.76	16.68
4	4706454	4706529	5.48	0	9.76	11.12
10	5333366	5333516	5.48	0	14.64	5.56
11	16567163	16567461	5.51678	0	11.0537	18.1913
11	27104263	27104337	5.55405	0	24.7297	22.5405
3	23629422	23629496	5.55405	0	14.8378	5.63514
9	1036400	1036474	5.55405	6.7027	34.6216	50.7162
2	25218599	25218746	5.59184	10.1224	12.449	17.0204
9	8035742	8036108	5.61475	9.48634	18	36.459
2	28219939	28220012	5.63014	0	25.0685	11.4247
5	15272694	15272767	5.63014	40.7671	70.1918	154.233
3	9070453	9070525	5.70833	0	10.1667	28.9583
12	16399070	16399142	5.70833	0	5.08333	17.375
12	21516974	21517046	5.70833	0	0	17.375
5	7444097	7444168	5.78873	0	5.15493	29.3662
5	18450711	18450782	5.78873	0	10.3099	17.6197
1	16908866	16908937	5.78873	0	0	17.6197
3	22963719	22963932	5.78873	11.6432	73.8873	60.6901
8	25129425	25129495	5.87143	0	36.6	5.95714
3	21373675	21373745	5.87143	0	20.9143	11.9143
7	23797763	23797833	5.87143	0	10.4571	11.9143
8	22489044	22489114	5.87143	0	10.4571	11.9143
6	22251093	22251233	5.87143	0	15.6857	5.95714
8	19410656	19410725	5.95652	0	10.6087	66.4783
3	5570542	5570611	5.95652	0	10.6087	36.2609
7	6223309	6223378	5.95652	0	10.6087	6.04348
12	2374483	2374552	5.95652	7.18841	31.8261	24.1739
6	18016146	18016214	6.04412	0	53.8235	67.4559
7	16997963	16998031	6.04412	0	16.1471	6.13235
12	413051	413187	6.04412	3.64706	10.7647	12.2647
5	17553415	17553482	6.13433	0	32.7761	6.22388
12	26624138	26624205	6.13433	0	10.9254	12.4478
1	40064866	40064933	6.13433	0	5.46269	12.4478
4	13548594	13548661	6.13433	14.806	76.4776	87.1343
8	4048776	4048842	6.22727	15.0303	22.1818	25.2727
1	2176316	2176381	6.32308	0	101.354	38.4923
6	28104339	28104660	6.40187	3.09034	19.3832	18.1869
2	5736610	5736674	6.42187	0	28.5938	19.5469
10	15485746	15485810	6.42187	7.75	22.875	19.5469
11	27104427	27104490	6.52381	0	87.1429	19.8571
7	21995531	21995594	6.52381	0	69.7143	33.0952
10	7331755	7331818	6.52381	0	34.8571	33.0952
11	16397774	16397837	6.52381	0	11.619	6.61905
1	2838191	2838254	6.52381	7.87302	29.0476	6.61905
7	21995677	21995739	6.62903	0	141.677	33.629
3	8353216	8353278	6.62903	0	17.7097	13.4516
2	29004383	29004445	6.62903	8	23.6129	47.0806
2	17546335	17546396	6.7377	0	6	82.0328
4	26905913	26905974	6.7377	0	0	27.3443
7	17520895	17520956	6.7377	0	6	13.6721
11	23364139	23364200	6.7377	8.13115	6	41.0164
1	8462680	8462741	6.7377	8.13115	12	20.5082
2	6413983	6414044	6.7377	8.13115	6	20.5082
2	27252472	27252532	6.85	0	18.3	34.75
3	12447432	12447492	6.85	0	6.1	27.8
5	5152284	5152404	6.85	0	21.35	10.425
1	7927955	7928015	6.85	0	18.3	6.95
1	33565958	33566018	6.85	0	6.1	13.9
8	7843828	7843888	6.85	0	6.1	13.9
11	3993110	3993170	6.85	0	6.1	13.9
12	7044578	7044638	6.85	0	12.2	6.95
11	8260028	8260088	6.85	16.5333	48.8	27.8
12	13404450	13404509	6.9661	0	12.4068	14.1356
5	18206899	18206958	6.9661	0	6.20339	14.1356
1	7405084	7405143	6.9661	0	12.4068	7.0678
8	24410806	24410865	6.9661	16.8136	0	35.339
6	10581506	10581682	7.00568	2.81818	8.31818	16.5852
3	7862453	7862570	7.02564	0	28.1538	28.5128
1	25152878	25152995	7.02564	0	12.5128	7.12821
[truncated: 303 more rows]
