# Supplementary material for: Loss of function of chromatin remodeler OsCLSY4 leads to RdDM-mediated mis-expression of endosperm-specific genes affecting grain qualities
Source: PLoS Genet. 2025 Dec 1;21(12):e1011956. doi: 10.1371/journal.pgen.1011956 (PMC12680349; doi:10.1371/journal.pgen.1011956)
Supplement: S2 Data — (XLSX) [file pgen.1011956.s014.xlsx]

## Sheet: Sheet1
S2_Data:OsCLSY3-dependent sRNA loci.
All WT 23-24 nt sRNA loci (5 rpmm)
chr	start	end
1	22449	22529
1	30502	30636
1	56026	56209
1	56675	56778
1	81139	81164
1	140696	141407
1	144912	145083
1	182263	182320
1	184241	184449
1	242235	242389
1	335562	335632
1	494032	494632
1	529086	529259
1	674424	674566
1	674927	675100
1	703920	704131
1	704427	704878
1	705098	705287
1	705376	705972
1	707038	707473
1	707548	707804
1	708103	708668
1	708850	709367
1	755583	755734
1	970998	971081
1	1109274	1109364
1	1114912	1115028
1	1120786	1121000
1	1210078	1210294
1	1222682	1222886
1	1252707	1252837
1	1267231	1267263
1	1316667	1316751
1	1350026	1350295
1	1446177	1446579
1	1593581	1593928
1	1595872	1596034
1	1596143	1596356
1	1596484	1597414
1	1630585	1630813
1	1690264	1690439
1	1697690	1697745
1	1721375	1721421
1	1734544	1734568
1	1739168	1739498
1	1819523	1819628
1	2110383	2110406
1	2149550	2149808
1	2496933	2497576
1	2500876	2501119
1	2553082	2553214
1	2731243	2731301
1	3057941	3058002
1	3077399	3077673
1	3158139	3158300
1	3278372	3278395
1	3308609	3308674
1	3393189	3393291
1	3492192	3492309
1	3603116	3603228
1	3700090	3700189
1	3700498	3702833
1	3702920	3703466
1	3774585	3774743
1	3777085	3777373
1	3777508	3777789
1	3777952	3778072
1	3931961	3932116
1	3970981	3971075
1	4022436	4022803
1	4098814	4098955
1	4154942	4155097
1	4157804	4158085
1	4158293	4158757
1	4231373	4231401
1	4261884	4262124
1	4262240	4262672
1	4263192	4263398
1	4263625	4263965
1	4264413	4265157
1	4265329	4266219
1	4266305	4266732
1	4368779	4368872
1	4563020	4563300
1	4662690	4662749
1	4704294	4704489
1	4713653	4713758
1	4932607	4932795
1	4932979	4933269
1	5104563	5104683
1	5269896	5270087
1	5345075	5345164
1	5347048	5347118
1	5451006	5451219
1	5451741	5452059
1	5502059	5502115
1	5578184	5579138
1	5579243	5583440
1	5583521	5583812
1	5583888	5583968
1	5584048	5584119
1	5584205	5584268
1	5584357	5586579
1	5586734	5589208
1	5594231	5596658
1	5596945	5597279
1	5599995	5600202
1	5600759	5600975
1	5601900	5602297
1	5602816	5603142
1	5603474	5603557
1	5604873	5605212
1	5605406	5605813
1	5606046	5606726
1	5608525	5608759
1	5615354	5615651
1	5621917	5622263
1	5755366	5755408
1	5787836	5788092
1	5823933	5824042
1	5849446	5849733
1	5875472	5875651
1	5965067	5965117
1	6043119	6043184
1	6062492	6062655
1	6090810	6091001
1	6276740	6276806
1	6423138	6423334
1	6457042	6457085
1	6598000	6598197
1	6759254	6759497
1	6949196	6949265
1	6988254	6988281
1	7001846	7001945
1	7061062	7061147
1	7153322	7153764
1	7153911	7154094
1	7154212	7154304
1	7154447	7154542
1	7154738	7155028
1	7155180	7155279
1	7155364	7156061
1	7159937	7160126
1	7160249	7160382
1	7160460	7164556
1	7164667	7164759
1	7164851	7166266
1	7166351	7166571
1	7166721	7166770
1	7167955	7168250
1	7168430	7169375
1	7169537	7169595
1	7169718	7169978
1	7170261	7173704
1	7218674	7219634
1	7228882	7229193
1	7262313	7262413
1	7307565	7307594
1	7317696	7318107
1	7413223	7413333
1	7436265	7436445
1	7505627	7505682
1	7541519	7541745
1	7541826	7542245
1	7542327	7542726
1	7542814	7543184
1	7543302	7543571
1	7544078	7544435
1	7544682	7545094
1	7545251	7546600
1	7604576	7604768
1	7611877	7611955
1	7621184	7621299
1	7662044	7662149
1	7700327	7700448
1	7762009	7762261
1	7815389	7815848
1	7916532	7916633
1	7947453	7947635
1	7951165	7951201
1	8131776	8131899
1	8144022	8144261
1	8157247	8157377
1	8244319	8244397
1	8251611	8252113
1	8273952	8274141
1	8341344	8341413
1	8407671	8407846
1	8409938	8409962
1	8417094	8417142
1	8503796	8503847
1	8530019	8530178
1	8599987	8604126
1	8604456	8604500
1	8626925	8627122
1	8677487	8677546
1	8727109	8727272
1	8856283	8856837
1	8972199	8972299
1	8982306	8982444
1	9025019	9025412
1	9025506	9025699
1	9040126	9040371
1	9040627	9041267
1	9041389	9041591
1	9041695	9041917
1	9042362	9042663
1	9049265	9049398
1	9143048	9143178
1	9199204	9199239
1	9214317	9214353
1	9223608	9223632
1	9324450	9324631
1	9436274	9436467
1	9436582	9436867
1	9437018	9437171
1	9437354	9437878
1	9437971	9438895
1	9439134	9439370
1	9439530	9439770
1	9440432	9440671
1	9594262	9594461
1	9663711	9663797
1	10064689	10065321
1	10105616	10105894
1	10106023	10106423
1	10106625	10107336
1	10154004	10154183
1	10186758	10186912
1	10277539	10278036
1	10278294	10278542
1	10278627	10279878
1	10282964	10283385
1	10283620	10284178
1	10469395	10469493
1	10482141	10482170
1	10923714	10924009
1	10924278	10924502
1	10924624	10924958
1	10925204	10925464
1	10925911	10926359
1	10927718	10928047
1	10928571	10928689
1	10929627	10929692
1	11011816	11011965
1	11047952	11048282
1	11071968	11072046
1	11099137	11099314
1	11099572	11099694
1	11134804	11134894
1	11189872	11190133
1	11190409	11190923
1	11196741	11197143
1	11197234	11197793
1	11197907	11198145
1	11226905	11227082
1	11271969	11272067
1	11281432	11281572
1	11361263	11361651
1	11361839	11363111
1	11363213	11363710
1	11364049	11364279
1	11397284	11397523
1	11397798	11397888
1	11437931	11438074
1	11471434	11472388
1	11472573	11472945
1	11473023	11473356
1	11473463	11473882
1	11473985	11474164
1	11474257	11475188
1	11477835	11477926
1	11549538	11549633
1	11580960	11581105
1	11600025	11600182
1	11650333	11650506
1	11667850	11667965
1	11702471	11702855
1	11767896	11768029
1	11828118	11828262
1	11987768	11987879
1	11996410	11996900
1	12213866	12215338
1	12215822	12216307
1	12286810	12286900
1	12337878	12338102
1	12359857	12359960
1	12392712	12392922
1	12416753	12416851
1	12443372	12443547
1	12504191	12504314
1	12731611	12731721
1	12738682	12738750
1	12848609	12848700
1	12893820	12893950
1	12940222	12940383
1	12943136	12943213
1	13208908	13208934
1	13374397	13374602
1	13433110	13433250
1	13435524	13435731
1	13656709	13656751
1	13677655	13677894
1	13788479	13788972
1	13789062	13789495
1	13811736	13811920
1	13812108	13812264
1	13885992	13886119
1	13903540	13903603
1	13932397	13932616
1	13942231	13942268
1	14011515	14012242
1	14018958	14019262
1	14130483	14130506
1	14178529	14178561
1	14333523	14334026
1	14334416	14335081
1	14335173	14335462
1	14336461	14337646
1	14337744	14337775
1	14338690	14338898
1	14339004	14339343
1	14381453	14381481
1	14402702	14402726
1	14442412	14442594
1	14454630	14454704
1	14455692	14455840
1	14894364	14894431
1	14960703	14960967
1	15159072	15159141
1	15268847	15269066
1	15364824	15365166
1	15390806	15390938
1	15408465	15408597
1	15448090	15448121
1	15469567	15469623
1	15514940	15515019
1	15681256	15681359
1	15825898	15826201
1	15996556	15996725
1	16306952	16307181
1	16345344	16345546
1	16468050	16468271
1	16585617	16585658
1	16643383	16643685
1	16695957	16696122
1	16703860	16703941
1	16721023	16721569
1	16721666	16722006
1	16722237	16722400
1	16746891	16747137
1	16747466	16747603
1	16747851	16747978
1	16772673	16773015
1	16778771	16778799
1	16778927	16779411
1	16779608	16779710
1	16796109	16796286
1	16804371	16804546
1	16804936	16805027
1	16808738	16809072
1	16810285	16810548
1	16812599	16812738
1	16813457	16813771
1	16814859	16814949
1	16815158	16815341
1	16815617	16815799
1	16818740	16818907
1	16821035	16821124
1	16822682	16822837
1	16827602	16827704
1	16832275	16832440
1	16910480	16910579
1	16911883	16912003
1	16912678	16912953
1	16913173	16913273
1	16913960	16914058
1	16943534	16944268
1	16944560	16944662
1	17125950	17126015
1	17429432	17429544
1	17618851	17618900
1	17696628	17696675
1	17718459	17718655
1	17768787	17769132
1	17769350	17769471
1	17864916	17865005
1	17900227	17900346
1	17958520	17958708
1	18021731	18021879
1	18030619	18030646
1	18078109	18078226
1	18143111	18143917
1	18144003	18144267
1	18283060	18283199
1	18334590	18334738
1	18399844	18399899
1	18446728	18446783
1	18452433	18452604
1	18478315	18478601
1	18517089	18517409
1	18517801	18518018
1	18518165	18518525
1	18684894	18685168
1	18830807	18830894
1	18831205	18831494
1	18832054	18832335
1	18902119	18902318
1	19007837	19007873
1	19107660	19107753
1	19128123	19128376
1	19263819	19263969
1	19323457	19323502
1	19327518	19327712
1	19328211	19328445
1	19329805	19329972
1	19330242	19330431
1	19371413	19371444
1	19372388	19373032
1	19410100	19410300
1	19451981	19452089
1	19693275	19693477
1	19919963	19919986
1	19956707	19958999
1	19984205	19984400
1	20012250	20012912
1	20055507	20055588
1	20204913	20204958
1	20263879	20264078
1	20292009	20292174
1	20503978	20504044
1	20504356	20504755
1	20843100	20843264
1	20919459	20919539
1	20962186	20962209
1	21008574	21008933
1	21009008	21009540
1	21009651	21009757
1	21009988	21010214
1	21010854	21011150
1	21012113	21012524
1	21174429	21174512
1	21223471	21223822
1	21566901	21567118
1	21684707	21684865
1	21707681	21708080
1	21758686	21759026
1	21929973	21930038
1	22020918	22020954
1	22102936	22103705
1	22104035	22104167
1	22137547	22137582
1	22142141	22142253
1	22182588	22182789
1	22206140	22206270
1	22222030	22222312
1	22233180	22233219
1	22234000	22234535
1	22308966	22309342
1	22333562	22333751
1	22336992	22337121
1	22462364	22462388
1	22561697	22561820
1	22587225	22587407
1	22637607	22637920
1	22638110	22638277
1	22729672	22729899
1	22730216	22730346
1	22735957	22735991
1	22774288	22774625
1	22834126	22834749
1	22834990	22835388
1	22835477	22836414
1	22836561	22838945
1	22839024	22839657
1	22840601	22840770
1	22841442	22841647
1	22850739	22851000
1	22852654	22852918
1	22977842	22977944
1	23249116	23249431
1	23253044	23253073
1	23307487	23307586
1	23308161	23308350
1	23340471	23340502
1	23351121	23351150
1	23374131	23374164
1	23380365	23380508
1	23380673	23381257
1	23381663	23382440
1	23383672	23385554
1	23385638	23388575
1	23389012	23389218
1	23395311	23395559
1	23395685	23399099
1	23399199	23400616
1	23400701	23400990
1	23401128	23402135
1	23402259	23402727
1	23402881	23403112
1	23407692	23408094
1	23410487	23410879
1	23533343	23533806
1	23535675	23535899
1	23636870	23636953
1	23718757	23718999
1	23736928	23737166
1	23812318	23812445
1	23902221	23902326
1	24096712	24097176
1	24135958	24136244
1	24206341	24206468
1	24231239	24231424
1	24291834	24291873
1	24426462	24426580
1	24524890	24524962
1	24789509	24789571
1	24860915	24861195
1	24882855	24883004
1	25179015	25179176
1	25242763	25243090
1	25252071	25252307
1	25253076	25253284
1	25312748	25313192
1	25357613	25357803
1	25359701	25359783
1	25359992	25360166
1	25360932	25361024
1	25361183	25361276
1	25361586	25361737
1	25361817	25361840
1	25362568	25362595
1	25416447	25416594
1	25475303	25475505
1	25539523	25539559
1	25610187	25610322
1	25650324	25650531
1	25777234	25777335
1	25907578	25907657
1	25983265	25983518
1	26001004	26001139
1	26192361	26192385
1	26217601	26217701
1	26248933	26249276
1	26254924	26254971
1	26430589	26430666
1	26470848	26470921
1	26472624	26472977
1	26479887	26480058
1	26560819	26561455
1	26561640	26561968
1	26563249	26563626
1	26580980	26581363
1	26582144	26582343
1	26691873	26692035
1	26742141	26742326
1	26804112	26804153
1	26818590	26818738
1	26924425	26931489
1	26937426	26938955
1	26939384	26939454
1	26939544	26939744
1	26939986	26940202
1	26975210	26975411
1	27029937	27030097
1	27236125	27236274
1	27303337	27303722
1	27463998	27464090
1	27526228	27526288
1	27685799	27685885
1	27753514	27753675
1	28199962	28200054
1	28200163	28200486
1	28200617	28200860
1	28200957	28201688
1	28201863	28202168
1	28202272	28202970
1	28203734	28204130
1	28204533	28204997
1	28205174	28205619
1	28206042	28206340
1	28210123	28210877
1	28211605	28211812
1	28212929	28213101
1	28213240	28213635
1	28213711	28213951
1	28214093	28214306
1	28298812	28298938
1	28381684	28382307
1	28438653	28438768
1	28527275	28527381
1	28594530	28594955
1	28597518	28597723
1	28597798	28598140
1	28598220	28598589
1	28598874	28600753
1	28678097	28678124
1	28784826	28785064
1	28869667	28869908
1	28929173	28929440
1	28941772	28942014
1	29025338	29025393
1	29054208	29054289
1	29054454	29054705
1	29054781	29055190
1	29215258	29215449
1	29377247	29377279
1	29497947	29498001
1	29530702	29530797
1	29595508	29595574
1	29613821	29614073
1	29807349	29807508
1	29838834	29838918
1	30030724	30030751
1	30212288	30212391
1	30223246	30223269
1	30229742	30229903
1	30298363	30298469
1	30423256	30423311
1	30459190	30459482
1	30515924	30516185
1	30517564	30517736
1	30672422	30672780
1	30707271	30707456
1	30770830	30770990
1	30813028	30813177
1	30909413	30909559
1	30910508	30910593
1	30955111	30955208
1	30963054	30963239
1	31043625	31043864
1	31043978	31044239
1	31096038	31096107
1	31132894	31132946
1	31184246	31184366
1	31211918	31212158
1	31231288	31231391
1	31261659	31261811
1	31271906	31271987
1	31305963	31306146
1	31347141	31347349
1	31380639	31380782
1	31460847	31460936
1	31613023	31613097
1	31625761	31625845
1	31658530	31658763
1	31674052	31674208
1	31725841	31726063
1	31779631	31779810
1	31936845	31937301
1	32052761	32052860
1	32076737	32077098
1	32077195	32077457
1	32077565	32077983
1	32078126	32078642
1	32086808	32087177
1	32119488	32119742
1	32158465	32158678
1	32310040	32310140
1	32310232	32310828
1	32310936	32311430
1	32311511	32311610
1	32312660	32312812
1	32391100	32391343
1	32445981	32446070
1	32457233	32457290
1	32458032	32458110
1	32507106	32507269
1	32548196	32548227
1	32550043	32550539
1	32689243	32689372
1	32734601	32734948
1	32797079	32797178
1	32802378	32802498
1	32834176	32834303
1	32858413	32858653
1	32943996	32944198
1	32955080	32955157
1	32963953	32964129
1	32964921	32965054
1	33032973	33033204
1	33061772	33061845
1	33167410	33167563
1	33216877	33216931
1	33302418	33302595
1	33325279	33325302
1	33340527	33340679
1	33342565	33342774
1	33344834	33345141
1	33397030	33397326
1	33414605	33414934
1	33505898	33506075
1	33506178	33507012
1	33507212	33507439
1	33508645	33509055
1	33517624	33517696
1	33521257	33521329
1	33525980	33526392
1	33531126	33531349
1	33532845	33532952
1	33544676	33545644
1	33561925	33561948
1	33564720	33564753
1	33571427	33571760
1	33582081	33582114
1	33586567	33587557
1	33587664	33587940
1	33907530	33907651
1	33935081	33935187
1	34030285	34030670
1	34179821	34180028
1	34182158	34182329
1	34226330	34226398
1	34300325	34300495
1	34315614	34315640
1	34353658	34353748
1	34457752	34457942
1	34496703	34496920
1	34537203	34537282
1	34578449	34578512
1	34700189	34700306
1	34704622	34704735
1	34779336	34779554
1	34784492	34784699
1	34800257	34800343
1	34852027	34852183
1	34907748	34907887
1	34968248	34968460
1	34987057	34987119
1	34987693	34987904
1	35076567	35076816
1	35087079	35087132
1	35113583	35113654
1	35218763	35218893
1	35220477	35220509
1	35426949	35427070
1	35471087	35471129
1	35485010	35485060
1	35562654	35562926
1	35589674	35589937
1	35627392	35627491
1	35798479	35798524
1	35811670	35811844
1	35868713	35868789
1	35914128	35914256
1	35977949	35978036
1	35978220	35978277
1	35990678	35990734
1	36001504	36001864
1	36016463	36016486
1	36113696	36113858
1	36115211	36115234
1	36240885	36241075
1	36248401	36248530
1	36248863	36249107
1	36249324	36249534
1	36290123	36290419
1	36322991	36323201
1	36406284	36406491
1	36408385	36408418
1	36453648	36453701
1	36492738	36492858
1	36506094	36506451
1	36507134	36507288
1	36524311	36524346
1	36615023	36615186
1	36752979	36753077
1	36756690	36756893
1	36779297	36779536
1	36797992	36798279
1	36804526	36804617
1	36875812	36875964
1	36975832	36976100
1	36991686	36992007
1	36993105	36993270
1	37013706	37013820
1	37022259	37022431
1	37032185	37032413
1	37035936	37036051
1	37045235	37045365
1	37059037	37059189
1	37089439	37089539
1	37091741	37091863
1	37107302	37107479
1	37131556	37131777
1	37136150	37136333
1	37150257	37150416
1	37164138	37164438
1	37169529	37169926
1	37170070	37172214
1	37172330	37172504
1	37176827	37177119
1	37247789	37247848
1	37313458	37313796
1	37331834	37331894
1	37338383	37338731
1	37339833	37340175
1	37394732	37394985
1	37453319	37453432
1	37476158	37476286
1	37543485	37543606
1	37611963	37611987
1	37615187	37615259
1	37693589	37693662
1	37745480	37745591
1	37757541	37757707
1	37788201	37788299
1	37832435	37832545
1	37832628	37832825
1	37858805	37858921
1	37869159	37869317
1	37870438	37870522
1	37871151	37871203
1	37909567	37909735
1	37979495	37979627
1	38044157	38044346
1	38075841	38075919
1	38163197	38163480
1	38243877	38243964
1	38340967	38341274
1	38341385	38341567
1	38342592	38342760
1	38342840	38344033
1	38344114	38345549
1	38359051	38359660
1	38359831	38360332
1	38360885	38361027
1	38364905	38365053
1	38430410	38430465
1	38451931	38452114
1	38452541	38452889
1	38669655	38669739
1	38771429	38771557
1	38935416	38935623
1	39073948	39074003
1	39117744	39117870
1	39123322	39123347
1	39175432	39175469
1	39247228	39247309
1	39433482	39434263
1	39434426	39434704
1	39461402	39461542
1	39718343	39718404
1	39809055	39809184
1	39873051	39873082
1	39989665	39990156
1	39990844	39990961
1	40086103	40086126
1	40247307	40247330
1	40315956	40316168
1	40317480	40318146
1	40438849	40441033
1	40530812	40531086
1	40534875	40535054
1	40536480	40536559
1	40537454	40537963
1	40539777	40539995
1	40540276	40540763
1	40540839	40540970
1	40541075	40544649
1	40544732	40545415
1	40578420	40578627
1	40765063	40765089
1	40914569	40914623
1	41049593	41049672
1	41122947	41123168
1	41135931	41135972
1	41136586	41136617
1	41173780	41173889
1	41178995	41179079
1	41307371	41307445
1	41323761	41323802
1	41360023	41360161
1	41363162	41363560
1	41397843	41398318
1	41398419	41398947
1	41402615	41402743
1	41455657	41455970
1	41486810	41486883
1	41505664	41505764
1	41941226	41941284
1	42097615	42097758
1	42143651	42143815
1	42202292	42202329
1	42239437	42239606
1	42240067	42240359
1	42247670	42247696
1	42295121	42295305
1	42300401	42300424
1	42385016	42385278
1	42409689	42409896
1	42439737	42440024
1	42531054	42531368
1	42570153	42570908
1	42571026	42571136
1	42571221	42573252
1	42573335	42573725
1	42573959	42574240
1	42632206	42632705
1	42733375	42733499
1	42745393	42745524
1	42793104	42793158
1	42857759	42858028
1	43143507	43143530
1	43199603	43199626
2	57273	57367
2	152579	152688
2	212223	212352
2	441073	441187
2	441269	441326
2	464563	465169
2	505555	505762
2	632585	632608
2	798953	799189
2	811539	811656
2	979854	980208
2	1079703	1079726
2	1211642	1211678
2	1237885	1237951
2	1293837	1294464
2	1480614	1480637
2	1489307	1489379
2	1513474	1513582
2	1514263	1514449
2	1515447	1515579
2	1553207	1553230
2	1646076	1646275
2	1655781	1656067
2	1672495	1672612
2	1697345	1697503
2	1699390	1699520
2	1705502	1705738
2	1706079	1706788
2	1707028	1707345
2	1707421	1707521
2	1740019	1740181
2	1768111	1768159
2	1820660	1820884
2	1835381	1835508
2	1977981	1978391
2	2044802	2044832
2	2062656	2062898
2	2071085	2071125
2	2180075	2180205
2	2204211	2204295
2	2306121	2306331
2	2324491	2324664
2	2361833	2362636
2	2362881	2363061
2	2363202	2363367
2	2387830	2387854
2	2417908	2418248
2	2423678	2423875
2	2425564	2425828
2	2430557	2430652
2	2493425	2493542
2	2545150	2545270
2	2577459	2577573
2	2577743	2578038
2	2614351	2614591
2	2677068	2677136
2	2898074	2898305
2	3196243	3196388
2	3233738	3233765
2	3233858	3233916
2	3275461	3275505
2	3324038	3324063
2	3340452	3340515
2	3340627	3340882
2	3341141	3342001
2	3376607	3376690
2	3537550	3537657
2	3543410	3543477
2	3563438	3563488
2	3593385	3593539
2	3710310	3710436
2	3747231	3747275
2	3755623	3755687
2	3796928	3797006
2	3925405	3925762
2	3938154	3938239
2	3956515	3957013
2	4163487	4163618
2	4242166	4242261
2	4277943	4278163
2	4299219	4299408
2	4395439	4395806
2	4509102	4509428
2	4518644	4518670
2	4528383	4528441
2	4554921	4554976
2	4590779	4591030
2	4835486	4835512
2	4951705	4951737
2	5094630	5094762
2	5232171	5232368
2	5250031	5250114
2	5265866	5266051
2	5363740	5363765
2	5380413	5380553
2	5412874	5412962
2	5508587	5508612
2	5509230	5509292
2	5578154	5578270
2	5578492	5578556
2	5661078	5661145
2	5736802	5737320
2	5737459	5737603
2	5737983	5738497
2	5743988	5744057
2	5869719	5870002
2	5900394	5900438
2	5901321	5901433
2	5902225	5902472
2	5903205	5904692
2	5904950	5906581
2	5938695	5938792
2	5957488	5957699
2	6019346	6019521
2	6049714	6049848
2	6386380	6386532
2	6389393	6389583
2	6528783	6529047
2	6545220	6545336
2	6569631	6569801
2	6675575	6675909
2	6761067	6761381
2	6767431	6767569
2	6767707	6768495
2	6773201	6776278
2	6776369	6779051
2	6779158	6779375
2	6780668	6780703
2	6781498	6782262
2	6899276	6899395
2	7092938	7092963
2	7093474	7093498
2	7110432	7110474
2	7110560	7110764
2	7111080	7111491
2	7151198	7151609
2	7294158	7294475
2	7378364	7378602
2	7458490	7458615
2	7524025	7524256
2	7539331	7539443
2	7606410	7606756
2	7606950	7607391
2	7607724	7607762
2	7607940	7608593
2	7609325	7609523
2	7635663	7635899
2	7636509	7638051
2	7638128	7638412
2	7638517	7638991
2	7639386	7639934
2	7659340	7659509
2	7679080	7679192
2	7682562	7682728
2	7806616	7806860
2	7830214	7830515
2	7859504	7859645
2	7904583	7904626
2	7935528	7935707
2	7945681	7946094
2	7950738	7951210
2	7955320	7955463
2	7955669	7955934
2	7956754	7956841
2	7957008	7957332
2	8010142	8010187
2	8057810	8057996
2	8058581	8058943
2	8059096	8059383
2	8105577	8105702
2	8105852	8105975
2	8107727	8108040
2	8129001	8129125
2	8133635	8133729
2	8160144	8160246
2	8344052	8344339
2	8344441	8344509
2	8344636	8345084
2	8345208	8345647
2	8345731	8345976
2	8346067	8346301
2	8378733	8378974
2	8401396	8401790
2	8402885	8403143
2	8406717	8407256
2	8407426	8407831
2	8408052	8408238
2	8408358	8408685
2	8446746	8446972
2	8447568	8447870
2	8448043	8448277
2	8458678	8459200
2	8459303	8459777
2	8459896	8460156
2	8460277	8460604
2	8465099	8465422
2	8465546	8465786
2	8465930	8466399
2	8466499	8467008
2	8517540	8517618
2	8519912	8519985
2	8524144	8524217
2	8527180	8527253
2	8528606	8528679
2	8530135	8530208
2	8532292	8532363
2	8534154	8534227
2	8587480	8589568
2	8589654	8589994
2	8590910	8591013
2	8592156	8592264
2	8623039	8623088
2	8635998	8636091
2	8642990	8643119
2	8657638	8657818
2	8804349	8804527
2	8806615	8806922
2	8808034	8808224
2	8897807	8898089
2	8898197	8898497
2	8936730	8936792
2	8948233	8949675
2	8965861	8965974
2	8993975	8994001
2	9030638	9030790
2	9031947	9032041
2	9038842	9039064
2	9049297	9049475
2	9096954	9097116
2	9113418	9113681
2	9228935	9229244
2	9430761	9430856
2	9485082	9485298
2	9580502	9580797
2	9580965	9581202
2	9581343	9581773
2	9581952	9582537
2	9586052	9586524
2	9586725	9587155
2	9587310	9587533
2	9587661	9588014
2	9660904	9661013
2	9801751	9801883
2	9855795	9856615
2	9856692	9857181
2	9857262	9858334
2	9858601	9858967
2	9861607	9861795
2	9862080	9863569
2	9875338	9875437
2	9898079	9898339
2	9902453	9902517
2	9942165	9942296
2	10136497	10137160
2	10137898	10138146
2	10185351	10185388
2	10237817	10237896
2	10270848	10270912
2	10335282	10335371
2	10358215	10358583
2	10370564	10370773
2	10381328	10381562
2	10403465	10403648
2	10418823	10418874
2	10618234	10618390
2	10632198	10632281
2	10634017	10634152
2	10723321	10723445
2	10770564	10770719
2	10839256	10839671
2	11046317	11046506
2	11070051	11070539
2	11112187	11113072
2	11113899	11114390
2	11114618	11114850
2	11183263	11183353
2	11235020	11235241
2	11291698	11291769
2	11360852	11360876
2	11394573	11394817
2	11463810	11464035
2	11464125	11464268
2	11484078	11484202
2	11484416	11484820
2	11485184	11485506
2	11488606	11488858
2	11489033	11489074
2	11489150	11489598
2	11489710	11493073
2	11493174	11497460
2	11497551	11498414
2	11498591	11499163
2	11499384	11501436
2	11522590	11522803
2	11602455	11602655
2	11683172	11683350
2	11685891	11686019
2	11768431	11768577
2	11781826	11782109
2	11863883	11863988
2	11894178	11894392
2	11984393	11984623
2	12051344	12051445
2	12062313	12062336
2	12106010	12106121
2	12118992	12119092
2	12125403	12125726
2	12189301	12189432
2	12212435	12213945
2	12214027	12214890
2	12215049	12216358
2	12216433	12216963
2	12217606	12217848
2	12221412	12222071
2	12222192	12222645
2	12223265	12224182
2	12224282	12225550
2	12225766	12226032
2	12385035	12385160
2	12467213	12467339
2	12480161	12480308
2	12509308	12509397
2	12535093	12535141
2	12642758	12642907
2	12652047	12652303
2	12653143	12653375
2	12657416	12657617
2	12746827	12747000
2	12881654	12881783
2	12882017	12882368
2	13053657	13053753
2	13054008	13054203
2	13416227	13416330
2	13582107	13583399
2	13583507	13585152
2	13585304	13586175
2	13586804	13586866
2	13599607	13599785
2	13613483	13613591
2	13689534	13689720
2	13717501	13717626
2	13723523	13723555
2	13724801	13724832
2	13727150	13727224
2	13729522	13729720
2	13730316	13730348
2	13732387	13732420
2	13850462	13850609
2	14010028	14010107
2	14083012	14083113
2	14133942	14133977
2	14242038	14242108
2	14245911	14246031
2	14246120	14246226
2	14246303	14246521
2	14257362	14257418
2	14280659	14280912
2	14283530	14283646
2	14339268	14339302
2	14366940	14367046
2	14456029	14456687
2	14456763	14457347
2	14457424	14459008
2	14459121	14459315
2	14459892	14459920
2	14461812	14461946
2	14500298	14500531
2	14501880	14502059
2	14512571	14512800
2	14534263	14534486
2	14551262	14551383
2	14556523	14556768
2	14625031	14625282
2	14697351	14697429
2	14698475	14698560
2	14730585	14731039
2	14731157	14731792
2	14731960	14732359
2	14734248	14734962
2	14888666	14888963
2	14923689	14923916
2	14924038	14924224
2	14924357	14925917
2	14926482	14926880
2	14934291	14934429
2	14934695	14934882
2	14986351	14986446
2	14991688	14992207
2	14992309	14992773
2	14992920	14993204
2	14993317	14993650
2	15008067	15008179
2	15042427	15042596
2	15043336	15044067
2	15056431	15056589
2	15105866	15105952
2	15206270	15206390
2	15304251	15304468
2	15327937	15328026
2	15328519	15329059
2	15425459	15425490
2	15452390	15452532
2	15455835	15455859
2	15463003	15463499
2	15471831	15471854
2	15477503	15477660
2	15481938	15482027
2	15510089	15510320
2	15545854	15546093
2	15546256	15546472
2	15604985	15605105
2	15633404	15633678
2	15637722	15638054
2	15648032	15648197
2	15685496	15685627
2	15694605	15694781
2	15716444	15716598
2	15727176	15727486
2	15729748	15729831
2	15738437	15738709
2	15794979	15795056
2	15895803	15896010
2	16147548	16147600
2	16254143	16254342
2	16317711	16317890
2	16403066	16403192
2	16403283	16403612
2	16486598	16486672
2	16541602	16541699
2	16556263	16556663
2	16557201	16557625
2	16558029	16558207
2	16562234	16562262
2	16652705	16652819
2	16724568	16724857
2	16763833	16764017
2	16807779	16807975
2	16825044	16825152
2	16883730	16883909
2	16928849	16928906
2	17055555	17055807
2	17058890	17058913
2	17067879	17068067
2	17099656	17099723
2	17352344	17361627
2	17361863	17362362
2	17368909	17369303
2	17415814	17415994
2	17545273	17545526
2	17545730	17546582
2	17551390	17551851
2	17718754	17718837
2	17871136	17871365
2	17892071	17892099
2	17904053	17904241
2	17904316	17904693
2	17927470	17927892
2	17963036	17963159
2	17967645	17967722
2	17986304	17986330
2	17986415	17986454
2	17993610	17993764
2	18032458	18032549
2	18143073	18143207
2	18146893	18147158
2	18222793	18222908
2	18270880	18271017
2	18271120	18271303
2	18271439	18271646
2	18298213	18298291
2	18303488	18303594
2	18378745	18378866
2	18395901	18396013
2	18400569	18400660
2	18423765	18423999
2	18469115	18469264
2	18530899	18531027
2	18692649	18692846
2	18702083	18702232
2	18713881	18714096
2	18723249	18723374
2	18736428	18736600
2	18775431	18775507
2	18835823	18836120
2	18880349	18880384
2	18907859	18908156
2	18910574	18910818
2	18944872	18945008
2	18977604	18977647
2	19064773	19064804
2	19089944	19090060
2	19120065	19120238
2	19126939	19127129
2	19152770	19152801
2	19201489	19201527
2	19215044	19215177
2	19280126	19280258
2	19282885	19283362
2	19284190	19284460
2	19315281	19315352
2	19355837	19356119
2	19357631	19357690
2	19358181	19358326
2	19362553	19362704
2	19363579	19363641
2	19365134	19365219
2	19389962	19390171
2	19405440	19405656
2	19415482	19415629
2	19469946	19470579
2	19470950	19471492
2	19477149	19477255
2	19606197	19606286
2	19693445	19693722
2	19697172	19697207
2	19802193	19802410
2	19848960	19849009
2	19849100	19849529
2	19849619	19849697
2	19850257	19850739
2	19850841	19850908
2	19851005	19851186
2	19854560	19854848
2	19855036	19855218
2	19866187	19866418
2	19890844	19890961
2	19941729	19941984
2	19955843	19956089
2	19969817	19969925
2	19992167	19992230
2	20051543	20051782
2	20060242	20060349
2	20080465	20081323
2	20145738	20146046
2	20162007	20162094
2	20361578	20361788
2	20392916	20393032
2	20428894	20428921
2	20540846	20541216
2	20553962	20554087
2	20554479	20556499
2	20571767	20571868
2	20600520	20600579
2	20609743	20609805
2	20617810	20617916
2	20663015	20663071
2	20770286	20770340
2	20809166	20809385
2	20950307	20950615
2	20952155	20952209
2	20977893	20978016
2	21000246	21000405
2	21012762	21012858
2	21024274	21024378
2	21034954	21035169
2	21035304	21035415
2	21035634	21035946
2	21036046	21036311
2	21042996	21043071
2	21133083	21133234
2	21164893	21164947
2	21363281	21363431
2	21369920	21370149
2	21386917	21387138
2	21441117	21441234
2	21447550	21447574
2	21512406	21512747
2	21516312	21516486
2	21603000	21603209
2	21649261	21649324
2	21742415	21742645
2	21783126	21783337
2	21822993	21823257
2	21830606	21831026
2	21908117	21908203
2	21929239	21929421
2	22036433	22036465
2	22042631	22042864
2	22047818	22047886
2	22093875	22094347
2	22283698	22283738
2	22301281	22301375
2	22320505	22320606
2	22397490	22397635
2	22462981	22463211
2	22616481	22616549
2	22665224	22665341
2	22701666	22701922
2	22702347	22702461
2	22778827	22779059
2	22855751	22855969
2	22888449	22888562
2	22898270	22898967
2	22982165	22982292
2	22982656	22982970
2	22983518	22983622
2	22984009	22984187
2	23017307	23017434
2	23030281	23030429
2	23130300	23130479
2	23206794	23206931
2	23453934	23454129
2	23512432	23512465
2	23513715	23513859
2	23542327	23542500
2	23561872	23561972
2	23593623	23593824
2	23716223	23716278
2	24077459	24077578
2	24119994	24120085
2	24123292	24123533
2	24124849	24124989
2	24154100	24154223
2	24216919	24217139
2	24273938	24274119
2	24564430	24564512
2	24564707	24564733
2	24798101	24798237
2	24913710	24913889
2	25218284	25218425
2	25218841	25218994
2	25224586	25224916
2	25226211	25226343
2	25258300	25258324
2	25268227	25268384
2	25480494	25480536
2	25502065	25502222
2	25538502	25538525
2	25787471	25787545
2	25796937	25797014
2	25831800	25831883
2	25850117	25850203
2	25981854	25981938
2	26038547	26038862
2	26043416	26043539
2	26047017	26047116
2	26052297	26052476
2	26101490	26101535
2	26164735	26164792
2	26197746	26198095
2	26201881	26202573
2	26202818	26203478
2	26203644	26203673
2	26216949	26216972
2	26264138	26264203
2	26290132	26290165
2	26293695	26293725
2	26293814	26293931
2	26307912	26308035
2	26341116	26341296
2	26486877	26486901
2	26543616	26543805
2	26553932	26554319
2	26554901	26555419
2	26579701	26579793
2	26676856	26676899
2	26766787	26766929
2	26772632	26772755
2	26817151	26817358
2	26848137	26848276
2	27071258	27071480
2	27089501	27089777
2	27133013	27133163
2	27134062	27134161
2	27218754	27218934
2	27242850	27242901
2	27249857	27250062
2	27250575	27251384
2	27251679	27251906
2	27251988	27252026
2	27252138	27252613
2	27253256	27253536
2	27254688	27254985
2	27279987	27280407
2	27345784	27345872
2	27384216	27384364
2	27487170	27487344
2	27613329	27613442
2	27625194	27625424
2	27647299	27647496
2	27693254	27693342
2	27730493	27730631
2	27791283	27791376
2	27851513	27851541
2	27861068	27861154
2	27861245	27861270
2	27918195	27918408
2	27940541	27940596
2	27941454	27941767
2	28095830	28095923
2	28103766	28103793
2	28105603	28105880
2	28107074	28107106
2	28211869	28211979
2	28226350	28226607
2	28260259	28260326
2	28264452	28264776
2	28312215	28312378
2	28336578	28336607
2	28483462	28483599
2	28506935	28507211
2	28658400	28658599
2	28715349	28716998
2	28717541	28717858
2	28718451	28718641
2	28718812	28719020
2	28719367	28721986
2	28740744	28740797
2	28858672	28858776
2	28862647	28862790
2	28872874	28872933
2	28894862	28895030
2	28965751	28965880
2	29010766	29010953
2	29028830	29028957
2	29036091	29036453
2	29188753	29188833
2	29314008	29314122
2	29363889	29364045
2	29366757	29367075
2	29368417	29368562
2	29393761	29393801
2	29401620	29401770
2	29473269	29473292
2	29568239	29568345
2	29634074	29634387
2	29634616	29634897
2	29634982	29635375
2	29678232	29678444
2	29683730	29684242
2	29684324	29684555
2	29684639	29685104
2	29698637	29698803
2	29711317	29711385
2	29712162	29712394
2	29712581	29712919
2	29780059	29780465
2	29781199	29781785
2	29995740	29995857
2	30009605	30009685
2	30046317	30046480
2	30075539	30075782
2	30076425	30076465
2	30087855	30087916
2	30092468	30092538
2	30156063	30156114
2	30192990	30193102
2	30196712	30196867
2	30204307	30204583
2	30216898	30217036
2	30218853	30218972
2	30333519	30334183
2	30334274	30334449
2	30371818	30371908
2	30386385	30386652
2	30506917	30507122
2	30510991	30511392
2	30623651	30623745
2	30737903	30738133
2	30742373	30742487
2	30805268	30805361
2	30889450	30889536
2	30920628	30920759
2	30969019	30969235
2	31001914	31002053
2	31003581	31003630
2	31168849	31168888
2	31355520	31355694
2	31400444	31400639
2	31442535	31442790
2	31543599	31543697
2	31693061	31693116
2	31756293	31756402
2	31813011	31813169
2	31842114	31842306
2	31938821	31938856
2	32020885	32020911
2	32073717	32074075
2	32097961	32097992
2	32174697	32174820
2	32252469	32252543
2	32341405	32341553
2	32476868	32476922
2	32559994	32560028
2	32581727	32581797
2	32686242	32686485
2	32893323	32894242
2	32906386	32906649
2	32965290	32965478
2	33001837	33002024
2	33003057	33003550
2	33157951	33158280
2	33158656	33159338
2	33159423	33160999
2	33161190	33161500
2	33266835	33267014
2	33484868	33485036
2	33584031	33584881
2	33585011	33585558
2	33735218	33735447
2	34011195	34011557
2	34026313	34026545
2	34028399	34028533
2	34029408	34030265
2	34059596	34059621
2	34064607	34064849
2	34171209	34171539
2	34195311	34195526
2	34307812	34307875
2	34308382	34308564
2	34402908	34403066
2	34414866	34415022
2	34753649	34753672
2	34760001	34760180
2	34847712	34847735
2	34875764	34875928
2	34897890	34897977
2	35024101	35024145
2	35027813	35027885
2	35360577	35360653
2	35835999	35836053
3	12626	12667
3	201147	201203
3	262981	263007
3	269164	271164
3	271530	271823
3	287702	287879
3	388134	388225
3	393342	393425
3	400984	401036
3	461143	461358
3	526010	526197
3	654434	654466
3	948611	948949
3	1160728	1160943
3	1161182	1162238
3	1162317	1163019
3	1163319	1163350
3	1163594	1164002
3	1164173	1164510
3	1170241	1170378
3	1230974	1231095
3	1252976	1253052
3	1625935	1626701
3	1627049	1627141
3	1627264	1627359
3	1627553	1627675
3	1628061	1628223
3	1628344	1628482
3	1629037	1629455
3	1681299	1681659
3	1691768	1691793
3	1714576	1714660
3	1714786	1715051
3	1715806	1715944
3	1724125	1724282
3	1764972	1765032
3	1772425	1772550
3	1892319	1892477
3	1903115	1903238
3	1911476	1912169
3	1912495	1913047
3	1925129	1925299
3	2504668	2504735
3	2668876	2669245
3	2688683	2688971
3	2702728	2702806
3	2780450	2780728
3	2944354	2944409
3	3247485	3247764
3	3280109	3280288
3	3330381	3330441
3	3330961	3331118
3	3378256	3378289
3	3391184	3391454
3	3608621	3608760
3	3678388	3678585
3	3686321	3686482
3	3813316	3813431
3	3906579	3906724
3	3944244	3944525
3	4063255	4063367
3	4215254	4215633
3	4215749	4216792
3	4216888	4217218
3	4217295	4217510
3	4217661	4217883
3	4217962	4218378
3	4218546	4219205
3	4509977	4510081
3	4510176	4510361
3	4510551	4510816
3	4510913	4511052
3	4511154	4511323
3	4511666	4512442
3	4512550	4512800
3	4512889	4513091
3	4849524	4849760
3	4850857	4850968
3	4851076	4851258
3	4938280	4938493
3	5024139	5024764
3	5024903	5025333
3	5104308	5104375
3	5117526	5117818
3	5118246	5118357
3	5118851	5118985
3	5131945	5132032
3	5183950	5184108
3	5360810	5360985
3	5371692	5371814
3	5393178	5393233
3	5439175	5439245
3	5506985	5507190
3	5526531	5526823
3	5754183	5754208
3	5791571	5791680
3	5793073	5793296
3	5793554	5793736
3	5885955	5886177
3	5903496	5903577
3	5940039	5940112
3	6030406	6030517
3	6149961	6150139
3	6226640	6226763
3	6354083	6354161
3	6401434	6401495
3	6510887	6510981
3	6562890	6562993
3	6684013	6684066
3	6706375	6706465
3	6712614	6712863
3	6715766	6715880
3	6891979	6892106
3	6923957	6924022
3	6945131	6945336
3	6970994	6971058
3	7020439	7020509
3	7103455	7103853
3	7116364	7116661
3	7270625	7270689
3	7365352	7365594
3	7365788	7365893
3	7366189	7366254
3	7366607	7366920
3	7367340	7367565
3	7434555	7434676
3	7435977	7436132
3	7569522	7569612
3	7571671	7571792
3	7589326	7589444
3	7618709	7618888
3	8333494	8333753
3	8598211	8598449
3	8712229	8712442
3	8735994	8736108
3	8758169	8758253
3	8840321	8840395
3	8843895	8843922
3	8985201	8985604
3	9073240	9073690
3	9132003	9132056
3	9138169	9138307
3	9243038	9243133
3	9281310	9281442
3	9281548	9282413
3	9282621	9283028
3	9283206	9285228
3	9335848	9335993
3	9342742	9342822
3	9347908	9348153
3	9355004	9355040
3	9397977	9398154
3	9435733	9435842
3	9512176	9512274
3	9528480	9528696
3	9536404	9536457
3	9580333	9580447
3	9619038	9619209
3	9711395	9711515
3	9836785	9836831
3	9884053	9884183
3	9902708	9902824
3	9925727	9925799
3	10020337	10020433
3	10075863	10075925
3	10124697	10124913
3	10134126	10134434
3	10139258	10139358
3	10713951	10714095
3	10728478	10728713
3	10752281	10752304
3	11089459	11089769
3	11125811	11125861
3	11191638	11192003
3	11230726	11231117
3	11235476	11235510
3	11375597	11375995
3	11408903	11408980
3	11491217	11491343
3	11549642	11549716
3	11561449	11561538
3	11711267	11711298
3	11765696	11765719
3	12093388	12093411
3	12158447	12158775
3	12223944	12224257
3	12225505	12225724
3	12324550	12324683
3	12419292	12419341
3	12473213	12473247
3	12565104	12565156
3	12612823	12612896
3	12651017	12651085
3	12660365	12660528
3	12674556	12674789
3	12676067	12676212
3	12679262	12679325
3	12694188	12694293
3	12710841	12711165
3	12822203	12822226
3	12835121	12835185
3	12871946	12872189
3	12909191	12909392
3	12909680	12909972
3	12910262	12910374
3	12910974	12911300
3	12926560	12926703
3	12929698	12930521
3	12967236	12970168
3	12970333	12972551
3	12972667	12975941
3	13048491	13048711
3	13053661	13053926
3	13057028	13057061
3	13057299	13057421
3	13172203	13172363
3	13251271	13251315
3	13252096	13253188
3	13253328	13255339
3	13255459	13255808
3	13285654	13285698
3	13362232	13362471
3	13362827	13363250
3	13363389	13363711
3	13363811	13364060
3	13364440	13364799
3	13364906	13365380
3	13365741	13366286
3	13369385	13369525
3	13466034	13466096
3	13468539	13468928
3	13469064	13469563
3	13478871	13479370
3	13480254	13480347
3	13484092	13484280
3	13673018	13673353
3	13698294	13698455
3	13750318	13750654
3	13767154	13767440
3	13772404	13772644
3	13812876	13812989
3	13827848	13827903
3	13838661	13838797
3	13850533	13850900
3	13851961	13852288
3	13894402	13894639
3	13937786	13937883
3	13949155	13949219
3	13952718	13952838
3	13993558	13993956
3	13994098	13994847
3	13994922	13995517
3	13997335	13997997
3	14009919	14010011
3	14203734	14203828
3	14336987	14337010
3	14484719	14484746
3	14485923	14486194
3	14622250	14622367
3	14772357	14772528
3	14774706	14774786
3	14813480	14813546
3	14817236	14817259
3	14984555	14984583
3	15007432	15007515
3	15036878	15037254
3	15082006	15082637
3	15207142	15207263
3	15443880	15444052
3	15466593	15466633
3	15580407	15580454
[truncated: 5,950 more rows]

## Sheet: Sheet2
S2_Data: OsCLSY3-dependent sRNA loci.
CLSY3-dependent 23-24 nt sRNA loci (Lost)
chr	start	end	PB1_R1	PB1_R2	CLSY3-kd_R1	CLSY3-kd_R2
1	22449	22529	12.714	22.2536	9.9867	5.99115
1	56675	56778	17.7749	18.6139	6.78708	3.10221
1	81139	81164	93.575	71.2114	27.9628	38.3434
1	144912	145083	7.13768	5.60594	4.67214	3.73717
1	184241	184449	7.335	5.26712	1.92052	2.30429
1	335562	335632	23.2485	11.7381	2.85334	2.28234
1	703920	704131	13.0153	9.0864	0.946607	1.51435
1	704427	704878	13.306	10.6277	4.42869	5.31366
1	705098	705287	21.5263	18.839	10.0395	10.9891
1	707548	707804	18.6737	14.9784	7.412	6.86486
1	708103	708668	11.5214	8.7257	3.71187	4.80706
1	708850	709367	8.45961	6.6221	1.35216	1.54511
1	755583	755734	283.581	290.215	80.6872	82.5271
1	970998	971081	104.163	80.847	33.6901	46.1968
1	1114912	1115028	98.2047	115.695	19.8012	35.8092
1	1120786	1121000	8.55521	7.67916	5.60002	5.97249
1	1210078	1210294	5.65067	5.70604	4.16113	1.4793
1	1222682	1222886	6.48165	9.39819	1.95818	3.91578
1	1252707	1252837	7.824	10.5342	2.30462	2.45791
1	1267231	1267263	57.213	34.2363	12.4834	4.99262
1	1350026	1350295	9.07468	9.6727	5.94004	5.34526
1	1446177	1446579	2.53015	3.74725	1.24213	0.794846
1	1593581	1593928	4.98301	3.55189	1.43901	1.38124
1	1630585	1630813	24.0897	31.2331	4.38013	2.10216
1	1690264	1690439	24.9921	39.9097	14.2667	18.2587
1	1697690	1697745	18.4931	17.4294	5.44729	17.4288
1	1721375	1721421	28.7447	47.633	15.1972	6.94626
1	1734544	1734568	55.094	34.2363	12.4834	6.65683
1	1739168	1739498	3.3904	4.14985	0.907882	0.968267
1	2110383	2110406	35.3781	83.3578	4.34204	13.8925
1	2149550	2149808	9.46158	11.6775	3.09665	3.71544
1	2500876	2501119	5.44138	3.94492	3.69878	3.28733
1	3057941	3058002	11.6719	38.165	4.91149	5.23816
1	3077399	3077673	15.5909	20.4918	3.2803	8.16312
1	3158139	3158300	10.7398	5.95413	1.86088	0.992323
1	3278372	3278395	30.9558	59.5413	13.0261	6.94626
1	3308609	3308674	45.3792	56.8848	9.21849	12.2895
1	3393189	3393291	57.8362	72.5003	23.4981	26.6273
1	3492192	3492309	32.1653	28.0913	3.41426	4.09651
1	3603116	3603228	9.98957	8.55906	0.89167	1.42646
1	3774585	3774743	11.5874	7.80066	2.52828	1.01116
1	3777085	3777373	7.76967	3.32852	1.38704	2.21894
1	3777952	3778072	62.7224	70.7549	34.9535	38.6096
1	3931961	3932116	7.87448	4.41758	1.93291	2.06147
1	3970981	3971075	21.6409	27.6804	6.37449	10.1977
1	4022436	4022803	6.09718	4.47777	2.17694	2.61195
1	4098814	4098955	10.0991	13.5974	0.708277	0
1	4154942	4155097	7.87448	4.41758	0.644303	2.06147
1	4158293	4158757	4.60334	7.3785	3.44369	0.688638
1	4231373	4231401	221.587	166.29	46.3668	45.6469
1	4261884	4262124	3.3904	7.41785	4.16113	3.32842
1	4368779	4368872	14.2178	5.89011	5.36919	3.43578
1	4563020	4563300	5.44886	4.4018	1.78334	1.14117
1	4662690	4662749	36.2026	25.5321	0	0
1	4713653	4713758	17.4363	23.4763	6.6578	4.56469
1	4932607	4932795	80.6122	77.9421	23.9043	25.4943
1	4932979	4933269	76.1086	78.8614	28.927	33.0546
1	5104563	5104683	63.57	65.0489	14.1478	19.9705
1	5269896	5270087	8.52038	7.1699	2.09146	1.67292
1	5347048	5347118	24.7015	7.82543	8.56003	4.56469
1	5451006	5451219	23.8761	21.8598	16.8789	13.5012
1	5451741	5452059	48.2972	43.9258	20.7271	29.6417
1	5502059	5502115	19.9791	24.4545	3.56668	14.2646
1	5584205	5584268	16.1448	21.7373	3.17038	2.53594
1	5596945	5597279	10.0494	8.2003	3.58804	3.34835
1	5599995	5600202	4.91362	5.95413	0.482449	0.771807
1	5600759	5600975	10.8304	6.97405	1.84939	2.95859
1	5602816	5603142	46.176	51.2494	12.56	13.7221
1	5603474	5603557	14.7053	23.0992	6.01608	5.7746
1	5604873	5605212	15.3018	10.9071	5.30267	2.3564
1	5608525	5608759	13.4747	8.77853	3.41426	4.77926
1	5615354	5615651	68.1505	64.0921	28.5815	31.7376
1	5621917	5622263	25.8689	20.1855	15.2975	12.4671
1	5787836	5788092	4.37044	3.20965	1.95053	1.24816
1	5823933	5824042	18.6628	8.79463	7.32969	1.46572
1	5849446	5849733	3.54397	7.63456	3.47969	2.22668
1	5875472	5875651	25.0018	38.2528	8.92666	5.35522
1	5965067	5965117	34.5821	24.6501	5.99202	9.58584
1	6043119	6043184	430.32	429.797	245.826	245.791
1	6062492	6062655	106.08	100.818	44.7257	40.186
1	6090810	6091001	12.248	12.9058	2.09146	5.01876
1	6276740	6276806	26.1985	12.4495	1.51314	4.84133
1	6423138	6423334	16.606	20.2623	5.60478	10.5966
1	6457042	6457085	23.654	44.5867	11.6124	7.43088
1	6598000	6598197	8.26087	12.5127	2.5347	5.67689
1	6759254	6759497	6.27852	5.6356	1.23293	0.657465
1	6949196	6949265	101.712	109.159	47.7625	55.5701
1	6988254	6988281	113.013	152.161	18.4939	11.8344
1	7001846	7001945	43.1505	44.2651	10.0876	16.1378
1	7061062	7061147	19.1458	24.1668	5.87453	9.39788
1	7153911	7154094	8.33705	14.2183	1.63716	0
1	7154447	7154542	11.7772	12.9737	1.05123	3.36345
1	7155180	7155279	11.3013	13.8328	2.01752	3.22756
1	7155364	7156061	4.6697	7.85911	1.28953	0.916867
1	7159937	7160126	9.68686	3.62288	3.69878	1.69062
1	7166351	7166571	5.0856	3.73486	0	0.7262
1	7166721	7166770	22.8333	19.5636	0	0
1	7167955	7168250	14.1362	12.0697	2.70826	1.62472
1	7169537	7169595	82.4218	85.0003	6.88738	16.5273
1	7169718	7169978	3.912	5.26712	1.53642	1.22895
1	7262313	7262413	23.3938	20.5418	5.99202	4.79292
1	7307565	7307594	56.117	47.2224	10.3311	5.5091
1	7317696	7318107	6.43434	6.66399	0.728956	0.77744
1	7413223	7413333	17.5684	13.6945	8.17094	5.8096
1	7436265	7436445	7.34587	6.08644	1.66445	0.887578
1	7505627	7505682	20.3424	22.4092	5.44729	0
1	7543302	7543571	4.53734	4.07271	1.11376	1.78175
1	7604576	7604768	12.714	15.6916	0.520141	0.832104
1	7611877	7611955	24.776	24.5799	8.96242	10.2413
1	7621184	7621299	98.1742	85.7395	46.8941	47.2346
1	7662044	7662149	14.5303	7.82543	0.951114	1.52156
1	7700327	7700448	17.6525	21.5038	10.7295	13.2036
1	7815389	7815848	13.7389	11.9342	10.0085	4.87298
1	7916532	7916633	49.3454	33.8973	11.8654	11.0728
1	7947453	7947635	3.912	8.2769	1.09744	0.877824
1	8131776	8131899	11.577	8.90699	5.68349	9.09226
1	8144022	8144261	6.3836	6.30291	1.25356	1.33694
1	8157247	8157377	25.0368	20.015	10.7549	6.14477
1	8251611	8252113	6.07841	5.45598	1.39257	1.27302
1	8273952	8274141	9.1487	5.79661	2.64198	7.60781
1	8341344	8341413	25.0595	17.8624	8.68409	4.63084
1	8407671	8407846	9.29938	4.69526	1.71201	0.912937
1	8503796	8503847	17.9492	34.9075	1.95818	12.5305
1	8530019	8530178	26.8673	32.729	5.02475	5.02403
1	8604456	8604500	90.1538	80.922	24.9667	21.786
1	8626925	8627122	6.19565	7.64668	0	0
1	8677487	8677546	39.6504	27.8532	5.07798	21.6629
1	8727109	8727272	14.352	19.3235	6.73949	5.88088
1	8856283	8856837	4.95708	5.68544	0	0
1	8972199	8972299	8.13696	13.6945	0.99867	0
1	8982306	8982444	96.5527	96.2584	18.0918	27.785
1	9143048	9143178	14.0832	18.9616	6.91387	4.91582
1	9199204	9199239	63.9333	50.8653	17.1201	4.56469
1	9214317	9214353	242.979	273.89	102.641	62.1304
1	9223608	9223632	67.808	51.3544	12.4834	13.3137
1	9324450	9324631	26.4114	24.2113	9.37977	7.06139
1	9594262	9594461	12.7779	11.0107	6.52397	6.42267
1	9663711	9663797	16.5578	12.7391	5.80622	3.71544
1	10105616	10105894	9.14676	5.41869	2.87387	0.574691
1	10106023	10106423	3.30564	6.84725	0.749003	0.39941
1	10106625	10107336	6.29441	8.86001	1.4046	2.47174
1	10154004	10154183	17.6149	16.8312	3.90541	8.03283
1	10277539	10278036	3.06978	1.65326	0.20094	0.321457
1	10282964	10283385	7.48948	5.85513	2.13492	1.89743
1	10283620	10284178	5.10383	4.90842	1.25281	2.86315
1	10469395	10469493	15.5682	9.78179	0	1.63024
1	10928571	10928689	16.3774	10.445	1.69266	0
1	11011816	11011965	9.55683	7.35275	4.02149	2.14448
1	11226905	11227082	5.74644	7.73701	1.12844	0
1	11271969	11272067	24.9091	13.974	8.15241	6.52098
1	11281432	11281572	14.5303	12.7163	0.713336	5.70586
1	11397284	11397523	53.1967	59.5911	30.0855	25.4018
1	11437931	11438074	26.3171	17.2378	5.58697	6.70338
1	11549538	11549633	422.908	435.341	114.584	114.357
1	11580960	11581105	18.9395	18.889	6.19864	5.5091
1	11600025	11600182	33.6881	47.9744	11.4497	10.1761
1	11650333	11650506	44.0948	33.2468	9.23625	7.38793
1	11667850	11667965	25.6491	26.1982	6.07886	6.94626
1	11702471	11702855	45.2936	44.5785	23.6664	23.2989
1	11767896	11768029	19.1188	17.5042	7.5088	7.2074
1	11828118	11828262	45.2053	55.1584	10.4028	19.9705
1	11987768	11987879	17.4102	18.5061	6.29792	4.31795
1	12215822	12216307	5.03317	5.36486	1.8532	1.64705
1	12337878	12338102	10.8977	9.17042	2.22917	1.42646
1	12359857	12359960	145.162	144.922	59.1445	63.5954
1	12392712	12392922	9.68686	4.56483	0	0.760781
1	12416753	12416851	47.7424	51.7037	16.3048	29.3444
1	12504191	12504314	11.577	18.9274	2.43578	2.59779
1	12731611	12731721	41.6095	34.8587	15.434	15.9764
1	12738682	12738750	53.8475	34.2362	20.5609	25.8442
1	12848609	12848700	35.7669	40.632	9.87696	3.5113
1	12893820	12893950	14.8656	10.5342	1.53642	1.22895
1	12940222	12940383	10.108	9.35649	2.48117	1.98465
1	12943136	12943213	18.4931	14.2281	5.1879	6.22457
1	13208908	13208934	46.944	31.6027	3.84104	6.14477
1	13374397	13374602	2.97694	7.34827	0.487156	0
1	13433110	13433250	45.0439	59.6689	28.5334	17.1176
1	13435524	13435731	61.9117	63.5107	26.5347	22.3824
1	13677655	13677894	47.2386	42.9744	17.9677	20.0541
1	13789062	13789495	5.40272	6.00913	0.23064	1.47588
1	13903540	13903603	24.2171	17.3898	1.58519	2.53594
1	13932397	13932616	23.6864	34.3926	13.2244	15.3198
1	13942231	13942268	217.169	199.866	35.0884	34.5436
1	14130483	14130506	296.291	232.211	108.551	145.871
1	14178529	14178561	190.71	235.374	65.5377	49.9262
1	14381453	14381481	87.1817	112.491	7.13336	5.70586
1	14402702	14402726	55.094	39.9423	0	6.65683
1	14442412	14442594	15.0891	12.7916	3.84104	4.38912
1	14454630	14454704	1320.88	1271.37	1091.79	1185.28
1	14455692	14455840	81.0947	86.0533	30.365	30.2256
1	14894364	14894431	314.245	324.989	156.508	140.688
1	14960703	14960967	81.6778	72.6223	38.9633	45.9927
1	15159072	15159141	29.4817	65.4954	13.0261	18.5234
1	15268847	15269066	72.9168	68.1598	25.0808	24.074
1	15364824	15365166	29.1455	30.0318	15.1845	12.6129
1	15390806	15390938	8.476	6.22477	0.756568	2.42067
1	15408465	15408597	7.70545	7.26223	1.51314	2.42067
1	15469567	15469623	56.3049	44.018	7.13336	2.85293
1	15514940	15515019	14.1624	10.4009	0	2.02233
1	15681256	15681359	23.6999	26.5913	7.75666	4.65332
1	15996556	15996725	18.6572	17.0168	3.54557	4.72675
1	16306952	16307181	7.99483	7.77417	3.0527	0.697659
1	16345344	16345546	7.55287	6.77946	0.988782	3.95455
1	16468050	16468271	10.1252	9.29491	4.06698	7.22914
1	16585617	16585658	79.385	73.4827	7.30734	3.89668
1	16643383	16643685	19.1973	21.3126	7.27508	6.34824
1	16695957	16696122	270.616	263.93	27.2365	32.9211
1	16703860	16703941	11.3013	16.9068	7.39756	3.94479
1	16746891	16747137	18.6059	21.7108	14.2087	9.74171
1	16747466	16747603	420.212	403.838	119.549	145.77
1	16747851	16747978	452.498	437.793	129.748	157.248
1	16772673	16773015	173.386	167.778	58.4018	63.0647
1	16779608	16779710	564.402	554.493	180.152	213.019
1	16796109	16796286	95.9656	90.523	32.7248	27.9813
1	16804371	16804546	332.453	320.843	94.731	114.117
1	16804936	16805027	630.391	607.976	179.98	219.456
1	16808738	16809072	211.037	206.238	64.8836	73.6636
1	16810285	16810548	279.998	273.89	94.5509	108.129
1	16812599	16812738	21.2205	22.66	7.90314	11.4938
1	16813457	16813771	357.288	347.16	105.91	129.236
1	16814859	16814949	639.655	628.425	204.173	241.421
1	16815158	16815341	609.716	592.68	180.634	218.257
1	16815617	16815799	609.713	593.679	178.883	218.578
1	16818740	16818907	321.58	318.992	101.661	119.584
1	16821035	16821124	597.701	592.403	189.635	217.207
1	16822682	16822837	36.7476	41.5253	15.4633	18.5532
1	16827602	16827704	521.523	519.585	165.466	191.09
1	16832275	16832440	41.9177	35.6887	19.9734	14.524
1	16910480	16910579	611.299	594.812	205.787	232.384
1	16911883	16912003	483.132	481.59	155.626	183.729
1	16912678	16912953	409.807	407.349	129.646	156.859
1	16913173	16913273	579.758	576.538	185.753	214.084
1	16913960	16914058	592.628	582.715	189.543	218.453
1	16943534	16944268	175.987	171.088	54.2874	63.3397
1	16944560	16944662	557.422	555.836	174.278	208.32
1	17125950	17126015	190.906	195.937	66.0659	49.1582
1	17429432	17429544	39.0501	46.4635	0.89167	1.42646
1	17696628	17696675	30.2972	17.4823	0	0
1	17718459	17718655	11.9356	7.68569	2.54763	4.89073
1	17864916	17865005	33.1421	44.6225	5.61051	5.3853
1	17900227	17900346	17.9492	12.6588	6.71375	5.37022
1	18021731	18021879	54.2922	70.3231	12.146	8.63589
1	18030619	18030646	41.4382	35.5043	7.39756	5.91719
1	18078109	18078226	20.864	17.5571	0	1.3655
1	18283060	18283199	64.3932	76.8468	17.9617	18.3901
1	18334590	18334738	24.7408	13.8796	6.74777	9.71538
1	18446728	18446783	35.1369	62.2477	3.63153	0
1	18452433	18452604	12.4909	10.411	7.59223	7.47434
1	18478315	18478601	16.3593	14.3649	5.23778	5.58615
1	18830807	18830894	92.3592	85.0003	32.1411	33.0546
1	18831205	18831494	11.2622	14.2157	4.83785	3.3169
1	18902119	18902318	125.734	143.138	56.7084	60.2126
1	19007837	19007873	73.4587	125.533	16.6445	31.0652
1	19107660	19107753	36.0914	33.8681	10.7384	6.87157
1	19128123	19128376	48.2428	48.1743	19.7366	23.3647
1	19263819	19263969	8.13696	11.8686	3.3289	5.32547
1	19323457	19323502	40.6848	39.5619	17.7541	10.6509
1	19327518	19327712	4.7186	7.05902	1.02956	1.64705
1	19328211	19328445	9.99733	9.36376	1.70713	3.41376
1	19329805	19329972	14.0082	10.6604	2.39202	4.78335
1	19330242	19330431	13.9921	18.1144	7.92595	9.29843
1	19371413	19371444	39.3724	35.3406	0	5.15368
1	19410100	19410300	77.8097	83.5365	38.4488	46.3316
1	19451981	19452089	9.41778	11.4121	0	0
1	19693275	19693477	11.5811	14.2369	1.97756	3.16364
1	19919963	19919986	70.7562	71.4496	26.0523	27.785
1	19956707	19958999	36.611	33.4595	1.48145	1.74263
1	19984205	19984400	29.7312	30.9004	10.2428	4.09651
1	20055507	20055588	13.8127	10.1441	1.23293	0
1	20204913	20204958	149.178	121.729	19.9734	31.9528
1	20263879	20264078	7.66673	6.88166	3.51291	4.01417
1	20292009	20292174	8.01367	7.46973	0	1.93653
1	20503978	20504044	20.0342	12.4495	1.51314	2.42067
1	20504356	20504755	4.07868	1.7161	2.25264	1.20123
1	20843100	20843264	34.7309	34.2362	15.2236	7.79337
1	20919459	20919539	19.071	20.5418	1.24834	3.9941
1	20962186	20962209	75.1784	83.3578	4.34204	0
1	21174429	21174512	47.7924	59.3978	26.4708	23.0984
1	21223471	21223822	2.31822	4.29172	1.42261	0.910336
1	21684707	21684865	42.4873	35.5364	18.33	27.3014
1	21707681	21708080	21.9229	14.072	5.75674	4.00411
1	21758686	21759026	4.18814	3.62501	0.881179	0.939788
1	21929973	21930038	25.0368	29.4958	9.21849	7.37372
1	22020918	22020954	25.428	30.4322	8.32225	44.3789
1	22102936	22103705	9.39083	11.9315	4.41545	3.7396
1	22137547	22137582	104.618	43.0399	19.9734	31.9528
1	22142141	22142253	11.8059	11.0045	0	1.42646
1	22182588	22182789	18.7231	11.5824	2.48425	3.97423
1	22206140	22206270	6.2592	13.6945	5.37745	2.45791
1	22222030	22222312	6.85294	9.71241	7.79104	4.53231
1	22333562	22333751	6.99606	7.24577	4.22717	4.22656
1	22561697	22561820	40.5194	33.4012	11.367	7.79337
1	22587225	22587407	16.2069	14.2965	3.84104	6.14477
1	22637607	22637920	6.82413	13.1257	2.23345	2.04171
1	22638110	22638277	35.9342	45.1016	11.9601	10.5234
1	22729672	22729899	4.03263	5.42954	2.19971	1.40761
1	22774288	22774625	4.52724	1.62546	0.592682	0.474077
1	22840601	22840770	4.21292	9.72391	0.590929	1.8907
1	22841442	22841647	53.0887	46.0937	16.0762	16.3661
1	22850739	22851000	51.4406	56.6669	11.479	12.8546
1	22977842	22977944	25.9266	10.7408	8.81179	3.13263
1	23249116	23249431	3.22895	3.04322	1.90223	5.07187
1	23253044	23253073	42.0877	56.6669	10.3311	0
1	23307487	23307586	28.767	23.5158	11.0963	8.06889
1	23308161	23308350	22.0645	12.3178	3.17038	4.22656
1	23340471	23340502	32.8103	30.9231	3.22152	0
1	23351121	23351150	161.336	136.945	30.9932	33.0546
1	23374131	23374164	107.876	157.694	69.6043	101.668
1	23380365	23380508	11.3804	16.2802	2.09511	3.35169
1	23380673	23381257	3.65745	2.11045	0.684021	0.273568
1	23389012	23389218	4.93748	4.65347	0.969583	0
1	23395311	23395559	4.51142	6.62637	1.61076	1.28842
1	23402259	23402727	11.5187	9.949	4.05443	2.38963
1	23402881	23403112	8.36592	16.0066	1.29697	7.60781
1	23407692	23408094	6.57839	8.17582	1.9874	1.98711
1	23636870	23636953	49.0178	47.8483	9.62573	1.92487
1	23718757	23718999	6.30446	3.39533	1.23802	1.98055
1	23736928	23737166	5.5557	4.02779	2.09805	2.01383
1	23812318	23812445	80.0882	81.9513	41.6768	54.0933
1	23902221	23902326	10.6555	11.7381	2.85334	0
1	24096712	24097176	40.1149	32.4654	18.0794	16.183
1	24135958	24136244	4.26764	6.7036	0.349185	0
1	24206341	24206468	73.6811	73.3249	39.3177	55.3513
1	24231239	24231424	7.69712	5.92195	3.23893	3.45436
1	24291834	24291873	67.808	63.2054	25.6069	12.2895
1	24426462	24426580	126.709	131.142	52.4725	36.5562
1	24524890	24524962	38.142	45.6483	9.70929	8.87578
1	24882855	24883004	15.7005	18.3819	9.38348	3.21672
1	25179015	25179176	7.58102	7.65531	8.68409	3.96929
1	25242763	25243090	38.8807	38.1101	24.4323	21.4973
1	25253076	25253284	5.868	4.60873	4.32117	5.37667
1	25362568	25362595	33.904	45.6483	29.5902	29.5859
1	25416447	25416594	85.7979	88.5019	42.1208	47.8205
1	25475303	25475505	14.6022	13.5589	3.95513	8.70002
1	25539523	25539559	226.027	201.613	72.1262	31.0652
1	25610187	25610322	9.04107	5.07204	2.21927	3.55031
1	25650324	25650531	95.3243	94.6045	49.2098	54.0265
1	25777234	25777335	61.43	55.5915	22.742	18.9819
1	25907578	25907657	38.6248	24.2687	10.1131	8.08932
1	26001004	26001139	10.5479	12.1729	5.17829	2.36687
1	26217601	26217701	67.1299	91.7532	14.9801	9.58584
1	26248933	26249276	4.44805	2.7948	2.32926	0.931569
1	26254924	26254971	43.2817	46.6196	0	0
1	26430589	26430666	10.5675	19.5636	3.89092	8.29943
1	26470848	26470921	18.1131	11.2558	6.84021	6.56564
1	26472624	26472977	31.9831	28.3201	12.448	15.8406
1	26560819	26561455	7.03668	7.32096	2.82642	3.01442
1	26561640	26561968	3.41107	3.75764	0.913418	0
1	26691873	26692035	11.3013	10.1441	3.69878	18.7378
1	26742141	26742326	17.0436	18.5061	2.15929	1.72718
1	26804112	26804153	32.2501	40.0815	14.6147	23.3801
1	26818590	26818738	80.4075	74.9496	47.2344	53.9743
1	26939384	26939454	46.4969	56.7344	11.4134	6.84703
1	26939986	26940202	15.5393	17.7521	1.84939	2.95859
1	27029937	27030097	13.9854	12.8386	4.99335	6.98967
1	27463998	27464090	63.0172	50.6101	11.9406	15.6291
1	27526228	27526288	44.0752	57.0604	13.3156	23.9646
1	27685799	27685885	20.1059	17.5162	1.16124	3.71544
1	27753514	27753675	58.7529	73.1507	18.6088	20.8388
1	28298812	28298938	43.5909	53.2564	14.2667	17.7516
1	28527275	28527381	16.3123	7.7516	0.942142	1.50721
1	28678097	28678124	131.849	116.657	59.1804	41.4203
1	28784826	28785064	35.0436	29.3454	31.0511	29.5362
1	28869667	28869908	13.0833	11.933	4.55824	3.31461
1	28941772	28942014	4.20298	3.96122	0.825347	0.660182
1	29025338	29025393	573.286	622.477	105.314	133.621
1	29215258	29215449	23.9636	22.2267	5.22864	1.67292
1	29377247	29377279	66.7485	64.193	24.9667	4.99262
1	29497947	29498001	41.4382	43.1123	3.69878	2.95859
1	29530702	29530797	9.63587	11.5322	6.30739	3.36345
1	29595508	29595574	86.3011	53.948	21.1839	26.6273
1	29807349	29807508	6.39698	6.89031	3.76857	2.00961
1	30030724	30030751	41.4382	65.9365	11.0963	11.8344
1	30212288	30212391	139.237	110.354	57.2054	68.2487
1	30229742	30229903	15.7938	10.2071	11.7855	4.96161
1	30298363	30298469	25.9078	20.6709	2.82642	1.50721
1	30423256	30423311	208.972	161.844	74.4463	104.573
1	30515924	30516185	7.79402	8.3951	1.53053	0
1	30517564	30517736	15.9664	15.9238	1.16124	0.92886
1	30672422	30672780	4.26168	4.20781	0.836874	1.78507
1	30707271	30707456	9.34651	11.8439	3.23893	1.72718
1	30770830	30770990	6.357	6.84725	0.624169	0.998525
1	30813028	30813177	18.431	17.4628	5.36199	7.50569
1	30909413	30909559	289.113	294.526	82.0825	79.882
1	30910508	30910593	21.539	19.3334	15.2738	5.63873
1	30955111	30955208	36.7002	24.0007	6.17734	16.4705
1	30963054	30963239	4.94815	6.66219	0	2.59077
1	31043625	31043864	33.6203	24.0656	10.0285	15.3748
1	31096038	31096107	16.215	23.8165	8.68409	4.63084
1	31184246	31184366	5.9332	13.6945	2.49668	2.66273
1	31211918	31212158	2.9666	6.84725	0	0
1	31261659	31261811	8.02989	8.10859	5.25616	5.25539
1	31271906	31271987	8.78993	21.9788	0	0
1	31305963	31306146	6.11384	5.98667	0.545721	0.873027
1	31347141	31347349	4.89	6.58389	0.48013	0.768096
1	31380639	31380782	11.3804	6.7036	2.09511	2.23446
1	31460847	31460936	142.854	144.639	80.7913	87.96
1	31613023	31613097	57.7284	62.9207	24.292	12.9538
1	31625761	31625845	19.3737	24.4545	5.94446	11.4117
1	31658530	31658763	7.42105	7.05296	2.14307	4.11409
1	31674052	31674208	7.172	6.14497	5.12138	7.1689
1	31725841	31726063	10.9959	13.5711	4.04866	5.75726
1	31779631	31779810	84.0971	77.2706	49.6545	29.4537
1	31936845	31937301	3.79189	3.90413	1.09503	1.05108
1	32052761	32052860	71.9176	63.631	67.5868	71.0062
1	32119488	32119742	6.00661	9.70476	1.96589	0.628992
1	32158465	32158678	19.1008	18.0022	7.03289	6.75059
1	32311511	32311610	14.3835	20.7492	4.03503	4.84133
1	32312660	32312812	10.7065	11.7124	1.97106	1.05108
1	32391100	32391343	5.02281	6.19916	1.6439	1.31493
1	32445981	32446070	33.1421	29.2354	8.97681	10.7706
1	32507106	32507269	10.608	10.922	2.45072	2.94044
1	32550043	32550539	3.4861	4.14148	0.604034	1.61052
1	32689243	32689372	22.8655	20.1702	5.41914	9.90784
1	32734601	32734948	9.6729	7.10378	2.87801	2.76249
1	32797079	32797178	32.8766	22.1325	8.07006	9.68267
1	32802378	32802498	52.5512	58.2016	12.4834	19.9705
1	32834176	32834303	12.8141	14.018	0	1.25798
1	32858413	32858653	5.9332	3.42363	0	0
1	32943996	32944198	52.3666	50.168	10.3822	18.9819
1	32955080	32955157	59.4421	35.5701	12.9697	6.22457
1	32964921	32965054	16.0598	13.3856	5.25616	4.80493
1	33032973	33033204	18.0528	15.4137	9.94347	5.53295
1	33061772	33061845	59.9125	73.1624	28.7289	32.8282
1	33167410	33167563	8.6422	6.26546	2.6109	2.08842
1	33216877	33216931	26.3698	22.8242	1.84939	5.91719
1	33342565	33342774	19.4664	18.3467	12.4236	6.87979
1	33344834	33345141	36.1127	35.686	15.2891	18.7345
1	33414605	33414934	5.87395	6.65994	2.73192	1.94242
1	33505898	33506075	35.6279	23.211	16.9266	17.1498
1	33507212	33507439	5.82492	3.01641	0.439943	0
1	33508645	33509055	5.20964	5.3442	0.974312	2.72768
1	33517624	33517696	81.9347	95.1007	37.4501	39.941
1	33521257	33521329	16.952	17.1181	8.32225	4.43789
1	33525980	33526392	21.2311	25.2617	10.9078	10.47
1	33531126	33531349	4.56108	4.29872	3.13484	3.58215
1	33561925	33561948	265.336	285.798	108.551	111.14
1	33907530	33907651	4.20298	15.8449	0	0
1	33935081	33935187	23.9887	28.4225	2.82642	1.50721
1	34179821	34180028	54.0499	60.2029	15.9208	13.8925
1	34182158	34182329	5.35326	8.00848	1.75205	0
1	34226330	34226398	10.4704	26.1807	2.93726	4.69894
1	34300325	34300495	22.7356	19.3334	3.52472	6.57852
1	34315614	34315640	74.328	47.404	34.5693	18.4343
1	34353658	34353748	13.5616	9.12967	0	0
1	34457752	34457942	10.1712	10.0907	6.83301	1.68173
1	34496703	34496920	44.0596	39.1271	23.471	22.0872
1	34537203	34537282	14.1624	15.6013	1.26414	4.04466
1	34700189	34700306	19.1253	17.5571	2.56069	10.924
1	34704622	34704735	32.4038	24.2381	14.1405	5.65536
1	34800257	34800343	17.7405	15.9238	3.48373	3.71544
1	34852027	34852183	14.344	17.5571	7.68208	7.1689
1	34907748	34907887	20.4887	17.7339	4.31081	2.29876
1	34968248	34968460	4.31796	5.16774	0.471071	1.50721
1	34987057	34987119	34.4508	33.1319	1.61076	7.73052
1	34987693	34987904	7.71276	7.13931	1.89321	2.27153
1	35076567	35076816	8.57812	12.0996	6.41716	7.05785
1	35087079	35087132	21.11	23.2548	16.9585	3.01442
1	35113583	35113654	90.2515	50.1489	19.6921	20.2518
1	35220477	35220509	28.6065	47.0748	3.12084	4.99262
1	35471087	35471129	46.0126	55.4301	4.75557	15.2156
1	35562654	35562926	25.0541	31.7189	12.4834	19.3831
1	35589674	35589937	7.34802	15.6211	1.89861	1.8224
1	35627392	35627491	15.4109	19.366	6.05255	9.68267
1	35811670	35811844	9.35283	8.65744	2.29579	1.83637
1	35868713	35868789	16.0598	27.0286	5.25616	8.40863
1	35914128	35914256	7.15163	19.2579	3.12084	4.99262
1	35990678	35990734	114.426	83.1452	21.4001	8.55879
1	36113696	36113858	42.6939	33.8136	11.7128	14.793
1	36240885	36241075	8.02989	5.04534	1.57685	0.840863
1	36248401	36248530	34.6925	32.9093	8.51579	11.1463
1	36248863	36249107	27.9291	37.0425	8.18582	9.16679
1	36290123	36290419	16.4938	12.029	5.39822	4.31795
1	36322991	36323201	15.499	16.303	3.80446	3.8039
1	36406284	36406491	17.1977	11.9083	1.9298	2.31542
1	36408385	36408418	58.5615	41.4985	6.05255	0
1	36453648	36453701	24.9482	23.2548	7.53713	3.01442
1	36492738	36492858	27.1232	23.9654	4.99335	3.9941
1	36506094	36506451	18.2341	18.0292	8.67192	4.47518
1	36507134	36507288	40.949	34.6809	21.4001	17.6363
1	36524311	36524346	43.5909	31.3017	2.85334	4.56469
1	36615023	36615186	45.552	45.3683	20.2185	14.7022
1	36752979	36753077	14.5303	12.5766	1.01905	1.63024
1	36756690	36756893	12.5261	19.5636	4.91956	8.65716
1	36779297	36779536	5.95803	6.8759	3.76068	3.34234
1	36797992	36798279	6.73355	7.63456	2.08781	2.22668
1	36804526	36804617	23.472	6.01956	5.4872	5.26695
1	36875812	36875964	6.69158	6.30668	0	0
1	36975832	36976100	62.2417	60.2967	16.0234	22.6531
1	36991686	36992007	6.97092	6.3993	3.73335	1.99083
1	36993105	36993270	13.5616	12.4495	3.63153	4.84133
1	37013706	37013820	20.5208	19.2204	5.25616	7.00719
1	37022259	37022431	5.32214	6.36953	2.32249	2.78658
1	37032185	37032413	9.81432	7.80827	1.31404	1.40144
1	37035936	37036051	13.2668	9.52661	0	0
1	37045235	37045365	27.384	22.1219	6.14566	11.0606
1	37059037	37059189	27.4355	26.1277	5.91318	4.20432
1	37089439	37089539	23.3938	23.2806	4.99335	12.7811
1	37107302	37107479	12.6422	6.96331	2.25688	6.31835
1	37131556	37131777	4.60235	8.67525	1.80755	2.16874
1	37136150	37136333	15.5625	14.2183	4.91149	9.6033
1	37150257	37150416	24.9482	23.2548	2.51238	3.01442
1	37164138	37164438	25.767	21.4547	8.32225	12.2486
1	37169529	37169926	6.40504	7.24394	3.52176	4.42671
1	37313458	37313796	31.296	28.3614	16.8415	15.5983
1	37331834	37331894	18.6472	18.2593	6.6578	5.32547
1	37338383	37338731	6.43007	11.4121	2.00882	2.75455
1	37339833	37340175	18.1416	12.4131	8.76026	7.00719
1	37394732	37394985	6.43238	9.74312	1.18419	1.26296
1	37453319	37453432	18.9022	24.2381	1.76756	4.24152
1	37476158	37476286	58.8023	49.2146	18.7251	22.4668
1	37543485	37543606	14.2901	21.5038	2.47604	0
1	37611963	37611987	50.856	39.9423	12.4834	19.9705
1	37615187	37615259	26.8407	15.2161	11.0963	17.7516
1	37745480	37745591	19.2428	23.441	6.29792	2.87863
1	37757541	37757707	6.73995	8.2497	3.00804	2.8873
1	37832435	37832545	11.0959	12.4495	0	0
1	37832628	37832825	7.22826	8.34183	2.02776	1.62197
1	37858805	37858921	52.6097	34.2362	8.60922	22.0364
1	37869159	37869317	13.5187	13.8678	3.79242	2.02233
1	37870438	37870522	20.5846	13.0424	2.37779	1.90195
1	37871151	37871203	35.208	42.1369	3.84104	6.14477
1	37909567	37909735	27.8497	34.2363	10.1056	4.75488
1	37979495	37979627	43.9211	36.3112	9.83539	12.1033
1	38044157	38044346	19.3737	25.3602	6.34076	6.7625
1	38075841	38075919	16.952	22.8242	1.28035	2.04826
1	38163197	38163480	9.70397	7.25857	2.8231	2.82269
1	38243877	38243964	14.0292	26.7594	8.03528	5.5091
1	38340967	38341274	8.94536	18.7351	9.10839	8.32646
1	38360885	38361027	10.7442	8.67961	0.703289	7.87569
1	38364905	38365053	49.4815	39.7881	13.4955	25.9077
1	38430410	38430465	271.848	343.607	185.208	185.907
1	38771429	38771557	17.4818	19.2579	5.46148	2.49631
1	38935416	38935623	7.8618	10.5851	0.482449	2.31542
1	39073948	39074003	85.0682	122.006	30.868	20.3336
1	39117744	39117870	22.6027	20.6504	5.54817	8.87578
1	39123322	39123347	2290.55	2267.81	103.862	83.0773
1	39175432	39175469	32.9877	37.0122	2.69911	12.9538
1	39247228	39247309	84.1321	79.4619	50.55	59.1719
1	39461402	39461542	118.422	101.731	49.9335	54.7762
1	39718343	39718404	21.6763	17.96	4.91149	10.4763
1	39809055	39809184	17.3462	14.8622	6.96747	12.3848
1	39990844	39990961	10.432	5.85235	3.41426	4.09651
1	40247307	40247330	48.6449	41.6789	0	0
1	40534875	40535054	35.7981	37.4877	5.02125	8.03283
1	40537454	40537963	6.79412	4.03571	0.784809	1.25551
1	40765063	40765089	54.768	31.6027	3.84104	6.14477
1	40914569	40914623	331.506	251.066	155.349	192.309
1	41049593	41049672	57.9372	41.6035	24.0186	24.2679
1	41122947	41123168	4.60235	7.43593	0	0.722914
1	41173780	41173889	127.84	139.458	22.9053	23.4516
1	41178995	41179079	82.3383	91.2967	32.1001	26.6273
1	41307371	41307445	37.1111	37.0122	13.4955	23.7487
1	41323761	41323802	22.327	46.7617	14.6147	35.0701
1	41360023	41360161	28.7447	24.8089	18.8155	11.5771
1	41363162	41363560	7.92229	9.29024	3.76383	0.401417
1	41402615	41402743	46.8829	25.6772	10.1427	11.2334
1	41486810	41486883	32.0462	45.023	23.2567	13.1313
1	41505664	41505764	51.8731	52.0391	15.9787	25.5622
1	41941226	41941284	24.5512	35.4168	8.60922	11.0182
1	42097615	42097758	22.0495	23.9414	9.77719	11.1723
1	42143651	42143815	16.1251	15.0305	7.30734	2.92251
1	42202292	42202329	43.9836	44.4146	0	17.2718
1	42247670	42247696	62.592	52.6712	3.84104	0
1	42295121	42295305	33.7197	25.3051	5.97031	4.34141
1	42385016	42385278	4.27035	5.22691	3.43055	1.82936
1	42409689	42409896	11.7927	19.8471	3.37714	12.3489
1	42439737	42440024	8.85993	7.63456	1.73984	1.67001
1	42632206	42632705	9.58009	9.33092	1.40094	0
1	42733375	42733499	27.0685	24.2967	2.41614	3.86526
1	42745393	42745524	13.1993	13.59	9.91047	3.65872
1	43143507	43143530	176.89	113.128	112.893	125.033
2	57273	57367	19.4768	23.3098	14.8738	11.8973
2	152579	152688	20.529	12.5638	4.58106	7.32862
2	212223	212352	7.88465	10.6159	0.774163	0
2	441073	441187	22.3053	22.8242	7.00821	7.00719
2	441269	441326	26.7663	40.8432	15.7685	5.60575
2	464563	465169	2.34978	4.06767	0.823985	1.05455
2	505555	505762	20.1459	17.8624	10.6139	7.71807
2	632585	632608	61.9117	41.6789	8.68409	6.94626
2	798953	799189	31.0308	30.7546	20.3119	20.9859
2	979854	980208	4.59715	2.70795	1.97477	1.35393
2	1211642	1211678	45.2053	45.6483	8.32225	4.43789
2	1237885	1237951	29.2807	31.1239	0	2.42067
2	1293837	1294464	2.4333	2.62096	2.38916	2.03846
2	1489307	1489379	33.904	28.5302	9.70929	8.87578
2	1514263	1514449	15.8583	13.989	10.7384	9.44841
2	1515447	1515579	12.3287	13.487	6.05255	3.631
2	1646076	1646275	17.3779	18.5805	6.02213	8.02834
2	1655781	1656067	7.11273	9.57657	2.09511	1.11723
2	1672495	1672612	61.7227	94.8081	24.7534	21.8481
2	1697345	1697503	44.4185	49.4042	10.7452	9.10048
2	1699390	1699520	11.736	5.26712	3.84104	3.68686
2	1707421	1707521	20.3424	24.6501	10.9854	3.19528
2	1740019	1740181	18.2077	23.6695	6.16463	11.8344
2	1768111	1768159	93.236	62.7665	20.8056	16.6421
2	1835381	1835508	9.61058	10.7831	5.50448	1.25798
2	2044802	2044832	67.808	41.0835	16.6445	31.9528
2	2062656	2062898	6.30446	5.093	1.23802	1.32036
2	2071085	2071125	45.7704	23.9654	2.49667	15.9764
2	2180075	2180205	50.856	47.404	9.21849	9.83163
2	2204211	2204295	15.7411	26.0848	7.13336	5.70586
2	2306121	2306331	11.1399	10.4339	5.23113	3.04312
2	2324491	2324664	22.3414	21.3729	4.04086	1.84698
2	2363202	2363367	10.4794	10.7896	4.23678	6.77787
2	2387830	2387854	59.332	34.2363	0	0
2	2423678	2423875	11.3587	14.5982	5.57633	3.24394
2	2425564	2425828	11.1729	13.487	6.05255	7.86717
2	2430557	2430652	20.3424	17.2983	9.46108	5.04518
2	2493425	2493542	37.3813	24.5799	7.68208	6.82752
2	2545150	2545270	11.8664	10.2709	2.49668	1.33137
2	2677068	2677136	16.4534	12.0834	14.6863	7.04841
2	2898074	2898305	13.6497	13.0424	4.32325	4.14971
2	3233858	3233916	368.268	358.89	230.727	206.591
2	3275461	3275505	23.1164	21.7867	9.07882	3.631
2	3376607	3376690	67.3995	90.7467	27.674	25.0233
2	3543410	3543477	166.99	153.297	62.6032	66.767
2	3593385	3593539	8.58608	6.22477	0.648487	0
2	3710310	3710436	21.7954	17.3898	5.54817	2.53594
2	3747231	3747275	376.797	357.924	156.61	174.288
2	3796928	3797006	15.648	14.0456	5.12138	2.04826
2	3925405	3925762	15.9548	13.0424	4.75557	3.13263
2	3938154	3938239	287.187	330.279	124.54	133.45
2	3956515	3957013	8.57812	8.52469	3.00804	2.24568
2	4163487	4163618	13.9757	8.36305	4.57406	4.87829
2	4277943	4278163	2.77396	8.71468	0	0
2	4299219	4299408	5.91975	6.52119	1.05679	0
2	4395439	4395806	7.76004	13.8064	5.17023	4.35324
2	4518644	4518670	430.32	400.301	96.026	86.0268
2	4528383	4528441	163.09	179.445	61.9864	85.3911
2	4590779	4591030	34.0391	25.6431	11.5384	8.91114
2	4835486	4835512	641.568	632.054	103.708	86.0268
2	4951705	4951737	289.243	372.319	68.6586	49.9262
2	5094630	5094762	18.4931	18.6743	4.53941	7.262
2	5250031	5250114	259.795	257.391	163.637	144.365
2	5363740	5363765	81.3696	65.7336	0	0
2	5380413	5380553	11.6242	9.78179	2.85334	5.70586
2	5412874	5412962	33.5187	34.2363	6.80911	5.4465
2	5508587	5508612	146.465	98.6004	79.8936	121.421
2	5578492	5578556	54.0345	62.0532	4.68127	4.99262
2	5661078	5661145	25.8075	14.3077	0	0
2	5743988	5744057	17.689	19.8471	0	0
2	5938695	5938792	68.1575	40.9423	1.02956	6.58821
2	5957488	5957699	6.74866	3.89417	0	0
2	6019346	6019521	58.7024	59.4733	21.6854	25.5622
2	6049714	6049848	9.10854	5.10989	2.23583	4.76907
2	6386380	6386532	131.824	108.114	78.8424	76.7288
2	6389393	6389583	41.2201	43.2458	14.1916	18.499
2	6528783	6529047	7.32018	9.33716	0.756568	1.21033
2	6545220	6545336	12.2756	12.9862	5.16553	2.75455
2	6675575	6675909	4.26338	3.69013	1.19601	1.43501
2	6780668	6780703	31.9666	23.4763	8.56003	9.12937
2	6899276	6899395	123.08	135.794	47.8355	44.3043
2	7092938	7092963	36.6163	60.2558	15.9787	31.9528
2	7111080	7111491	7.67171	4.99799	3.4018	3.8872
2	7151198	7151609	4.70201	11.662	4.61672	1.9436
2	7378364	7378602	23.0775	22.4406	13.4275	17.4532
2	7458490	7458615	26.852	32.8668	6.39149	5.11245
2	7609325	7609523	31.3355	35.9654	8.57444	8.87578
2	7635663	7635899	6.89573	5.80275	1.69266	2.0309
2	7659340	7659509	69.2123	77.7912	18.3188	17.0163
2	7679080	7679192	21.7954	14.6727	9.80837	7.13232
2	7682562	7682728	10.4163	4.94982	0.601608	5.7746
2	7806616	7806860	28.346	34.2362	15.1438	19.6431
2	7830214	7830515	9.7995	5.4596	1.32714	2.65389
2	7904583	7904626	26.0193	35.0324	20.9024	18.5772
2	7935528	7935707	9.09158	3.06022	0.557916	0.892536
2	7956754	7956841	22.213	36.2039	11.479	7.34547
2	8010142	8010187	379.725	276.933	175.322	188.166
2	8059096	8059383	9.21433	5.72592	6.26344	5.01002
2	8105577	8105702	26.852	30.6757	5.59255	11.503
2	8105852	8105975	14.0578	4.4535	3.24771	1.29889
2	8107727	8108040	14.2982	13.5632	2.23345	2.55214
2	8129001	8129125	53.3168	48.5934	13.6914	14.1726
2	8133635	8133729	6.49226	16.0255	6.37449	3.39923
2	8160144	8160246	9.97176	12.0834	0	1.56631
2	8378733	8378974	9.28491	11.3647	1.65754	2.65168
2	8401396	8401790	3.35598	2.43303	3.04163	2.43295
2	8517540	8517618	13.04	14.0456	0	0
2	8592156	8592264	12.2431	8.87606	5.54817	1.4793
2	8623039	8623088	18.6818	25.1532	0	0
2	8635998	8636091	13.1241	10.3077	1.07384	1.71789
2	8642990	8643119	11.0385	8.49271	8.51579	2.47696
2	8657638	8657818	5.65067	8.36886	0	0
2	8804349	8804527	7.99982	7.69354	1.1221	0.897551
2	8806615	8806922	5.30095	8.47542	2.9277	0.520404
2	8808034	8808224	16.5951	12.253	12.0892	10.9312
2	8897807	8898089	6.13157	6.31307	2.83311	1.69962
2	8898197	8898497	4.74656	5.4778	1.66445	4.79292
2	8936730	8936792	638.161	596.373	122.418	105.65
2	8965861	8965974	12.6015	19.3904	7.07023	7.0692
2	8993975	8994001	50.856	42.1369	7.68208	6.14477
2	9030638	9030790	14.0523	26.1277	5.25616	5.25539
2	9031947	9032041	14.0666	18.9392	5.31207	3.39923
2	9038842	9039064	31.6132	25.9085	13.9454	15.1128
2	9049297	9049475	9.14265	7.69354	0.561051	0.897551
2	9096954	9097116	434.473	467.473	118.977	115.385
2	9113418	9113681	37.5136	34.8871	7.97417	12.1494
2	9228935	9229244	6.91247	8.86375	0.646388	1.55111
2	9430761	9430856	52.462	60.5441	17.8709	23.5442
2	9660904	9661013	8.39824	10.051	3.66484	4.39717
2	9801751	9801883	22.3458	21.7867	12.8617	14.524
2	9875338	9875437	31.8492	34.5821	2.01752	6.45511
2	9898079	9898339	3.5208	4.21369	0.768208	1.22895
2	9942165	9942296	10.87	10.4538	5.3364	2.43915
2	10137898	10138146	4.10129	4.41758	0.40269	0.64421
2	10185351	10185388	32.9877	44.4146	0	17.2718
2	10237817	10237896	137.762	135.212	48.0373	52.5806
2	10358215	10358583	2.48752	3.3492	1.89964	0.868283
2	10370564	10370773	29.1996	30.141	11.468	10.7019
2	10381328	10381562	5.65067	11.1195	1.28035	2.04826
2	10403465	10403648	10.0045	8.98	0	2.61908
2	10418823	10418874	21.9379	29.5372	5.87453	9.39788
2	10618234	10618390	8.476	7.90067	1.92052	2.04826
2	10632198	10632281	15.9308	23.0992	9.62573	7.69947
2	10634017	10634152	11.3013	9.12967	2.95902	4.73375
2	10723321	10723445	41.0129	29.8187	12.8861	14.1726
2	10770564	10770719	32.1541	48.5934	18.6848	18.5532
2	11070051	11070539	2.70954	3.64813	0.818582	0.982156
2	11183263	11183353	10.1712	16.7377	5.54817	7.10062
2	11235020	11235241	34.0574	24.7864	19.4311	18.7958
2	11291698	11291769	24.3536	15.4304	15.4724	6.75059
2	11360852	11360876	42.38	62.7665	8.32225	0
2	11394573	11394817	31.6808	20.7663	4.91149	7.85725
2	11463810	11464035	31.6437	26.7804	7.98936	7.81068
2	11464125	11464268	14.9367	19.1531	5.58697	5.58615
2	11485184	11485506	3.15876	5.52884	2.79131	0.992323
2	11488606	11488858	8.87962	9.23835	3.56668	1.26797
2	11522590	11522803	9.0729	9.64401	1.87544	2.2502
2	11602455	11602655	87.4723	64.3641	41.9441	43.1363
2	11683172	11683350	8.57124	1.53871	0.561051	0
2	11685891	11686019	20.6602	22.4675	14.824	8.73709
2	11768431	11768577	9.05655	12.1937	6.15618	5.47137
2	11781826	11782109	5.03169	4.35514	1.05866	1.12907
2	11863883	11863988	12.5929	6.52119	1.90223	1.52156
2	11894178	11894392	22.8139	26.2371	12.6	8.21217
2	11984393	11984623	8.84452	8.9312	2.17102	3.47313
2	12051344	12051445	16.1128	14.9148	2.96635	1.58182
2	12062313	12062336	119.401	125.037	60.7886	41.6776
2	12106010	12106121	10.0796	11.1036	7.19762	4.31795
2	12118992	12119092	36.6163	26.0196	8.98803	6.39056
2	12125403	12125726	45.0304	44.5177	18.242	25.7205
2	12189301	12189432	10.0936	10.4538	0.762344	0
2	12217606	12217848	5.46387	5.65888	2.88871	1.32036
2	12221412	12222071	6.32806	6.44203	2.57624	1.93947
2	12222192	12222645	6.96042	8.16228	2.64548	2.11608
2	12385035	12385160	28.4794	19.7201	4.79362	15.3373
2	12480161	12480308	15.2222	14.9056	7.47304	7.60781
2	12535093	12535141	27.547	17.1181	0	9.98525
2	12642758	12642907	23.2094	20.2201	6.03223	12.8669
2	12652047	12652303	9.13819	5.88436	3.51095	1.87223
2	12653143	12653375	6.13779	6.49308	1.72184	1.37728
2	12657416	12657617	14.6749	13.6264	5.46536	6.35877
2	12746827	12747000	14.6983	12.6654	6.34992	1.84698
2	12881654	12881783	14.1924	10.6159	1.54833	7.43088
2	13053657	13053753	49.7965	57.0604	8.32225	3.32842
2	13054008	13054203	7.3024	5.61826	2.04855	2.45791
2	13416227	13416330	8.88746	11.9661	0	7.75553
2	13613483	13613591	71.5751	82.4206	21.268	13.3137
2	13689534	13689720	104.993	97.1868	32.2152	24.0505
2	13717501	13717626	34.9889	16.4334	8.7883	3.83434
2	13850462	13850609	12.4545	8.38439	4.0762	1.08683
2	14010028	14010107	18.0249	12.1344	3.79242	2.02233
2	14083012	14083113	14.0987	13.5589	5.93269	9.49093
2	14133942	14133977	104.618	125.207	42.8001	36.5175
2	14257362	14257418	1164.24	1122.46	164.067	96.9996
2	14339268	14339302	32.9068	36.2501	2.93726	0
2	14366940	14367046	35.5032	42.6338	14.1321	18.0865
2	14456029	14456687	6.64683	7.49243	1.82128	3.88484
2	14456763	14457347	20.3772	17.8216	6.15618	5.47137
2	14459892	14459920	134.405	102.709	67.7669	17.1176
2	14461812	14461946	22.0123	18.3956	4.47166	5.96134
2	14500298	14500531	11.7864	10.5794	4.28614	0.685682
2	14501880	14502059	11.3645	8.41561	1.67375	1.78507
2	14512571	14512800	3.99741	7.77417	1.3083	0
2	14534263	14534486	6.38551	3.68462	2.687	2.14929
2	14551262	14551383	10.9277	6.79066	3.30139	3.96109
2	14556523	14556768	4.56666	8.38439	2.44572	2.60839
2	14625031	14625282	5.67318	4.36478	0.795753	1.27302
2	14697351	14697429	40.424	57.9383	19.2052	12.2895
2	14698475	14698560	38.2916	17.7223	7.04944	9.39788
2	14888666	14888963	16.4383	13.8328	3.02627	3.22756
2	14926482	14926880	6.6445	4.81716	1.00369	2.00709
2	14934291	14934429	21.3743	14.8853	2.17102	5.78855
2	14934695	14934882	36.4423	36.6163	19.7598	21.3588
2	14986351	14986446	118.842	95.1407	27.332	20.1807
2	15042427	15042596	4.21292	12.1549	1.77279	0.945349
2	15056431	15056589	12.8749	14.7346	2.52828	2.02233
2	15105866	15105952	91.0677	85.9887	32.5148	37.1544
2	15206270	15206390	18.6472	10.2709	0.832225	1.33137
2	15304251	15304468	8.43694	11.3595	0.460217	2.94496
2	15327937	15328026	18.2853	10.771	7.85471	8.97551
2	15425459	15425490	269.045	203.209	135.304	139.149
2	15452390	15452532	15.7582	17.3592	0	0
2	15455835	15455859	67.808	28.5302	8.32225	33.2842
2	15471831	15471854	57.4894	41.6789	17.3682	27.785
2	15477503	15477660	7.12632	5.23357	3.18048	4.07042
2	15481938	15482027	33.1421	27.6967	8.97681	8.97551
2	15545854	15546093	11.9161	8.59487	2.08927	3.34234
2	15546256	15546472	6.12156	8.24206	0.462347	2.95859
2	15604985	15605105	5.9332	12.5533	0	0
2	15633404	15633678	6.3106	4.49819	0	0
2	15648032	15648197	10.4794	8.2997	0.605255	0.968267
2	15685496	15685627	68.3256	85.7213	25.1573	28.0502
2	15694605	15694781	47.9665	68.4725	18.1576	22.6937
2	15716444	15716598	18.4931	16.0066	4.53941	6.22457
2	15727176	15727486	4.59345	3.53406	0.322152	1.5461
2	15729748	15729831	9.80357	14.8495	6.01608	1.92487
2	15738437	15738709	7.47882	4.53127	1.10147	3.52421
2	15794979	15795056	17.1722	10.671	3.89092	8.29943
2	15895803	15896010	3.9309	7.27727	0	0
2	16147548	16147600	201.468	186.983	38.4104	52.2305
2	16254143	16254342	6.6445	13.0752	4.01475	0.802834
2	16317711	16317890	26.1383	22.1866	13.9479	15.1731
2	16403066	16403192	17.7592	23.911	3.96298	5.07187
2	16403283	16403612	5.56479	1.66498	0.607094	0.485605
2	16541602	16541699	19.923	16.9416	10.2956	0
2	16558029	16558207	6.28557	7.69354	3.3663	0.897551
2	16562234	16562262	54.4886	9.78179	24.9667	11.4117
2	16652705	16652819	13.3832	14.4153	2.62808	0
2	16724568	16724857	5.98306	4.26472	1.38224	1.65845
2	16763833	16764017	145.382	160.762	55.3611	59.9115
2	16807779	16807975	11.9356	13.974	5.09526	2.44537
2	16825044	16825152	23.5444	19.0201	6.47286	4.43789
2	16883730	16883909	20.456	18.3613	7.81083	9.8179
2	16928849	16928906	8.92211	28.8305	1.75205	0
2	17055555	17055807	8.87962	3.80403	3.56668	3.16992
2	17067879	17068067	9.73838	5.09902	5.31207	4.24904
2	17099656	17099723	34.9161	42.9231	22.3583	4.76907
2	17415814	17415994	21.4725	25.8674	4.43853	3.55031
2	17551390	17551851	23.8284	25.2502	9.31514	11.0899
2	17871136	17871365	6.66236	6.57814	0.4361	2.09298
2	17892071	17892099	425.011	425.508	238.967	268.175
2	17904316	17904693	9.98234	9.44448	2.38409	2.96644
2	17927470	17927892	3.61536	3.24514	0.236652	0.757175
2	17963036	17963159	19.8462	18.9274	12.9908	3.89668
2	17967645	17967722	31.7024	30.2346	10.3758	16.5989
2	17986304	17986330	43.032	36.8698	11.5231	18.4343
2	17986415	17986454	41.728	38.6255	10.2428	8.19303
2	17993610	17993764	13.2094	19.5636	1.94546	11.4117
2	18032458	18032549	64.8274	57.1858	32.9232	26.3347
2	18143073	18143207	9.86758	7.15384	2.23583	1.19227
2	18146893	18147158	5.37346	2.58387	0	0
2	18270880	18271017	12.6212	12.9948	2.18687	0
2	18271120	18271303	9.44866	7.48333	0.545721	0.873027
2	18271439	18271646	8.35316	4.63099	0.482449	0
2	18298213	18298291	16.952	8.77853	2.56069	4.09651
2	18303488	18303594	28.7864	28.4225	8.47927	9.04325
2	18378745	18378866	15.1307	12.4495	1.65069	1.32036
2	18395901	18396013	10.8977	6.11362	1.78334	0
2	18400569	18400660	138.597	108.352	71.3336	84.2711
2	18423765	18423999	17.8213	15.8013	9.81599	12.9723
2	18469115	18469264	49.8321	43.1974	13.405	11.7947
2	18530899	18531027	21.4549	9.62895	3.12084	2.49631
2	18692649	18692846	4.13044	7.64668	4.05551	0.810985
2	18723249	18723374	13.0191	9.86004	2.39681	0
2	18775431	18775507	18.7364	7.20763	2.62808	2.10216
2	18835823	18836120	3.08218	4.14985	1.34501	2.1517
2	18880349	18880384	37.7787	31.3017	0	9.12937
2	18907859	18908156	7.53422	5.99423	1.34501	6.99304
2	18910574	18910818	6.66964	8.98	3.27433	0
2	18944872	18945008	59.8306	49.3405	13.2177	14.0968
2	18977604	18977647	115.904	63.6953	18.5799	14.8618
2	19064773	19064804	134.522	136.945	51.5443	51.5368
2	19089944	19090060	12.2756	15.3473	0	0
2	19126939	19127129	21.4131	32.4343	16.8197	15.9764
2	19152770	19152801	22.9672	57.4285	0	5.15368
2	19201489	19201527	463.057	425.25	189.222	159.764
2	19215044	19215177	9.17702	6.17797	0	3.6037
2	19280126	19280258	85.5305	81.9595	27.2365	31.4687
2	19315281	19315352	15.7582	19.288	11.2526	4.50039
2	19389962	19390171	10.7065	11.7943	1.91133	1.52884
2	19405440	19405656	4.238	9.51007	3.23643	4.43789
2	19477149	19477255	80.602	90.4354	43.3385	54.2595
2	19606197	19606286	17.1425	29.2354	6.73261	5.3853
2	19693445	19693722	6.97664	3.4607	2.52371	4.03736
2	19697172	19697207	34.8727	43.0399	2.85334	4.56469
2	19802193	19802410	11.718	15.146	5.06238	5.88992
2	19866187	19866418	10.5675	14.2281	2.16162	1.38324
2	19890844	19890961	13.04	7.02282	2.56069	1.3655
2	19941729	19941984	10.3706	8.59263	1.56654	1.87958
2	19955843	19956089	7.44234	8.3503	2.84174	2.59779
2	19992167	19992230	45.2053	45.6483	12.6815	5.07187
2	20051543	20051782	4.25573	7.44889	0.835707	0
2	20060242	20060349	19.9622	12.7986	4.66668	2.98624
2	20162007	20162094	40.9186	40.9261	11.479	18.3637
2	20361578	20361788	16.4677	8.47755	4.75557	2.28234
2	20392916	20393032	8.76828	14.1667	0.860922	1.37728
2	20428894	20428921	67.808	25.3602	0	17.7516
2	20540846	20541216	6.87243	7.40243	1.61946	3.88615
2	20553962	20554087	10.578	14.2423	4.79362	3.83434
2	20571767	20571868	18.1269	14.9148	2.96635	3.16364
2	20600520	20600579	13.7915	27.8532	0	2.70786
2	20609743	20609805	26.2483	28.7143	6.44303	7.73052
2	20617810	20617916	58.5324	55.5532	12.2478	15.0721
2	20663015	20663071	41.7746	73.3634	17.8334	8.55879
2	20809166	20809385	20.8997	15.633	6.84021	7.29516
2	20950307	20950615	21.7954	20.0082	10.3758	12.4491
2	20952155	20952209	39.5547	35.5043	9.24694	5.91719
2	20977893	20978016	11.577	7.79362	1.62385	1.29889
2	21012762	21012858	64.6295	74.1785	9.36253	6.65683
2	21034954	21035169	9.46158	13.376	3.25148	3.71544
2	21133083	21133234	73.4212	72.5536	4.6296	6.34824
2	21363281	21363431	50.856	47.4743	25.9654	26.6273
2	21369920	21370149	11.5481	15.5483	6.10541	7.67425
2	21386917	21387138	51.0861	42.1369	21.6906	15.9041
2	21447550	21447574	4055.77	3920.05	3366.35	3654.6
2	21512406	21512747	4.47413	3.61438	1.17146	1.87406
2	21649261	21649324	50.0488	54.3433	14.2667	17.7516
2	21742415	21742645	6.63339	7.14496	0.434204	0
2	21783126	21783337	27.4767	30.5043	8.99276	6.81458
2	21830606	21831026	61.7537	59.0168	24.2534	24.345
2	21908117	21908203	47.3079	52.5487	1.16124	5.57316
2	21929239	21929421	7.26514	6.01956	1.09744	1.75565
2	22042631	22042864	97.7832	93.4517	33.8605	34.2841
2	22047818	22047886	14.9576	16.1112	7.34316	0
2	22093875	22094347	6.24925	8.70413	2.75057	5.07725
2	22283698	22283738	25.428	41.0835	12.4834	23.9646
2	22320505	22320606	56.3948	54.2356	13.843	14.2364
2	22397490	22397635	12.6263	14.1667	3.44369	9.91639
2	22616481	22616549	34.4026	52.3613	8.81179	9.39788
2	22665224	22665341	16.5173	5.85235	0.853564	0
2	22778827	22779059	6.13779	4.13196	0.860922	0.688638
2	22855751	22855969	29.8604	45.8577	9.62022	13.1915
2	22888449	22888562	12.6015	14.5428	6.18645	7.0692
2	22982656	22982970	5.18278	6.10583	3.18048	1.52641
2	22983518	22983622	16.626	19.7517	3.84104	4.60858
2	22984009	22984187	7.99982	6.15483	5.61051	1.7951
2	23017307	23017434	14.4159	16.1746	6.29083	3.77395
2	23030281	23030429	43.9836	42.564	20.9181	19.4308
2	23130300	23130479	16.4785	14.5361	2.23166	0
2	23206794	23206931	66.0757	73.9703	30.6162	20.9909
2	23453934	23454129	46.4224	63.2054	25.0948	32.7721
2	23513715	23513859	74.165	79.8846	25.6603	36.6126
2	23542327	23542500	10.5828	11.8738	3.4636	3.69397
2	23561872	23561972	17.291	19.1723	2.99601	11.1835
2	23593623	23593824	6.57839	4.76923	0.496851	0.794846
2	24077459	24077578	27.3511	39.1271	5.87453	9.39788
2	24123292	24123533	6.33062	4.54589	1.24316	2.65168
2	24124849	24124989	36.3257	55.7562	15.6934	18.2587
2	24154100	24154223	16.5385	24.4942	8.9312	3.89668
2	24216919	24217139	21.2671	13.6945	9.07882	6.5358
2	24273938	24274119	8.99112	12.1056	0.551751	1.76535
2	24798101	24798237	151.072	188.299	69.76	77.5325
2	24913710	24913889	14.2056	13.771	0.557916	2.67761
2	25218841	25218994	20.6083	22.3766	11.0963	17.7516
2	25268227	25268384	5.83062	7.85035	5.72486	4.07042
2	25502065	25502222	91.3464	88.9706	41.3462	51.8979
2	25796937	25797014	15.8512	8.89253	1.29697	2.07486
2	25831800	25831883	22.058	42.8984	2.40643	5.7746
2	25850117	25850203	33.1155	12.7391	9.28995	9.2886
2	25981854	25981938	33.904	40.7574	10.7	9.50976
2	26038547	26038862	3.55185	5.21695	0.317038	2.02875
2	26043416	26043539	23.154	34.5146	10.555	3.89668
2	26047017	26047116	51.3697	56.7146	13.1138	9.68267
2	26052297	26052476	7.95513	6.8855	2.23166	5.35522
2	26101490	26101535	36.1643	12.1729	15.5349	10.6509
2	26164735	26164792	24.9819	36.0382	1.75205	8.40863
2	26197746	26198095	21.5664	23.1512	6.86764	4.57777
2	26216949	26216972	84.023	95.2661	17.3682	13.8925
2	26290132	26290165	36.9862	37.3486	3.02627	9.68267
2	26293695	26293725	37.2944	50.2132	26.6312	15.9764
2	26293814	26293931	11.3013	11.7047	0.853564	6.82752
2	26307912	26308035	7.44234	13.3605	0.811927	2.59779
2	26341116	26341296	35.5992	22.0634	12.7608	7.9882
2	26486877	26486901	203.424	142.651	74.9002	46.5978
2	26543616	26543805	8.61054	5.07204	0.528397	2.53594
2	26553932	26554319	5.25643	5.66181	3.35471	2.88979
2	26766787	26766929	10.0279	8.67961	2.81315	2.2502
2	26772632	26772755	11.577	16.7006	1.62385	1.29889
2	26817151	26817358	34.3954	38.3711	17.8506	27.0132
2	26848137	26848276	15.3666	15.7635	1.43694	3.44814
2	27071258	27071480	27.4897	25.2916	8.99703	7.91623
2	27089501	27089777	5.89635	9.42737	2.8947	2.89428
2	27133013	27133163	17.6301	14.6075	1.99734	3.19528
2	27218754	27218934	7.91093	9.12967	2.21927	1.77516
2	27242850	27242901	105.701	112.778	25.4563	15.6631
2	27279987	27280407	3.63257	3.58665	0.237779	0.38039
2	27345784	27345872	32.3629	17.1181	3.40456	9.0775
2	27384216	27384364	15.1194	12.029	4.72344	9.71538
2	27487170	27487344	11.691	8.65744	4.59159	0.918184
2	27613329	27613442	9.90117	8.48332	1.76756	7.0692
2	27625194	27625424	110.999	113.724	22.1444	23.6173
2	27647299	27647496	10.8424	4.86607	0	0.810985
2	27791283	27791376	78.7448	64.7912	36.5105	46.3831
2	27851513	27851541	32.6931	44.018	24.9667	11.4117
2	27861068	27861154	9.46158	14.3315	3.48373	5.57316
2	27861245	27861270	56.9587	27.389	0	0
2	27918195	27918408	5.25273	7.07228	3.28201	1.50013
2	27940541	27940596	31.4383	29.8789	9.07882	8.7144
2	27941454	27941767	4.54942	4.81276	0.957192	0.510428
2	28095830	28095923	41.5597	58.9011	17.1814	30.9221
2	28107074	28107106	279.708	248.213	31.2084	19.9705
2	28211869	28211979	27.7396	26.144	7.26305	11.6192
2	28260259	28260326	31.8799	32.7033	4.47166	7.15361
2	28264452	28264776	9.7317	15.6388	3.08231	5.42409
2	28312215	28312378	11.856	3.36061	3.0634	1.96029
2	28336578	28336607	112.234	108.612	20.6621	22.0364
2	28483462	28483599	5.93939	12.9948	0	2.33232
2	28506935	28507211	63.0172	67.9763	14.4735	16.2079
2	28658400	28658599	44.9782	44.0426	27.6014	30.5077
2	28717541	28717858	58.3962	55.2964	26.1481	39.815
2	28718451	28718641	42.8261	39.642	8.40985	12.6129
2	28740744	28740797	72.9256	59.429	1.88428	3.01442
2	28858672	28858776	35.208	44.7705	8.64234	23.0429
2	28862647	28862790	34.8524	26.8144	14.6658	12.2895
2	28872874	28872933	408.572	380.661	231.895	211.213
2	28894862	28895030	33.904	13.8575	20.2112	11.4117
2	28965751	28965880	33.1155	32.9093	8.51579	9.90784
2	29010766	29010953	30.4592	30.7577	9.07882	6.83482
2	29028830	29028957	16.0176	6.46984	4.71813	5.03194
2	29036091	29036453	13.7676	12.4839	3.03463	3.08936
2	29188753	29188833	48.3132	44.5071	17.4767	7.9882
2	29363889	29364045	22.82	33.3584	7.0419	8.19303
2	29368417	29368562	18.9395	18.889	4.82117	9.91639
2	29393761	29393801	424.648	417.682	67.4102	55.9174
2	29401620	29401770	10.1712	9.12967	0	4.26037
2	29473269	29473292	48.6449	35.7248	0	0
2	29568239	29568345	34.5437	36.1742	13.19	15.0721
2	29698637	29698803	8.57812	8.2497	2.40643	1.92487
2	29995740	29995857	13.04	12.8752	15.3642	10.924
2	30009605	30009685	29.2422	29.1008	3.74501	5.99115
2	30046317	30046480	22.464	26.0448	12.8663	3.92059
2	30075539	30075782	10.4642	10.1441	5.34268	3.28733
2	30087855	30087916	33.3482	33.675	13.0973	28.8099
2	30156063	30156114	49.8588	37.5927	1.95818	18.7958
2	30192990	30193102	15.4384	13.45	0.89167	4.27939
2	30196712	30196867	15.0927	7.06813	2.57721	1.03074
2	30204307	30204583	5.52783	10.9159	2.8947	1.73657
2	30216898	30217036	11.7927	6.94649	4.34204	1.15771
2	30218853	30218972	79.4892	72.5003	27.6942	45.6469
2	30371818	30371908	13.5616	18.2593	2.21927	0
2	30386385	30386652	11.0474	14.3613	1.49613	1.7951
2	30506917	30507122	14.3885	13.3605	3.89725	3.89668
2	30510991	30511392	5.58021	4.78112	2.49045	0
2	30623651	30623745	15.1486	13.1118	2.12483	3.39923
2	30737903	30738133	29.6291	35.1294	7.38147	13.1979
2	30742373	30742487	41.9339	30.0318	14.0164	11.2115
2	30805268	30805361	28.4356	25.033	3.22152	5.15368
2	30889450	30889536	17.7405	9.5543	4.64498	5.57316
2	30969019	30969235	25.428	30.4322	12.9457	11.8344
2	31001914	31002053	8.78089	9.85216	1.43694	1.14938
2	31003581	31003630	51.8939	58.6907	12.2286	6.52098
2	31168849	31168888	52.16	45.6483	10.2428	8.19303
2	31355520	31355694	42.0877	34.6298	13.7748	11.9364
2	31400444	31400639	7.3024	7.02282	0.512138	0.819303
2	31442535	31442790	9.57289	8.05559	2.74145	2.5061
2	31543599	31543697	25.9469	19.5636	10.1905	8.15122
2	31693061	31693116	20.3424	32.3688	7.26305	2.9048
2	31756293	31756402	12.1308	6.28188	0.916211	0
2	31938821	31938856	46.4969	50.8653	5.70669	4.56469
2	32020885	32020911	50.856	52.6712	19.2052	12.2895
2	32174697	32174820	15.7116	16.7006	1.62385	0
2	32252469	32252543	1320.88	1271.37	1091.79	1185.28
2	32476868	32476922	41.4382	50.7204	1.84939	2.95859
2	32581727	32581797	228.125	240.632	107	79.882
2	32686242	32686485	7.11565	2.8178	4.52073	2.62986
2	32906386	32906649	20.8838	24.9938	12.9106	15.7942
2	32965290	32965478	5.41021	5.82745	4.24966	1.69962
2	33001837	33002024	7.6148	10.9849	2.67024	0.854353
2	33157951	33158280	6.49226	7.90868	1.51774	0.97121
2	33266835	33267014	69.8915	61.2045	32.3591	29.4537
2	33484868	33485036	15.1357	10.5969	1.18889	1.90195
2	33735218	33735447	5.77404	3.58808	4.361	2.79064
2	34011195	34011557	54.5086	60.9065	46.3471	41.927
2	34059596	34059621	219.698	230.068	59.9202	95.8584
2	34064607	34064849	6.30446	7.92244	0	0.660182
2	34195311	34195526	6.15003	5.73258	0	0.743088
2	34307812	34307875	24.2171	30.4322	4.75557	10.1437
2	34308382	34308564	38.0023	46.6516	13.1693	17.5565
2	34402908	34403066	43.7748	56.3381	17.0659	10.1116
2	34414866	34415022	8.476	10.5342	1.92052	1.02413
2	34753649	34753672	243.224	279.844	108.551	152.818
2	34847712	34847735	137.09	95.2661	0	0
2	34875764	34875928	32.2501	28.391	17.6594	19.4834
2	34897890	34897977	66.6389	66.1114	25.2537	20.2
2	35024101	35024145	25.428	34.2363	20.4273	7.262
2	35027813	35027885	32.4913	28.5302	5.54817	8.87578
3	12626	12667	42.1733	30.0611	17.0505	15.5867
3	201147	201203	41.7746	41.5726	7.13336	8.55879
3	262981	263007	70.416	42.1369	3.84104	0
3	271530	271823	4.16568	5.60867	1.02253	0
3	393342	393425	9.80357	14.8495	4.81287	1.92487
3	461143	461358	10.8808	8.91735	2.78699	2.97235
3	654434	654466	34.9635	34.2363	0	0
3	948611	948949	2.70831	4.45679	1.77279	0.945349
3	1160728	1160943	4.73079	10.8282	4.18048	5.20162
3	1163319	1163350	42.6534	22.0879	3.22152	0
3	1163594	1164002	10.4704	9.39819	1.95818	3.13263
3	1164173	1164510	5.43269	6.50184	1.18536	0.948154
3	1230974	1231095	38.6674	46.4029	17.3323	7.92218
3	1252976	1253052	24.0897	12.6134	7.88424	4.20432
3	1627264	1627359	17.1304	15.8568	6.30739	8.40863
3	1681299	1681659	7.34587	7.22765	0.554817	0.443789
3	1724125	1724282	12.3091	9.59487	5.72486	5.08803
3	1764972	1765032	27.1232	34.2363	4.99335	2.66273
3	1772425	1772550	16.2739	24.1023	5.59255	6.39056
3	1903115	1903238	9.92312	11.1337	8.11927	6.49447
3	1912495	1913047	49.7504	43.1674	32.7462	26.9168
3	1925129	1925299	38.2916	49.1391	16.4487	15.9764
3	2504668	2504735	21.2533	8.17582	0	2.38454
3	2668876	2669245	4.96156	7.79362	3.51835	1.73186
3	2688683	2688971	9.18233	11.8876	3.81436	6.1021
3	2702728	2702806	52.16	70.2282	19.2052	10.2413
3	2780450	2780728	4.39045	2.95565	0.718468	0
3	2944354	2944409	53.63	49.7982	16.3419	14.524
3	3247485	3247764	32.4458	36.8132	17.1814	22.3326
3	3280109	3280288	90.3475	87.9814	59.697	39.2716
3	3330381	3330441	139.006	118.686	26.6312	31.9528
3	3330961	3331118	35.6316	34.8904	10.1775	12.2113
3	3378256	3378289	24.6575	41.4985	6.05255	14.524
3	3391184	3391454	5.27396	6.08644	1.47951	1.77516
3	3608621	3608760	18.2935	27.586	3.59234	1.14938
3	3678388	3678585	6.19565	3.47576	0	0
3	3686321	3686482	12.635	11.9083	3.72175	6.94626
3	3906579	3906724	29.4614	36.8335	7.57612	7.71274
3	4063255	4063367	31.785	20.7863	1.78334	11.4117
3	4850857	4850968	11.9122	9.86991	8.99703	4.31795
3	4851076	4851258	6.70629	3.76223	0	0.877824
3	4938280	4938493	46.3195	42.4337	14.0658	19.5017
3	5104308	5104375	25.8075	12.2637	0	2.38454
3	5117526	5117818	6.96658	8.44182	2.73608	0.547137
3	5118246	5118357	10.9959	13.5711	7.19762	4.31795
3	5118851	5118985	9.10854	8.17582	0	1.19227
3	5131945	5132032	26.8894	17.3149	4.59159	11.0182
3	5183950	5184108	28.9686	45.0705	12.0093	10.1116
3	5360810	5360985	69.1642	59.4733	25.6801	30.1269
3	5371692	5371814	10.0045	10.1025	0.818582	1.30954
3	5393178	5393233	18.4931	24.8991	0	0
3	5439175	5439245	20.3424	11.7381	4.28001	4.56469
3	5506985	5507190	9.92312	9.35234	0.974312	1.55867
3	5526531	5526823	5.92159	7.97283	2.39407	2.18855
3	5791571	5791680	37.3255	28.8967	16.4918	10.2601
3	5793073	5793296	5.9294	6.14103	0	2.14929
3	5793554	5793736	26.2663	20.316	4.93848	8.77824
3	5885955	5886177	8.70508	3.08435	2.24926	1.43932
3	5903496	5903577	56.5067	50.7204	60.4134	37.4755
3	5940039	5940112	107.285	106.93	45.1454	52.5252
3	6030406	6030517	11.9122	9.86991	1.79941	0
3	6149961	6150139	7.4284	9.23225	1.1221	0
3	6226640	6226763	8.26927	10.0204	4.05963	1.29889
3	6354083	6354161	19.56	5.26712	3.84104	2.04826
3	6562890	6562993	100.725	99.7172	27.1483	17.0622
3	6706375	6706465	53.1163	42.6051	13.3156	19.5267
3	6712614	6712863	2.85937	6.04978	2.80751	1.92487
3	6715766	6715880	28.5507	27.6293	6.13218	5.60575
3	6891979	6892106	20.8229	16.1746	5.50448	11.3219
3	6923957	6924022	29.7312	21.0685	7.68208	19.6633
3	6945131	6945336	25.304	27.389	15.1018	10.9107
3	6970994	6971058	25.428	32.0965	18.7251	7.48894
3	7020439	7020509	15.9833	25.4326	2.85334	13.6941
3	7116364	7116661	7.19176	7.8386	2.69002	3.76548
3	7270625	7270689	49.2667	64.193	35.8897	47.4299
3	7366189	7366254	12.5184	21.0685	13.8277	9.83163
3	7569522	7569612	36.1643	42.6051	17.7541	1.77516
3	7571671	7571792	10.9277	11.3178	2.47604	1.32036
3	7589326	7589444	12.0675	8.12386	0	1.35393
3	8333494	8333753	16.4938	15.8624	2.69911	1.85055
3	8598211	8598449	23.5049	17.262	11.3294	14.0968
3	8712229	8712442	15.2807	18.6451	5.15745	6.75059
3	8735994	8736108	9.81432	10.8114	4.38013	5.60575
3	8840321	8840395	327.128	312.753	56.6813	41.0205
3	8843895	8843922	30.1369	50.7204	7.39756	0
3	8985201	8985604	22.9672	21.7481	6.19522	7.13586
3	9132003	9132056	21.11	25.8387	1.88428	0
3	9138169	9138307	43.4856	38.7018	7.96041	16.2079
3	9335848	9335993	8.41754	5.66669	0.688738	1.10182
3	9342742	9342822	34.3278	37.6599	13.7317	15.9764
3	9347908	9348153	4.98181	6.70751	0.40762	0.652098
3	9355004	9355040	48.0307	34.2363	5.54817	0
3	9397977	9398154	10.3436	4.6422	5.07798	4.51311
3	9512176	9512274	11.4167	12.5766	1.01905	3.26049
3	9528480	9528696	7.06333	6.34005	0.462347	1.4793
3	9536404	9536457	80.602	51.6774	7.53713	6.02883
3	9580333	9580447	31.2274	43.2458	7.88424	12.6129
3	9619038	9619209	16.6546	18.4195	2.92009	4.67146
3	9711395	9711515	41.5324	34.2363	3.3289	11.9823
3	9836785	9836831	22.1113	20.8395	4.34204	6.94626
3	9884053	9884183	6.2592	10.5342	0.768208	3.68686
3	9902708	9902824	6.13779	14.1667	0	2.75455
3	9925727	9925799	15.5393	11.4121	1.38704	0
3	10020337	10020433	10.595	9.98557	1.04028	0
3	10075863	10075925	27.8888	22.0879	9.66455	5.15368
3	10124697	10124913	14.1267	15.8501	6.47286	5.91719
3	10139258	10139358	7.11984	15.064	0.99867	0
3	10713951	10714095	132.791	149.308	76.2873	72.1157
3	10728478	10728713	3.02972	5.82745	2.97476	2.03954
3	11089459	11089769	5.24965	7.50989	0.966455	2.06147
3	11125811	11125861	32.5478	27.389	5.99202	9.58584
3	11230726	11231117	46.8239	55.3384	21.7102	20.4302
3	11375597	11375995	8.43341	6.53758	0.501844	1.20425
3	11408903	11408980	18.4931	12.4495	2.59395	6.22457
3	11491217	11491343	8.87962	10.8687	0	2.53594
3	11711267	11711298	252.639	353.406	103.089	103.074
3	11765696	11765719	35.3781	59.5413	0	13.8925
3	12093388	12093411	132.668	83.3578	112.893	69.4626
3	12158447	12158775	4.34137	6.68024	0.913418	0.487085
3	12225505	12225724	4.17995	6.2532	4.56014	0
3	12324550	12324683	17.5893	37.0678	5.25616	8.40863
3	12419292	12419341	151.53	120.176	46.8763	35.8654
3	12473213	12473247	29.9153	68.4725	11.7491	4.69894
3	12651017	12651085	140.602	130.903	44.059	61.0862
3	12660365	12660528	179.088	176.432	96.8036	97.0346
3	12694188	12694293	36.8101	36.5187	17.1201	21.3019
3	12835121	12835185	15.8925	23.5374	1.56042	2.49631
3	12871946	12872189	5.85995	5.6356	0.410975	0.657465
3	12909191	12909392	6.57839	10.2198	5.96221	1.58969
3	12909680	12909972	7.3149	2.34495	0.684021	0.547137
3	12910262	12910374	8.17329	9.78179	0	1.42646
3	12910974	12911300	4.056	7.1413	0.612681	0.980147
3	12926560	12926703	12.0916	4.78829	0	0
3	13048491	13048711	5.0856	4.97982	4.08547	1.4524
3	13053661	13053926	8.0602	7.23483	2.26114	1.80865
3	13057028	13057061	24.6575	41.4985	0	0
3	13057299	13057421	19.1752	21.3275	0.818582	0
3	13172203	13172363	12.714	5.13544	1.87251	3.9941
3	13251271	13251315	39.2978	52.9106	13.6182	7.262
3	13362232	13362471	11.4905	13.7518	4.59639	7.35315
3	13362827	13363250	40.3963	40.7921	15.1099	15.4854
3	13363389	13363711	34.1146	40.403	14.2667	9.42707
3	13363811	13364060	26.1428	31.8988	17.6472	21.1735
3	13364440	13364799	40.7981	34.3316	16.1345	12.9057
3	13369385	13369525	9.44469	4.89089	2.14001	3.42351
3	13466034	13466096	70.5422	66.2637	12.8861	10.3074
3	13468539	13468928	29.5462	29.5717	11.8095	14.3747
3	13469064	13469563	23.2368	25.5228	6.20416	6.0832
3	13478871	13479370	10.8031	10.1542	4.40295	3.84202
3	13480254	13480347	19.6862	20.6154	17.1814	5.15368
3	13484092	13484280	25.428	25.4951	4.78087	4.24904
3	13673018	13673353	20.3424	24.1187	8.94331	10.9689
3	13698294	13698455	36.0098	48.4836	8.68409	4.96161
3	13750318	13750654	44.1963	44.4256	14.2667	20.446
3	13767154	13767440	32.7185	41.1793	12.2215	12.8482
3	13812876	13812989	12.6015	16.9666	0	1.41384
3	13827848	13827903	20.3424	22.4092	5.44729	8.7144
3	13838661	13838797	17.9492	25.1737	2.20295	8.22315
3	13894402	13894639	18.4541	14.4457	8.00622	6.06699
3	13937786	13937883	96.4691	88.9437	25.7389	29.6469
3	13952718	13952838	22.0376	26.2478	10.8189	10.6509
3	13997335	13997997	4.30202	3.10298	1.20685	0
3	14009919	14010011	51.9616	47.633	0	1.73657
3	14484719	14484746	30.1369	45.6483	11.0963	11.8344
3	14485923	14486194	4.12853	3.03199	2.21108	0.589535
3	14622250	14622367	44.336	59.694	12.8035	16.3861
3	14772357	14772528	63.6444	56.0594	23.9447	19.6201
3	14774706	14774786	21.6138	17.1181	4.99335	1.99705
3	14813480	14813546	21.5753	33.1988	6.05255	7.262
3	14984555	14984583	39.9583	39.1271	21.4001	17.1176
3	15036878	15037254	25.6985	22.9456	9.03053	8.92299
3	15082006	15082637	106.87	105.693	38.6174	32.4085
3	15207142	15207263	49.5951	57.7206	18.1576	27.7276
3	15443880	15444052	5.91349	5.57334	0.580622	0
3	15466593	15466633	155.111	130.098	154.794	79.882
3	15580407	15580454	36.7894	17.4823	2.12483	10.1977
3	15705984	15706171	10.8783	10.9849	2.67024	6.83482
3	15706649	15706835	7.65574	2.94505	1.07384	0
3	15733578	15733836	5.12502	4.77715	5.03206	1.23848
3	15815350	15815492	81.6561	67.5081	21.0987	18.0016
3	15829238	15829385	17.9899	22.3584	9.51114	8.69464
3	15898915	15899102	7.07089	4.39396	0	0
3	15978496	15978521	24.4109	65.7336	0	0
3	16012759	16012905	32.0462	30.9533	17.7845	12.037
3	16088890	16089053	36.816	26.0448	7.96485	8.82133
3	16120300	16120371	126.066	125.372	81.5815	101.259
3	16149844	16149974	3.912	13.6945	7.68208	4.91582
3	16418589	16418657	68.8052	68.4725	33.7785	23.4947
3	16718593	16718787	16.2529	12.7062	1.54434	1.64705
3	16866763	16867074	11.1196	13.2101	1.28446	2.05484
3	16867694	16867912	10.2645	10.6792	3.20674	4.39717
3	16875263	16875345	13.6443	15.0305	0	0
3	16876529	16876921	4.67045	4.89089	2.29286	1.22268
3	17115916	17116074	11.5874	12.1344	7.58484	4.04466
3	17117038	17117143	14.5303	14.3466	5.70669	7.60781
3	17133549	17133773	38.142	41.5726	6.68752	12.8382
3	17273446	17273570	5.74181	14.3571	0	0
3	17273688	17273861	7.6431	7.9159	4.61813	1.84698
3	17331431	17331544	87.3103	73.9261	33.5836	36.7599
3	17388848	17389057	50.6127	42.5906	23.8916	29.048
3	17769995	17770309	5.83062	5.6697	2.54438	2.54401
3	17786177	17786291	240.005	239.053	125.272	109.312
3	17823535	17823614	106.862	78.0066	10.1131	8.08932
3	17852336	17852521	9.8963	6.66219	3.77875	2.59077
3	17867921	17868080	7.67638	11.1968	2.51238	4.01922
3	17904657	17904841	7.73896	2.97707	1.62827	1.73657
3	17906450	17906654	5.48447	5.37039	1.95818	3.13263
3	17908361	17908578	7.96822	7.573	2.7613	4.41744
3	18024009	18024108	13.3561	12.4495	6.05255	6.45511
3	18228609	18228634	44.7533	38.3446	15.9787	25.5622
3	18563133	18563243	14.7945	8.71468	6.35517	1.4524
3	18753379	18753522	9.95782	12.4495	3.49185	5.58615
3	18884912	18885289	48.5628	44.3164	23.3111	18.2224
3	19183127	19183634	4.61415	2.97119	0.787905	0.945349
3	19582008	19582114	8.63592	15.5032	2.82642	1.50721
3	19812566	19812596	552.635	675.595	129.827	165.089
3	20020088	20020238	10.8493	13.6945	3.3289	2.13019
3	20026962	20026990	377.787	357.035	153.367	108.411
3	20077889	20078148	29.0606	36.4834	13.8811	15.4212
3	20327197	20327316	12.8208	6.90479	0	2.68511
3	20402652	20402680	32.6931	39.1271	24.9667	17.1176
3	20476312	20476443	12.4228	17.7715	0.762344	1.21957
3	20482991	20483100	13.0639	12.5638	5.49727	7.32862
3	20745122	20745214	11.0557	10.4197	1.08551	0
3	20790875	20791069	4.7186	6.35312	2.57389	0.823526
3	20792462	20792727	4.22201	4.65096	2.638	1.80865
3	20969324	20969805	2.53751	2.56238	0.830495	0.33215
3	20978398	20978552	7.26514	11.5603	0.648487	2.07486
3	21011356	21011586	5.30671	4.16789	2.17102	0.694626
3	21029492	21029568	14.7215	19.821	1.31404	0
3	21142919	21143095	4.62327	11.6714	3.40456	0.90775
3	21154597	21154628	531.527	644.967	125.639	159.764
3	21189808	21190010	6.54582	4.74562	2.96635	0.790911
3	21229187	21229278	15.648	21.0685	9.87696	10.5339
3	21309034	21309069	26.1545	31.3017	2.85334	4.56469
3	21342960	21343105	16.1336	16.0556	3.44369	4.40728
3	21380920	21380999	30.8998	26.0022	20.2262	12.134
3	21448537	21448661	63.9801	41.967	27.3829	29.6336
3	21454945	21455196	4.05227	4.91038	0	0
3	21455438	21455653	9.93466	9.5543	0	0
3	21456599	21456784	8.24692	8.88292	2.69911	1.72718
3	21681609	21681746	23.0151	23.9904	4.37374	4.66464
3	21720654	21720867	18.1458	15.4304	3.75087	4.50039
3	21906142	21906337	20.3424	19.6639	4.60925	5.73512
3	22004525	22004675	8.13696	9.12967	3.3289	0
3	22052270	22052547	9.17978	11.8653	3.24478	4.03736
3	22121932	22122086	121.526	121.828	35.0183	40.4597
3	22159753	22159878	12.2054	9.86004	2.39681	14.0592
3	22274076	22274213	94.2878	75.9695	40.0926	45.4803
3	22295254	22295417	8.112	8.40153	5.51413	6.86103
3	22388134	22388325	11.7155	7.1699	3.66005	5.85523
3	22395818	22396000	12.8537	16.5538	2.19488	2.63347
3	22481958	22482124	11.029	23.0992	3.60965	11.5492
3	22488391	22488441	258.348	290.323	137.816	153.373
3	22490958	22491472	8.3111	9.59148	1.55435	1.86495
3	22491571	22492114	8.24186	10.5924	2.39092	3.5307
3	22643876	22644064	6.49226	6.55588	1.06241	4.24904
3	22688592	22688627	34.8727	35.2144	0	0
3	22910022	22910142	958.636	954.05	312.084	302.22
3	22958757	22958945	27.0511	25.4951	13.8114	14.4467
3	22960683	22960745	80.3853	117.066	37.0474	48.9599
3	23002303	23002341	61.5625	46.8496	13.1404	4.20432
3	23007353	23007542	22.6027	28.2585	11.6247	12.6797
3	23025312	23025451	123.664	93.5955	70.4098	47.1246
3	23076870	23076898	39.9583	44.018	3.56668	5.70586
3	23111586	23111838	17.7592	19.0201	4.75557	5.07187
3	23113099	23113422	18.8939	15.6872	1.85511	3.957
3	23286755	23287044	4.92722	4.73858	3.45561	1.65845
3	23341295	23341346	135.616	118.149	23.4981	15.6631
3	23417074	23417204	8.6064	6.32054	1.53642	2.45791
3	23421972	23422041	30.9558	35.7248	4.34204	4.63084
3	23443006	23443254	25.0179	23.7445	7.6511	5.79789
3	23454580	23454840	15.2568	14.7479	6.52977	2.45791
3	23471430	23471731	9.7995	9.09934	1.9907	1.59233
3	23636118	23636291	11.7586	17.415	8.65899	6.46444
3	23672911	23673262	94.4676	106.513	35.2806	39.5996
3	23674696	23674786	102.842	115.642	25.5216	23.077
3	23678078	23678378	4.06848	3.19538	3.3289	2.13019
3	23707120	23707159	67.808	101.831	5.12138	20.4826
3	23737895	23738008	9.00106	14.5428	0.883779	0
3	23919879	23920012	8.41227	9.26695	0.75088	0
3	24164270	24164389	8.54723	13.8096	1.67844	1.34255
3	24362246	24362410	29.1492	42.5866	12.7878	18.5092
3	24364388	24364412	97.474	182.593	29.1279	73.2252
3	24505886	24506205	52.9285	55.8083	11.5833	15.5257
3	24509491	24509738	8.23579	9.42536	2.83024	1.94045
3	24603135	24603384	8.9866	5.4998	12.0322	5.13298
3	24612711	24612870	14.7131	12.9193	1.25619	0
3	24647316	24647556	7.2046	16.5475	4.99335	7.32252
3	24874110	24874151	42.1733	56.7821	7.30734	3.89668
3	24950858	24951425	4.30527	2.65678	1.40906	3.38125
3	24953500	24953533	61.6436	53.948	12.1051	9.68267
3	25124644	25124844	35.5992	30.8126	13.9814	15.9764
3	25176985	25177422	3.72401	4.38725	1.5997	2.19356
3	25179106	25179190	8.476	17.9333	3.56668	1.90195
3	25274226	25274329	23.6999	26.5913	0.969583	1.55111
3	25302112	25302163	37.8927	48.3335	11.7491	15.6631
3	25308286	25308516	3.53781	6.54954	2.60523	2.7785
3	25314135	25314265	10.1712	11.5877	3.07283	6.14477
3	25461554	25461717	13.728	12.6023	2.45072	1.96029
3	25511139	25511283	16.2457	11.4121	2.77408	3.32842
3	25595356	25595433	44.9118	33.7916	14.2667	8.29943
3	25643007	25643132	11.3917	4.38224	0.798936	0
3	25840029	25840218	19.3737	20.2881	13.7383	8.45312
3	25864679	25864807	8.74088	12.8386	7.0219	4.99262
3	25872071	25872265	60.2932	59.2958	14.9286	12.3529
3	25878868	25878935	83.4949	73.5824	32.7921	33.3835
3	25915960	25916076	13.1524	4.72224	2.58277	4.13183
3	25954238	25954261	66.3339	47.633	17.3682	13.8925
3	26071506	26071787	15.5645	14.6205	2.84319	3.97989
3	26071879	26071972	16.4052	14.7253	2.14768	5.15368
3	26072370	26072917	24.7307	21.0299	2.92116	1.16829
3	26090696	26090979	5.03169	5.32295	2.47021	1.69361
3	26170542	26170847	9.00401	11.225	2.29203	3.1429
3	26212174	26212336	5.02281	10.1441	1.84939	1.9724
3	26220185	26220217	165.282	179.74	46.8127	49.9262
3	26255470	26255675	11.9077	12.6925	3.41009	2.33801
3	26357289	26357540	4.86273	3.81918	2.38726	0.63651
3	26358404	26359072	6.39507	6.97025	2.09302	2.39168
3	26418936	26419066	10.1712	11.5877	1.53642	1.22895
3	26507927	26508082	9.8431	15.0198	9.66455	8.24588
3	26520636	26520804	6.05429	7.33634	0.594446	0.950976
3	26613385	26613413	50.856	44.018	17.8334	5.70586
3	26618453	26618655	12.5881	10.1692	0	1.58182
3	26665496	26665543	21.6409	26.2235	6.37449	3.39923
3	26688183	26688522	6.00071	5.65555	0.883779	1.88512
3	26709937	26710210	24.2171	23.075	10.6086	11.1191
3	26959045	26959183	24.3224	25.8012	7.96041	5.78855
3	27146430	27146525	49.25	47.5704	15.7685	16.8173
3	27152510	27152648	10.3186	8.9312	9.40776	3.47313
3	27211293	27211321	297.871	293.454	99.867	102.705
3	27282798	27282967	18.0554	9.72391	3.54557	4.72675
3	27613203	27613328	27.6657	18.6245	4.79362	5.11245
3	27632308	27632350	38.7474	48.9089	16.6445	11.4117
3	27665551	27665670	20.5133	20.7144	10.9098	5.37022
3	27941897	27942093	35.2878	36.3323	15.2858	22.8234
3	28068873	28068932	17.2393	18.5688	1.69266	0
3	28105757	28105787	47.4656	77.6022	29.9601	21.3019
3	28177293	28177392	19.5205	11.0663	5.04379	9.68267
3	28226602	28226808	16.7874	11.3013	7.27187	7.75553
3	28296168	28296387	7.43101	5.00256	1.36804	2.91806
3	28409877	28409989	14.5303	8.55906	4.45835	0
3	28424735	28424985	48.4149	58.6125	18.3755	27.4794
3	28547280	28547523	33.0669	35.5043	18.4939	16.4366
3	28582638	28582743	18.405	10.4339	10.4623	4.56469
3	28659697	28659725	50.856	83.1452	3.56668	17.1176
3	28706833	28706898	15.648	29.4958	18.437	17.2054
3	28799938	28799993	286.643	261.44	119.84	104.573
3	28976705	28977131	4.29769	5.78641	0.937718	0.375033
3	29013090	29013250	6.9927	11.1268	0.624169	0.998525
3	29082370	29082548	2.85708	10.771	4.4884	2.69265
3	29106891	29107124	6.98452	2.93873	1.28584	0.685682
3	29127231	29127558	10.8866	11.3074	15.5756	10.7486
3	29165691	29165849	9.01246	7.80066	0.63207	2.02233
3	29179535	29179812	5.50787	6.42702	0.360531	0
3	29183977	29184039	13.1241	28.7143	3.22152	2.57684
3	29230030	29230191	132.668	114.83	62.6495	40.6852
3	29395187	29395438	23.9084	30.0079	13.1299	19.0953
3	29494868	29494898	37.2944	50.2132	0	0
3	29522358	29522574	10.3596	10.1441	6.47286	5.17754
3	29554319	29554518	10.7334	8.25799	1.50553	4.81701
3	29747952	29748275	6.92775	8.90354	2.1643	1.9785
3	29756424	29756574	13.5616	10.0426	7.98936	8.52075
3	30024923	30025032	39.1918	38.9477	7.32969	7.32862
3	30078514	30078783	3.78112	7.12725	0	0
3	30368127	30368276	45.0536	62.4984	19.4372	20.3726
3	30374939	30375013	9.62141	22.2073	1.34955	2.15897
3	30666384	30666701	16.6846	9.93607	4.41053	4.53589
3	30929825	30929953	12.714	16.0482	6.24169	2.49631
3	30965776	30966080	5.35326	2.70286	0	0
3	30967167	30967249	33.4905	31.7312	10.961	17.5351
3	31042217	31042257	20.3424	30.8126	2.49667	0
3	31043187	31043378	11.183	14.3398	1.56859	2.50938
3	31224781	31224847	29.2807	33.1988	6.05255	2.42067
3	31351445	31351470	36.6163	43.8224	7.98936	12.7811
3	31387579	31387606	45.2053	45.6483	25.8914	29.5859
3	31397958	31398077	17.9492	19.5636	3.35687	4.02766
3	31492762	31493015	17.287	12.9908	7.89462	8.20922
3	31544908	31545086	35.4278	40.0064	16.8315	14.3608
3	31548869	31548990	21.8555	35.0851	1.65069	5.28145
3	31637067	31637122	12.9452	24.8991	0	2.9048
3	31649620	31650010	4.6944	3.86255	0.256069	0
3	31650154	31650293	8.04915	5.91129	3.59234	2.29876
3	31659057	31659214	9.71771	7.85035	0.636096	8.14084
3	31697161	31697252	36.8846	37.6223	9.87696	15.8008
3	31745891	31746064	11.7586	18.2066	4.04086	4.61746
3	31818374	31818695	9.50579	8.95902	7.7778	7.46561
3	31867049	31867122	22.293	28.1394	8.20825	0
3	31959381	31959538	17.4919	15.7007	5.72486	0
3	32126757	32126788	42.6534	57.4285	9.66455	5.15368
3	32521409	32521833	22.7892	20.9939	14.1321	14.6953
3	32606395	32606615	16.6438	24.2766	7.717	5.8096
3	32609506	32609855	30.8925	32.5686	11.4461	10.0711
3	32638646	32638677	190.3	128.11	25.7721	20.6147
3	32796194	32796402	10.269	7.90067	2.40065	0.768096
3	32811921	32812198	34.1488	25.7081	9.73433	10.9585
3	32823944	32824036	100.606	93.7776	31.4798	41.6776
3	32891500	32891528	39.9583	29.3454	10.7	5.70586
3	32936484	32936621	15.5909	20.9916	2.91582	4.66464
3	32937624	32937990	26.1228	33.3008	13.0973	13.0954
3	33008601	33008700	16.4383	15.2161	3.02627	0
3	33021705	33022197	15.7116	14.4739	1.82684	0.974171
3	33022303	33022849	12.8537	13.2932	1.82907	3.5113
3	33192433	33192655	8.24692	8.63617	2.69911	2.15897
3	33249473	33249547	32.9877	14.8049	6.74777	10.7949
3	33572263	33572286	278.602	244.119	178.024	187.549
3	33638374	33638503	8.67312	6.36953	0.774163	1.23848
3	33657749	33657815	30.8218	33.1988	9.07882	4.84133
3	33750671	33750754	20.8326	19.7993	8.42252	13.4741
3	33776620	33776796	9.24655	6.22477	2.2697	0.90775
3	33800400	33800536	67.3094	71.4933	24.9667	30.5431
3	34198388	34198429	44.654	56.7821	9.74312	23.3801
3	34354342	34354504	28.2533	23.6695	8.01402	17.7516
3	34429053	34429128	17.6301	9.12967	1.33156	4.26037
3	34562321	34562478	28.5053	34.8904	29.8965	42.7394
3	34569439	34569533	36.7894	17.4823	2.12483	0
3	34742964	34743396	4.70889	3.48703	1.15587	0.739648
3	34950144	34950252	34.8458	29.1642	17.5692	16.2723
3	35020871	35021097	5.85069	4.84761	0.883779	0.70692
3	35059431	35059581	26.4451	28.302	1.33156	4.26037
3	35271728	35271844	10.5219	11.8056	1.72184	5.5091
3	35271970	35272069	25.6848	20.7492	6.05255	11.2964
3	35302177	35302328	54.5607	49.8806	15.8729	7.40628
3	35864464	35864703	12.3416	11.4598	7.10351	4.01081
3	35920376	35920434	98.2047	75.5559	29.2714	24.791
3	36010818	36010860	29.0606	48.9089	11.8889	11.4117
3	36137660	36137856	15.0492	10.4805	2.0381	2.44537
3	36187272	36187295	57.4894	47.633	13.0261	34.7313
3	36188916	36189052	16.4534	19.132	1.46863	3.52421
4	11026	11301	5.17807	1.99193	1.45261	1.16192
4	170792	170895	26.6624	25.2617	7.75666	4.65332
4	238553	238647	12.9845	21.8529	0	1.69962
4	315000	315094	12.9845	8.74117	0	0
4	435434	435613	46.5943	61.2045	26.78	37.4865
4	475471	475633	20.7191	17.7521	4.31524	2.95859
4	547061	547391	13.8698	7.05474	2.42102	3.38893
4	548071	548319	9.02284	10.4918	2.41614	1.28842
4	558332	558406	97.5885	123.991	5.39822	4.31795
4	576387	576737	51.4372	47.7351	23.1121	21.9105
4	609023	609047	46.618	34.2363	20.8056	6.65683
4	671870	672026	35.208	46.5262	7.68208	5.12064
4	925529	925637	10.3596	10.1441	4.62347	1.4793
4	1269948	1270020	159.631	155.965	76.2873	86.5388
4	1300931	1301131	33.565	32.1821	14.9801	16.7752
4	1579558	1579688	96.2352	100.075	22.278	24.5791
4	1696682	1696791	19.5959	15.0765	4.58106	5.8629
4	1752804	1753021	6.56206	9.46624	1.38065	2.20872
4	1753226	1753577	6.37511	7.41298	1.42261	1.3655
4	1817672	1817817	24.5512	25.5001	6.19864	3.30546
4	1866003	1866176	26.4569	17.415	4.04086	1.84698
4	1913648	1913692	25.428	34.2363	6.80911	7.262
4	1982629	1982711	24.8078	15.0305	6.08945	7.79337
4	2020648	2020881	7.85758	9.40395	0	0
4	2051122	2051231	57.8545	74.1262	24.7377	29.3145
4	2359451	2359770	18.1742	16.3132	15.3401	13.0215
4	2401179	2401250	83.0887	108.013	39.3842	45.0039
4	2634448	2634722	36.0075	37.4849	13.1212	16.9093
4	2640390	2640670	18.8894	22.9872	5.70669	8.55879
4	2766160	2766380	167.825	160.599	45.848	47.203
4	3028228	3028280	156.48	186.983	82.5823	70.6648
4	3167371	3167399	174.363	156.509	32.1001	39.941
4	3189232	3189803	44.5324	39.8124	18.889	19.0262
4	3266547	3266759	141.533	149.864	41.4542	50.4915
4	3421194	3421264	34.8727	33.2581	14.2667	9.12937
4	3422413	3422717	2.34205	4.50477	1.64255	0.525539
4	3678040	3678063	44.2226	47.633	8.68409	6.94626
4	3789381	3789405	63.57	39.9423	8.32225	0
4	3821952	3822351	6.37293	10.9831	3.50411	2.80288
4	3879956	3880285	187.657	187.311	65.2626	58.7582
4	3880363	3880599	81.4558	76.5964	22.4278	23.6938
4	3963482	3963863	4.80529	6.46984	1.31059	0.838656
4	4444594	4444715	24.3773	22.6355	8.25347	9.24255
4	4444814	4444940	18.5665	23.911	10.3037	2.53594
4	4573048	4573182	10.6266	6.13187	6.70749	4.76907
4	4574906	4575497	12.5634	10.4273	9.29388	7.02853
4	4586859	4587339	31.5731	23.1095	10.4028	8.98672
4	4588052	4588379	9.02033	10.4698	2.44323	4.88575
4	4606453	4606606	5.98306	9.84572	2.6109	4.17684
4	4702029	4702112	11.029	31.3489	13.2354	7.69947
4	4705999	4706273	20.0454	14.994	10.9343	13.4108
4	4716009	4716048	529.424	607.474	117.792	151.571
4	4718455	4718694	7.66032	6.8759	3.34283	2.67387
4	4719577	4719815	4.27361	4.02779	0.419609	0
4	4729457	4729659	12.5881	16.9486	6.92148	4.74547
4	4774950	4775053	33.5748	29.2504	8.72624	4.65332
4	4792994	4793075	61.5295	42.267	28.3573	35.5031
4	4815826	4815900	37.1111	24.0579	4.04866	4.31795
4	4939644	4939808	8.06254	5.01018	1.21789	2.92251
4	5008373	5008580	7.37043	7.27727	1.9298	0.771807
4	5188806	5188848	716.827	704.289	194.978	182.587
4	5491483	5492051	10.7442	8.92071	2.28569	1.96892
4	5502577	5502625	16.952	28.5302	12.4834	0
4	5502728	5502963	3.02972	7.57568	0.424966	0.679847
4	5568727	5568867	12.3507	7.82543	2.14001	3.42351
4	5572598	5572679	36.4154	10.1441	0	1.9724
4	5573589	5573922	3.05441	4.93495	0.899703	0.959544
4	5650966	5651044	35.208	31.6027	5.12138	14.3378
4	5663543	5663752	13.6265	6.55239	4.77833	0.764421
4	5676489	5676553	25.428	2.13977	4.68127	0
4	5955334	5955542	9.291	5.26712	0	0
4	6106488	6106677	9.1487	7.24577	0	0
4	6210032	6210153	16.8119	22.6355	5.77743	5.28145
4	6215085	6215167	26.0482	23.3809	1.21789	9.74171
4	6233314	6233440	123.507	134.771	49.1409	50.7187
4	6506254	6506400	11.8432	23.4495	5.47216	5.47137
4	6599235	6599379	15.5393	11.4121	2.77408	1.10947
4	6653907	6653965	50.856	56.6669	36.1587	44.0728
4	6687994	6688080	74.51	65.2877	19.7412	22.2927
4	6704455	6704481	58.68	26.3356	23.0462	12.2895
4	7211769	7211811	491.608	564.083	109.378	140.744
4	7287994	7288238	11.255	9.54125	5.32078	7.85725
4	7316065	7316249	21.5585	26.0493	15.1972	16.4974
4	7345676	7345824	8.93416	11.1036	0.674777	1.07949
4	7545619	7545696	33.0234	19.5636	12.9697	8.29943
4	7876511	7876687	15.6035	10.1153	3.40456	1.8155
4	7930521	7930715	4.7186	5.64722	1.54434	0.823526
4	8144978	8145057	75.9621	72.8062	5.05656	22.2456
4	8153100	8153204	935.946	895.41	314.005	296.485
4	8197332	8197752	59.8163	55.7562	22.589	25.4862
4	8198742	8199169	30.4898	22.7707	14.2667	10.4763
4	8480484	8480701	13.1241	13.2527	7.36347	7.3624
4	8505556	8505689	26.7663	28.8305	2.25264	4.80493
4	8524289	8524514	7.68491	6.08644	2.21927	2.84025
4	8601182	8601289	827.004	810.151	266.001	256.817
4	8704560	8704804	104.63	107.76	29.8782	34.0481
4	8723212	8723408	132.329	125.067	22.9286	17.9327
4	8884051	8884085	59.8306	76.5281	20.5609	23.4947
4	9094421	9094504	792.863	777.122	121.525	86.619
4	9095254	9095300	274.18	223.28	258.352	250.065
4	9125764	9125813	110.015	100.613	69.2955	71.7308
4	9174187	9174434	13.5891	11.0887	2.83024	5.82136
4	9182564	9182655	48.0617	69.2249	29.6309	21.0678
4	9183074	9183154	78.8268	46.2189	34.9534	37.944
4	9193330	9193415	22.7356	25.7779	9.39925	18.7958
4	9287733	9287800	16.699	20.4396	1.49055	0
4	9292427	9292585	14.8062	17.3348	5.68863	3.03349
4	9375268	9375401	45.1204	40.1568	33.0387	18.0185
4	9614203	9614331	47.6775	40.6555	17.1646	14.9779
4	10177643	10177742	24.6575	29.0489	10.0876	11.2964
4	10853172	10853256	50.856	32.606	10.7	13.3137
4	11052034	11052159	35.8026	51.4913	22.3702	15.3373
4	11210020	11210239	6.0377	8.75447	3.1921	2.91806
4	11365996	11366092	83.7005	85.5906	23.9265	16.6421
4	11370971	11371046	73.2326	83.9929	9.32092	8.52075
4	11449985	11450072	23.3821	22.0371	13.7748	9.18184
4	11548738	11548849	42.1509	35.7784	7.19762	11.5145
4	11549832	11550242	8.93081	9.35234	2.67936	1.169
4	11578777	11578904	12.0132	9.70476	3.93177	2.51597
4	11615414	11615546	11.5582	10.3746	5.29598	6.05167
4	11674511	11674728	11.2493	13.2527	4.60217	1.47248
4	11676460	11676662	5.03525	5.42356	0.988782	3.16364
4	11676926	11677336	3.47309	3.34012	0	0.389668
4	11685326	11685456	7.824	12.6411	0	4.91582
4	11687208	11687484	43.4856	50.1139	8.32225	10.9982
4	12066792	12067184	5.70833	4.89089	1.27381	3.26049
4	12116226	12116370	7.06333	7.60806	4.85465	1.10947
4	12177281	12177358	58.1211	58.6907	12.9697	35.2726
4	12289818	12289989	8.92211	7.20763	1.75205	0.934292
4	12386094	12386585	6.42174	5.02039	1.22037	1.30154
4	12420330	12420457	34.4379	26.9577	10.2226	6.28992
4	12523423	12523823	4.57704	2.7389	0.499335	0.79882
4	12583397	12583532	27.1232	28.4034	11.8361	3.55031
4	12584946	12585478	3.2502	5.40572	0.9386	0.300308
4	12608403	12608497	19.4768	14.5686	0	1.69962
4	12614628	12614756	13.5086	12.8386	5.46148	1.24816
4	12615117	12615380	5.80106	5.72774	0.759445	0.607468
4	12615553	12615862	6.5833	3.5455	0	0.517036
4	12615949	12616217	11.7652	12.2637	0.745276	2.38454
4	12631764	12632260	11.0735	11.044	2.01345	2.25473
4	12632469	12632604	10.5479	8.11526	2.21927	7.10062
4	12633173	12633412	13.6183	11.4598	2.08927	2.00541
4	12640474	12640507	104.794	82.997	42.3678	29.048
4	12644014	12644564	18.678	15.1884	6.8999	5.51912
4	12676208	12676292	29.0606	27.7151	9.51114	1.90195
4	12709684	12709892	11.247	10.5342	0.96026	0
4	12976950	12977000	48.8218	38.3446	5.99202	0
4	13155926	13156084	11.5874	14.7346	6.3207	2.02233
4	13198294	13198632	9.02769	12.56	2.65918	3.30872
4	13397739	13397790	27.9209	26.852	1.95818	3.13263
4	13550507	13550667	10.1712	17.1181	4.36918	3.9941
4	13564251	13564449	25.1712	23.5158	6.55692	7.262
4	13676832	13676929	12.5829	15.5298	7.2069	8.23526
4	13727159	13727363	10.4704	21.4816	5.87453	8.61473
4	13946551	13946578	56.5067	91.2967	22.1927	11.8344
4	14098303	14098334	187.019	128.11	41.8797	66.9978
4	14136906	14136953	32.4613	26.2235	4.24966	10.1977
4	14211470	14211587	11.3013	15.2161	0	0
4	14361083	14361121	441.644	544.176	207.618	231.237
4	14367154	14367577	60.8348	55.3607	29.5115	27.9493
4	14631753	14632143	10.9536	4.21369	2.81676	4.91582
4	15154831	15154932	115.811	120.674	63.2821	53.7819
4	15195921	15196124	9.51984	12.1429	0.491956	3.93507
4	15369517	15369586	23.5854	21.8318	2.8947	0
4	15471281	15471428	8.30302	5.58959	0	1.08683
4	15497098	15497321	15.9638	12.8962	7.16535	2.14929
4	15501669	15501831	7.53422	6.76272	0	2.95859
4	15515504	15515634	14.8656	23.1753	7.68208	13.5185
4	15520644	15520746	12.9633	8.05559	1.95818	3.13263
4	15730256	15730290	182.483	145.001	105.742	136.269
4	15884872	15884935	156.604	143.466	49.1409	35.5031
4	15886170	15886277	8.55521	19.1979	5.60002	2.98624
4	15954904	15954984	16.5282	11.9827	2.49667	3.9941
4	16231634	16231722	8.09073	21.7867	1.13485	0
4	16354469	16354617	37.7984	57.3689	14.1703	17.2718
4	16405988	16406338	5.81211	3.91271	1.99734	0
4	16408534	16408762	16.0598	15.0159	6.5702	13.3137
4	16430961	16431081	28.8184	29.6714	12.4834	10.6509
4	16448126	16448236	14.7945	11.2046	3.63153	0
4	16462340	16462415	20.3424	10.9556	0	0
4	16489228	16489313	27.5221	32.2224	2.34981	3.75915
4	16517192	16517404	7.67638	7.7516	2.35535	2.26081
4	16523152	16523232	12.714	13.6945	1.24834	0
4	16523603	16523711	12.2431	19.0201	2.77408	13.3137
4	16610136	16610177	29.7694	26.721	0	0
4	16623777	16623893	10.5219	5.9028	2.58277	0
4	16633567	16633721	27.7396	27.5669	14.9152	10.3743
4	16715918	16716043	27.6657	20.8156	8.7883	16.6155
4	16793117	16793306	57.583	62.3136	24.8347	15.2156
4	16814679	16814855	18.4931	10.8934	8.51139	4.53875
4	16872909	16873274	5.2946	3.75192	2.18887	2.62626
4	16876456	16876767	5.23277	7.0454	1.60558	3.59597
4	16878391	16878718	8.70928	4.60671	1.83242	4.88575
4	16881754	16882108	5.45912	4.6422	1.69266	2.25655
4	16882251	16882408	37.5751	42.7408	5.08876	13.2289
4	16883098	16883675	21.6821	20.8859	5.53855	3.32265
4	16883762	16884003	22.3682	26.1389	2.9007	5.30337
4	16895200	16895375	15.6927	14.0858	5.70669	2.73881
4	16895783	16895872	15.9996	13.8484	0	0
4	16901175	16901211	73.4587	76.0806	5.54817	13.3137
4	16916960	16916988	145.303	151.618	7.13336	22.8234
4	16946382	16946641	32.2023	33.3109	2.69911	7.40219
4	16949277	16949417	39.9583	42.0617	16.4067	12.5529
4	16949492	16949739	13.1773	14.4153	2.42592	3.23409
4	17079062	17079171	13.9971	12.5638	4.58106	4.39717
4	17116548	17116685	19.303	19.992	2.91582	3.49848
4	17132842	17133016	60.2088	47.2224	23.5319	20.2
4	17134202	17134463	9.35283	12.5926	1.1479	1.22425
4	17167797	17167919	55.0245	66.2275	9.82298	15.7145
4	17188950	17189074	49.2155	48.5934	2.41614	7.73052
4	17193955	17194086	46.5856	49.1329	17.5339	17.074
4	17237158	17237316	9.6562	9.53415	0	0
4	17259793	17259912	8.54723	9.20639	3.35687	2.68511
4	17266053	17266123	24.7015	17.6072	5.70669	11.4117
4	17395884	17396115	9.24655	5.92835	4.75557	4.14971
4	17396228	17396456	5.35326	3.60382	1.31404	0.700719
4	17445985	17446251	23.3249	31.4047	6.38248	12.0123
4	18116625	18116648	70.7562	59.5413	8.68409	0
4	18177436	18177611	5.81211	7.82543	6.84802	0.912937
4	18220051	18220151	20.3424	10.9556	2.99601	1.59764
4	18220851	18220986	18.8356	16.2305	5.91804	4.73375
4	18236065	18236473	9.97176	6.04169	1.7134	1.95789
4	18255415	18255534	5.12834	12.6588	1.67844	2.68511
4	18280231	18280405	5.84552	6.29632	0	0.918184
4	18282926	18283031	16.4677	22.172	3.80446	1.52156
4	18413207	18413233	78.24	63.2054	11.5231	18.4343
4	18425239	18425429	5.35326	6.48687	1.05123	0.840863
4	18436134	18436248	13.3832	27.6293	3.50411	2.80288
4	18436334	18436682	5.26097	5.50928	4.30461	3.67274
4	18472114	18472223	51.3226	43.9732	21.9891	27.8488
4	18620963	18621128	8.63011	4.97982	3.63153	6.77787
4	18690393	18690515	17.5078	17.96	2.45575	5.23816
4	18723107	18723234	35.2388	23.7228	14.9407	26.4177
4	18776905	18777021	23.6743	28.3334	9.47015	12.3955
4	18984255	18984460	24.3116	31.3971	3.41009	5.45536
4	19174931	19175028	10.4858	14.118	3.08867	3.2941
4	19214610	19214712	10.9689	9.39819	6.85362	4.69894
4	19217346	19217412	129.452	130.72	87.7619	106.509
4	19319679	19319980	5.40662	6.36953	2.65427	1.59233
4	19328900	19328984	25.428	29.3454	1.18889	1.90195
4	19350838	19350990	16.7289	16.2172	3.2851	4.20432
4	19359441	19359613	27.202	46.9753	15.0962	14.8618
4	19426381	19426564	61.1384	59.1183	16.9174	15.7145
4	19449441	19449578	6.68181	7.99679	0	2.33232
4	19452063	19452249	6.56206	5.89011	1.61076	3.43578
4	19508129	19508207	18.256	14.0456	3.84104	8.19303
4	19511162	19511336	6.43007	6.29632	0	5.5091
4	19528594	19528759	9.24655	9.12967	3.02627	1.93653
4	19565957	19566001	25.428	43.5734	9.07882	3.631
4	19566398	19566628	9.72897	7.14496	0.434204	1.38925
4	19645808	19645893	58.634	51.5558	8.22434	3.75915
4	19662876	19662979	16.7874	14.6252	2.90875	1.55111
4	19684058	19684282	4.08664	6.11362	0	0.713232
4	19760727	19760938	5.78457	5.84126	0	0.757175
4	19767308	19767490	7.26514	3.76223	1.09744	0.877824
4	19847229	19847255	39.12	47.404	26.8873	6.14477
4	19932892	19932996	13.692	11.851	0.96026	7.68096
4	19957691	19957809	47.4081	47.5826	12.695	8.12359
4	20288484	20288563	11.5874	15.6013	2.52828	2.02233
4	20331895	20332002	11.407	8.95902	4.66668	5.97249
4	20354169	20354412	4.60425	4.50848	2.46585	0.657465
4	20560563	20560589	285.576	258.089	30.7283	49.1582
4	20745472	20745497	105.78	54.778	19.9734	19.1717
4	20788406	20788553	26.9848	22.3584	8.83178	15.2156
4	20860775	20860923	6.18519	11.1036	1.34955	2.15897
4	20922566	20922710	17.6583	13.3141	4.85465	3.32842
4	21194178	21194431	97.2897	90.9358	35.5258	38.5202
4	21304781	21304921	84.2757	73.3634	20.6867	33.094
4	21305448	21305489	240.636	210.428	80.3808	70.1403
4	21372123	21372307	7.73896	5.20986	0	0.868283
4	21455257	21455328	20.0559	17.3592	2.81315	9.00079
4	21472544	21472682	8.10748	7.93884	0	0
4	21628496	21628557	21.6763	26.94	9.82298	23.5717
4	21628640	21628669	298.121	259.723	82.6486	121.2
4	21698795	21698867	19.7773	22.8242	2.77408	4.43789
4	21776687	21776796	53.1888	69.1007	24.7377	29.3145
4	21810495	21810592	101.712	127.062	49.4187	62.588
4	21827669	21827772	16.7874	14.6252	1.93917	0
4	21833633	21833672	41.728	35.1141	2.56069	12.2895
4	21862630	21863114	59.262	67.0578	61.4884	53.4747
4	21959549	21959856	5.30095	5.79897	2.9277	2.60202
4	21979203	21979399	22.8333	19.5636	15.2858	14.6722
4	22209942	22210003	1597.38	1542.32	1324.47	1437.88
4	22298263	22298377	8.02989	9.61018	1.75205	2.80288
4	22546518	22546735	22.0298	17.0392	5.06238	7.3624
4	22548131	22548201	17.4363	11.7381	7.13336	2.28234
4	22649981	22650112	93.9477	77.3582	19.0586	15.8544
4	22771718	22772101	3.9835	2.50291	1.5645	2.50283
4	22779900	22780060	31.1493	25.6772	3.74501	4.99262
4	22784954	22785229	4.8082	1.99193	0.363153	0
4	22794217	22794345	7.94625	10.6988	1.56042	7.48894
4	22832392	22832483	15.648	22.5734	6.58464	1.75565
4	22842580	22843040	3.3167	4.4656	1.51972	1.73657
4	22926971	22927135	14.8847	11.6904	5.48051	3.89668
4	23030183	23030321	67.071	54.5795	23.1576	16.2079
4	23050476	23050726	8.54381	6.57336	3.19574	1.91717
4	23052111	23052350	8.93704	6.30291	5.01424	3.34234
4	23052487	23052580	25.1546	29.4505	10.7384	10.3074
4	23142888	23142965	30.3815	17.7851	3.89092	8.29943
4	23313983	23314181	5.65067	4.84149	1.51314	2.42067
4	23410524	23410549	301.068	350.579	111.851	146.983
4	23477716	23477784	28.4195	46.3196	11.7491	7.04841
4	23482210	23482453	3.76711	5.6356	0.821951	0.657465
4	23557394	23557726	3.67634	3.29988	2.10563	0.962434
4	23567913	23568002	15.9996	12.3097	5.61051	1.7951
4	23573040	23573071	118.117	106.022	48.3227	46.3831
4	23905158	23905400	8.82625	10.7519	2.47604	2.64073
4	23950174	23950357	13.8951	17.96	4.91149	8.73027
4	24067457	24067724	2.66661	5.12903	2.2442	1.7951
4	24072455	24072575	6.7808	12.5533	4.99335	1.33137
4	24205179	24205400	15.1878	14.2522	3.16321	5.0604
4	24220257	24220473	5.17978	4.43803	0.462347	1.4793
4	24471198	24471282	18.1629	34.2363	19.0223	19.0195
4	24591636	24591718	13.6443	13.3605	7.30734	7.79337
4	24765862	24765954	141.512	163.739	45.5915	39.941
4	24783847	24783935	10.4024	14.0057	0	5.4465
4	24816465	24816528	27.4461	21.7373	11.0963	10.1437
4	24828062	24828094	79.4625	94.1497	43.6918	39.941
4	24857733	24857853	16.1044	23.9654	5.82557	3.9941
4	24984669	24984710	44.654	53.442	17.0505	27.2768
4	25138924	25139439	18.3674	17.5502	11.4411	10.5475
4	25333072	25333369	5.13697	5.53313	1.68126	0
4	25423492	25423597	35.8414	29.9975	0	1.52156
4	25447874	25447980	12.4741	20.6709	3.76857	1.50721
4	25572170	25572866	1.60752	2.36112	0	0.688638
4	25641456	25641594	45.6967	50.6101	20.9865	23.1542
4	25721513	25721649	77.0319	87.6045	44.7933	30.5431
4	25750077	25750190	18.0021	20.6023	5.30267	11.3107
4	25819987	25820189	13.5952	14.2369	5.4383	0.790911
4	25849860	25849889	115.741	132.223	37.8806	27.5455
4	25850194	25850290	9.5355	11.4121	1.04028	1.66421
4	26078591	26078822	11.8884	4.74268	2.16162	2.07486
4	26147390	26147541	10.1038	11.79	2.64548	3.17412
4	26194000	26194065	17.2128	14.7479	1.53642	0
4	26220271	26220480	10.2199	6.55239	1.91133	0.764421
4	26229532	26229664	33.1335	29.0489	3.78284	6.05167
4	26245712	26245828	12.2756	10.625	4.30461	1.37728
4	26324239	26324485	5.78849	7.79362	0.811927	1.94834
4	26463441	26463532	14.5303	25.5831	7.68208	7.02259
4	26464419	26464466	49.774	46.6196	10.6241	20.3954
4	26614662	26614931	20.0399	25.4545	8.53881	15.4419
4	26615383	26615508	17.0876	19.7201	7.98936	6.39056
4	26619115	26619270	18.3738	22.9714	7.08734	8.24588
4	26654578	26654670	12.1612	13.3968	1.08551	0
4	26774023	26774330	29.1552	29.887	8.13249	8.84687
4	26774727	26774849	9.17075	7.8575	1.63716	5.23816
4	26821081	26821372	4.89336	3.29421	3.77504	2.19607
4	26822573	26822780	5.40499	5.29256	0.964899	0
4	26994746	26994838	9.95009	19.3509	1.08551	5.2097
4	27191675	27191811	10.4704	13.0903	0	0
4	27488361	27488747	2.37152	3.90258	0.517446	0.827793
4	27863105	27863191	13.0097	19.1086	1.16124	1.85772
4	28004253	28004317	34.9635	38.5158	9.36253	7.48894
4	28059278	28059361	36.7634	32.9988	7.2193	3.84973
4	28202533	28202762	13.7689	18.5384	3.0527	2.79064
4	28253687	28253868	6.18139	8.32262	0	0
4	28303297	28303369	77.6967	79.8846	19.4186	13.3137
4	28404662	28404828	7.9654	6.59976	1.80483	2.8873
4	28541868	28542100	11.8372	12.9862	6.45692	4.13183
4	28591544	28591594	65.0957	90.3837	19.9734	12.7811
4	28887651	28887934	13.6574	19.8401	7.05774	6.77445
4	28963004	28963036	104.89	85.5906	34.3293	24.9631
4	29054317	29054573	14.3033	17.6531	3.12084	4.36855
4	29054711	29054755	13.8698	34.2363	4.53941	3.631
4	29147391	29147423	28.6065	34.2363	15.6042	0
4	29168103	29168474	24.6741	19.1944	12.3824	10.7658
4	29358723	29358913	33.7256	36.0382	10.5123	14.2947
4	29377004	29377126	9.17075	7.8575	0.818582	0
4	29507091	29507162	14.3256	17.3592	1.40658	2.2502
4	29551041	29551201	12.0783	8.55906	1.24834	1.99705
4	29615183	29615376	5.79706	8.51472	2.58723	4.13896
4	29665000	29665156	103.016	100.075	56.9754	52.2305
4	29667353	29667702	92.6774	87.1111	8.87071	7.7822
4	29667873	29668241	24.3224	21.9559	0	0
4	29668443	29669529	33.2484	32.0295	0.275876	0.735562
4	29669613	29669845	21.4823	22.4306	0	0
4	29688571	29688810	90.2215	87.6677	24.2355	28.0757
4	29688929	29689235	206.416	204.075	70.4944	64.2189
4	29713593	29713622	49.1023	61.3891	13.7748	22.0364
4	29750683	29750907	13.1681	13.45	9.36253	9.27202
4	29765420	29765858	41.7995	37.8318	41.7253	31.7339
4	29766298	29766821	40.4514	47.9177	37.6172	43.9886
4	29870550	29870649	11.3013	8.2997	3.02627	0
4	30233063	30233086	619.117	708.542	277.891	208.388
4	30323226	30323351	8.13696	17.529	0.798936	2.55622
4	30585063	30585210	11.0707	9.31599	4.0762	6.52098
4	30764023	30764143	17.7996	22.8242	3.3289	3.9941
4	30861397	30861436	39.12	66.7168	7.68208	24.5791
4	30992330	30992358	65.3863	68.4725	0	0
4	31059967	31060119	8.02989	4.50477	0	1.05108
4	31153319	31153362	35.4809	41.402	4.64498	3.71544
4	31198464	31198531	50.097	30.6593	29.811	26.2299
4	31316514	31316610	16.952	18.5446	2.08056	3.32842
4	31351125	31351272	6.22727	11.1792	1.35873	0
4	31442704	31442761	115.987	139.348	87.6026	86.8892
4	31455882	31455919	19.2428	59.2195	8.09732	12.9538
4	31529616	31529814	12.8424	9.68298	2.01752	2.42067
4	31564765	31564805	322.936	304.703	44.9402	39.941
4	31615325	31615633	5.28374	4.89089	1.29697	1.03743
4	31631587	31631611	46.618	62.7665	37.4501	6.65683
4	31711635	31711810	15.6927	9.39051	0.570669	0.912937
4	31806471	31806616	4.91023	11.3334	1.37748	2.20364
4	31806809	31807122	4.22446	6.56286	1.59532	2.55214
4	31817127	31817439	3.586	3.95034	0.96026	0
4	31872332	31872470	17.689	21.8318	2.8947	3.47313
4	32023140	32023365	28.9314	44.431	9.32092	12.7811
4	32159534	32159639	13.5616	16.9551	2.85334	0
4	32408906	32408996	32.7739	31.9538	11.0963	7.10062
4	32415004	32415163	90.8371	102.493	18.2147	21.1009
4	32448759	32448799	35.5992	34.2362	7.49003	15.9764
4	32455560	32455763	9.0188	12.8175	1.47587	0.787015
4	32799914	32800010	19.071	19.9711	11.4431	14.9779
4	32880110	32880316	13.3312	17.2843	6.30229	10.0822
4	32884367	32884480	20.7024	19.3904	1.76756	2.82768
4	32897494	32897753	8.63963	14.2761	3.85587	1.85055
4	33156944	33157099	49.2155	54.778	14.819	14.4303
4	33192223	33192305	197.222	170.346	87.6881	89.6237
4	33263945	33264038	255.921	240.022	135.304	115.099
4	33324581	33324659	20.864	19.3128	1.28035	2.04826
4	33412978	33413043	25.0368	31.6027	4.60925	2.45791
4	33471189	33471259	69.7454	66.5161	11.4134	11.4117
4	33477425	33477637	19.6707	19.379	5.65285	9.79685
4	33484853	33484932	50.2123	38.1366	21.4904	20.2233
4	33598358	33598429	229.21	246.887	125.185	110.26
4	33655099	33655134	29.0606	27.389	17.1201	4.56469
4	33685601	33685645	25.428	24.8991	4.53941	0
4	33749362	33749426	20.6602	34.2363	7.80211	4.99262
4	33884325	33884578	4.02024	5.41285	3.15785	0.631478
4	34020917	34021011	23.8049	23.3098	5.31207	10.1977
4	34037450	34037612	73.4587	84.534	25.275	29.5859
4	34160527	34160607	19.071	17.1181	2.49667	3.9941
4	34359905	34360051	6.96658	6.56586	0	0
4	34360492	34360515	97.2897	89.312	112.893	48.6238
4	34378336	34378434	21.7954	9.78179	6.11431	14.6722
4	34407974	34408277	5.70661	7.68338	0.659188	1.58182
4	34449424	34449521	42.9917	45.1777	20.5911	27.9999
4	34449723	34449755	19.071	51.3544	6.24169	9.98525
4	34489343	34489479	12.714	10.0695	0	0
4	34532452	34532595	43.3876	57.4594	23.7446	22.3446
4	34957180	34957203	35.3781	53.5872	4.34204	20.8388
4	34978898	34979060	10.6735	8.4534	3.08231	4.93099
4	35061822	35061904	53.3368	45.0916	10.961	3.89668
4	35280364	35280594	23.8802	25.0073	3.90784	8.33551
4	35325553	35325587	293.17	249.723	70.4944	61.0862
5	143183	143245	34.4508	33.1319	6.44303	12.8842
5	263135	263242	73.1946	55.034	39.2001	31.3556
5	358904	358929	32.5478	49.3002	0	0
5	407583	407822	27.6623	31.5145	15.8784	15.3748
5	435993	436073	12.714	13.6945	0	0
5	496173	496261	56.6351	54.4668	11.3485	16.3395
5	543183	543397	4.27761	5.11944	1.4	2.23968
5	562661	562684	44.2226	47.633	8.68409	0
5	663454	663709	3.58984	4.29631	0.391635	2.5061
5	734300	734618	24.6284	23.2548	14.1321	14.5697
5	916163	916244	812.44	796.31	124.526	88.7578
5	921863	921886	176.89	113.128	112.893	125.033
5	1021486	1021630	12.714	6.65705	2.77408	3.32842
5	1112361	1112498	92.0605	92.9627	55.4007	41.9818
5	1163240	1163549	17.1166	14.6252	5.17111	3.10221
5	1173423	1173483	37.2944	29.6714	4.99335	2.66273
5	1357195	1357302	21.8633	20.4778	3.73335	2.98624
5	1780014	1780064	42.719	41.0835	7.98936	9.58584
5	1780673	1780961	3.53167	6.65705	2.08056	2.21894
5	2223486	2223606	12.714	14.8357	4.16113	5.32547
5	2345956	2346108	10.0374	7.20763	0.65702	2.10216
5	2664076	2664245	7.824	8.10325	0.590929	0
5	2971444	2971525	10.0456	15.2161	2.46585	0
5	3062493	3062587	17.3127	11.6549	2.12483	3.39923
5	3092042	3092232	24.0897	21.6229	4.20493	2.52259
5	3154882	3155476	14.0411	13.6023	4.70754	6.18615
5	3170134	3170317	7.78125	7.48333	1.09144	0.873027
5	3266335	3266567	32.0042	41.9099	30.9932	30.9887
5	3446514	3446542	29.0606	44.018	28.5334	34.2351
5	3614460	3614516	18.1629	19.5636	5.35002	5.70586
5	3662502	3662666	8.68273	6.68024	4.87156	2.92251
5	3682455	3682590	15.8219	11.1585	3.69878	2.36687
5	3781430	3781615	27.4897	44.4146	4.31857	7.7723
5	4115989	4116165	12.714	13.2276	1.70228	1.8155
5	4246990	4247155	101.096	89.6367	48.4204	57.1277
5	4295278	4295500	5.95611	8.63617	2.69911	1.43932
5	4363683	4363857	98.2047	82.6392	41.3243	44.991
5	4368675	4368754	24.4624	36.4031	3.79242	2.02233
5	4411358	4411456	337.31	363.323	52.9907	65.2098
5	4560743	4560817	30.2387	20.3567	17.5442	19.4308
5	4650551	4650618	59.2055	79.7143	16.3961	28.6144
5	4651012	4651218	6.41872	8.64216	3.39354	1.55111
5	4816715	4816870	11.8117	12.3692	3.86582	3.09221
5	4843922	4843983	98.3772	76.33	45.8406	41.9053
5	4873577	4873674	18.8744	12.7062	12.3547	4.94115
5	4898847	4898928	37.6711	35.5043	24.6585	25.6411
[truncated: 2,896 more rows]

## Sheet: Sheet3
S2_Data:OsCLSY3-dependent sRNA loci.
CLSY3-dependent 23-24 nt sRNA loci (Gained)
chr	start	end	PB1_R1	PB1_R2	CLSY3-KD_R1	CLSY3-KD_R2
1	140120	140581	3.53013	4.45591	4.76589	6.58463
1	241968	242070	7.97741	12.0834	29.3726	32.8926
1	2341669	2341694	40.6848	5.4778	115.846	102.249
1	4182142	4182364	5.03978	2.46748	12.146	7.91623
1	8415810	8415841	65.6206	44.1758	132.082	108.227
1	8417561	8417661	12.2054	10.9556	38.9481	30.3552
1	9026690	9026781	5.58857	3.00978	8.77952	17.5565
1	9423594	9423977	0	0	5.21499	7.50849
1	9660381	9660457	5.35326	10.8114	23.6527	8.40863
1	9767737	9767885	10.9959	4.62652	16.1946	18.3513
1	10187288	10187438	157.993	164.334	61.2518	72.4263
1	10929144	10929208	7.94625	12.8386	28.0876	27.4594
1	11050358	11050400	21.7954	35.8665	45.1779	45.6469
1	11189377	11189436	6.89573	9.28441	25.3899	37.9101
1	11195564	11196391	4.79658	5.79574	12.1966	11.3979
1	11470884	11470980	1.0595	1.42651	21.8459	24.9631
1	11471084	11471327	2.92998	3.38136	6.98658	11.1769
1	11475766	11475977	7.71276	4.5432	6.62625	8.32893
1	11476054	11476536	0.211021	0.852355	2.27912	4.64045
1	11998035	11998199	8.68273	15.8656	11.57	11.69
1	12076480	12076513	12.3287	8.2997	24.2102	43.572
1	12142568	12142856	1.41267	1.42651	10.4028	9.43051
1	12142949	12144425	0.826927	0.371125	5.20986	4.65437
1	12745494	12745842	1.46138	3.54168	5.73948	6.42729
1	13122030	13122390	1.13013	2.66282	5.27076	5.32547
1	13122964	13123296	2.75725	2.06242	3.00804	3.36852
1	13330147	13330170	30.9558	47.633	86.8409	62.5163
1	13786741	13786819	7.824	8.77853	12.8035	22.5308
1	14333182	14333429	2.05895	3.3266	4.44752	4.52772
1	14335820	14335941	2.52179	1.13178	18.1576	21.1258
1	14336178	14336310	5.39382	4.14985	15.1314	14.524
1	14414577	14414887	0	0.441758	5.15443	4.12294
1	14414968	14415348	0.535326	0.360382	4.99335	7.56777
1	14415800	14416399	0.339606	1.14311	5.00169	7.20138
1	14416587	14417106	1.56782	1.31932	4.81055	6.15661
1	14417241	14418384	0.622908	0.599059	4.71813	6.15015
1	14418584	14418714	3.1296	1.05342	9.9867	11.0606
1	14418844	14419471	0.8111	0.655239	6.05255	5.35095
1	14419556	14420215	2.00646	1.24684	6.81945	6.30328
1	14420304	14420561	0.395767	0.53286	4.66305	4.9732
1	14420795	14421449	0.933138	0.418792	5.34456	5.37432
1	14421564	14421979	0.735267	0	3.60965	1.92487
1	14422218	14424289	0.58935	0.661251	5.30438	5.63147
1	14424733	14425069	2.119	1.22272	7.7278	4.27939
1	14425188	14426431	1.22742	1.10173	6.26679	4.62712
1	14426545	14427046	2.03018	0.82003	6.1794	4.14557
1	14427146	14428144	0.203832	0.274439	3.20215	4.48236
1	14428223	14428911	2.06972	0.398096	3.04827	3.0188
1	14429005	14429410	0.753422	0.338136	5.67146	3.15583
1	14429557	14429842	2.14131	3.36356	4.55534	5.04518
1	14430731	14431243	0.993281	0.534941	3.3159	3.43243
1	18518888	18519021	8.41227	3.08898	12.0141	4.80493
1	21033414	21033441	33.904	5.07204	44.3853	41.4203
1	23323571	23323882	4.57868	1.32101	25.6893	29.7952
1	25253492	25253644	10.7065	8.10859	14.4544	14.7151
1	25358397	25358420	8.84452	11.9083	43.4204	41.6776
1	25359406	25359603	2.58152	4.17091	8.11103	8.10985
1	27087339	27087609	1.88356	1.01441	5.17829	4.14203
1	27091272	27091569	1.02739	0.461094	4.03503	4.84133
1	28209741	28209967	57.6068	51.5059	33.5836	37.4668
1	28212231	28212780	7.59598	6.48556	18.7364	20.6616
1	28215425	28215759	1.52263	1.64006	6.27906	11.0017
1	28595105	28595507	2.78316	2.04396	1.9874	4.37165
1	30809372	30809458	7.09619	6.36953	17.4187	16.7195
1	30810148	30810435	1.06319	0	4.17562	2.78334
1	31330321	31330344	322.825	291.752	547.097	493.185
1	33519994	33520451	1.55795	2.09763	5.24466	2.09756
1	33520543	33520567	42.38	22.8242	91.5447	73.2252
1	33532403	33532769	11.9498	17.96	29.1961	23.1352
1	33549382	33549650	0.759045	0	4.84429	6.55748
1	33554112	33554148	76.284	83.6886	135.93	150.888
1	35977339	35977679	1.49576	1.61112	1.76236	5.16884
1	35978355	35978670	0.968686	1.30424	3.48742	3.04312
1	36651556	36651718	4.39496	5.91738	7.39756	6.90338
1	37249007	37249165	7.08122	10.4009	15.1697	16.1786
1	37415297	37415442	21.0439	36.8335	35.8144	30.851
1	39117153	39117609	4.46105	3.3035	2.84709	2.45252
1	39990494	39990754	3.5208	3.16027	4.60925	4.91582
1	41010746	41010790	18.4931	15.5619	34.0456	29.048
1	42260761	42260784	8.84452	5.95413	60.7886	69.4626
2	783053	783154	9.06345	9.49124	28.6747	34.8001
2	783603	783704	6.0423	18.9825	50.4279	45.8728
2	783881	783983	2.99153	12.0834	44.059	39.1578
2	814957	815240	43.8476	39.6802	62.8139	79.0352
2	839144	839709	1.26015	0.969522	6.0097	6.2209
2	840093	840356	1.93369	1.56211	8.35389	12.1494
2	840460	840560	1.01712	1.36945	7.98936	15.9764
2	841196	841729	2.28995	2.31239	5.2463	7.19388
2	1797453	1797553	10.1712	8.2167	15.9787	11.1835
2	1797977	1798001	21.19	34.2363	83.2225	93.1957
2	2614770	2614991	9.66494	7.43593	9.03774	8.67497
2	2840542	2840568	39.12	5.26712	111.39	98.3163
2	3137998	3138023	16.2739	10.9556	47.9362	38.3434
2	4371909	4372044	149.178	139.988	137.595	126.628
2	5382476	5382524	44.499	45.6483	29.1279	33.2842
2	5901721	5901966	2.49091	2.7948	4.48382	4.56469
2	5902761	5903103	3.56884	2.40254	7.00821	6.0729
2	6237331	6237441	7.39724	0	9.07882	8.7144
2	6404931	6405601	1.6699	1.02198	6.11126	3.81526
2	7605918	7606261	0.296536	2.7948	3.49389	2.79471
2	7608824	7609252	2.61409	1.91979	9.5667	10.8251
2	7680983	7681185	3.52467	3.38973	3.95513	7.1182
2	8346420	8347373	2.13456	2.01178	6.49712	6.70573
2	8347490	8347882	1.81629	2.0961	7.13336	4.89073
2	8347968	8348199	2.20156	0.592835	5.1879	7.60781
2	10234343	10234872	49.9908	55.3993	50.4055	41.9796
2	10335121	10335150	24.5512	18.889	58.5427	82.6366
2	10405806	10405875	11.7927	3.96942	18.8155	23.1542
2	10848941	10848964	322.825	279.844	547.097	493.185
2	11485714	11486078	3.912	1.12867	1.92052	4.38912
2	11898137	11898499	54.5086	60.9065	46.3471	41.927
2	12866160	12866357	4.64674	4.86607	12.6735	8.10985
2	13580703	13580807	6.846	10.5342	11.5231	9.21715
2	14246737	14246845	117.722	96.3687	111.888	112.427
2	14257507	14257620	81.0096	84.8332	225.364	209.248
2	15371501	15371814	15.273	10.9381	13.0816	16.3337
2	15637070	15637303	1.74613	0	4.71475	3.42841
2	16603483	16603597	69.5924	84.089	71.8342	60.2619
2	17009761	17009787	285.576	247.554	487.812	436.279
2	19042956	19043086	50.856	34.763	51.4699	30.7238
2	19344975	19345131	22.82	35.1141	33.9292	27.6515
2	19356268	19356343	5.42464	9.12967	23.9681	21.3019
2	19357936	19358030	7.5743	8.74117	14.8738	13.5969
2	19365982	19366266	1.07442	1.4466	8.79111	5.06294
2	19849838	19849973	6.02738	7.10085	13.3156	10.6509
2	20420672	20420696	46.618	22.8242	54.0946	73.2252
2	20564929	20564994	7.824	0	15.3642	19.6633
2	21517970	21517993	35.3781	5.95413	78.1568	69.4626
2	22712945	22712996	13.9605	13.426	27.4145	18.7958
2	23529072	23529143	7.16282	1.9288	12.6592	15.7514
2	24117120	24117143	322.825	279.844	547.097	493.185
2	24564182	24564331	2.04789	0.919094	48.2579	46.1064
2	26478327	26478383	10.8977	14.6727	16.0501	19.9705
2	27254021	27254459	1.39332	0.62532	3.87612	2.55331
2	29478454	29478533	0	0	13.9055	10.1116
2	29633675	29633912	0.429165	1.73348	6.3207	6.7411
2	29698993	29699321	1.24039	0.83503	3.65367	1.94834
2	29779078	29779317	1.70229	1.14598	5.84995	2.67387
2	29780676	29781040	1.67657	0.752445	3.56668	4.82803
2	29871781	29872044	13.9226	10.9348	11.012	10.9344
2	33622973	33623024	358.984	346.39	370.095	325.793
3	3126458	3126894	0.699853	0.314094	2.06147	2.93145
3	3127371	3127411	0	3.42363	27.4634	31.9528
3	3696382	3696575	2.10802	0	6.72679	2.48338
3	3866620	3866753	1.5295	1.02966	8.25968	8.40863
3	4701238	4701510	1.12182	2.0139	7.71032	7.04841
3	7102945	7103021	2.67663	7.20763	15.7685	21.0216
3	7103162	7103239	5.28374	5.33552	22.0486	4.14971
3	7170002	7170066	15.8925	23.5374	34.3293	42.4373
3	7434102	7434404	3.70474	4.98806	7.27508	4.23216
3	7437180	7437310	0.7824	0	6.91387	9.83163
3	9068802	9069129	2.48837	2.09396	1.83242	4.88575
3	9071813	9071977	1.24039	0.83503	7.91629	3.89668
3	9320217	9320497	11.261	9.78179	16.7634	16.547
3	10107603	10107996	1.29405	3.13615	3.30349	3.65872
3	11361873	11361920	0	0	4.24966	0
3	11693186	11693215	63.1316	56.6669	89.5359	104.673
3	12496054	12496126	4.238	5.70604	16.6445	8.87578
3	12675630	12675823	0.527005	1.41912	6.72679	6.62234
3	12676563	12676781	1.39971	3.14094	11.9107	5.8629
3	12677052	12677094	14.5303	9.78179	23.7779	26.6273
3	12677795	12677938	1.42255	2.87297	9.07882	4.46892
3	12678402	12678608	3.45623	3.32391	8.72624	10.8577
3	13479881	13480032	32.3323	26.3007	19.1798	17.9867
3	13641336	13641504	38.7474	34.2363	57.6613	65.6174
3	13641864	13641887	137.09	119.083	164.998	180.603
3	13856388	13856518	17.2128	30.5493	29.9601	24.5791
3	15613517	15613890	0.272686	0.73429	2.94514	4.71154
3	16165366	16165745	1.34185	3.97466	3.16202	2.1077
3	16791792	16792026	2.608	1.17047	5.54817	4.77926
3	16958970	16959108	6.63339	2.97707	10.1314	5.78855
3	17366249	17366512	6.1878	3.64492	6.45528	3.64481
3	18726519	18726589	113.336	101.731	181.187	166.611
3	19079627	19079784	45.3493	40.9963	24.8077	34.5986
3	20977454	20977618	9.92312	4.17515	9.74312	3.89668
3	21098709	21098810	3.02115	5.42356	15.8205	9.49093
3	21781084	21781195	7.33059	14.8049	17.9941	14.3932
3	22405093	22405477	3.44337	1.42651	5.20141	3.74447
3	22406145	22406385	1.6952	0.570604	9.9867	3.32842
3	22776324	22776561	21.4582	20.2239	9.69173	12.134
3	22927469	22927505	177.996	125.533	393.92	430.475
3	22965391	22965462	1.43256	1.9288	15.4724	13.5012
3	24538226	24538395	7.22215	8.91358	28.9555	38.7593
3	24567372	24567785	2.21648	1.65793	5.07798	6.57624
3	24572303	24572472	0	2.43098	7.09115	5.67209
3	24602945	24603054	2.79941	1.25638	19.2404	17.5887
3	24603471	24603655	11.0557	8.9312	27.6805	30.3899
3	24605208	24605480	3.36547	0.503474	7.34316	8.81051
3	25529368	25529649	1.80982	2.92409	4.62018	3.41133
3	25532146	25532190	13.8698	15.5619	34.0456	25.417
3	26113216	26113507	16.4277	17.4123	12.3547	11.5294
3	26123103	26123394	1.04858	3.29421	5.49097	3.84312
3	26123540	26123566	15.648	21.0685	53.7745	24.5791
3	26123822	26124106	0.716282	0.964401	5.62631	4.50039
3	26127657	26127758	20.141	21.6943	14.8317	12.6546
3	26394614	26394714	7.11984	20.5418	19.9734	11.1835
3	27619052	27619426	3.53544	2.9293	6.6756	3.84459
3	27619519	27619730	4.33843	0.649028	5.20634	4.54305
3	28288841	28288972	72.9842	77.3582	44.9783	57.3199
3	28333871	28334295	1.19943	1.9379	3.06196	1.88401
3	28510288	28510743	2.23543	2.7088	3.51181	4.21356
3	29749538	29749764	1.80021	4.84761	5.30267	4.24152
3	31179628	31179950	12.635	14.46	30.3943	32.7467
3	31183549	31183847	6.14368	4.59547	10.3888	10.1863
3	31183948	31184211	13.5358	14.5797	31.1372	33.4107
3	31332004	31332513	1.39879	1.61428	4.31645	6.59144
3	31335537	31335620	2.45089	0	20.4547	21.1735
3	31335813	31336050	2.57499	2.31131	5.05656	2.69644
3	31336584	31336818	0.869333	0	8.96242	9.55853
3	31336922	31337086	1.86059	1.67006	9.13418	5.84502
3	34333247	34333404	27.8574	34.8904	26.0799	40.7042
3	36269755	36269813	29.8121	28.3334	44.768	55.091
4	2085767	2085969	23.6657	35.9311	53.8886	72.7638
4	3159297	3159514	25.7795	27.7676	18.4087	27.2409
4	3166950	3167056	9.59547	16.7951	20.7271	25.6225
4	4407391	4407501	2.77396	3.73486	33.5916	23.2384
4	4407611	4407796	0.549795	2.96097	5.93804	6.04512
4	4407905	4408015	4.62327	4.97982	23.6049	18.8812
4	4408153	4408220	4.55427	2.04396	13.415	19.0763
4	4408311	4408390	10.2999	13.8678	15.1697	36.4019
4	4409038	4409126	3.46745	1.55619	12.4834	12.7085
4	4410097	4410198	8.0564	4.06767	13.843	11.0728
4	4415139	4415266	4.00441	8.62646	19.6589	27.6757
4	4416764	4416804	10.1712	10.2709	29.9601	43.9351
4	4418458	4418662	4.98588	1.3426	8.81179	12.5305
4	4706399	4706624	9.49312	13.3902	12.4279	10.6509
4	7143095	7143118	35.3781	41.6789	47.7625	41.6776
4	7255159	7255584	1.19661	0.966671	4.9346	2.25549
4	9070777	9071049	9.34853	7.04864	5.14021	3.52421
4	9094578	9094648	132.226	136.945	356.668	333.222
4	9098371	9098492	26.0584	43.0075	64.3771	47.5331
4	9105928	9106061	5.35326	4.11865	17.2702	16.8173
4	9209539	9209871	17.1562	12.787	17.7474	15.3989
4	11654476	11654676	5.59416	2.7389	5.99202	4.79292
4	13994416	13994551	27.1232	29.4178	44.3853	44.9706
4	14127736	14127771	55.2151	23.4763	62.7735	73.035
4	17735967	17736042	8.13696	12.7815	54.594	80.9471
4	18345902	18346032	30.5136	42.1369	21.5098	17.2054
4	19190484	19190665	4.49556	3.78301	9.93152	9.70941
4	19191725	19191769	6.93491	3.11239	20.4273	32.679
4	19191928	19192049	8.40595	5.65888	6.60278	11.8833
4	19192190	19192302	0.908143	4.89089	11.5917	11.4117
4	19320278	19320515	3.86248	3.46696	4.63518	4.04466
4	21432461	21432739	0	0.492608	9.69931	7.47098
4	21432890	21433153	1.16021	0.520703	6.835	6.68214
4	22013737	22013929	7.4165	7.13255	6.76183	4.99262
4	23557990	23558330	1.19661	1.20834	3.23099	2.34947
4	23653541	23654098	13.5129	15.4893	22.2325	18.3571
4	24605907	24606003	7.4165	7.13255	12.4834	8.32104
4	25136944	25136967	322.825	291.752	547.097	493.185
4	25638845	25638918	6.96658	3.75192	17.7845	17.5084
4	26445335	26445374	20.864	17.5571	20.4855	53.2547
4	26464615	26464899	8.23724	11.5728	7.73618	5.62549
4	27239126	27239463	3.62179	2.84455	7.40853	7.11116
4	29055279	29055326	15.1486	14.5686	33.9973	27.1939
4	29768512	29768962	47.6916	51.1261	39.9468	39.4085
4	31107858	31107881	0	5.95413	39.0784	55.5701
4	31210320	31211050	52.8066	57.9671	58.8258	53.8383
4	32336713	32336737	33.904	11.4121	145.639	159.764
4	32340907	32340934	26.3698	15.2161	33.289	59.1719
4	32898574	32898696	16.6741	12.3475	34.3804	34.0481
4	32929161	32929306	89.0857	80.2781	57.854	55.091
4	33960764	33960796	3.1785	25.6772	24.9667	49.9262
4	33962083	33962108	4.06848	27.389	51.9308	31.9528
4	34088292	34088531	5.10688	2.29197	7.10351	5.34775
4	34518306	34518354	156.806	154.063	122.753	193.048
4	35049487	35049774	19.4918	18.1321	16.7025	8.9067
5	163063	163187	0.820258	3.31319	11.2753	2.57684
5	600347	600535	1.08204	1.45686	6.9057	7.64828
5	602872	603064	2.64875	2.13977	5.72155	9.15315
5	916028	916074	199.002	205.418	536.242	503.604
5	1135105	1135246	4.32817	1.94248	10.6241	4.53231
5	1681264	1681902	0.797116	1.07324	4.22635	4.50745
5	2090679	2091019	1.19661	1.61112	3.52472	2.81936
5	2973723	2973901	3.42849	6.15483	6.73261	3.5902
5	3009487	3009602	3.53781	5.95413	8.68409	13.8925
5	3252205	3252357	4.01495	2.70286	7.22722	5.25539
5	4827230	4827299	16.215	5.95413	30.3943	18.5234
5	4829341	4829779	2.08997	1.87596	3.87612	5.10661
5	4830477	4830573	3.1785	11.4121	14.5639	14.9779
5	6598026	6598181	1.96862	2.65055	9.02025	5.15368
5	8702666	8702742	12.0448	10.8114	18.3966	10.5108
5	10951826	10951874	19.071	8.55906	29.1279	26.6273
5	11242374	11242482	17.8938	5.07204	10.1716	11.8344
5	12893366	12893640	4.45454	5.49779	4.00926	6.41388
5	12961941	12962072	43.4799	34.4976	66.3239	68.2961
5	12962193	12962314	105.915	87.1468	100.692	99.0273
5	12962925	12963003	118.664	122.899	320.087	299.045
5	13080093	13080392	8.84452	6.87015	4.67605	6.94626
5	14828064	14828248	16.0307	12.6525	14.6544	11.2877
5	15139608	15139770	5.02281	2.53602	6.78109	10.8482
5	15140221	15140258	16.4938	11.1036	40.4866	34.5436
5	17114612	17114638	105.624	105.342	103.708	92.1715
5	19607687	19607905	5.59883	2.51275	7.78779	7.32862
5	19718706	19718954	1.64052	2.20879	5.23496	5.15368
5	19720451	19720592	0	0	9.91587	6.79847
5	19720960	19721087	0	0	9.43625	15.0958
5	19722923	19723069	2.08997	0	13.6804	16.4141
5	19723377	19723475	3.11363	1.3974	17.3239	3.26049
5	21502445	21502629	3.3167	2.97707	7.59858	11.2877
5	22694477	22694569	5.52783	4.4656	52.1045	50.3604
5	23572080	23572210	3.1296	3.16027	9.21849	8.60268
5	23702191	23702292	3.02115	4.06767	15.8205	7.90911
5	24057384	24057690	2.65914	1.3426	4.56908	4.69894
5	24813090	24813114	12.714	11.4121	37.4501	46.5978
5	25353054	25353499	2.7428	0.615483	6.05935	2.87216
5	25354935	25355082	3.45959	1.8632	9.51114	13.042
5	27489784	27489959	2.90606	3.91271	14.2667	14.607
5	27600209	27600314	142.397	114.773	97.9648	100.423
5	28731468	28731606	5.89635	4.96178	9.40776	4.63084
5	28732223	28732366	4.26764	2.87297	7.68208	10.0551
5	28733668	28733705	8.24692	25.9085	29.6902	21.5897
5	28928277	28928345	110.687	98.681	85.1807	86.9304
5	29092520	29092610	5.65067	3.04322	11.0963	23.077
5	29092821	29092845	8.476	17.1181	45.7724	59.9115
5	29744795	29744878	19.6071	19.7993	30.0804	34.6476
6	1433189	1433236	153.65	168.996	93.4925	71.3839
6	3640430	3640564	19.7352	23.5055	17.8866	19.0763
6	4798327	4798538	4.82047	3.24514	5.67964	6.0574
6	4799097	4799204	5.70348	8.95902	11.2	13.4381
6	4808254	4808278	29.666	34.2363	33.289	73.2252
6	5503420	5503534	2.67663	14.4153	13.1404	9.81007
6	5503704	5503882	3.99991	3.84677	5.61051	10.7706
6	5504118	5504177	13.7915	11.6055	16.9266	16.2472
6	5558780	5559067	1.06319	5.24876	7.30734	9.46337
6	6075335	6075853	6.08701	8.45992	12.5316	8.94432
6	6626269	6626611	19.0338	26.0276	12.8484	14.9487
6	7537753	7538135	2.13009	2.50946	10.9801	13.3834
6	8366858	8366900	1300.46	1245.55	2206.59	2061.72
6	10906490	10906518	108.977	39.1271	199.734	233.94
6	11300481	11300868	0.788465	2.12318	3.35471	4.12827
6	11448014	11448354	2.69238	2.81946	4.4059	3.28926
6	11622017	11622309	15.6748	19.6976	16.7585	15.3198
6	13329810	13329989	4.54579	5.35539	31.2433	42.8417
6	13426602	13426763	3.79051	0	4.34204	9.92323
6	13430961	13431351	2.608	1.75571	4.35318	6.96407
6	13433587	13433838	2.83659	3.27359	3.18301	6.3651
6	13434334	13434610	0.737043	0.992355	3.61837	4.63084
6	13434799	13435141	0	1.6017	3.50411	4.20432
6	13435264	13435686	0.723071	0.973543	4.02308	4.16446
6	13964487	13964906	4.85499	5.2294	4.52858	6.86337
6	17542195	17542435	2.9666	2.85302	7.49003	5.32547
6	19710932	19711108	14.4477	14.0057	40.8547	39.941
6	20348522	20348712	23.019	25.2267	11.5635	21.0216
6	20992910	20993015	48.4343	44.3441	42.8001	39.5606
6	22248845	22249066	4.60235	3.71796	5.42264	3.61457
6	23588668	23588703	78.4635	86.0797	139.814	155.199
6	26294037	26294388	4.05689	2.34094	2.84521	4.09651
6	27804358	27804642	1.07442	3.85761	7.73618	6.18804
6	28102464	28102665	10.6266	8.17582	14.4087	12.7175
6	28265453	28265570	0.869333	2.34094	9.38921	8.19303
6	28447385	28447658	6.70629	4.01304	28.5334	30.4312
6	30899916	30900022	8.63592	9.04354	29.2064	37.6802
6	30905600	30905702	3.98871	4.02779	12.7281	14.0968
7	578963	578987	12.714	17.1181	99.867	79.882
7	913891	913983	8.84452	14.8853	15.1972	17.3657
7	1995483	1995807	10.9874	11.4121	5.23994	6.41028
7	4373507	4373712	6.45003	5.3442	9.74312	5.45536
7	5712314	5712544	12.3823	11.3128	7.38147	11.8086
7	5720603	5720752	2.04789	0.919094	6.70248	6.43345
7	6034045	6034362	6.41716	6.48005	10.0812	5.54386
7	6137163	6137439	0	0	3.25653	4.05199
7	6745876	6746102	0.450053	1.2119	6.62834	1.41384
7	7540478	7540501	30.9558	41.6789	34.7363	62.5163
7	8295322	8295707	11.6242	10.671	8.81942	9.54434
7	8295923	8296339	2.6895	1.97517	9.84266	9.6012
7	8296486	8296624	2.94817	8.9312	7.96041	9.26168
7	8297428	8297589	0.631752	0.85059	12.4058	8.93091
7	8298719	8298798	5.14997	6.93392	10.1131	16.1786
7	8298874	8299334	3.98003	3.87018	8.46698	9.03014
7	8300519	8300731	2.87864	4.52177	5.18178	8.28964
7	10956936	10957173	0.429165	1.15565	5.47794	5.39288
7	13782593	13782618	24.4109	21.9112	43.9415	38.3434
7	14232600	14232731	43.4799	34.4976	66.3239	68.2961
7	15716690	15717095	2.51141	2.02881	3.69878	4.33927
7	17631233	17631540	51.0217	47.2839	23.0963	21.857
7	18148192	18148342	23.0547	18.2593	16.6445	26.6273
7	19821072	19821224	12.714	18.92	19.0536	11.5619
7	20003974	20004339	1.39332	1.50077	6.01938	5.25252
7	20261857	20261960	14.8124	14.6252	46.54	32.5732
7	20733422	20733508	5.91349	6.36953	12.7737	14.8618
7	20733755	20733962	4.42226	4.63099	8.68409	3.85903
7	20754263	20754497	4.34667	2.34094	10.2428	8.87578
7	21246068	21246186	3.44786	8.12386	12.695	6.76966
7	21303212	21303271	15.5154	16.2477	18.6193	21.6629
7	22460426	22460648	0.916324	3.08435	6.29792	10.0752
7	23518155	23518549	2.58152	1.73788	3.54857	3.64943
7	25045586	25045631	6.7808	18.2593	35.5083	53.2547
7	26516010	26516044	32.9068	12.0834	35.2472	28.1936
7	26527795	26527929	3.03618	4.08791	5.96221	11.9227
7	28720618	28720695	9.24655	10.671	16.8607	12.4491
7	28778885	28778944	1.72393	0	23.6973	16.2472
8	301143	301168	113.917	131.467	239.681	262.013
8	2514737	2514779	65.3863	84.7755	159.312	155.96
8	3023945	3024149	3.49012	3.3565	17.6236	15.6631
8	3168511	3168568	10.7065	4.80509	21.0246	11.2115
8	5139685	5139909	3.1785	4.27953	7.13336	7.84555
8	5140705	5141179	5.79372	4.3337	6.95277	8.42637
8	5143258	5143613	0.859538	1.15728	3.93842	6.30055
8	5354824	5355155	2.4583	5.3785	3.31884	2.41335
8	5355748	5355790	16.952	19.5636	33.289	41.843
8	5355866	5356505	1.27339	1.50018	4.21973	3.00026
8	5451633	5451665	25.428	8.55906	31.2084	34.9484
8	5779106	5779323	5.62463	6.31083	12.4258	8.83488
8	6734343	6734531	3.78715	3.64215	8.49932	10.1977
8	7857029	7857190	6.31752	4.25295	6.20292	7.93858
8	8328720	8328923	4.5094	3.37303	6.39542	6.29612
8	9056542	9056912	50.0313	54.4079	71.5264	61.7466
8	9245398	9245783	67.1035	51.221	35.7965	39.0073
8	9248085	9248446	12.1153	18.2088	29.3238	23.0131
8	9269151	9269181	54.2464	73.0373	89.8803	101.184
8	10088762	10088893	43.4799	45.9968	88.4318	89.0288
8	10496434	10497059	1.62739	2.19112	3.83489	1.78936
8	11740026	11740144	90.5064	109.092	46.5482	48.7416
8	11741201	11741417	18.8356	18.3861	20.3433	17.0119
8	12141338	12141520	2.79429	2.25734	10.4257	8.77824
8	12143620	12143707	3.50731	1.57408	8.03528	16.5273
8	13985823	13986092	2.64678	2.54545	3.71253	3.56351
8	14275451	14275542	48.0617	34.6125	40.6053	40.3799
8	14893195	14893374	3.40934	11.4758	10.6004	17.8507
8	15452269	15452299	27.1232	27.389	29.9601	53.2547
8	15453126	15453481	1.43256	3.08608	4.50105	4.50039
8	15453758	15453990	3.50731	2.9514	5.16553	6.88638
8	15454084	15454294	0.968686	1.30424	11.8889	11.4117
8	15454559	15455073	0.197883	1.86501	4.85734	3.10825
8	15461384	15461627	5.44138	9.01695	15.6171	17.7516
8	16978451	16978722	1.87661	1.516	6.26472	2.35814
8	17487940	17488071	27.9514	29.2707	25.9197	25.611
8	17500270	17500410	8.71817	2.93454	9.9867	12.5529
8	18370507	18370535	988.059	904.815	1201.97	1084.11
8	18806941	18807117	5.20118	3.89048	11.3485	7.262
8	20240190	20240663	2.79547	2.02667	5.48952	4.39098
8	20243179	20243379	0	1.36945	5.99202	4.79292
8	20244161	20244467	2.32675	1.3426	5.87453	4.69894
8	20982861	20983369	1.40154	2.15661	5.30789	4.40294
8	21691791	21692134	3.85497	6.78736	9.02588	8.38412
8	21694374	21694788	3.19386	3.63864	6.03062	6.17445
8	23993843	23994051	0.489	0.658389	5.28143	3.84048
8	24004647	24004675	18.1629	9.78179	49.9335	39.941
8	24854627	24854884	5.14496	11.7229	6.99458	6.2165
8	27551183	27551247	19.071	10.6988	31.2084	42.4373
9	113561	113745	70.7562	64.7512	37.4501	43.4141
9	309840	310149	3.62082	7.53419	9.04944	15.5111
9	3228222	3228563	8.64999	8.03196	3.80725	5.15368
9	3229588	3229797	12.1665	14.4153	34.4039	36.6922
9	3731445	3731894	1.35918	1.22	4.226	6.04897
9	4695402	4695579	1.72393	3.0948	7.89908	4.51311
9	4703686	4704019	5.1925	9.45866	14.0953	12.4741
9	6381084	6381108	38.142	17.1181	62.4169	46.5978
9	6672349	6672671	9.47627	6.80472	6.82321	6.94626
9	8576512	8576972	58.8161	65.7931	61.657	52.7916
9	10175780	10176140	7.6284	8.74926	24.1345	23.077
9	10176305	10176415	4.62327	1.24495	9.9867	11.6192
9	10836780	10837042	1.55285	1.56807	5.71758	4.87829
9	12096305	12096381	10.7065	12.6134	36.7931	35.7367
9	12116502	12116529	11.3013	35.5043	29.5902	59.1719
9	12179221	12179250	10.5219	28.3334	55.099	33.0546
9	12179682	12179862	3.95547	0	6.6578	6.21304
9	12421041	12421457	0.978	2.30436	1.68045	3.84048
9	12520728	12520845	43.4667	56.1826	32.4354	17.7516
9	12622451	12623086	2.08229	3.23492	3.93177	2.26437
9	12762000	12762199	14.8224	14.4515	12.0443	12.0425
9	14355482	14355505	26.5336	23.8165	47.7625	48.6238
9	15259475	15259597	5.83593	6.735	7.36724	9.16679
9	16641433	16641547	4.46105	6.00636	6.13218	14.0144
9	16658104	16658128	50.856	17.1181	37.4501	53.2547
9	16722327	16722705	7.53422	8.33263	8.98275	6.33984
9	16722811	16723383	5.15673	4.07004	6.63452	5.02754
9	16723463	16723769	2.65914	3.13273	6.52725	5.74315
9	19427282	19427586	2.00747	1.35143	3.61361	2.6277
9	20455208	20455256	14.833	17.1181	89.4642	126.48
10	86124	86281	48.5885	47.1021	45.7989	53.9331
10	2420943	2421146	41.5867	47.897	32.4691	36.9897
10	5125354	5125551	28.3968	29.1964	15.2082	17.0307
10	5811604	5811844	3.3904	3.42363	4.57724	7.9882
10	5933694	5934240	0.931429	1.00326	4.20685	3.21869
10	6729662	6729826	10.5433	24.2159	18.8773	18.5092
10	10486950	10487170	16.6438	14.317	14.9801	15.2502
10	10666540	10666569	35.0731	37.7779	106.754	93.6548
10	10790135	10790492	39.8871	39.1271	66.2983	85.476
10	10904925	10905369	53.3759	36.7037	32.6142	33.8239
10	14533619	14533782	2.496	4.20077	8.57753	7.84118
10	15356931	15357205	1.11364	0.499799	3.2803	5.24772
10	15987640	15988245	3.36238	4.30075	5.77743	5.01738
10	15989279	15989573	3.45959	2.7948	11.2096	9.23805
10	15990382	15990571	2.15263	2.89831	4.22717	6.7625
10	16181050	16181083	12.3287	12.4495	24.2102	38.7307
10	17843905	17844162	2.77037	3.73002	5.82881	4.35155
10	18670560	18670787	2.68842	1.20656	7.03908	5.63045
10	19146552	19146634	8.68273	13.3605	12.1789	11.69
10	19147044	19147206	5.02281	1.69068	8.01402	5.91719
10	19147644	19147984	2.09407	2.0139	4.4059	4.22905
10	19593263	19593416	1.99435	0.895065	6.52725	11.4863
10	21027490	21027605	1.7689	2.38165	7.81568	9.72477
10	21029776	21029856	1.2714	6.84725	26.2151	19.9705
10	21251466	21251490	1152.74	1055.62	1402.3	1258.14
10	21335285	21335694	13.1803	11.719	20.0222	16.4061
11	1357739	1357975	7.75769	5.80275	7.19381	7.44663
11	1763430	1763584	7.92561	8.89253	21.4001	21.786
11	1892835	1892971	4.48729	5.03474	9.54611	10.5726
11	1893507	1893760	2.41214	2.16514	4.73677	4.42035
11	3364792	3364988	11.9356	10.4805	21.9096	17.1176
11	4601037	4601272	14.283	20.9788	8.07435	10.8775
11	4971331	4971590	4.71253	1.05749	4.62704	3.08425
11	4973492	4973623	0	2.09076	11.4352	3.65872
11	7076589	7076697	50.856	62.1325	106.34	106.509
11	7720601	7720634	89.3833	87.1468	48.4204	62.9373
11	7721798	7722443	4.5731	4.88331	5.10947	5.44931
11	7728844	7729034	1.07065	2.16229	7.35862	5.04518
11	7729142	7729557	5.39196	1.31995	7.70059	6.54455
11	7729868	7730083	12.7731	14.013	16.2574	16.3479
11	7735391	7735933	4.12853	8.33798	10.1341	9.43256
11	7738983	7739653	1.21447	1.83956	5.6641	4.76907
11	11396757	11396838	11.3013	8.4534	13.5622	15.7792
11	11688935	11689002	118.411	100.154	192.281	174.071
11	11878030	11878101	11.4605	13.5016	21.0987	29.2526
11	12043855	12044034	28.4112	24.4818	39.0541	28.5612
11	12044168	12044363	19.8208	23.1753	30.2162	27.037
11	12081046	12081084	16.0598	14.4153	26.2808	37.8388
11	12120572	12120749	28.7322	24.7584	39.4954	28.8839
11	12120883	12121079	19.7197	23.0571	30.062	26.899
11	15406876	15406903	30.1369	20.2881	48.0841	29.5859
11	15408141	15408399	4.33656	4.77715	4.64498	4.33468
11	15409855	15409985	6.2592	8.42738	7.68208	11.0606
11	15411723	15412103	1.60598	1.44153	4.20493	2.10216
11	16330255	16330632	0.539586	0.726499	6.35758	9.3231
11	16330926	16331031	6.7808	7.82543	8.56003	12.1725
11	17165680	17166080	2.03424	3.08126	4.99335	3.19528
11	17167337	17167577	4.238	3.99423	3.74501	6.65683
11	23384612	23384646	35.8984	48.3335	108.679	79.882
11	23606216	23606239	1198.43	1095.56	1437.22	1298.95
11	23632842	23632968	21.7954	28.2585	62.615	69.7383
11	23898413	23898494	105.479	106.513	71.5097	86.7854
11	26690146	26690672	34.4197	29.9404	36.2635	28.2472
11	27017120	27017389	1.51245	1.52727	3.34128	4.15743
11	27017524	27017881	0.569815	0.767199	4.47583	5.37022
11	27804173	27804264	8.94171	3.00978	12.0718	17.5565
11	28435435	28435472	415.095	462.652	504.733	479.292
12	1582510	1582700	12.3125	15.136	35.2163	28.5893
12	4730191	4730387	5.18939	3.49349	10.1905	8.96635
12	4730498	4730665	3.04527	3.28012	6.57807	5.74002
12	4868579	4868602	13.2668	5.95413	95.525	76.4089
12	4899117	4899314	1.03261	3.47576	4.56245	5.67689
12	4902870	4903118	4.10129	4.96978	4.42958	6.4421
12	7986442	7986726	2.86513	2.8932	3.51644	3.3753
12	7987677	7987842	3.08218	4.14985	12.1051	9.68267
12	7991138	7991806	1.82716	1.02504	7.32557	6.93586
12	8233279	8233492	18.6233	15.4304	11.7215	10.5009
12	8911153	8911183	155.958	127.815	173.103	181.066
12	9065076	9065206	2.3472	3.16027	6.91387	8.60268
12	10665180	10665442	5.04678	8.36305	10.6728	10.9762
12	10666078	10666283	3.47309	4.67617	7.7945	10.1314
12	11258883	11258918	37.7787	46.9526	31.3868	54.7762
12	12357997	12358197	9.66264	14.3792	8.98803	9.58584
12	12372232	12372401	6.62031	5.67228	5.31836	9.45349
12	13405696	13405980	18.2652	17.8414	34.8128	37.1283
12	13550000	13550250	3.25478	3.83446	4.79362	2.55622
12	14026036	14026163	3.20353	3.23492	7.86354	17.6118
12	15202394	15202537	10.6691	8.61892	10.4756	10.0551
12	17504564	17504703	7.31741	12.8078	11.4955	11.4938
12	17984467	17984754	2.12638	4.29444	8.00328	6.12336
12	17987177	17987409	7.89145	2.36112	9.47015	5.5091
12	17992098	17992249	4.71513	0.906921	7.27508	7.40628
12	18339630	18339775	53.3111	70.8336	32.3707	31.9528
12	18392224	18392737	2.97404	2.40254	6.03485	4.98289
12	18861781	18862416	0.640706	1.50963	3.7745	5.03194
12	18864101	18864419	1.91909	1.29193	10.0495	7.53604
12	18865974	18866090	6.13779	1.18056	8.60922	16.5273
12	19193460	19193510	183.082	188.984	493.343	463.316
12	20033235	20033312	6.60468	14.2281	16.8607	18.6737
12	20453318	20453421	14.8124	21.273	44.6008	34.1243
12	20460082	20460172	9.04107	12.1729	13.3156	17.7516
12	20502936	20503301	5.57326	5.62788	4.65134	4.81481
12	20504222	20504295	15.3265	9.37979	12.3124	17.5084
12	20533584	20534009	1.19661	1.61112	3.52472	5.63873
12	20534265	20534596	5.22388	4.55104	9.3531	7.24006
12	20583173	20583506	6.10883	9.04742	16.1946	15.3527
12	22518385	22518598	2.86513	3.85761	4.21973	8.25072
12	24730911	24731319	0.997176	0.33565	2.44772	3.13263
12	25786849	25787175	4.056	3.36061	4.59511	3.43052
12	26339501	26339769	4.17475	3.57692	12.6697	14.9034
12	26344993	26345279	2.84509	3.3518	6.63452	6.70338
12	27058406	27058454	48.737	39.9423	68.6586	83.2104

## Sheet: Sheet4
S2_Data:OsCLSY3-dependent sRNA loci.
WT_21_22nt_5rpmm
chr	start	end
1	138248	138357
1	140138	141552
1	182258	182347
1	241869	242063
1	242230	242537
1	242818	242982
1	243170	243278
1	335562	335583
1	416071	416100
1	493985	494074
1	494154	494621
1	514404	514433
1	517473	517573
1	529226	529251
1	674424	674560
1	675016	675099
1	699308	699994
1	700305	700488
1	700600	700848
1	700963	701202
1	701383	701522
1	701635	701691
1	701911	702203
1	702751	702964
1	703216	704236
1	704386	704754
1	704885	706203
1	706964	707911
1	708262	708523
1	708738	709536
1	710448	710949
1	755885	756020
1	756281	756632
1	833967	833989
1	934451	934537
1	1120872	1120999
1	1210106	1210255
1	1215187	1215208
1	1595553	1595785
1	1595880	1596015
1	1596125	1596374
1	1596484	1597168
1	1597257	1597564
1	1739127	1739346
1	1775495	1775518
1	1819104	1819253
1	1896860	1896886
1	2309232	2309253
1	2496942	2497577
1	2590624	2590719
1	2591625	2591650
1	3219253	3219353
1	3336874	3337077
1	3700091	3700177
1	3700303	3700710
1	3700795	3701374
1	3701501	3702760
1	3702907	3703442
1	3777447	3777789
1	3986441	3986471
1	4157639	4158036
1	4158526	4158650
1	4180625	4180736
1	4262055	4262126
1	4262370	4262622
1	4263161	4263404
1	4264900	4264995
1	4265336	4266241
1	4266324	4266715
1	4266791	4266915
1	4269119	4269218
1	4269533	4269637
1	4270094	4270325
1	4457453	4457500
1	4622140	4622356
1	4666381	4666470
1	4704356	4704493
1	4776692	4776963
1	4778144	4778461
1	4778594	4778902
1	4778989	4779079
1	4779372	4779852
1	4780724	4780829
1	4984241	4984271
1	5578410	5578867
1	5578975	5579152
1	5579239	5583809
1	5583930	5584266
1	5584342	5584415
1	5584503	5584726
1	5584812	5585024
1	5585252	5585558
1	5585633	5586471
1	5586813	5587053
1	5587136	5587322
1	5587454	5588511
1	5588668	5588881
1	5594284	5596403
1	5596503	5596660
1	5597391	5597477
1	5600759	5600895
1	5601884	5602116
1	5604877	5605183
1	5605348	5605792
1	5606046	5606239
1	5606344	5606385
1	5606803	5607103
1	5875498	5875523
1	6677579	6677600
1	6768796	6769263
1	6769338	6770059
1	6793555	6793753
1	7153291	7153760
1	7153912	7154124
1	7154264	7154330
1	7154454	7154510
1	7154775	7154843
1	7154942	7155016
1	7155295	7155565
1	7155669	7155775
1	7160267	7164434
1	7164603	7166266
1	7167978	7168349
1	7168435	7168629
1	7168973	7169093
1	7169186	7169379
1	7169666	7169959
1	7170378	7170440
1	7170532	7170633
1	7170812	7170865
1	7170961	7171045
1	7171179	7171931
1	7172034	7172604
1	7172717	7173633
1	7218593	7219022
1	7219124	7219379
1	7228886	7229194
1	7286895	7287032
1	7413223	7413327
1	7457434	7457488
1	7541605	7542034
1	7542125	7542305
1	7542415	7542720
1	7542875	7543075
1	7544277	7544542
1	7544705	7545092
1	7545241	7545425
1	7545501	7546617
1	7621268	7621289
1	7657801	7657844
1	7764274	7764382
1	8244323	8244441
1	8273992	8274086
1	8405880	8406144
1	8407633	8407839
1	8407980	8408125
1	8497506	8497556
1	8599990	8604122
1	8604475	8604539
1	8721533	8721668
1	8729120	8729253
1	9025192	9025503
1	9025634	9025691
1	9040902	9040958
1	9041703	9041956
1	9049208	9049421
1	9212329	9212357
1	9436671	9436867
1	9437020	9437166
1	9437327	9437558
1	9437693	9437752
1	9438012	9438356
1	9438585	9438814
1	9439167	9439339
1	9440516	9440665
1	9620030	9620208
1	9621170	9621729
1	9622327	9622985
1	9623160	9623625
1	9656136	9656229
1	9770833	9770863
1	10064623	10065102
1	10065207	10065449
1	10105577	10105897
1	10106140	10106345
1	10186759	10186917
1	10277093	10277217
1	10277705	10278023
1	10278285	10278552
1	10278644	10279850
1	10283190	10283457
1	10482144	10482167
1	10660435	10660590
1	10896886	10897117
1	10926224	10926282
1	10927721	10928025
1	10929524	10929727
1	10988395	10988593
1	10989006	10989032
1	11011863	11011966
1	11047883	11048135
1	11099570	11099808
1	11194958	11194980
1	11196140	11196309
1	11197245	11197526
1	11199159	11199358
1	11362186	11362340
1	11362651	11362732
1	11363376	11363568
1	11397834	11397881
1	11471438	11471837
1	11471948	11472179
1	11472270	11472337
1	11472606	11472969
1	11473073	11473331
1	11473810	11474229
1	11549657	11549984
1	11623282	11623431
1	11929273	11929513
1	12214234	12215042
1	12215155	12215269
1	12301812	12301834
1	12364786	12364858
1	12443415	12443524
1	12748796	12748852
1	12922307	12922328
1	13299625	13299646
1	13778934	13778955
1	13786726	13786851
1	13788436	13789869
1	13903540	13903690
1	13932359	13932433
1	13932556	13932869
1	13947769	13947936
1	14011881	14012080
1	14018957	14019230
1	14019313	14019381
1	14130483	14130504
1	14178534	14178558
1	14333637	14333949
1	14334424	14334543
1	14334748	14334796
1	14335108	14335266
1	14336420	14336726
1	14336810	14337146
1	14337478	14337769
1	14339099	14339391
1	14419206	14419227
1	14419621	14419680
1	14422761	14422866
1	14425851	14426120
1	14428516	14428537
1	14429089	14429188
1	14430648	14430891
1	14431360	14431419
1	14443319	14443365
1	14454630	14454651
1	14731772	14731891
1	14960737	14960817
1	15765670	15765690
1	15866641	15866667
1	16323575	16323598
1	16696053	16696119
1	16720790	16720869
1	16721046	16721782
1	16721873	16722039
1	16722193	16722391
1	16770252	16770339
1	16772772	16772890
1	16778776	16778999
1	16779684	16779759
1	16780947	16781053
1	16781775	16781869
1	16796064	16796176
1	16808827	16808851
1	16808927	16808963
1	16810275	16810530
1	16813458	16813614
1	16815067	16815338
1	16829212	16829349
1	16912711	16912796
1	16913402	16913426
1	16943538	16943699
1	17125955	17126081
1	17230125	17230253
1	17618846	17618901
1	17682164	17682185
1	17768940	17769032
1	17769350	17769564
1	17958522	17958642
1	18143039	18143361
1	18143449	18143769
1	18143882	18144130
1	18144209	18144259
1	18356364	18356387
1	18517027	18517394
1	18517887	18517956
1	18518303	18518481
1	18631178	18631204
1	18631281	18631304
1	18684902	18685168
1	19330367	19330438
1	19372425	19372654
1	19757245	19757266
1	19956373	19959466
1	20012464	20012585
1	20012665	20012791
1	20018424	20018685
1	21008827	21008926
1	21009264	21009511
1	21144292	21144355
1	21236068	21236097
1	21566975	21567060
1	21684653	21684736
1	22008716	22008737
1	22102905	22103119
1	22103207	22103245
1	22104035	22104167
1	22104254	22104308
1	22222034	22222625
1	22233180	22233217
1	22233918	22234463
1	22462364	22462386
1	22474616	22474680
1	22474760	22476185
1	22478181	22478287
1	22605504	22605606
1	22605751	22606106
1	22606335	22606528
1	22655601	22655797
1	22833770	22833870
1	22834118	22834593
1	22834705	22834751
1	22834860	22835235
1	22835710	22835814
1	22836037	22836412
1	22836773	22836889
1	22836973	22837158
1	22837434	22838397
1	22838472	22838766
1	22838841	22839632
1	22926105	22926138
1	23171401	23171515
1	23247597	23247657
1	23248100	23248177
1	23249359	23249431
1	23308026	23308287
1	23351123	23351151
1	23381225	23381370
1	23381674	23382426
1	23383796	23385534
1	23385671	23388430
1	23392899	23393036
1	23393114	23393184
1	23393350	23393425
1	23395319	23395464
1	23395838	23396740
1	23396823	23398129
1	23398247	23399103
1	23399214	23399483
1	23399594	23400812
1	23400920	23400980
1	23401130	23402179
1	23402299	23402631
1	23402750	23402975
1	23410488	23411212
1	23533312	23533531
1	23533709	23533861
1	23535412	23535460
1	23535626	23535698
1	23535824	23535893
1	24206433	24206458
1	24210204	24210306
1	24860915	24860939
1	24960874	24961017
1	25186279	25186368
1	25300466	25300487
1	25326282	25326510
1	25326769	25326898
1	25329412	25329447
1	25329840	25329889
1	25357600	25357803
1	25358264	25358312
1	25358929	25359070
1	25360110	25360146
1	25360933	25360984
1	25361185	25361276
1	25361366	25361470
1	25361579	25361931
1	25873356	25873426
1	25919964	25919985
1	26267217	26267238
1	26533691	26533712
1	26560974	26561152
1	26563256	26563625
1	26803966	26804028
1	26804117	26804188
1	26923257	26923280
1	26924756	26931265
1	26931359	26931489
1	26937456	26937718
1	26937810	26937948
1	26938035	26938281
1	26938641	26938775
1	26939429	26939866
1	26939994	26940201
1	27133230	27133251
1	27236125	27236278
1	27303350	27303718
1	27307036	27307069
1	27307152	27307343
1	27526006	27526065
1	27934056	27934146
1	27934224	27934445
1	28130395	28130436
1	28144569	28144601
1	28201137	28201322
1	28201408	28201560
1	28202050	28202153
1	28202454	28202592
1	28202845	28202968
1	28205427	28205534
1	28214097	28214316
1	28214441	28214502
1	28381750	28382311
1	28521440	28521462
1	28527269	28527347
1	28594695	28594834
1	28595230	28595367
1	28597250	28597339
1	28597558	28597822
1	28597917	28598122
1	28598220	28598446
1	28598685	28598769
1	28598883	28599206
1	28599350	28599812
1	28599901	28600260
1	28600568	28600804
1	28640492	28640514
1	28660931	28660952
1	28783452	28783585
1	28783707	28784335
1	28784718	28785056
1	28785205	28785356
1	28929247	28929436
1	29025340	29025367
1	29213799	29213959
1	29425262	29425305
1	29506660	29506799
1	29877549	29877590
1	30107909	30107932
1	30223246	30223269
1	30467542	30467610
1	30624392	30624514
1	30649523	30649563
1	30707394	30707451
1	30733292	30733322
1	30908683	30908945
1	31132894	31132917
1	31269191	31269216
1	31305881	31306081
1	31474843	31474868
1	31524182	31524323
1	31998928	31999125
1	32052825	32052852
1	32076733	32077053
1	32077205	32077453
1	32077567	32078033
1	32078145	32078724
1	32087275	32087375
1	32292906	32292993
1	32305963	32306088
1	32310606	32310823
1	32311085	32311600
1	32312757	32312812
1	32339272	32339294
1	32339849	32339877
1	32352506	32352527
1	32457168	32457290
1	32686181	32686202
1	32940897	32941009
1	32964050	32964133
1	33340520	33340622
1	33344994	33345161
1	33372928	33372954
1	33505707	33505976
1	33506219	33507011
1	33509618	33509652
1	33517569	33517647
1	33519687	33519858
1	33520272	33520455
1	33520542	33520568
1	33521267	33521341
1	33532848	33532912
1	33544737	33545673
1	33561873	33561948
1	33563601	33563655
1	33564723	33564750
1	33582084	33582111
1	33586469	33587555
1	33587710	33588290
1	33663291	33663402
1	33749444	33749520
1	34033864	34034030
1	34578449	34578478
1	34784636	34784700
1	34883568	34883590
1	34942525	34942605
1	35402165	35402186
1	35485012	35485060
1	35752538	35752580
1	35752792	35752814
1	35777021	35777055
1	35798482	35798528
1	35914130	35914263
1	35978217	35978254
1	35990704	35990733
1	36001256	36001527
1	36001734	36001905
1	36016463	36016517
1	36115211	36115234
1	36170940	36171002
1	36240954	36241109
1	36453649	36453702
1	36650874	36651053
1	36651544	36651756
1	37014840	37014940
1	37022087	37022181
1	37022284	37022428
1	37169628	37169924
1	37170397	37172212
1	37172377	37172492
1	37176827	37177115
1	37248484	37248624
1	37249005	37249194
1	37314774	37314795
1	37476231	37476337
1	37693589	37693660
1	37870438	37870463
1	38025396	38025540
1	38057960	38058091
1	38133315	38133351
1	38262952	38263110
1	38277667	38277852
1	38332307	38332388
1	38341873	38341975
1	38342195	38342389
1	38342591	38342787
1	38342863	38345464
1	38359053	38359611
1	38359907	38360328
1	38399257	38399456
1	38401219	38401420
1	38430412	38430465
1	38771454	38771490
1	39066189	39066335
1	39067075	39067122
1	39067687	39067772
1	39068315	39068474
1	39117160	39117265
1	39117370	39117522
1	39123323	39123347
1	39247229	39247309
1	39317659	39317788
1	39432122	39432241
1	39433519	39434313
1	39434518	39434645
1	39435563	39435594
1	39637075	39637096
1	39688973	39689028
1	39700963	39701112
1	39710116	39710206
1	39857138	39857165
1	39872971	39873079
1	39989665	39989978
1	40317512	40317840
1	40317958	40318192
1	40438802	40439247
1	40439357	40440771
1	40440847	40441114
1	40530938	40530987
1	40540297	40540968
1	40541049	40542734
1	40542809	40544640
1	40544732	40545201
1	40545312	40545338
1	40941585	40941656
1	40973418	40973726
1	40974740	40974782
1	41010746	41010788
1	41030863	41030940
1	41136594	41136617
1	41173832	41173886
1	41397805	41398928
1	41399025	41399110
1	41442025	41442097
1	41455712	41455909
1	41472999	41473090
1	41486792	41486882
1	41712363	41712498
1	41712609	41712723
1	41712879	41713184
1	41826795	41826922
1	42105127	42105166
1	42239270	42239297
1	42239502	42239633
1	42239779	42239871
1	42240020	42240124
1	42240241	42240349
1	42355484	42355588
1	42356158	42356253
1	42531189	42531413
1	42570216	42570303
1	42570398	42570552
1	42570647	42570901
1	42571037	42571144
1	42571238	42572035
1	42572149	42573194
1	42573344	42573737
1	42573962	42574107
1	42745346	42745455
1	43020754	43020777
1	43199603	43199627
2	441129	441198
2	634062	634120
2	783052	783153
2	811536	811590
2	814959	814980
2	815068	815512
2	840099	840379
2	938029	938192
2	1211648	1211672
2	1236047	1236142
2	1470677	1470847
2	1514366	1514410
2	1553162	1553230
2	1699404	1699481
2	1705597	1705738
2	1706077	1706897
2	1707046	1707232
2	1910062	1910107
2	1988075	1988162
2	2361783	2362069
2	2362205	2362368
2	2362452	2362636
2	2362729	2363061
2	2363215	2363313
2	2430558	2430587
2	2451237	2451276
2	2614568	2614765
2	2657261	2657284
2	2913493	2913556
2	3196221	3196388
2	3216050	3216266
2	3233859	3233881
2	3280792	3280885
2	3308949	3308970
2	3340457	3340543
2	3340713	3340878
2	3340962	3342019
2	3437232	3437533
2	3562560	3562675
2	3563416	3563488
2	3567185	3567492
2	3730099	3730223
2	4161972	4162057
2	4195670	4195775
2	4242184	4242208
2	4435272	4435418
2	4512908	4512995
2	4554922	4554976
2	4597333	4597356
2	4819208	4819228
2	4984272	4984300
2	5232172	5232352
2	5250083	5250111
2	5383314	5383516
2	5509229	5509251
2	5578159	5578260
2	5736795	5737038
2	5737268	5737329
2	5737466	5737599
2	5737983	5738270
2	5738420	5738558
2	5861454	5861528
2	5900413	5900437
2	5903309	5903471
2	5903587	5904284
2	5904390	5904655
2	5904962	5905419
2	5905508	5905818
2	5905921	5906035
2	5906117	5906566
2	6406153	6406443
2	6761130	6761206
2	6766475	6766636
2	6767710	6768152
2	6768263	6768427
2	6773609	6775492
2	6775570	6776319
2	6776404	6778880
2	6778970	6779067
2	6779160	6779392
2	6780668	6780695
2	6781418	6781683
2	6781858	6781952
2	6782079	6782391
2	6994663	6994799
2	7110433	7110767
2	7294121	7294473
2	7513934	7514032
2	7515054	7515153
2	7607074	7607392
2	7607976	7608125
2	7608297	7608500
2	7608828	7609168
2	7622417	7622460
2	7637285	7638029
2	7638121	7638977
2	7639078	7639305
2	7639404	7639885
2	7660595	7660616
2	7681019	7681176
2	7904586	7904608
2	7950741	7950765
2	7950850	7951140
2	7955323	7955460
2	7955696	7955936
2	7956759	7956812
2	7957009	7957282
2	8057873	8057953
2	8058309	8058417
2	8058533	8058753
2	8058829	8058975
2	8059147	8059657
2	8105579	8105694
2	8107766	8107858
2	8115043	8115126
2	8344222	8344518
2	8406709	8407262
2	8407426	8407829
2	8408072	8408236
2	8408358	8408685
2	8446755	8446978
2	8447678	8447928
2	8448074	8448287
2	8458690	8459198
2	8459291	8459776
2	8459898	8460136
2	8460271	8460657
2	8465102	8465426
2	8465563	8465801
2	8465922	8466393
2	8466501	8467107
2	8519912	8519984
2	8524165	8524212
2	8527181	8527253
2	8528606	8528679
2	8530136	8530207
2	8532311	8532361
2	8534155	8534227
2	8587605	8587800
2	8587903	8589559
2	8589691	8590112
2	8590215	8591007
2	8591141	8591654
2	8783809	8783830
2	8869852	8870028
2	8897725	8897918
2	8898261	8898497
2	8935977	8936015
2	8936349	8936402
2	8936731	8936791
2	8948770	8949679
2	8997753	8997789
2	9031947	9032041
2	9096656	9096761
2	9228936	9229088
2	9485137	9485228
2	9580509	9580844
2	9580979	9581209
2	9581334	9581767
2	9581935	9582477
2	9585821	9586557
2	9586731	9587128
2	9587296	9587519
2	9587663	9587986
2	9647479	9647604
2	9855810	9855945
2	9856063	9857809
2	9857937	9858156
2	9858269	9858353
2	9858448	9858487
2	9858594	9859190
2	9861652	9861968
2	9862220	9863325
2	9902472	9902503
2	10136521	10136651
2	10136771	10136890
2	10137906	10138014
2	10185351	10185435
2	10231133	10231266
2	10231509	10231649
2	10231904	10232619
2	10232883	10233105
2	10233222	10233422
2	10233640	10233824
2	10235049	10235413
2	10270849	10270910
2	10335283	10335371
2	10445508	10445543
2	11046367	11046460
2	11112134	11112433
2	11112516	11112774
2	11113886	11114192
2	11114295	11114501
2	11114634	11114847
2	11195975	11196144
2	11317100	11317121
2	11463829	11464053
2	11484004	11484252
2	11484458	11484778
2	11489450	11489583
2	11489711	11492943
2	11493034	11493079
2	11493175	11495592
2	11495671	11497732
2	11497986	11498636
2	11498739	11498983
2	11499415	11500964
2	11501139	11501334
2	11768485	11768536
2	11897578	11897773
2	11898140	11898519
2	11899024	11899280
2	11899366	11899681
2	11900233	11900537
2	11901358	11901668
2	12212444	12214799
2	12215053	12216460
2	12216561	12216799
2	12221394	12221584
2	12221828	12221969
2	12222366	12222570
2	12223584	12224995
2	12225245	12225407
2	12225739	12225834
2	12387802	12387862
2	12389060	12389145
2	12389306	12389352
2	12389459	12389527
2	12389639	12389930
2	12390443	12390567
2	12390654	12390812
2	12393810	12394002
2	12518621	12518772
2	12643787	12643937
2	12857951	12857972
2	12892193	12892231
2	13041292	13041333
2	13053663	13053722
2	13485467	13485550
2	13583676	13583915
2	13584142	13584465
2	13584676	13585079
2	13585195	13585549
2	13585750	13586075
2	13586759	13586863
2	13599530	13599635
2	13613487	13613574
2	13689599	13689630
2	13717798	13717822
2	13723525	13723554
2	13724803	13724832
2	13727194	13727223
2	13729688	13729812
2	13730317	13730346
2	13732388	13732417
2	13749873	13749895
2	13757260	13757483
2	13952441	13952463
2	14119091	14119266
2	14242041	14242068
2	14245735	14246031
2	14246122	14246166
2	14246260	14246400
2	14246650	14246829
2	14246991	14247152
2	14257369	14257418
2	14280849	14280910
2	14281405	14281426
2	14288621	14288806
2	14302754	14303063
2	14456293	14456428
2	14457418	14457983
2	14458125	14458905
2	14459040	14459304
2	14730755	14730927
2	14731186	14731360
2	14731496	14731619
2	14731997	14732247
2	14733067	14733151
2	14734524	14734653
2	14923651	14923919
2	14924419	14925893
2	14926497	14926594
2	14934777	14934892
2	14960531	14960551
2	14991689	14992209
2	14992305	14992776
2	14992922	14993189
2	14993316	14993558
2	15162865	15163090
2	15318608	15318637
2	15425460	15425492
2	15455488	15455561
2	15463039	15463296
2	15510241	15510315
2	16403161	16403275
2	16541602	16541693
2	16557188	16557439
2	16603849	16604010
2	16630980	16631038
2	16763888	16764054
2	17017468	17017503
2	17055554	17055771
2	17178188	17178434
2	17179580	17179955
2	17180433	17180528
2	17180740	17181318
2	17181876	17182227
2	17352175	17354230
2	17354308	17357567
2	17357658	17361627
2	17361705	17361755
2	17361900	17362142
2	17368541	17368820
2	17390836	17390947
2	17545204	17545515
2	17545734	17546395
2	17546471	17546562
2	17583594	17583865
2	17586225	17586485
2	17718755	17718837
2	18222882	18222908
2	18305326	18305522
2	18306056	18306233
2	18416728	18416865
2	18423922	18424006
2	18431799	18431820
2	18509687	18509709
2	18692591	18692972
2	18693080	18693461
2	18693700	18693923
2	18736039	18736202
2	18736444	18736574
2	18920449	18920950
2	18921439	18921761
2	19099092	19099200
2	19103744	19103781
2	19120146	19120279
2	19234030	19234189
2	19344975	19345131
2	19355820	19356119
2	19356266	19356335
2	19358271	19358358
2	19359413	19359484
2	19362523	19362620
2	19363586	19363621
2	19363848	19363966
2	19365138	19365194
2	19365982	19366140
2	19415396	19415611
2	19470018	19470078
2	19470171	19470435
2	19471164	19471286
2	19488191	19488257
2	19488397	19488608
2	19488692	19488773
2	19488851	19489040
2	19848866	19850012
2	19850266	19851186
2	19854498	19854607
2	19854909	19855322
2	19855468	19855665
2	19855742	19855985
2	19951966	19952083
2	20080589	20081329
2	20145743	20145941
2	20149626	20149722
2	20424238	20424366
2	20554476	20556243
2	20617823	20617905
2	20702809	20702900
2	20702980	20703031
2	20770286	20770338
2	20807498	20807576
2	21012767	21012864
2	21024274	21024378
2	21024551	21024608
2	21034689	21034769
2	21035304	21035721
2	21035827	21035966
2	21043050	21043071
2	21164893	21164951
2	21447550	21447612
2	21502371	21502425
2	21517971	21517993
2	21822505	21822832
2	21822993	21823076
2	21823503	21823704
2	22282768	22282799
2	22294260	22294312
2	22300428	22300462
2	22320506	22320527
2	22397586	22397636
2	22616426	22616542
2	22701775	22701917
2	22702329	22702457
2	22882289	22882330
2	22888428	22888564
2	22898270	22898967
2	22982068	22982292
2	22982430	22982677
2	22982777	22982975
2	22984071	22984101
2	22984584	22984649
2	22984740	22985226
2	22987285	22987448
2	23529077	23529139
2	23530447	23530475
2	23605935	23605962
2	23629364	23629532
2	23716225	23716278
2	23887578	23887662
2	23901167	23901188
2	24022038	24022123
2	24046980	24047132
2	24077467	24077576
2	24119995	24120082
2	24123329	24123509
2	24564183	24564330
2	24564430	24564510
2	24974578	24974755
2	24985487	24985705
2	24986809	24987084
2	24989174	24989261
2	25197516	25197670
2	25199021	25199085
2	25218280	25218301
2	25218546	25218715
2	25218841	25218898
2	25318809	25318888
2	25510485	25510543
2	25538502	25538526
2	25891003	25891064
2	25891792	25891813
2	26002852	26002873
2	26100049	26100228
2	26103355	26103477
2	26106316	26106336
2	26112704	26112801
2	26113679	26113709
2	26130079	26130170
2	26201895	26202345
2	26202434	26202555
2	26202813	26202956
2	26203062	26203564
2	26237473	26237833
2	26264835	26264858
2	26341230	26341309
2	26486877	26486900
2	26522977	26523088
2	26554106	26554271
2	26554721	26555015
2	26579701	26579791
2	26676857	26676899
2	26817146	26817318
2	27134065	27134183
2	27156000	27156189
2	27229328	27229493
2	27231100	27231162
2	27242850	27242905
2	27249853	27250005
2	27250739	27250889
2	27250984	27251271
2	27251347	27251542
2	27251702	27251911
2	27252115	27252539
2	27253151	27253177
2	27254733	27254941
2	27262286	27262341
2	27464222	27464323
2	27693300	27693365
2	28090628	28090742
2	28105225	28105454
2	28210549	28210570
2	28211870	28211979
2	28223248	28223340
2	28588454	28588597
2	28625355	28625498
2	28715351	28716996
2	28717541	28717697
2	28718873	28718961
2	28719369	28721985
2	28872875	28872898
2	28894944	28895111
2	28940745	28940766
2	29010729	29010900
2	29074170	29074260
2	29188756	29188834
2	29218913	29218994
2	29384856	29384908
2	29416197	29416342
2	29678362	29678444
2	29684569	29685106
2	29705872	29705943
2	29712182	29712401
2	29780279	29780458
2	29824587	29824682
2	29869573	29869595
2	30224496	30224563
2	30333500	30333820
2	30333896	30334179
2	30334274	30334340
2	30461196	30461237
2	30502978	30503021
2	30654385	30654492
2	30974704	30974757
2	31226757	31226784
2	31226993	31227015
2	31442605	31442763
2	31679007	31679033
2	31781540	31781769
2	31813011	31813167
2	32073846	32074504
2	32075359	32075663
2	32075847	32076014
2	32076612	32076844
2	32077906	32078100
2	32097963	32097989
2	32252522	32252543
2	32324904	32325168
2	32686280	32686380
2	32686508	32686754
2	32694396	32694452
2	32893472	32894107
2	33158207	33158244
2	33158501	33158787
2	33158955	33159281
2	33159464	33161063
2	33161213	33161417
2	33200357	33200650
2	33202239	33202341
2	33304069	33304091
2	33432377	33432398
2	33495670	33495732
2	33584050	33584867
2	33585013	33585175
2	33585277	33585565
2	34010636	34010902
2	34010987	34011442
2	34012005	34012343
2	34012480	34012965
2	34013363	34013785
2	34014427	34014699
2	34026316	34026576
2	34028355	34028545
2	34028690	34029028
2	34029373	34029874
2	34029951	34030266
2	34171203	34171495
2	34223544	34223637
2	34225847	34225966
2	34280394	34280414
2	34760002	34760182
2	35027850	35027891
2	35029329	35029350
2	35171736	35171757
2	35571596	35571909
2	35636691	35636712
3	269169	271689
3	287748	287881
3	635106	635330
3	635414	635471
3	652144	652413
3	652637	652765
3	1160715	1160801
3	1161141	1161162
3	1161433	1162238
3	1162321	1163026
3	1351600	1351715
3	1625160	1625342
3	1625968	1626700
3	1626979	1627127
3	1627244	1627315
3	1627512	1627667
3	1628059	1628219
3	1628342	1628530
3	1629037	1629177
3	1629266	1629461
3	1657434	1657455
3	1691768	1691793
3	1691955	1691978
3	1692141	1692163
3	1714573	1714648
3	1714787	1715052
3	1715786	1715942
3	1807308	1807581
3	1808004	1808535
3	1808817	1808907
3	1809063	1809490
3	1810548	1810832
3	1891419	1891522
3	1892319	1892475
3	1911669	1912208
3	1912666	1913051
3	1913153	1913459
3	1913572	1913690
3	1914071	1914480
3	1914557	1914695
3	1915270	1915455
3	1915751	1915986
3	2066180	2066303
3	2305043	2305148
3	2702730	2702883
3	2783893	2783916
3	2944380	2944402
3	3126576	3126741
3	3128320	3128446
3	3347692	3347758
3	3487802	3487898
3	3866612	3866753
3	3944434	3944578
3	3956095	3956333
3	4021938	4022296
3	4097266	4097444
3	4215274	4215413
3	4215496	4218828
3	4218918	4219034
3	4219111	4219205
3	4494913	4495074
3	4495544	4495689
3	4509999	4510579
3	4510921	4511074
3	4511648	4511877
3	4511984	4512153
3	4512237	4512435
3	4512545	4512714
3	4816076	4816350
3	4827136	4827244
3	4849529	4849555
3	4850839	4851096
3	4889319	4889378
3	4902622	4902846
3	4903073	4903492
3	5024343	5024742
3	5024843	5025062
3	5117526	5117819
3	5117945	5118106
3	5118185	5118324
3	5118869	5119080
3	5159486	5159572
3	5215835	5215976
3	5437254	5437413
3	5439186	5439245
3	5547175	5547270
3	5548869	5548890
3	5656869	5656890
3	5797878	5798051
3	5940078	5940124
3	6148860	6148927
3	6510887	6510922
3	6541671	6541692
3	6684012	6684071
3	6685873	6685903
3	6728038	6728219
3	6757037	6757069
3	6824326	6824441
3	6949661	6949691
3	7103455	7103570
3	7103698	7103835
3	7169887	7170076
3	7170490	7170636
3	7365207	7365585
3	7365780	7366027
3	7366202	7366323
3	7366429	7366889
3	7367346	7367441
3	7367522	7367555
3	7408256	7408435
3	7434115	7434425
3	7434556	7434677
3	7435923	7436108
3	7437181	7437310
3	7618763	7618950
3	7619508	7619584
3	7799479	7799654
3	7799970	7800084
3	7858869	7859091
3	8139040	8139061
3	8352629	8352781
3	8352955	8353091
3	8353179	8353306
3	8566061	8566103
3	8886248	8886295
3	8888468	8888589
3	9049880	9050025
3	9051656	9051905
3	9068652	9068706
3	9069087	9069251
3	9070457	9070479
3	9072558	9072624
3	9073383	9073667
3	9281624	9281678
3	9281804	9282408
3	9282489	9282927
3	9283530	9284259
3	9284403	9284978
3	9412233	9412491
3	9419544	9419639
3	9595199	9595225
3	9711425	9711497
3	9808451	9808715
3	9808928	9809257
3	9809652	9809829
3	9811601	9811924
3	9900277	9900385
3	9958162	9958185
3	10008226	10008247
3	10107849	10107876
3	10134128	10134388
3	10375625	10375820
3	10932598	10932787
3	11163920	11163996
3	11166712	11166788
3	11191640	11191983
3	11230792	11231121
3	11235461	11235510
3	11239192	11239213
3	11530133	11530153
3	11549642	11549702
3	11699926	11700338
3	11943281	11943303
3	11957721	11957884
3	11958405	11958450
3	12224003	12224258
3	12225461	12225987
3	12227732	12227916
3	12319954	12320030
3	12341873	12341980
3	12342414	12342611
3	12448089	12448211
3	12497228	12497334
3	12498285	12498591
3	12565110	12565156
3	12630500	12630532
3	12660316	12660572
3	12660745	12661019
3	12674592	12674788
3	12675710	12675854
3	12675968	12676131
3	12676692	12676776
3	12677284	12677309
3	12677811	12677937
3	12678405	12678522
3	12679271	12679444
3	12679989	12680117
3	12680516	12680633
3	12716761	12716800
3	12782541	12782668
3	12870953	12871004
3	12872108	12872365
3	12909191	12909392
3	12929687	12929963
3	12930051	12930117
3	12961623	12962162
3	12962238	12963371
3	12967520	12970163
3	12970303	12972361
3	12972670	12974278
3	12974360	12975882
3	13163500	13163549
3	13250794	13250934
3	13251276	13251308
3	13252106	13253159
3	13253261	13255049
3	13255242	13255797
3	13285666	13285698
3	13363073	13363250
3	13363431	13363592
3	13363730	13363949
3	13364960	13365380
3	13365844	13366176
3	13468634	13468849
3	13469009	13469290
3	13469376	13469600
3	13481942	13482137
3	13641374	13641504
3	13645451	13645579
3	13760042	13760224
3	13832677	13832754
3	13832937	13833087
3	13850477	13851028
3	13851963	13852318
3	13854332	13854545
3	13856390	13856537
3	13993734	13993764
3	13994135	13994837
3	13994926	13995068
3	13995203	13995650
3	14336960	14337010
3	14575086	14575164
3	14665938	14665992
3	15029563	15029685
3	15029887	15030219
3	15051144	15051311
3	15639432	15639469
3	15705984	15706188
3	15706455	15706546
3	15706634	15706700
3	15706949	15707049
3	15733553	15733892
3	15858609	15858685
3	15881300	15881392
3	16105263	16105408
3	16120294	16120384
3	16224369	16224985
3	16603602	16604846
3	16604939	16605275
3	16605356	16605591
3	16788392	16788570
3	16863653	16863765
3	16867205	16867376
3	16867458	16867576
3	16867801	16867913
3	16868003	16868368
3	16868569	16868655
3	16868743	16868870
3	16868959	16869096
3	16869499	16869974
3	16870249	16870799
3	16870879	16870968
3	16878980	16879004
3	17537291	17537678
3	17537786	17538210
3	17538314	17538903
3	17770006	17770131
3	17864280	17864630
3	17864716	17864887
3	17865104	17865574
3	17865658	17866204
3	17903211	17903310
3	17909726	17910281
3	17910418	17910505
3	17910915	17911047
3	17993521	17993542
3	18209266	18209303
3	18538974	18539467
3	18588348	18588502
3	18588881	18589116
3	18653092	18653143
3	18661378	18661471
3	18884920	18885318
3	19634573	19634636
3	19961166	19961203
3	20020095	20020164
3	20792175	20792350
3	20812873	20812984
3	20867935	20868194
3	20976351	20976723
3	20976802	20976980
3	20977061	20977200
3	20977293	20977555
3	20977912	20978215
3	21011400	21011553
3	21176698	21177339
3	21177729	21177794
3	21229168	21229263
3	21254620	21254641
3	21681611	21681634
3	21742492	21742559
3	21970539	21970637
3	22380316	22380352
3	22407552	22407697
3	22408520	22408873
3	22408955	22409210
3	22409297	22409375
3	22409840	22410023
3	22469817	22470019
3	22491105	22491381
3	22491573	22491813
3	22491925	22492026
3	22533985	22534144
3	22623803	22623891
3	22631608	22631649
3	22822020	22822081
3	22909989	22910111
3	22934133	22934271
3	22963080	22963139
3	22963742	22963986
3	22965161	22965196
3	23112553	23112724
3	23382592	23382678
3	23412811	23412882
3	23469328	23470476
3	23470934	23471120
3	23658463	23658978
3	23659081	23659833
3	23659933	23659956
3	23672932	23673156
3	23675036	23675141
3	23920424	23920619
3	23920763	23921353
3	23921516	23921636
3	23921721	23922098
3	23922202	23922789
3	23922868	23923030
3	24026891	24027120
3	24027216	24027421
3	24027518	24027663
3	24027753	24027960
3	24568565	24568734
3	24569685	24569860
3	24570240	24570438
3	24570654	24571241
3	24571709	24571912
3	24571997	24572092
3	24604009	24604035
3	24604354	24604531
3	24612531	24612587
3	24740003	24740110
3	25108247	25108362
3	25178272	25178556
3	25216248	25216269
3	25295065	25295085
3	25527953	25527975
3	25528058	25528082
3	25529304	25529627
3	25530045	25530351
3	25532080	25532263
3	25617216	25617239
3	25872104	25872231
3	26009027	26009074
3	26055378	26055435
3	26059389	26059523
3	26070507	26071405
3	26071505	26071785
3	26071924	26071972
3	26072092	26072255
3	26072372	26072904
3	26124394	26124519
3	26124648	26124672
3	26323135	26323170
3	26357810	26358315
3	26358409	26358803
3	26358915	26359022
3	26456794	26456857
3	26459102	26459160
3	26460852	26461118
3	26682616	26682712
3	26714061	26714083
3	26959094	26959152
3	27611447	27611721
3	27620476	27620664
3	27736556	27736579
3	28021919	28022230
3	28022384	28022510
3	28075634	28075742
3	28087389	28087600
3	28374226	28374276
3	28375332	28375378
3	28822581	28822761
3	28827544	28827810
3	29049010	29049038
3	29179556	29179779
3	29182192	29182304
3	29382370	29382677
3	29750816	29751006
3	29752900	29753041
3	30024928	30025109
3	30075653	30075673
3	30392798	30392851
3	30526844	30526920
3	30586896	30586924
3	30639562	30639969
3	30724569	30724679
3	31042130	31042257
3	31070144	31070166
3	31181628	31181705
3	31181814	31182046
3	31182768	31182825
3	31183726	31183748
3	31185825	31185847
3	31186123	31186490
3	31187766	31187788
3	31188131	31188363
3	31189048	31189138
3	31189423	31189447
3	31204669	31204694
3	31335008	31335272
3	31337701	31337722
3	31532872	31532906
3	31649942	31650020
3	31650382	31650706
3	31659142	31659212
3	31729628	31729859
3	31729947	31730216
3	31812197	31812262
3	31813112	31813597
3	31813674	31813919
3	31814099	31814609
3	31814753	31814913
3	31815019	31815145
3	31815258	31815583
3	31818077	31818157
3	31818249	31818496
3	31850477	31850558
3	32043591	32043649
3	32092089	32092111
3	32398844	32398895
3	32399477	32399499
3	32410459	32410509
3	32438485	32438508
3	32439449	32439472
3	32440385	32440408
3	32572993	32573063
3	32608941	32609259
3	32610194	32610455
3	32610570	32611536
3	32611768	32613836
3	32810974	32811296
3	32811517	32811649
3	32811767	32811996
3	32921941	32922098
3	32963512	32963623
3	33020047	33020581
3	33021532	33021590
3	33021718	33021976
3	33022085	33022836
3	33572263	33572286
3	33800342	33800466
3	34319269	34319405
3	34333250	34333404
3	34694875	34695199
3	34695326	34695433
3	34695558	34695681
3	34695922	34696040
3	34726926	34726997
3	34991716	34991846
3	35020289	35020520
3	35020595	35020633
3	35059280	35059315
3	35123205	35123228
3	35218768	35218839
3	35261609	35261630
3	35271963	35272074
3	35334789	35334865
3	35428533	35428586
3	36126290	36126839
3	36127344	36127981
3	36128112	36128581
3	36128723	36129917
3	36130014	36130966
3	36131074	36131194
3	36131300	36131686
3	36131790	36131837
3	36285139	36285164
4	1016960	1017040
4	1151830	1151914
4	1746810	1746976
4	1747162	1747313
4	1750776	1751092
4	1751209	1751389
4	1751481	1752429
4	1752777	1752946
4	1753306	1753460
4	1819855	1819903
4	1866147	1866174
4	2018203	2018402
4	2018481	2018624
4	2018750	2018961
4	2085770	2085965
4	2113803	2113829
4	2153403	2153719
4	2153875	2154111
4	2634240	2634523
4	2634954	2635069
4	2635160	2635319
4	2640404	2640566
4	2723612	2723632
4	2867599	2867714
4	3167371	3167412
4	3187058	3187157
4	3187997	3188100
4	3189453	3189754
4	3740592	3740622
4	3762981	3763111
4	3798852	3798881
4	3820247	3820732
4	3822123	3822321
4	3822436	3822645
4	3822780	3822941
4	4128538	4128562
4	4406798	4406905
4	4407911	4408035
4	4410121	4410184
4	4415167	4415255
4	4567624	4567764
4	4568541	4568611
4	4573828	4574140
4	4588136	4588393
4	4588788	4589779
4	4589879	4593377
4	4599291	4599440
4	4600937	4601064
4	4601151	4601403
4	4601489	4602428
4	4602544	4602635
4	4602743	4605503
4	4605585	4605774
4	4605883	4606107
4	4606584	4606683
4	4707084	4707302
4	4716008	4716048
4	4719908	4720240
4	4720340	4720961
4	4721050	4721263
4	4721545	4721785
4	5086622	5086735
4	5475172	5475676
4	5475817	5476437
4	5492224	5497113
4	5498543	5498841
4	5498974	5500197
4	5500312	5501321
4	5501436	5501589
4	5501919	5502145
4	6232739	6232922
4	6535474	6535589
4	6856237	6856269
4	6936195	6936436
4	6952767	6952857
4	7067764	7067822
4	7211769	7211807
4	7418968	7419108
4	7419938	7420113
4	7679179	7679494
4	7977009	7977619
4	8153071	8153207
4	8197575	8197686
4	8201150	8201364
4	8340809	8340924
4	8544942	8545028
4	8601237	8601346
4	8955574	8955595
4	9015277	9015401
4	9071406	9071548
4	9090512	9090539
4	9094390	9094677
4	9094818	9094848
4	9095240	9095365
4	9098570	9098635
4	9098753	9098860
4	9099591	9100034
4	9100122	9100388
4	9100468	9100941
4	9101151	9101514
4	9109218	9109895
4	9115434	9115467
4	9118597	9118625
4	9125766	9125814
4	9135091	9135164
4	9136411	9136914
4	9136994	9137251
4	9143103	9143605
4	9147194	9147223
4	9166914	9166941
4	9170722	9171032
4	9171129	9171268
4	9171613	9171768
4	9174302	9174467
4	9175349	9175439
4	9182460	9182622
4	9183083	9183356
4	9198790	9198817
4	9202705	9202914
4	9203024	9203359
4	9203449	9203654
4	9203773	9203903
4	9206647	9206910
4	9207099	9207289
4	9207861	9208235
4	9208327	9208662
4	9208804	9209309
4	9571062	9571396
4	10639981	10640005
4	11052103	11052138
4	11301275	11301589
4	11370964	11371062
4	11406973	11407090
4	11548820	11548937
4	11658611	11658646
4	11662335	11662460
4	11662754	11662902
4	11672862	11673019
4	11673104	11674396
4	11739049	11739103
4	11785951	11786174
4	11787003	11787347
4	11787488	11787687
4	11787861	11788290
4	11788930	11789287
4	11789521	11789805
4	11808426	11808571
4	11808927	11808974
4	11810757	11811027
4	12066282	12066740
4	12066823	12066954
4	12237690	12237721
4	12325875	12325911
4	12483177	12483227
4	12614629	12614797
4	12616081	12616406
4	12622621	12622861
4	12622962	12623393
4	12623690	12624357
4	12624470	12626758
4	12626835	12627367
4	12627448	12627809
4	12627888	12628312
4	12628391	12629781
4	12630025	12630089
4	12631940	12632061
4	12816075	12816099
4	12962095	12962263
4	13170742	13170911
4	13659811	13660478
4	13888443	13888578
4	13888655	13888734
4	13994414	13994522
4	14090234	14090256
4	14216008	14216095
4	14367164	14367263
4	14600182	14600812
4	14748743	14748780
4	15053031	15053204
4	15119189	15119225
4	15558539	15558570
4	15567457	15567483
4	15585955	15585977
4	15730255	15730286
4	15748606	15748628
4	15824349	15824437
4	16289109	16289312
4	16408676	16408788
4	16429571	16429612
4	16490155	16490177
4	16710968	16711079
4	16810731	16810800
4	16814757	16814897
4	16815054	16815205
4	16873649	16875024
4	16876445	16876681
4	16880310	16880537
4	16880689	16880835
4	16881080	16881492
4	16881642	16881723
4	16881953	16882107
4	16882267	16882381
4	16882512	16883227
4	16883306	16883669
4	16883820	16884001
4	16884346	16885753
4	16886020	16886376
4	16886560	16886976
4	16887337	16887534
4	16887681	16887773
4	16893052	16893150
4	16893574	16893687
4	16895200	16895298
4	16945200	16945356
4	16945456	16945846
4	16945925	16946287
4	16946383	16946575
4	16949516	16949642
4	16977920	16978096
4	17031043	17031156
4	17211838	17211860
4	17395912	17396009
4	17446025	17446251
4	17558103	17558315
4	17673651	17673858
4	17705758	17705992
4	17706163	17706473
4	18286163	18286220
4	18345902	18346035
4	18346946	18346966
4	18422350	18422497
4	18422957	18423168
4	18423263	18423394
4	18423470	18425199
4	18425666	18425764
4	18427842	18428094
4	18428211	18431961
4	18432062	18432277
4	18432357	18432609
4	18432703	18432870
4	18435516	18435661
4	18477876	18477978
4	19100102	19100129
4	19190481	19190682
4	19191929	19192055
4	19192189	19192257
4	19217349	19217428
4	19318945	19319048
4	19359508	19359540
4	19449663	19449947
4	19450259	19450501
4	19450578	19451666
4	19451940	19452097
4	19471847	19471959
4	19486578	19486600
4	19508131	19508358
4	19510056	19510280
4	19682631	19682685
4	19715139	19715244
4	19919967	19920105
4	20063244	20063376
4	20064117	20064227
4	20065276	20065766
4	20065919	20066084
4	20066195	20066616
4	20396778	20396844
4	20691519	20691544
4	20691650	20691793
4	20892295	20892523
4	20985401	20985819
4	20986358	20986514
4	21432525	21432737
4	21432892	21433101
4	21553824	21553855
4	21698985	21699005
4	21826524	21826592
4	21844129	21844320
4	21859355	21859808
4	21860166	21860686
4	21861118	21861650
4	21861759	21862143
4	21862611	21863160
4	22086333	22086387
4	22137361	22137558
4	22195723	22195909
4	22209942	22209977
4	22224821	22224899
4	22311405	22311535
4	22319504	22319532
4	22369260	22369469
4	22402931	22403016
4	22427015	22427040
4	22651467	22651594
4	23046770	23046812
4	23051548	23051594
4	23052130	23052347
4	23053615	23053636
4	23364739	23364969
4	23554114	23554156
4	23554268	23554415
4	23555110	23555350
4	23555954	23556187
4	23557354	23557629
4	23557837	23558108
4	23644057	23644432
4	23657420	23657691
4	23757192	23757216
4	23836045	23836204
4	24064753	24064860
4	24065551	24065713
4	24066096	24066213
4	24067454	24067564
4	24110880	24111024
4	24277667	24277807
4	24278214	24278336
4	24416821	24417065
4	24417160	24417355
4	24417992	24418263
4	24425534	24425654
4	24454098	24454138
4	24502938	24503030
4	24627018	24627262
4	24627704	24627876
4	24627995	24628039
4	24628123	24628900
4	24628980	24629256
4	24768362	24768561
4	24828047	24828088
4	25317040	25317061
[truncated: 3,590 more rows]

## Sheet: Sheet5
S2_Data:OsCLSY3-dependent sRNA loci.
CLSY3-dependent_21_22nt_5rpmm(Lost)
chr	start	end	PB1_R1	PB1_R2	OsCLSY3-kd_R1	OsCLSY3-kd_R2
1	242818	242982	3.87805	12.1646	7.5122	4.53659
1	243170	243278	13.7407	2.63889	4.27778	0
1	335562	335583	90.8571	81.4286	7.33333	0
1	416071	416100	804.138	1022.07	440.759	504.552
1	493985	494074	107.191	124.888	24.2247	5.57303
1	514404	514433	95.0345	98.2759	10.6207	17.1034
1	517473	517573	12.72	8.55	1.54	0
1	529226	529251	42.4	68.4	0	19.84
1	674424	674560	31.1765	20.9559	2.26471	9.11765
1	675016	675099	20.4337	20.6024	7.42169	8.96386
1	699308	699994	12.3615	8.72449	2.91837	2.53061
1	700305	700488	13.9016	7.78689	0.84153	0
1	700600	700848	10.2581	24.1331	0.620968	1
1	700963	701202	8.87029	8.34728	0.644351	2.07531
1	701383	701522	22.8777	36.9065	6.64748	7.13669
1	701635	701691	56.7857	81.4286	8.25	13.2857
1	701911	702203	21.7808	20.4966	4.74658	4.24658
1	702751	702964	24.8826	17.3944	2.89202	6.98592
1	703216	704236	20.1608	19.2794	5.88824	6.56471
1	708262	708523	35.7395	25.1149	7.6705	6.65134
1	710448	710949	16.0798	14.2216	3.07385	5.44511
1	756281	756632	34.4274	43.0342	11.8462	19.7835
1	833967	833989	1590	1321.36	175	248
1	934451	934537	22.186	16.5698	7.16279	11.5349
1	1120872	1120999	20.0315	20.1969	2.4252	7.81102
1	1210106	1210255	5.69128	7.65101	1.03356	1.66443
1	1595553	1595785	4.56897	7.37069	0.663793	3.2069
1	1595880	1596015	15.7037	16.8889	1.14074	7.34815
1	1597257	1597564	23.4788	19.4951	15.0489	16.1564
1	1775495	1775518	368.696	297.391	13.3913	75.4783
1	1819104	1819253	113.826	93.7248	26.8725	29.9597
1	1896860	1896886	40.7692	54.8077	5.92308	9.53846
1	2590624	2590719	11.1579	21	3.24211	0
1	3219253	3219353	16.96	11.4	0	4.96
1	3700091	3700177	22.186	23.1977	1.7907	14.4186
1	3777447	3777789	25.4152	12.5	2.70175	4.35088
1	3986441	3986471	56.5333	66.5	0	0
1	4158526	4158650	10.2581	11.4919	0	0
1	4180625	4180736	9.54955	10.2703	0	4.46847
1	4262055	4262126	11.9437	16.0563	2.16901	6.98592
1	4266324	4266715	7.59079	4.3734	3.1509	4.4399
1	4269533	4269637	10.1923	19.1827	8.88462	4.76923
1	4270094	4270325	9.17749	4.93506	1.33333	1.07359
1	4457453	4457500	189.447	200.106	26.2128	21.1064
1	4622140	4622356	6.87037	3.95833	1.42593	2.2963
1	4704356	4704493	40.2336	35.365	8.9927	16.292
1	4776692	4776963	104.827	110.424	60.2362	60.3985
1	4984241	4984271	35.3333	28.5	15.4	33.0667
1	5583930	5584266	21.4524	10.1786	3.66667	3.69048
1	5584342	5584415	14.5205	19.5205	0	0
1	5584503	5584726	33.2735	24.2825	4.1435	2.22422
1	5584812	5585024	10	2.68868	2.90566	3.50943
1	5588668	5588881	8.95775	21.4085	3.61502	3.49296
1	5597391	5597477	108.465	115.988	37.6047	43.2558
1	5600759	5600895	4.67647	12.5735	4.52941	7.29412
1	5604877	5605183	15.9346	16.7647	2.51634	3.24183
1	5606803	5607103	3.53333	4.75	0	2.48
1	5875498	5875523	127.2	102.6	12.32	19.84
1	6768796	6769263	6.35546	7.32334	0.989293	0.531049
1	6769338	6770059	5.58669	9.48682	0.640777	1.37587
1	6793555	6793753	6.42424	2.87879	0	1.25253
1	7153912	7154124	7	9.41038	2.90566	2.33962
1	7154264	7154330	38.5455	38.8636	2.33333	0
1	7154454	7154510	22.7143	20.3571	0	4.42857
1	7154775	7154843	18.7059	8.38235	0	3.64706
1	7154942	7155016	17.1892	15.4054	10.4054	0
1	7155295	7155565	4.71111	7.38889	0.57037	0.918519
1	7155669	7155775	14	2.68868	0	0
1	7167978	7168349	8.57143	9.21833	0.830189	1.33693
1	7168435	7168629	18.5773	26.4433	3.96907	2.5567
1	7168973	7169093	12.3667	19	7.7	0
1	7169186	7169379	2.19689	11.8135	1.59585	3.85492
1	7169666	7169959	2.8942	3.89078	0	1.69283
1	7170378	7170440	23.9355	4.59677	0	0
1	7170532	7170633	14.6931	16.9307	1.52475	12.2772
1	7170812	7170865	32	26.8868	8.71698	4.67925
1	7170961	7171045	25.2381	20.3571	0	0
1	7172034	7172604	16.3649	12.5	2.1614	4.35088
1	7286895	7287032	7.73723	12.4818	0	0
1	7413223	7413327	22.4231	21.9231	2.96154	2.38462
1	7457434	7457488	215.926	200.556	39.9259	32.1481
1	7542125	7542305	14.1333	11.0833	1.71111	2.75556
1	7542415	7542720	16.682	10.2787	2.01967	2.43934
1	7542875	7543075	8.48	7.125	1.54	1.24
1	7544277	7544542	4	9.67925	2.32453	2.80755
1	7544705	7545092	7.66925	7.36434	1.59173	0.640827
1	7545241	7545425	14.9783	18.587	2.51087	4.04348
1	7621268	7621289	686.476	583.571	66	82.6667
1	7657801	7657844	64.093	39.7674	14.3256	5.76744
1	7764274	7764382	639.926	643.889	132.611	156.148
1	8244323	8244441	7.18644	9.66102	1.30508	0
1	8273992	8274086	13.5319	9.09574	1.6383	2.6383
1	8405880	8406144	5.62121	6.47727	1.16667	0
1	8407633	8407839	11.3204	13.835	3.73786	1.20388
1	8407980	8408125	11.6966	5.89655	2.12414	1.71034
1	8497506	8497556	25.44	17.1	0	0
1	8604475	8604539	82.8125	71.25	7.21875	19.375
1	8721533	8721668	9.42222	6.33333	0	0
1	8729120	8729253	14.3459	17.1429	6.94737	5.59398
1	9040902	9040958	18.9286	15.2679	2.75	8.85714
1	9049208	9049421	33.8404	33.4507	16.6291	10.4789
1	9212329	9212357	128.714	122.143	27.5	17.7143
1	9438585	9438814	6.48035	4.97817	2.01747	4.33188
1	9439167	9439339	0	14.9128	2.68605	2.88372
1	9440516	9440665	9.95973	11.4765	7.2349	9.98658
1	9620030	9620208	167.933	153.708	78.7303	75.236
1	9623160	9623625	166.865	169.774	91.7376	88.5333
1	9656136	9656229	11.3978	18.3871	8.27957	10.6667
1	9770833	9770863	42.4	19	0	0
1	10105577	10105897	7.95	7.125	0.48125	0.775
1	10106140	10106345	11.3756	12.5122	0	0
1	10277093	10277217	11.9677	2.29839	0	2
1	10277705	10278023	5.33333	6.27358	0.484277	0.779874
1	10283190	10283457	11.1161	4.26966	0.576779	0
1	10482144	10482167	119.826	74.3478	0	0
1	10660435	10660590	10.9419	16.5484	0.993548	0
1	10896886	10897117	10.0952	3.7013	1.33333	0
1	10927721	10928025	8.36842	3.75	2.53289	0
1	10929524	10929727	6.26601	5.61576	1.51724	2.44335
1	10988395	10988593	9.63636	10.0758	3.11111	3.75758
1	10989006	10989032	1329.08	1414.04	325.769	343.385
1	11011863	11011966	16.466	16.6019	1.49515	0
1	11047883	11048135	39.5397	31.6667	1.83333	5.90476
1	11099570	11099808	255.647	235.903	73.7647	46.8908
1	11196140	11196309	3.76331	11.8047	5.46746	7.33728
1	11199159	11199358	8.52261	4.29648	0.773869	1.24623
1	11397834	11397881	1014.89	1073.3	337.489	179.404
1	11549657	11549984	42.789	41.8349	18.367	18.2018
1	11623282	11623431	11.3826	0	2.06711	1.66443
1	11929273	11929513	14.1333	19	1.28333	0
1	12215155	12215269	132.035	152.5	32.4211	56.5614
1	12364786	12364858	17.6667	15.8333	0	6.88889
1	12443415	12443524	40.844	65.367	7.06422	6.82569
1	12748796	12748852	53	76.3393	30.25	31
1	13778934	13778955	131.238	108.571	22	23.619
1	13903540	13903690	11.3067	15.2	0	0
1	13932359	13932433	20.0541	19.2568	6.24324	3.35135
1	13932556	13932869	143.591	116.55	64.9457	62.5942
1	13947769	13947936	16.503	5.11976	0.922156	0
1	14011881	14012080	5.32663	8.59296	0.773869	0
1	14019313	14019381	12.4706	20.9559	0	3.64706
1	14178534	14178558	88.3333	71.25	6.41667	0
1	14334424	14334543	10.6891	7.18487	6.47059	8.33613
1	14431360	14431419	28.7458	28.9831	2.61017	0
1	14960737	14960817	288.85	274.312	86.625	86.8
1	15765670	15765690	212	285	92.4	124
1	15866641	15866667	179.385	328.846	112.538	47.6923
1	16323575	16323598	101.391	0	13.3913	32.3478
1	16696053	16696119	1493.64	1412.05	42	30.0606
1	16770252	16770339	70.6667	62.2414	15.931	11.4023
1	16772772	16772890	215.593	260.847	61.339	56.7458
1	16778776	16778999	195.839	233.879	51.7937	46.7085
1	16779684	16779759	285.493	345.8	71.8667	69.44
1	16780947	16781053	64	34.9528	11.6226	9.35849
1	16781775	16781869	67.6596	60.6383	14.7447	10.5532
1	16796064	16796176	168.464	160.312	30.25	37.6429
1	16808827	16808851	883.333	1080.62	231	217
1	16808927	16808963	524.111	490.833	89.8333	110.222
1	16810275	16810530	138.008	155.353	35.0275	31.1216
1	16813458	16813614	148.128	179.038	40.4744	34.9744
1	16815067	16815338	168.192	206.125	44.3247	38.4354
1	16912711	16912796	321.741	372.176	86.9647	96.2824
1	16913402	16913426	883.333	1080.62	237.417	217
1	16943538	16943699	186.981	208.882	47.8261	50.8323
1	17125955	17126081	143.016	128.929	23.2222	35.4286
1	17230125	17230253	48.0312	55.6641	22.8594	32.9375
1	17618846	17618901	26.9818	31.0909	14	0
1	17769350	17769564	8.91589	7.99065	0	2.31776
1	17958522	17958642	14.1333	7.125	2.56667	2.06667
1	18143449	18143769	9.275	8.01562	2.8875	3.1
1	18356364	18356387	55.3043	37.1739	0	0
1	18517887	18517956	24.5797	16.5217	11.1594	10.7826
1	18631178	18631204	57.0769	54.8077	5.92308	0
1	19330367	19330438	65.6901	20.0704	10.8451	3.49296
1	19956373	19959466	145.377	148.72	0.199159	0.0801811
1	20012464	20012585	87.6033	82.438	17.8182	16.3967
1	20012665	20012791	68.9841	61.0714	12.2222	23.619
1	21144292	21144355	20.1905	27.1429	4.88889	3.93651
1	21236068	21236097	116.966	88.4483	10.6207	0
1	21566975	21567060	144.659	103.941	41.6706	32.0941
1	21684653	21684736	17.8795	27.4699	1.85542	0
1	22008716	22008737	20.1905	95	14.6667	0
1	22102905	22103119	4.95327	6.65888	2.15888	1.15888
1	22103207	22103245	39.0526	15	0	6.52632
1	22104035	22104167	27.303	23.75	1.16667	1.87879
1	22104254	22104308	27.4815	5.27778	0	0
1	22478181	22478287	32	37.6415	29.0566	11.6981
1	22605504	22605606	8.31373	11.1765	3.01961	0
1	22605751	22606106	7.76338	13.6479	1.30141	4.19155
1	22606335	22606528	12.0829	8.8601	2.39378	0
1	22833770	22833870	23.32	19.95	3.08	12.4
1	22836773	22836889	14.6207	4.91379	1.32759	2.13793
1	22836973	22837158	6.87568	7.7027	0.832432	2.68108
1	22926105	22926138	38.5455	51.8182	14	0
1	23171401	23171515	16.7368	5	5.40351	2.17544
1	23247597	23247657	17.6667	19	0	0
1	23248100	23248177	13.7662	22.2078	2	0
1	23249359	23249431	23.5556	15.8333	2.13889	6.88889
1	23308026	23308287	4.0613	9.82759	0.590038	0
1	23351123	23351151	143.857	173.036	22	8.85714
1	23381225	23381370	10.2345	7.86207	0	0
1	23392899	23393036	10.8321	4.16058	6.74453	1.81022
1	23393114	23393184	12.1143	24.4286	6.6	3.54286
1	23393350	23393425	39.5733	41.8	6.16	6.61333
1	23395319	23395464	10.2345	5.89655	1.06207	0
1	23400920	23400980	21.2	9.5	10.2667	4.13333
1	23402299	23402631	7.66265	6.00904	2.31928	4.48193
1	23402750	23402975	6.59556	6.33333	0	0
1	23533709	23533861	16.7368	20.625	5.06579	4.89474
1	23535626	23535698	35.3333	35.625	8.55556	6.88889
1	24206433	24206458	788.64	672.6	190.96	198.4
1	24210204	24210306	76.902	92.2059	21.1373	19.451
1	24860915	24860939	203.167	213.75	102.667	82.6667
1	24960874	24961017	4.44755	11.958	3.23077	3.46853
1	25186279	25186368	28.5843	35.2247	3.46067	8.35955
1	25300466	25300487	30.2857	67.8571	0	0
1	25358264	25358312	22.0833	17.8125	12.8333	25.8333
1	25361366	25361470	10.1923	16.4423	11.8462	2.38462
1	25873356	25873426	24.2286	24.4286	4.4	0
1	25919964	25919985	20.1905	95	7.33333	0
1	26267217	26267238	111.048	135.714	58.6667	94.4762
1	26533691	26533712	100.952	81.4286	7.33333	0
1	26560974	26561152	5.95506	8.00562	0.865169	1.39326
1	26804117	26804188	35.831	40.1408	0	6.98592
1	26923257	26923280	46.087	74.3478	0	0
1	26931359	26931489	47.2923	28.5	9.47692	9.53846
1	26937456	26937718	12.1374	13.0534	0.587786	1.89313
1	26937810	26937948	23.0435	12.3913	4.46377	3.5942
1	26938035	26938281	18.0976	22.0122	1.25203	4.03252
1	26938641	26938775	4.74627	19.1418	0	0
1	26939429	26939866	15.524	9.78261	0	0
1	26939994	26940201	17.4106	27.5362	0.743961	0
1	27133230	27133251	30.2857	67.8571	0	0
1	27526006	27526065	50.3051	62.7966	10.4407	8.40678
1	27934056	27934146	9.42222	15.8333	3.42222	5.51111
1	28130395	28130436	558.439	722.927	300.488	350.829
1	28144569	28144601	477	463.125	139.562	124
1	28527269	28527347	19.0256	18.2692	0	3.17949
1	28595230	28595367	10.8321	8.32117	1.12409	1.81022
1	28597250	28597339	14.2921	12.809	1.73034	2.78652
1	28597558	28597822	10.4394	10.7955	2.33333	6.57576
1	28598685	28598769	20.1905	10.1786	3.66667	8.85714
1	28599350	28599812	5.96537	7.4026	1.33333	1.61039
1	28640492	28640514	28.9091	64.7727	0	0
1	28660931	28660952	60.5714	67.8571	0	0
1	28783452	28783585	428.782	430.714	260.526	231.218
1	29025340	29025367	431.852	422.222	57.037	91.8519
1	29213799	29213959	23.85	40.9688	14.4375	15.5
1	29425262	29425305	34.5116	19.8837	10.7442	5.76744
1	29506660	29506799	9.15108	4.10072	0	0
1	29877549	29877590	537.756	437.927	48.8293	30.2439
1	30107909	30107932	1520.87	1561.3	140.609	107.826
1	30467542	30467610	106	100.588	24.9118	40.1176
1	30624392	30624514	13.9016	2.33607	0	0
1	30649523	30649563	42.4	42.75	0	0
1	30707394	30707451	14.8772	20	0	0
1	30733292	30733322	56.5333	47.5	0	0
1	30908683	30908945	28.3206	39.1603	5.29008	15.145
1	31269191	31269216	127.2	125.4	36.96	39.68
1	31305881	31306081	5.3	4.275	0	0
1	31474843	31474868	67.84	34.2	12.32	9.92
1	31524182	31524323	7.51773	6.06383	2.1844	0
1	31998928	31999125	1.07614	10.1269	2.34518	0
1	32087275	32087375	14.84	19.95	1.54	0
1	32292906	32292993	31.6782	42.5862	10.6207	11.4023
1	32305963	32306088	16.96	18.24	3.696	3.968
1	32310606	32310823	8.79263	7.88018	2.83871	4.57143
1	32312757	32312812	19.2727	36.2727	2.8	4.50909
1	32339272	32339294	385.455	310.909	14	78.9091
1	32339849	32339877	287.714	234.107	38.5	35.4286
1	32352506	32352527	30.2857	81.4286	14.6667	23.619
1	32940897	32941009	13.25	22.9018	0	0
1	32964050	32964133	25.5422	30.9036	1.85542	2.98795
1	33340520	33340622	160.039	134.118	22.6471	26.7451
1	33344994	33345161	25.3892	23.8922	10.1437	14.8503
1	33372928	33372954	57.0769	32.8846	5.92308	0
1	33505707	33505976	29.948	31.7844	12.0223	9.21933
1	33509618	33509652	2014	2036.91	421.235	496
1	33517569	33517647	81.5385	80.3846	25.6667	22.2564
1	33532848	33532912	1570.12	1482.89	52.9375	31
1	33561873	33561948	84.8	87.4	34.9067	26.4533
1	33563601	33563655	184.519	221.667	48.4815	64.2963
1	33749444	33749520	11.1579	26.25	0	0
1	34033864	34034030	3.83133	10.3012	0	0
1	34578449	34578478	811.448	589.655	541.655	487.448
1	34784636	34784700	36.4375	31.1719	14.4375	3.875
1	34942525	34942605	108.65	64.125	36.575	27.9
1	35485012	35485060	335.667	374.062	83.4167	51.6667
1	35777021	35777055	49.8824	50.2941	4.52941	0
1	35914130	35914263	15.9398	17.1429	1.15789	1.86466
1	35990704	35990733	153.517	108.103	15.931	17.1034
1	36170940	36171002	27.3548	36.7742	0	0
1	36240954	36241109	24.6194	7.35484	0.993548	0
1	36453649	36453702	8	32.2642	0	0
1	37014840	37014940	38.16	45.6	4.62	4.96
1	37022087	37022181	11.2766	12.1277	1.6383	2.6383
1	37172377	37172492	14.7478	12.3913	1.33913	2.15652
1	37176827	37177115	17.6667	16.8229	4.8125	1.72222
1	37314774	37314795	50.4762	81.4286	22	11.8095
1	37476231	37476337	26	18.8208	7.26415	4.67925
1	37870438	37870463	25.44	57	0	0
1	38025396	38025540	7.36111	5.9375	1.06944	0
1	38057960	38058091	19.4198	21.7557	5.87786	9.46565
1	38133315	38133351	1696	1852.5	218.167	206.667
1	38262952	38263110	9.39241	3.60759	1.94937	1.56962
1	38277667	38277852	6.87568	9.24324	0.832432	2.68108
1	38332307	38332388	13.0864	10.5556	0	0
1	38341873	38341975	8.31373	11.1765	0	0
1	38342195	38342389	5.46392	8.81443	0.793814	1.27835
1	38342591	38342787	7.57143	7.27041	1.57143	0
1	38399257	38399456	10.6533	7.1608	3.09548	6.23116
1	38771454	38771490	76.5556	190	12.8333	41.3333
1	39067075	39067122	31.5745	48.5106	13.1064	15.8298
1	39067687	39067772	4.98824	23.4706	0	2.91765
1	39068315	39068474	5.33333	16.1321	2.90566	1.55975
1	39117370	39117522	8.36842	9.375	9.11842	13.0526
1	39123323	39123347	5026.17	4595.62	141.167	51.6667
1	39317659	39317788	26.2946	17.6744	2.3876	0
1	39432122	39432241	7.12605	9.57983	2.58824	0
1	39435563	39435594	61.5484	55.1613	29.8065	24
1	39688973	39689028	15.4182	20.7273	0	4.50909
1	39710116	39710206	14.1333	22.1667	3.42222	2.75556
1	39857138	39857165	117.778	137.222	45.6296	45.9259
1	39872971	39873079	15.7037	26.3889	11.4074	0
1	40317512	40317840	13.5732	21.7226	3.28659	2.26829
1	40317958	40318192	15.4017	13.3974	2.63248	1.05983
1	40530938	40530987	25.9592	11.6327	0	5.06122
1	40545312	40545338	32.6154	87.6923	5.92308	19.0769
1	40941585	40941656	29.8592	8.02817	6.50704	0
1	40973418	40973726	8.25974	4.62662	1	0
1	41030863	41030940	16.5195	37.013	10	9.66234
1	41173832	41173886	98.1481	163.611	22.8148	36.7407
1	41442025	41442097	82.4444	114.792	19.25	17.2222
1	41472999	41473090	65.2308	90.8242	15.2308	13.6264
1	41712609	41712723	11.1579	7.5	1.35088	6.52632
1	41826795	41826922	21.7008	11.2205	1.2126	0
1	42105127	42105166	21.7436	29.2308	3.94872	0
1	42239270	42239297	54.963	31.6667	11.4074	0
1	42239779	42239871	9.21739	12.3913	3.34783	2.69565
1	42355484	42355588	32.6154	38.3654	14.8077	4.76923
1	42356158	42356253	24.5474	33	12.9684	2.61053
1	42531189	42531413	5.67857	3.81696	0.6875	1.10714
1	42573962	42574107	20.469	9.82759	4.24828	3.42069
1	42745346	42745455	11.6697	7.84404	0	0
1	43020754	43020777	2654.61	2899.57	341.478	323.478
2	441129	441198	21.5072	33.0435	0	0
2	634062	634120	21.931	14.7414	18.5862	4.27586
2	815068	815512	91.1982	107.838	38.5	29.045
2	1211648	1211672	44.1667	71.25	12.8333	0
2	1236047	1236142	29.0105	12	1.62105	7.83158
2	1470677	1470847	4.98824	21.7941	2.71765	5.83529
2	1514366	1514410	226.455	136.023	66.5	90.1818
2	1699404	1699481	41.2987	85.1299	0	6.44156
2	1705597	1705738	30.0709	28.2979	3.2766	5.2766
2	1707046	1707232	5.69892	6.12903	1.65591	2.66667
2	1910062	1910107	28.2667	19	13.6889	5.51111
2	1988075	1988162	7.31034	19.6552	1.77011	0
2	2361783	2362069	14.8252	8.96853	0	2.6014
2	2362205	2362368	35.1166	43.7117	6.6135	7.60736
2	2362452	2362636	20.7391	4.64674	5.02174	1.34783
2	2362729	2363061	6.38554	17.1687	4.1747	2.98795
2	2363215	2363313	19.4694	14.5408	3.14286	2.53061
2	2430558	2430587	65.7931	78.6207	21.2414	34.2069
2	2451237	2451276	38.0513	7.30769	0	0
2	2614568	2614765	7.53299	5.7868	7.03553	10.0711
2	2657261	2657284	55.3043	37.1739	0	0
2	2913493	2913556	10.0952	27.1429	4.88889	0
2	3216050	3216266	7.85185	2.63889	0	1.14815
2	3233859	3233881	1590	1645.23	665	721.455
2	3340457	3340543	14.7907	13.2558	7.16279	0
2	3437232	3437533	164.106	145.814	91.5814	88.9834
2	3562560	3562675	47.9304	24.7826	6.69565	10.7826
2	3563416	3563488	41.2222	15.8333	10.6944	3.44444
2	3567185	3567492	11.7394	11.1401	5.51792	4.03909
2	3730099	3730223	6.83871	11.4919	2.48387	2
2	4161972	4162057	22.4471	16.7647	0	2.91765
2	4242184	4242208	424	344.375	70.5833	93
2	4435272	4435418	10.1644	7.80822	0	0
2	4597333	4597356	64.5217	24.7826	6.69565	0
2	4984272	4984300	30.2857	71.25	5.5	8.85714
2	5383314	5383516	30.4356	29.6287	2.28713	2.45545
2	5578159	5578260	10.495	14.1089	0	0
2	5861454	5861528	20.0541	11.5541	0	0
2	6406153	6406443	31.4345	26.5345	9.02759	9.4069
2	6761130	6761206	8.36842	18.75	2.02632	0
2	6766475	6766636	7.90062	3.54037	0	0
2	6768263	6768427	9.04878	13.9024	2.81707	4.53659
2	6778970	6779067	24.0412	26.4433	4.76289	5.1134
2	6779160	6779392	13.7069	18.4267	0	0
2	6780668	6780695	78.5185	21.1111	11.4074	18.3704
2	6994663	6994799	12.4706	12.5735	3.39706	3.64706
2	7110433	7110767	16.503	12.7994	4.1497	1.48503
2	7513934	7514032	73.551	52.3469	39.2857	35.4286
2	7622417	7622460	285.953	285	53.7209	46.1395
2	7639078	7639305	98.0617	70.3084	42.0617	49.163
2	7660595	7660616	60.5714	95	29.3333	35.4286
2	7681019	7681176	6.75159	7.26115	2.94268	9.47771
2	7904586	7904608	86.7273	77.7273	0	0
2	7950741	7950765	159	130.625	38.5	31
2	7955323	7955460	9.28467	10.4015	0	1.81022
2	8105579	8105694	7.37391	17.3478	5.35652	2.15652
2	8107766	8107858	9.21739	12.3913	5.02174	5.3913
2	8115043	8115126	17.8795	13.7349	1.85542	2.98795
2	8587605	8587800	8.69744	23.3846	1.57949	2.54359
2	8783809	8783830	403.81	502.143	80.6667	70.8571
2	8869852	8870028	12.0455	12.9545	0	0
2	8897725	8897918	7.68912	7.38342	2.39378	1.28497
2	8898261	8898497	7.18644	8.45339	3.26271	1.05085
2	8935977	8936015	27.8947	30	16.2105	6.52632
2	8936349	8936402	24	10.7547	11.6226	4.67925
2	8936731	8936791	219.067	270.75	43.6333	74.4
2	8997753	8997789	23.5556	39.5833	0	0
2	9031947	9032041	6.76596	18.1915	4.91489	0
2	9096656	9096761	90.8571	78.7143	46.9333	33.0667
2	9228936	9229088	16.7368	7.5	5.06579	1.63158
2	9485137	9485228	596.396	598.187	189.538	109.011
2	9647479	9647604	20.352	20.52	4.928	7.936
2	9858269	9858353	10.0952	13.5714	7.33333	0
2	9858448	9858487	54.359	21.9231	0	0
2	9858594	9859190	4.97987	6.69463	0.516779	1.66443
2	9861652	9861968	8.72152	11.7247	1.46203	0.78481
2	9902472	9902503	54.7097	45.9677	19.871	0
2	10136771	10136890	16.0336	26.3445	1.29412	2.08403
2	10137906	10138014	9.81481	7.91667	0	0
2	10185351	10185435	7.57143	20.3571	0	0
2	10231133	10231266	175.338	188.571	110	106.286
2	10231509	10231649	227.143	191.357	103.4	93.8857
2	10232883	10233105	140.378	142.5	69.3694	70.3784
2	10233222	10233422	120.84	81.225	63.14	54.56
2	10233640	10233824	297.261	302.038	174.924	153.652
2	10235049	10235413	99.5934	92.3901	40.1923	36.1099
2	10445508	10445543	54.5143	40.7143	13.2	21.2571
2	11046367	11046460	13.6774	9.19355	3.31183	0
2	11317100	11317121	222.095	149.286	14.6667	23.619
2	11463829	11464053	30.2857	24.1741	6.875	4.42857
2	11484004	11484252	10.2581	16.0887	3.10484	2
2	11484458	11484778	17.8875	15.1406	1.925	1.55
2	11493034	11493079	28.2667	19	13.6889	11.0222
2	11497986	11498636	14.6769	10.0846	1.65846	1.14462
2	11498739	11498983	12.1639	8.17623	0.631148	3.04918
2	11501139	11501334	8.69744	11.6923	0	2.54359
2	11768485	11768536	33.2549	16.7647	3.01961	4.86275
2	11897578	11897773	98.9333	106.692	68.7077	58.5026
2	11899024	11899280	284.875	297.246	167.234	151.125
2	12216561	12216799	8.90756	13.1723	0	4.16807
2	12221394	12221584	5.57895	13.5	1.62105	0
2	12221828	12221969	21.0496	12.1277	0	0
2	12222366	12222570	10.3922	18.1618	1.5098	1.21569
2	12225245	12225407	10.4691	17.5926	2.85185	1.53086
2	12225739	12225834	13.3895	15	3.24211	2.61053
2	12389060	12389145	7.48235	16.7647	1.81176	11.6706
2	12390654	12390812	8.05063	7.21519	1.94937	3.13924
2	12393810	12394002	23.1875	16.3281	3.20833	7.75
2	12518621	12518772	11.2318	9.43709	3.0596	1.64238
2	12643787	12643937	16.96	15.2	1.02667	4.96
2	12857951	12857972	121.143	13.5714	29.3333	23.619
2	12892193	12892231	22.3158	37.5	0	6.52632
2	13041292	13041333	31.0244	20.8537	11.2683	6.04878
2	13053663	13053722	21.5593	28.9831	2.61017	4.20339
2	13485467	13485550	15.3253	6.86747	0	0
2	13583676	13583915	18.6276	25.0418	7.08787	6.22594
2	13585750	13586075	5.87077	7.89231	3.31692	7.63077
2	13613487	13613574	77.977	65.5172	5.31034	14.2529
2	13689599	13689630	622.323	606.774	114.258	128
2	13717798	13717822	141.333	154.375	25.6667	20.6667
2	13749873	13749895	240.909	246.136	14	11.2727
2	13757260	13757483	12.3587	8.94619	6.90583	6.67265
2	14119091	14119266	6.05714	8.14286	0	0
2	14245735	14246031	443.338	410.169	52.027	35.1892
2	14246991	14247152	63.205	67.2671	60.2609	41.5901
2	14280849	14280910	86.8852	112.131	45.4426	36.5902
2	14281405	14281426	3260.76	3297.86	682	803.048
2	14302754	14303063	6.86084	6.45631	0.498382	0.802589
2	14456293	14456428	10.9926	6.33333	0	0
2	14459040	14459304	11.2424	5.39773	1.75	1.87879
2	14730755	14730927	19.7209	39.7674	15.2209	12.9767
2	14731186	14731360	21.931	6.55172	7.96552	17.1034
2	14733067	14733151	37.8571	57.6786	29.3333	23.619
2	14923651	14923919	33.2239	38.2836	10.3433	14.806
2	14926497	14926594	8.74227	26.4433	6.35052	2.5567
2	14934777	14934892	35.0261	47.087	10.713	8.62609
2	14960531	14960551	53	85.5	23.1	0
2	15318608	15318637	14.6207	58.9655	0	17.1034
2	15455488	15455561	23.2329	39.0411	0	0
2	15463039	15463296	41.2451	36.5953	7.19066	6.75486
2	16403161	16403275	13.0175	2.5	0	0
2	16557188	16557439	4.22311	4.54183	0.613546	1.9761
2	16603849	16604010	63.205	56.646	17.2174	21.5652
2	16630980	16631038	29.2414	19.6552	0	0
2	16763888	16764054	135.373	127.048	26.9036	35.8554
2	17017468	17017503	254.4	317.571	127.6	63.7714
2	17055554	17055771	31.2627	35.4608	4.25806	8
2	17178188	17178434	73.252	76.4634	40.065	25.2033
2	17181876	17182227	166.097	173.761	91.2593	87.6125
2	17361900	17362142	12.2645	10.5992	1.90909	3.07438
2	17368541	17368820	8.35842	2.04301	1.10394	0
2	17390836	17390947	150.883	128.378	33.2973	35.7477
2	17545204	17545515	21.8135	17.4116	1.98071	3.98714
2	17546471	17546562	9.31868	15.6593	0	5.45055
2	17583594	17583865	10.952	13.6716	4.54613	1.83026
2	17586225	17586485	14.6769	18.6346	4.73846	0.953846
2	18305326	18305522	21.6327	10.1786	4.71429	2.53061
2	18416728	18416865	7.73723	10.4015	0	1.81022
2	18423922	18424006	88.3333	50.8929	1.83333	5.90476
2	18431799	18431820	1665.71	1384.29	183.333	259.81
2	18736039	18736202	5.20245	15.7362	0.944785	3.04294
2	18921439	18921761	4.6087	5.31056	3.82609	0.770186
2	19099092	19099200	9.81481	7.91667	0	0
2	19103744	19103781	22.9189	46.2162	8.32432	20.1081
2	19120146	19120279	51.0075	38.5714	15.0526	14.9173
2	19234030	19234189	9.33333	16.1321	1.93711	1.55975
2	19471164	19471286	13.9016	21.0246	2.52459	0
2	19488191	19488257	32.1212	34.5455	2.33333	0
2	19488397	19488608	14.0664	22.9621	3.64929	3.52607
2	19854909	19855322	22.586	24.8426	11.9322	10.2082
2	19855468	19855665	25.8274	27.4873	12.5076	5.03553
2	19855742	19855985	9.59671	7.03704	3.16872	6.12346
2	19951966	19952083	12.6838	4.87179	0	0
2	20145743	20145941	6.42424	8.63636	3.88889	3.75758
2	20424238	20424366	11.5938	8.90625	0	0
2	20617823	20617905	23.2683	13.9024	3.7561	3.02439
2	20702980	20703031	108.078	67.0588	39.2549	53.4902
2	20807498	20807576	16.3077	14.6154	0	0
2	21012767	21012864	17.4845	17.6289	1.58763	2.5567
2	21024551	21024608	26.0351	5	5.40351	26.1053
2	21164893	21164951	215.655	201.466	114.172	98.3448
2	21822993	21823076	30.6506	34.3373	1.85542	0
2	22282768	22282799	20.5161	45.9677	0	0
2	22294260	22294312	28.5385	54.8077	5.92308	4.76923
2	22320506	22320527	70.6667	40.7143	14.6667	0
2	22397586	22397636	16.96	22.8	3.08	4.96
2	22616426	22616542	16.4483	19.6552	7.96552	10.6897
2	22701775	22701917	156.761	146.514	30.3662	43.662
2	22702329	22702457	389.219	389.648	122.719	67.8125
2	22882289	22882330	62.0488	34.7561	11.2683	18.1463
2	22982068	22982292	15.1429	11.4509	4.125	1.10714
2	22982430	22982677	21.4575	11.5385	3.74089	4.01619
2	22982777	22982975	13.9192	15.8333	2.33333	0
2	22984584	22984649	16.3077	26.3077	9.47692	15.2615
2	22987285	22987448	11.7055	3.49693	0	1.52147
2	23529077	23529139	23.9355	22.9839	14.9032	4
2	23530447	23530475	53	10.1786	0	0
2	23629364	23629532	17.6667	20.3571	3.66667	2.95238
2	23716225	23716278	232	215.094	124.943	107.623
2	23887578	23887662	10.0952	13.5714	3.66667	8.85714
2	23901167	23901188	262.476	325.714	36.6667	23.619
2	24046980	24047132	6.97368	5.625	1.01316	4.89474
2	24077467	24077576	23.3394	20.9174	1.41284	0
2	24123329	24123509	8.24444	11.0833	0.855556	0
2	24974578	24974755	8.38418	3.22034	1.74011	0
2	24985487	24985705	6.80734	13.0734	0.706422	2.27523
2	24986809	24987084	7.70909	5.18182	0.56	0.901818
2	24989174	24989261	14.6207	29.4828	7.08046	2.85057
2	25197516	25197670	8.25974	16.6558	0	0
2	25199021	25199085	26.5	26.7188	0	0
2	25218280	25218301	70.6667	54.2857	0	11.8095
2	25218546	25218715	6.27219	8.43195	1.82249	7.33728
2	25218841	25218898	55.7895	35	5.40351	4.35088
2	25318809	25318888	254.937	230.886	81.8734	69.0633
2	25510485	25510543	51.1724	24.569	13.2759	17.1034
2	25538502	25538526	538.833	451.25	455.583	434
2	25891003	25891064	6.95082	32.7049	0	0
2	25891792	25891813	20.1905	95	7.33333	0
2	26002852	26002873	50.4762	54.2857	7.33333	0
2	26100049	26100228	7.10615	11.1453	0.860335	2.77095
2	26103355	26103477	10.4262	9.34426	0	2.03279
2	26106316	26106336	53	114	0	12.4
2	26202813	26202956	5.93007	7.97203	3.23077	3.46853
2	26237473	26237833	61.2444	53.0417	8.98333	5.51111
2	26264835	26264858	184.348	247.826	127.217	301.913
2	26341230	26341309	50.9873	46.8987	9.74684	12.557
2	26522977	26523088	11.4595	5.13514	6.93694	6.7027
2	26554106	26554271	21.8424	17.2727	0.933333	6.01212
2	26554721	26555015	7.21088	11.6327	1.04762	1.68707
2	26817146	26817318	39.4419	33.1395	14.3256	7.2093
2	27156000	27156189	6.73016	10.5556	5.7037	2.62434
2	27229328	27229493	10.2788	5.18182	1.86667	0
2	27231100	27231162	23.9355	32.1774	0	0
2	27242850	27242905	146.473	212.455	33.6	45.0909
2	27249853	27250005	16.7368	18.75	1.01316	0
2	27250739	27250889	9.89333	11.4	2.05333	4.96
2	27251702	27251911	6.08612	2.72727	3.68421	3.55981
2	27253151	27253177	57.0769	21.9231	11.8462	0
2	27262286	27262341	15.4182	20.7273	0	0
2	27464222	27464323	12.5941	16.9307	3.0495	4.91089
2	27693300	27693365	39.1385	65.7692	2.36923	3.81538
2	28090628	28090742	27.8947	12.5	6.75439	17.4035
2	28210549	28210570	242.286	298.571	58.6667	35.4286
2	28211870	28211979	13.6147	15.6881	4.23853	4.55046
2	28223248	28223340	11.5217	9.29348	0	8.08696
2	28588454	28588597	28.1678	33.8811	6.46154	13.8741
2	28625355	28625498	28.1678	31.8881	9.69231	5.2028
2	28872875	28872898	1281.22	1189.57	515.565	571.478
2	28894944	28895111	20.3114	22.1856	2.76647	0
2	28940745	28940766	50.4762	40.7143	0	11.8095
2	29010729	29010900	32.2339	18.3333	9.00585	8.70175
2	29074170	29074260	249.689	186.833	58.1778	82.6667
2	29188756	29188834	13.5897	51.1538	0	0
2	29218913	29218994	13.0864	21.1111	1.90123	3.06173
2	29384856	29384908	16.3077	21.9231	0	0
2	29416197	29416342	11.6966	5.89655	0	0
2	29705872	29705943	17.9155	16.0563	4.33803	10.4789
2	29712182	29712401	11.6164	1.30137	2.81279	3.39726
2	29780279	29780458	152.782	156.034	28.3911	19.3966
2	29824587	29824682	8.92632	15	1.62105	0
2	30224496	30224563	22.1493	17.0149	4.59701	0
2	30502978	30503021	39.4419	19.8837	3.5814	0
2	30654385	30654492	9.90654	13.3178	0	2.31776
2	30974704	30974757	24	16.1321	0	0
2	31442605	31442763	20.1266	3.60759	2.92405	3.13924
2	31781540	31781769	6.48035	8.71179	0.672489	0
2	32075847	32076014	218.347	223.563	127.257	105.437
2	32076612	32076844	229.362	232.177	134.75	138.966
2	32077906	32078100	76.4948	74.9227	48.4227	43.4639
2	32097963	32097989	432.154	350.769	77	85.8462
2	32324904	32325168	10.4394	7.55682	2.33333	0.939394
2	32686280	32686380	14.84	19.95	1.54	7.44
2	32686508	32686754	11.2033	8.10976	3.13008	0
2	32694396	32694452	389.929	295.179	93.5	119.571
2	33158501	33158787	6.67133	6.97552	3.23077	3.46853
2	33200357	33200650	2.8942	4.86348	1.05119	0.846416
2	33202239	33202341	8.31373	13.9706	3.01961	0
2	33304069	33304091	173.455	129.545	35	124
2	33495670	33495732	27.3548	22.9839	9.93548	4
2	33585277	33585565	9.56944	7.91667	1.60417	1.72222
2	34010636	34010902	83.6842	83.5714	53.8421	50.3459
2	34171203	34171495	37.7534	38.0651	11.0753	7.64384
2	34223544	34223637	9.11828	18.3871	0	0
2	34225847	34225966	5.34454	11.9748	1.29412	4.16807
2	35027850	35027891	72.3902	62.561	15.0244	0
2	35029329	35029350	60.5714	54.2857	0	0
2	35171736	35171757	70.6667	40.7143	0	11.8095
2	35571596	35571909	5.41853	0.910543	0.984026	1.58466
3	635106	635330	5.67857	2.54464	0	0
3	635414	635471	3.7193	35	0	0
3	652144	652413	14.1859	10.5948	0.572491	1.84387
3	652637	652765	6.625	8.90625	0	0
3	1160715	1160801	41.907	19.8837	5.37209	2.88372
3	1161141	1161162	70.6667	27.1429	0	0
3	1351600	1351715	22.1217	24.7826	2.67826	2.15652
3	1625160	1625342	15.1429	6.26374	0	0
3	1629037	1629177	27.2571	14.25	5.5	7.08571
3	1629266	1629461	11.959	10.2308	3.15897	3.81538
3	1691955	1691978	101.391	99.1304	80.3478	97.0435
3	1807308	1807581	185.597	169.121	89.6923	91.7509
3	1810548	1810832	156.761	149.525	70.493	66.3662
3	1891419	1891522	12.3495	27.6699	2.99029	0
3	1914557	1914695	110.609	119.783	51.3333	75.4783
3	2066180	2066303	12.065	6.95122	1.25203	6.04878
3	2702730	2702883	22.1699	24.2157	3.01961	6.48366
3	2783893	2783916	55.3043	37.1739	6.69565	0
3	2944380	2944402	96.3636	90.6818	21	0
3	3944434	3944578	23.5556	25.7292	4.27778	3.44444
3	3956095	3956333	12.4706	16.7647	4.52941	1.04202
3	4097266	4097444	7.14607	4.80337	1.73034	2.78652
3	4512545	4512714	7.52663	3.37278	3.64497	2.93491
3	4816076	4816350	3.09489	4.16058	0	0
3	4827136	4827244	13.7407	2.63889	1.42593	2.2963
3	4850839	4851096	10.7237	5.54475	1.79767	1.92996
3	4889319	4889378	43.1186	4.83051	2.61017	4.20339
3	4902622	4902846	10.4107	11.4509	1.375	4.42857
3	4903073	4903492	7.08353	8.16229	3.30788	0.591885
3	5024843	5025062	131.653	124.932	40.7854	38.5023
3	5117526	5117819	16.6416	18.4812	2.62799	1.69283
3	5117945	5118106	10.5342	14.1615	2.86957	1.54037
3	5118185	5118324	15.2518	22.554	3.32374	7.13669
3	5118869	5119080	7.03318	6.75355	0.729858	1.17536
3	5159486	5159572	14.7907	13.2558	10.7442	5.76744
3	5215835	5215976	10.5248	2.02128	1.0922	1.75887
3	5437254	5437413	9.33333	5.37736	0	0
3	5439186	5439245	32.339	33.8136	2.61017	12.6102
3	5547175	5547270	13.3895	6	4.86316	5.22105
3	5548869	5548890	60.5714	40.7143	7.33333	23.619
3	5656869	5656890	60.5714	40.7143	0	0
3	5797878	5798051	7.3526	8.23699	0	0
3	5940078	5940124	36.8696	61.9565	10.0435	10.7826
3	6148860	6148927	18.9851	25.5224	6.89552	3.70149
3	6541671	6541692	999.429	814.286	36.6667	23.619
3	6685873	6685903	42.4	47.5	10.2667	8.26667
3	6728038	6728219	14.0552	9.44751	3.40331	1.37017
3	6757037	6757069	46.375	35.625	9.625	0
3	6824326	6824441	18.4348	29.7391	0	2.15652
3	6949661	6949691	42.4	38	0	0
3	7367346	7367441	24.5474	24	9.72632	7.83158
3	7367522	7367555	70.6667	51.8182	9.33333	7.51515
3	7408256	7408435	2.36872	12.7374	0	0
3	7618763	7618950	13.6043	12.1925	5.76471	1.3262
3	7619508	7619584	8.36842	22.5	0	0
3	7799970	7800084	16.7368	25	8.10526	4.35088
3	7858869	7859091	24.8288	30.8108	5.54955	4.46847
3	8139040	8139061	40.381	95	0	0
3	8352629	8352781	8.36842	3.75	1.01316	0
3	8352955	8353091	14.0294	10.4779	2.26471	0
3	8353179	8353306	6.67717	8.97638	0	0
3	8566061	8566103	282.667	339.286	14.6667	47.2381
3	8886248	8886295	40.5957	54.5745	9.82979	21.1064
3	8888468	8888589	106.876	84.7934	38.1818	47.1405
3	9049880	9050025	7.31034	5.89655	0	0
3	9051656	9051905	10.2169	3.43373	0	0
3	9068652	9068706	19.6296	15.8333	14.2593	9.18519
3	9070457	9070479	57.8182	77.7273	28	22.5455
3	9281624	9281678	15.7037	36.9444	2.85185	9.18519
3	9412233	9412491	4.93023	6.62791	2.3876	0
3	9419544	9419639	11.1579	15	0	0
3	9595199	9595225	40.7692	43.8462	11.8462	0
3	9711425	9711497	17.6667	11.875	2.13889	3.44444
3	9808451	9808715	175.864	158.693	87.5	87.3636
3	9808928	9809257	86.9909	93.5562	29.4894	41.459
3	9811601	9811924	159.492	154.412	88.6811	89.065
3	9900277	9900385	5.88889	18.4722	7.12963	6.88889
3	9958162	9958185	101.391	111.522	0	0
3	10008226	10008247	40.381	54.2857	0	0
3	10107849	10107876	47.1111	31.6667	28.5185	0
3	10375625	10375820	7.61026	2.92308	0	1.27179
3	10932598	10932787	17.9471	10.5556	0.814815	1.31217
3	11163920	11163996	13.9474	26.25	0	0
3	11191640	11191983	53.7726	47.3615	15.2653	20.9679
3	11230792	11231121	36.7295	31.1854	3.74468	3.0152
3	11235461	11235510	328.816	366.429	81.7143	50.6122
3	11239192	11239213	50.4762	67.8571	0	11.8095
3	11699926	11700338	10.2913	6.91748	0	0.601942
3	11957721	11957884	5.20245	6.99387	0	1.52147
3	11958405	11958450	37.6889	12.6667	3.42222	0
3	12319954	12320030	16.7368	22.5	12.1579	9.78947
3	12341873	12341980	7.92523	10.6542	0	0
3	12342414	12342611	4.30457	10.1269	0	0
3	12448089	12448211	6.95082	9.34426	5.04918	2.03279
3	12497228	12497334	8	13.4434	0	0
3	12498285	12498591	6.23529	8.38235	2.01307	1.62092
3	12660316	12660572	72.0469	71.25	29.4766	30.0312
3	12660745	12661019	17.7956	10.4015	6.74453	7.24088
3	12679989	12680117	8.28125	8.90625	4.8125	7.75
3	12680516	12680633	16.3077	14.6154	2.63248	2.11966
3	12716761	12716800	21.7436	43.8462	0	0
3	12782541	12782668	13.3543	13.4646	1.2126	0
3	12870953	12871004	29.098	16.7647	6.03922	4.86275
3	12872108	12872365	8.24903	3.32685	1.19844	2.89494
3	12909191	12909392	11.602	9.92537	1.53234	2.46766
3	12961623	12962162	7.4731	6.34508	3.14286	1.84045
3	13163500	13163549	21.6327	17.449	3.14286	0
3	13250794	13250934	12.1143	6.10714	6.6	0
3	13251276	13251308	53	26.7188	14.4375	7.75
3	13285666	13285698	205.375	240.469	67.375	54.25
3	13363073	13363250	52.7006	80.5085	6.96045	8.40678
3	13363431	13363592	97.441	72.5776	13.3913	18.4845
3	13363730	13363949	23.2329	50.7534	5.62557	6.79452
3	13364960	13365380	20.1905	30.5357	2.56667	2.95238
3	13365844	13366176	40.8675	36.9127	12.0602	8.96386
3	13468634	13468849	25.6372	14.5814	7.16279	9.22791
3	13469009	13469290	49.0391	39.5552	3.8363	4.41281
3	13469376	13469600	14.1964	7.63393	3.4375	0
3	13481942	13482137	103.282	112.538	13.4256	10.1744
3	13645451	13645579	92.75	111.328	21.6562	34.875
3	13760042	13760224	16.3077	18.7912	0.846154	1.36264
3	13832677	13832754	13.7662	11.1039	6	9.66234
3	13832937	13833087	14.1333	20.9	2.05333	0
3	13854332	13854545	167.211	155.211	105.559	84.9953
3	13856390	13856537	57.6871	44.5918	44	38.8027
3	13993734	13993764	98.9333	161.5	0	8.26667
3	13994926	13995068	119.437	116.408	45.5493	41.9155
3	13995203	13995650	5.69128	5.73826	1.7226	2.21924
3	14336960	14337010	504.56	450.3	286.44	277.76
3	14575086	14575164	154.923	186.346	73.0513	69.9487
3	14665938	14665992	15.7037	36.9444	17.1111	13.7778
3	15029563	15029685	31.2787	37.377	5.04918	4.06557
3	15029887	15030219	11.494	13.7349	3.71084	5.22892
3	15051144	15051311	161.222	148.473	59.9401	49.006
3	15705984	15706188	15.5882	19.5588	2.26471	2.43137
3	15706455	15706546	30.2857	25.0549	5.07692	0
3	15706634	15706700	16.0606	17.2727	7	11.2727
3	15733553	15733892	10.6313	10.0885	1.81711	1.46313
3	15858609	15858685	44.6316	45	16.2105	3.26316
3	15881300	15881392	13.8261	18.587	1.67391	0
3	16105263	16105408	144.745	127.759	33.9862	35.9172
3	16605356	16605591	4.51064	10.9149	1.31064	0
3	16863653	16863765	15.1429	20.3571	1.375	0
3	16867458	16867576	14.3729	2.41525	0	0
3	16867801	16867913	9.46429	15.2679	0	4.42857
3	16868003	16868368	17.4247	9.36986	1.68767	2.03836
3	16868569	16868655	22.186	16.5698	3.5814	0
3	16868743	16868870	10.0157	17.9528	1.2126	7.81102
3	16868959	16869096	40.2336	33.2847	3.37226	7.24088
3	16870249	16870799	5.78182	7.25455	1.12	2.70545
3	17770006	17770131	11.872	2.28	2.464	0
3	17903211	17903310	17.1313	20.1515	0	0
3	17910418	17910505	21.931	9.82759	0	0
3	17910915	17911047	8.0303	10.7955	1.16667	0
3	18588348	18588502	33.039	35.1623	6	11.2727
3	18588881	18589116	17.1404	23.0426	5.89787	7.38723
3	18653092	18653143	394.902	357.647	99.6471	102.118
3	18661378	18661471	43.3118	52.0968	4.96774	13.3333
3	18884920	18885318	35.6884	40.8166	10.8342	10.593
3	19634573	19634636	53.8413	108.571	26.8889	35.4286
3	19961166	19961203	51.5676	23.1081	12.4865	6.7027
3	20020095	20020164	30.7246	12.3913	4.46377	7.18841
3	20812873	20812984	21.009	15.4054	1.38739	0
3	20867935	20868194	77.7606	71.5251	13.6757	9.57529
3	20977912	20978215	10.495	10.3465	3.0495	4.09241
3	21011400	21011553	9.69935	7.45098	0	0
3	21177729	21177794	29.3538	21.9231	4.73846	3.81538
3	21229168	21229263	15.6211	21	0	0
3	21254620	21254641	625.905	597.143	278.667	259.81
3	21681611	21681634	55.3043	49.5652	0	0
3	21742492	21742559	34.806	21.2687	4.59701	3.70149
3	21970539	21970637	10.8163	17.449	1.57143	12.6531
3	22380316	22380352	424	403.75	124.056	110.222
3	22407552	22407697	7.31034	5.89655	1.06207	1.71034
3	22491105	22491381	11.5217	10.3261	1.11594	1.7971
3	22491573	22491813	7.06667	7.125	1.28333	1.03333
3	22491925	22492026	14.6931	11.2871	3.0495	2.45545
3	22533985	22534144	6.66667	10.7547	0	1.55975
3	22623803	22623891	14.4545	12.9545	0	0
3	22822020	22822081	62.5574	23.3607	2.52459	12.1967
3	22909989	22910111	460.492	469.549	140.115	81.3115
3	22963080	22963139	17.9661	19.322	10.4407	4.20339
3	23112553	23112724	13.6374	5	1.80117	0
3	23382592	23382678	22.186	23.1977	8.95349	8.65116
3	23412811	23412882	14.9296	20.0704	0	0
3	23470934	23471120	13.6774	9.19355	0.827957	0
3	23672932	23673156	93.6964	94.1518	21.3125	26.5714
3	23675036	23675141	173.638	138.429	35.2	49.6
3	23921516	23921636	22.9667	14.25	5.13333	4.13333
3	23922202	23922789	16.6133	17.9642	1.83646	1.26746
3	23922868	23923030	19.6296	24.6296	0.950617	3.06173
3	24027518	24027663	10.2345	7.86207	1.06207	3.42069
3	24027753	24027960	5.12077	6.88406	0	4.79227
3	24568565	24568734	5.01775	6.74556	4.55621	2.93491
3	24612531	24612587	18.9286	15.2679	0	0
3	24740003	24740110	83.215	47.9439	0	0
3	25108247	25108362	9.21739	7.43478	0	0
3	25178272	25178556	14.1831	13.0458	2.71127	6.11268
3	25216248	25216269	212	203.571	0	0
3	25529304	25529627	3.28173	4.41176	3.33746	0
3	25617216	25617239	110.609	111.522	0	32.3478
3	25872104	25872231	46.7402	69.5669	4.85039	1.95276
3	26055378	26055435	18.5965	15	0	4.35088
3	26059389	26059523	20.5672	19.1418	8.04478	12.9552
3	26071505	26071785	15.1429	19.3393	2.2	4.42857
3	26071924	26071972	110.417	95	3.20833	5.16667
3	26072092	26072255	35.1166	47.2086	2.83436	3.04294
3	26124394	26124519	8.48	6.84	1.232	5.952
3	26124648	26124672	17.6667	83.125	6.41667	0
3	26323135	26323170	36.3429	40.7143	17.6	14.1714
3	26358409	26358803	11.8376	5.7868	0.781726	1.25888
3	26358915	26359022	13.8692	2.66355	2.8785	4.63551
3	26459102	26459160	212	211.293	39.8276	34.2069
3	27620476	27620664	7.89362	3.03191	1.6383	1.31915
3	27736556	27736579	46.087	37.1739	13.3913	32.3478
3	28021919	28022230	3.40836	8.24759	1.98071	3.18971
3	28022384	28022510	20.1905	9.04762	3.66667	1.96825
3	28075634	28075742	45.1481	23.75	5.7037	4.59259
3	28087389	28087600	17.0806	17.5592	2.18957	3.52607
3	28822581	28822761	5.88889	4.75	0.855556	1.37778
3	28827544	28827810	5.57895	4.28571	0.578947	0
3	29049010	29049038	60.5714	142.5	38.5	17.7143
3	29179556	29179779	5.70404	5.11211	0	0
3	29750816	29751006	5.57895	21	9.72632	14.3579
3	30024928	30025109	9.37017	9.44751	0	0
3	30075653	30075673	84.8	42.75	7.7	24.8
3	30526844	30526920	36.2632	30	4.05263	3.26316
3	30586896	30586924	439.143	386.786	66	106.286
3	30639562	30639969	5.72973	4.20147	0	0.609337
3	30724569	30724679	21.2	28.5	14	2.25455
3	31042130	31042257	10.0157	4.48819	1.2126	0
3	31070144	31070166	57.8182	38.8636	14	11.2727
3	31182768	31182825	74.386	50	56.7368	21.7544
3	31189048	31189138	49.4667	34.8333	35.9333	13.7778
3	31532872	31532906	18.7059	58.6765	9.05882	7.29412
3	31649942	31650020	0	29.2308	1.97436	0
3	31650382	31650706	5.88889	7.03704	1.42593	0
3	31659142	31659212	12.1143	20.3571	0	0
3	31812197	31812262	1545.97	1460.08	52.1231	30.5231
3	31814753	31814913	49.025	48.0937	40.425	32.55
3	31815019	31815145	62.254	47.5	30.5556	39.3651
3	31818077	31818157	26.5	28.5	1.925	6.2
3	32092089	32092111	385.455	310.909	14	78.9091
3	32398844	32398895	33.2549	50.2941	18.1176	9.72549
3	32399477	32399499	96.3636	77.7273	14	33.8182
3	32410459	32410509	504.56	461.7	289.52	282.72
3	32438485	32438508	2654.61	2899.57	341.478	323.478
3	32439449	32439472	2359.65	2565	314.696	291.13
3	32440385	32440408	2654.61	2899.57	341.478	323.478
3	32572993	32573063	18.1714	12.2143	13.2	3.54286
3	32608941	32609259	16.6667	11.6509	1.45283	2.33962
3	32811517	32811649	32.1212	41.0227	9.33333	13.1515
3	32811767	32811996	18.5153	17.4236	0.672489	2.16594
3	32921941	32922098	10.8025	7.26115	1.96178	4.73885
3	32963512	32963623	28.6486	30.8108	4.16216	15.6396
3	33021532	33021590	40.2069	29.4828	2.65517	0
3	33021718	33021976	22.186	26.5116	2.9845	4.8062
3	33022085	33022836	15.2437	12.1438	2.87084	2.64181
3	33572263	33572286	562.261	446.087	227.652	204.87
3	33800342	33800466	30.7742	27.5806	4.96774	4
3	34319269	34319405	14.0294	8.38235	3.39706	3.64706
3	34694875	34695199	9.16049	8.7963	0.475309	0
3	34695326	34695433	9.90654	7.99065	0	2.31776
3	34695558	34695681	13.7886	6.95122	1.25203	0
3	34695922	34696040	23.3559	12.0763	6.52542	4.20339
3	34726926	34726997	14.9296	16.0563	2.16901	0
3	34991716	34991846	13.0462	10.9615	1.18462	1.90769
3	35020289	35020520	26.6147	23.4416	3.33333	3.22078
3	35020595	35020633	44.6316	7.5	4.05263	0
3	35059280	35059315	551.2	537.429	294.8	389.714
3	35261609	35261630	100.952	54.2857	29.3333	59.0476
3	35271963	35272074	26.7387	20.5405	6.93694	8.93694
3	35334789	35334865	834.053	911.25	109.421	101.158
3	36285139	36285164	93.28	148.2	24.64	0
4	1151830	1151914	12.619	13.5714	0	0
4	1746810	1746976	14.0482	18.8855	2.78313	8.96386
4	1747162	1747313	16.8477	11.3245	4.07947	3.28477
4	1750776	1751092	10.0633	10.8228	1.46203	3.92405
4	1751209	1751389	23.5556	25.3333	1.71111	5.51111
4	1752777	1752946	3.76331	16.8639	0.911243	0
4	1753306	1753460	6.88312	5.55195	1	1.61039
4	1866147	1866174	86.3704	84.4444	0	0
4	2018203	2018402	10.6533	18.6181	3.86935	1.24623
4	2018481	2018624	32.6154	31.8881	6.46154	1.73427
4	2113803	2113829	73.3846	98.6538	29.6154	28.6154
4	2153875	2154111	68.2712	78.4958	25.4492	27.322
4	2634240	2634523	22.4735	26.1837	7.61837	7.0106
4	2634954	2635069	22.1217	29.7391	4.01739	10.7826
4	2635160	2635319	56	71.6981	11.6226	7.79874
4	2640404	2640566	35.3333	28.1481	4.75309	7.65432
4	2723612	2723632	646.6	498.75	269.5	186
4	2867599	2867714	14.7478	9.91304	1.33913	0
4	3167371	3167412	46.5366	69.5122	0	0
4	3187058	3187157	186.303	224.545	24.8889	20.0404
4	3187997	3188100	41.165	49.8058	2.99029	7.2233
4	3189453	3189754	33.8073	27.4585	7.16279	8.2392
4	3740592	3740622	381.6	351.5	123.2	115.733
4	3762981	3763111	88.0615	87.6923	28.4308	26.7077
4	3798852	3798881	65.7931	39.3103	5.31034	0
4	3820247	3820732	57.2619	57.5876	25.7196	27.6124
4	3822123	3822321	9.63636	8.63636	2.33333	1.25253
4	3822436	3822645	19.2727	21.8182	5.89474	7.11962
4	3822780	3822941	11.8509	10.6211	1.91304	4.62112
4	4128538	4128562	123.667	154.375	12.8333	20.6667
4	4567624	4567764	13.6286	6.10714	3.3	5.31429
4	4568541	4568611	15.1429	12.2143	2.2	0
4	4573828	4574140	46.8846	32.8846	11.8462	11.9231
4	4588136	4588393	16.4981	14.4163	1.19844	1.92996
4	4600937	4601064	23.3701	33.6614	4.85039	1.95276
4	4605883	4606107	6.625	11.4509	0	1.10714
4	4606584	4606683	12.8485	14.3939	1.55556	2.50505
4	4707084	4707302	5.83486	10.4587	0	0
4	4716008	4716048	503.5	562.875	61.6	130.2
4	4719908	4720240	8.3012	7.7259	0.463855	2.24096
4	4720340	4720961	7.16908	6.88406	2.72786	1.59742
4	4721050	4721263	27.8685	26.7606	2.16901	3.49296
4	5086622	5086735	196.991	171.504	53.1504	43.8938
4	5501919	5502145	16.885	12.6106	2.72566	1.09735
4	6232739	6232922	82.2514	84.0984	12.623	9.48634
4	6936195	6936436	6.15768	11.8257	0.639004	0
4	6952767	6952857	47.1111	53.8333	6.84444	13.7778
4	7067764	7067822	365.517	289.914	116.828	115.448
4	7211769	7211807	530	592.5	64.8421	137.053
4	7418968	7419108	178.686	173.036	95.7	97.4286
4	7419938	7420113	226.537	211.714	137.28	111.954
4	8153071	8153207	453.618	437.978	131.353	85.7059
4	8197575	8197686	59.2072	61.6216	5.54955	4.46847
4	8201150	8201364	83.215	107.874	12.9533	10.4299
4	8340809	8340924	36.8696	24.7826	20.087	15.0957
4	8544942	8545028	212	248.547	96.6977	89.3953
4	8601237	8601346	418.165	420.963	132.807	68.2569
4	9015277	9015401	23.9355	20.6855	8.69355	4
4	9071406	9071548	10.4507	14.0493	1.08451	0
4	9098570	9098635	1545.97	1460.08	52.1231	30.5231
4	9101151	9101514	42.6336	40.8264	29.697	28.6942
4	9115434	9115467	89.9394	120.909	14	15.0303
4	9135091	9135164	136.493	163.973	35.863	47.5616
4	9143103	9143605	291.394	270.239	65.3426	56.3187
4	9174302	9174467	21.8424	17.2727	8.4	3.00606
4	9175349	9175439	261.467	196.333	61.6	85.4222
4	9182460	9182622	427.926	431.019	89.358	104.099
4	9183083	9183356	29.5092	31.3187	11.8462	9.08425
4	9203773	9203903	75.0154	78.9231	72.2615	49.6
4	9571062	9571396	39.988	40.1048	17.0599	20.0479
4	10639981	10640005	123.667	166.25	19.25	10.3333
4	11052103	11052138	1962.51	1978.71	409.2	481.829
4	11301275	11301589	6.07643	8.16879	0.490446	3.15924
4	11370964	11371062	32.449	43.6224	6.28571	5.06122
4	11406973	11407090	14.4957	12.1795	5.26496	6.35897
4	11548820	11548937	16.3077	19.4872	1.31624	0
4	11658611	11658646	78.7429	40.7143	17.6	7.08571
4	11662335	11662460	144.16	102.6	36.96	29.76
4	11662754	11662902	419.703	400.541	125.905	77.0811
4	11672862	11673019	55.3631	56.2739	21.5796	20.535
4	11739049	11739103	1166	1277.22	154	142.37
4	11785951	11786174	123.587	109.91	60.0807	52.2691
4	11787488	11787687	261.005	234.874	162.513	148.302
4	11788930	11789287	126.487	130.126	66	65.9944
4	11789521	11789805	114.211	109.384	43.3803	38.4225
4	11808426	11808571	305.572	279.103	181.614	155.641
4	11808927	11808974	460.085	485.106	235.915	216.34
4	11810757	11811027	46.3259	36.9444	21.1037	19.2889
4	12066282	12066740	6.01747	7.46725	2.01747	1.08297
4	12066823	12066954	12.9466	13.0534	1.17557	1.89313
4	12237690	12237721	27.3548	36.7742	0	24
4	12325875	12325911	465.222	443.333	72.7222	82.6667
4	12483177	12483227	279.84	262.2	110.88	94.24
4	12614629	12614797	6.30952	10.1786	0.916667	0
4	12616081	12616406	3.26154	4.38462	0	0
4	12622621	12622861	29.15	32.0625	4.49167	3.1
4	12627448	12627809	18.205	20.5263	3.83934	6.18283
4	12630025	12630089	23.1875	22.2656	4.8125	0
4	12631940	12632061	15.7686	9.42149	3.81818	2.04959
4	12962095	12962263	21.4524	15.2679	2.75	1.47619
4	13170742	13170911	10.0355	10.1183	0.911243	0
4	14090234	14090256	57.8182	38.8636	28	45.0909
4	14216008	14216095	17.0575	13.1034	1.77011	0
4	15053031	15053204	8.57803	6.5896	0	0
4	15558539	15558570	205.161	193.065	89.4194	80
4	15567457	15567483	244.615	230.192	106.615	95.3846
4	15585955	15585977	202.364	155.455	42	45.0909
4	15730255	15730286	205.161	193.065	89.4194	80
4	15748606	15748628	202.364	155.455	42	45.0909
4	15824349	15824437	19.2727	38.8636	1.75	16.9091
4	16408676	16408788	17.0357	5.08929	5.5	2.21429
4	16429571	16429612	41.3659	27.8049	0	6.04878
4	16490155	16490177	77.0909	38.8636	0	0
4	16710968	16711079	19.0991	17.973	0	2.23423
4	16810731	16810800	15.3623	28.913	4.46377	10.7826
4	16814757	16814897	37.8571	46.8214	9.9	23.0286
4	16876445	16876681	11.678	18.1144	1.30508	2.10169
4	16880310	16880537	3.73568	5.02203	0	0
4	16880689	16880835	5.80822	23.4247	0	0
4	16881642	16881723	15.7037	10.5556	0	0
4	16881953	16882107	26.1558	31.461	5	4.83117
4	16882267	16882381	18.5965	17.5	4.05263	4.35088
4	16883306	16883669	23.3609	19.6281	2.54545	0.683196
4	16883820	16884001	9.37017	11.0221	0	0
4	16884346	16885753	17.629	19.8507	1.20398	1.93888
4	16886020	16886376	6.55056	7.20506	0	1.39326
4	16887681	16887773	18.4348	40.2717	5.02174	2.69565
4	16893052	16893150	15.1429	11.6327	0	0
4	16893574	16893687	31.8938	40.354	4.0885	6.58407
4	16895200	16895298	8.65306	20.3571	0	2.53061
4	16945200	16945356	59.7949	65.7692	7.89744	20.6667
4	16945456	16945846	18.4821	19.7308	2.36923	1.27179
4	16945925	16946287	23.4254	19.6823	2.55249	0.685083
4	16946383	16946575	20.9792	13.3594	0.802083	0
4	16949516	16949642	13.4603	22.619	0	1.96825
4	16977920	16978096	32.5227	30.767	10.5	9.86364
4	17031043	17031156	5.62832	12.6106	0	0
4	17395912	17396009	13.1134	8.81443	1.58763	2.5567
4	17446025	17446251	22.5133	21.4381	2.04425	6.58407
4	17558103	17558315	10	8.06604	2.17925	3.50943
4	17673651	17673858	12.2899	11.0145	0.743961	1.19807
4	18286163	18286220	18.5965	15	5.40351	0
4	18345902	18346035	28.6917	17.1429	6.94737	3.72932
4	18346946	18346966	53	57	46.2	24.8
4	18422350	18422497	12.9796	7.7551	0	1.68707
4	18423263	18423394	67.9695	39.1603	4.70229	1.89313
4	18425666	18425764	6.4898	14.5408	3.14286	2.53061
4	18432062	18432277	2.95814	13.2558	0	1.15349
4	18432357	18432609	5.88889	9.04762	1.22222	0
4	18432703	18432870	5.07784	6.82635	2.76647	1.48503
4	18435516	18435661	8.77241	7.86207	1.06207	0
4	19191929	19192055	25.2381	11.3095	7.33333	1.96825
4	19192189	19192257	15.5882	16.7647	9.05882	10.9412
4	19318945	19319048	18.5243	13.835	8.97087	7.2233
4	19359508	19359540	66.25	62.3437	0	7.75
4	19449663	19449947	8.95775	15.0528	1.08451	0.873239
4	19451940	19452097	6.75159	10.8917	0.980892	1.57962
4	19471847	19471959	17.0357	20.3571	1.375	0
4	19486578	19486600	96.3636	90.6818	28	22.5455
4	19508131	19508358	2.80176	8.78855	0.678414	1.09251
4	19510056	19510280	12.3036	7.63393	1.375	1.10714
4	19682631	19682685	15.7037	26.3889	2.85185	0
4	19919967	19920105	12.2899	10.3261	2.23188	0
4	20396778	20396844	64.2424	95	44.3333	26.303
4	20691519	20691544	42.4	34.2	0	0
4	20691650	20691793	10.3776	3.98601	1.07692	1.73427
4	20892295	20892523	3.7193	10	1.35088	2.17544
4	20985401	20985819	11.1579	10.2273	3.31579	5.33971
4	20986358	20986514	32.6154	32.8846	5.92308	11.1282
4	21553824	21553855	27.3548	36.7742	9.93548	8
4	21698985	21699005	53	85.5	15.4	0
4	21826524	21826592	77.9412	58.6765	2.26471	25.5294
4	21844129	21844320	5.54974	5.96859	0	0
4	21859355	21859808	154.905	157.914	83.9691	85.404
4	21860166	21860686	178.569	170.452	92.4	97.7692
4	22195723	22195909	6.83871	9.19355	2.48387	0
4	22224821	22224899	19.0256	40.1923	7.89744	3.17949
4	22311405	22311535	8.15385	10.9615	5.92308	3.81538
4	22402931	22403016	14.9647	16.7647	1.81176	2.91765
4	22427015	22427040	271.36	364.8	129.36	69.44
4	22651467	22651594	8.34646	8.97638	1.2126	3.90551
4	23051548	23051594	50.6957	55.7609	10.0435	5.3913
4	23052130	23052347	12.7005	9.19355	2.12903	0
4	23364739	23364969	7.37391	6.19565	0	2.15652
4	23554114	23554156	30.2857	27.1429	3.66667	5.90476
4	23554268	23554415	5.76871	9.69388	4.19048	1.68707
4	23557354	23557629	8.48	8.29091	3.92	1.80364
4	23836045	23836204	6.66667	10.7547	1.93711	7.79874
4	24064753	24064860	11.8879	5.3271	4.31776	4.63551
4	24065551	24065713	2.61728	10.5556	0	1.53086
4	24066096	24066213	9.05983	12.1795	1.31624	4.23932
4	24067454	24067564	17.3455	2.59091	7	6.76364
4	24110880	24111024	25.0278	15.8333	9.625	1.72222
4	24277667	24277807	7.57143	8.14286	1.1	0
4	24278214	24278336	10.4262	21.0246	1.2623	10.1639
4	24416821	24417065	13.9016	11.6803	1.2623	1.01639
4	24417160	24417355	8.69744	13.1538	0	0
4	24417992	24418263	3.91144	4.20664	0	0
4	24425534	24425654	38.8667	28.5	21.8167	16.5333
4	24454098	24454138	37.1	35.625	3.85	6.2
4	24502938	24503030	13.8261	21.6848	6.69565	10.7826
4	24628980	24629256	120.594	102.228	60.2609	53.913
4	24828047	24828088	36.1951	48.6585	15.0244	30.2439
4	25317040	25317061	90.8571	67.8571	44	11.8095
4	25489769	25489810	134.439	173.78	22.5366	18.1463
4	26324223	26324666	14.3567	9.00677	1.39052	2.23928
4	26356435	26356456	615.81	515.714	520.667	496
4	26441578	26441616	33.4737	15	0	0
4	26758872	26758919	27.0638	30.3191	0	5.2766
4	26773506	26773936	5.42326	8.61628	2.86512	1.73023
4	26774036	26774270	7.24786	4.87179	0	1.05983
4	27120802	27120826	79.5	35.625	6.41667	10.3333
4	27210385	27210696	8.18006	14.6624	3.46624	3.98714
4	27210776	27211167	7.59079	8.7468	1.96931	0
4	27662213	27662450	9.83966	8.41772	3.89873	3.13924
4	27848726	27848751	50.88	57	6.16	9.92
4	27877648	27877723	113.067	117.8	10.2667	9.92
4	27902149	27902329	5.88889	7.91667	1.71111	0
4	28149669	28149940	8.60517	5.2583	0	0
4	28242542	28242656	9.29825	10	0	0
4	28303297	28303347	156.88	222.3	27.72	39.68
4	28506345	28506586	30.7884	31.9295	10.2241	9.26141
4	28873132	28873216	25.2381	16.9643	3.66667	17.7143
4	29614442	29614580	18.4348	22.7174	2.23188	3.5942
4	29614672	29614967	7.90508	10.6271	2.61017	2.52203
4	29665096	29665174	76.1026	91.3462	15.7949	12.7179
4	29666909	29670016	142.948	143.83	0.198262	0.0798198
4	29688953	29689109	69.3077	67.5962	14.8077	25.4359
4	29766935	29767152	254.009	261.359	156.839	132.571
4	29785563	29785667	10.1923	13.7019	5.92308	7.15385
4	30894323	30894344	90.8571	81.4286	44	0
4	30951093	30951120	54.963	10.5556	0	9.18519
4	31442704	31442757	1196	1301.32	159.811	149.736
4	31550964	31551084	8.83333	7.125	2.56667	8.26667
4	31631589	31631611	279.455	168.409	42	33.8182
4	31713479	31713561	12.9268	17.378	11.2683	9.07317
4	31716566	31716648	15.5122	10.4268	0	3.02439
4	31805415	31805635	3.85455	6.47727	0	1.12727
4	31806906	31807019	11.2566	5.04425	4.0885	2.19469
4	31868026	31868163	30.9489	43.6861	3.37226	7.24088
4	31964432	31964598	77.9036	56.6566	35.253	26.8916
4	32622486	32622508	115.636	207.273	70	45.0909
4	32799560	32799661	14.6931	22.5743	3.0495	2.45545
4	32814143	32814394	7.60159	6.81275	3.06773	1.9761
4	32841757	32841927	6.23529	8.38235	1.81176	1.45882
4	32844570	32844692	8.68852	7.0082	0	0
4	32856410	32856441	34.1935	36.7742	4.96774	8
4	32857873	32857902	43.8621	58.9655	21.2414	25.6552
4	32897609	32897743	33.2239	36.1567	3.44776	1.85075
4	32978285	32978425	9.08571	18.3214	1.1	5.31429
4	33112065	33112086	403.81	502.143	80.6667	70.8571
4	33324589	33324617	45.4286	30.5357	0	0
4	33901856	33902022	14.0482	10.3012	2.78313	1.49398
4	34088266	34088530	8.83333	6.47727	2.91667	0.939394
4	34096610	34096704	29.3191	45.4787	9.82979	5.2766
4	34133727	34134017	14.6207	12.7759	1.06207	1.71034
4	34134240	34134429	5.60847	10.5556	0	0
4	34378248	34378420	6.16279	11.5988	1.7907	1.44186
4	34909255	34909351	13.25	8.90625	3.20833	2.58333
4	35061702	35061850	18.6216	17.3311	3.12162	0
4	35097251	35097291	26.5	28.5	0	0
4	35115295	35115533	8.90756	8.38235	3.23529	3.12605
4	35244900	35244928	1794.43	1913.57	616	602.286
5	14908	15265	58.7899	63.8655	28.0392	25.0084
5	15413	15608	156.554	146.154	84.5026	71.2205
5	16162	16414	94.2222	91.6071	46.4444	55.1111
5	149983	150169	6.83871	18.3871	1.65591	5.33333
5	664965	665059	9.02128	15.1596	3.2766	2.6383
5	1387000	1387158	79.1646	81.1709	69.2025	67.4937
5	1513302	1513464	6.54321	10.5556	2.85185	1.53086
5	1640093	1640179	39.4419	53.0233	3.5814	5.76744
5	1970113	1970242	9.86047	4.4186	2.3876	3.84496
5	2345931	2346204	5.4359	13.5714	0.564103	1.81685
5	2604937	2604958	70.6667	13.5714	0	11.8095
5	2973754	2974001	7.7247	5.76923	2.49393	2.0081
5	2974807	2975097	4.38621	11.7931	4.24828	5.13103
5	2975845	2976072	5.60352	8.78855	0.678414	0
5	3165595	3166099	18.5079	15.8333	2.75	3.93651
5	3169329	3169434	14.1333	40.7143	2.93333	2.3619
5	3169579	3169758	3.55307	7.96089	0.860335	0
5	3231979	3232069	21.2	12.6667	5.13333	16.5333
5	3409859	3409879	1028.2	912	508.2	421.6
5	3615084	3615110	57.0769	43.8462	0	0
5	3625382	3625475	25.0753	39.8387	13.2473	2.66667
5	3626021	3626125	32.6154	38.3654	14.8077	4.76923
5	3662150	3662211	13.9016	23.3607	2.52459	0
5	3662600	3662709	11.6697	15.6881	1.41284	4.55046
5	4208473	4208494	50.4762	81.4286	14.6667	11.8095
5	4695808	4695983	10.9029	3.25714	2.64	1.41714
5	4696084	4696213	9.86047	19.8837	4.77519	3.84496
5	4710212	4710248	29.4444	71.25	0	0
5	4827466	4827620	8.25974	3.7013	2	3.22078
5	4843959	4843981	212	129.545	21	33.8182
5	5036852	5036876	53	95	0	10.3333
5	5114403	5114467	175.562	195.937	14.4375	15.5
5	5148980	5149334	4.79096	4.02542	0.870056	0
5	5151189	5151326	295.562	276.679	88.8029	61.5474
5	5152310	5152439	16.4341	19.8837	0	0
5	5189268	5189290	501.091	570	42	45.0909
5	5610246	5610290	33.7273	45.3409	10.5	0
5	5954128	5954154	57.0769	10.9615	5.92308	0
5	6413418	6413541	27.5772	16.2195	5.00813	4.03252
5	6458630	6458762	102.788	71.25	28	33.8182
5	6598151	6598171	148.4	128.25	30.8	49.6
5	6921622	6921753	8.0916	6.52672	1.17557	0
5	7025170	7025231	34.7541	37.377	2.52459	4.06557
5	7025602	7025798	30.2857	21.8112	3.92857	7.59184
5	7111220	7111363	1.48252	17.9371	1.07692	0
5	7111490	7111625	9.42222	4.22222	0	0
5	7113208	7113536	7.10976	7.82012	2.34756	2.26829
5	7114727	7115167	14.9364	14.8977	2.1	2.81818
5	7115970	7116062	13.8261	15.4891	0	0
5	7127531	7127719	29.3191	40.9309	18.0213	30.3404
5	7180295	7180422	6.67717	13.4646	2.4252	7.81102
5	7181438	7181580	10.4507	8.02817	4.33803	3.49296
5	7191219	7191467	6.83871	8.04435	1.24194	0
5	7191813	7191984	4.95906	13.3333	2.70175	0
5	7192114	7192233	23.1597	23.9496	5.17647	2.08403
5	7442446	7442536	18.8444	9.5	0	0
5	7672367	7672510	10.3776	5.97902	2.15385	0
5	8288842	8288863	60.5714	27.1429	22	23.619
5	8564911	8564932	1665.71	1384.29	183.333	259.81
5	8572434	8572489	212	196.909	39.2	31.5636
5	8762341	8762366	424	456	178.64	178.56
5	8828841	8829051	21.2	21.7143	4.4	7.08571
5	8903053	8903244	5.54974	10.445	0	0
5	8973617	8973684	34.806	0	0	0
5	9032346	9032559	44.7887	54.8592	8.67606	16.3005
5	9346516	9346583	18.9851	12.7612	6.89552	0
5	9552981	9553003	28.9091	77.7273	14	11.2727
5	10245736	10245889	15.2418	11.1765	1.00654	1.62092
5	10424712	10424733	171.619	108.571	36.6667	47.2381
5	10559723	10559965	35.9174	34.1529	3.18182	7.17355
5	10681079	10681218	73.2086	106.619	11.0791	12.4892
5	10807337	10807373	17.6667	39.5833	0	0
5	10829155	10829237	147.366	177.256	63.8537	60.4878
5	10921294	10921538	7.81967	1.16803	2.52459	3.04918
5	10973751	10973886	7.85185	14.7778	0	0
5	10973992	10974418	16.9202	16.7254	0.723005	1.74648
5	10976041	10976230	8.97354	4.52381	0	0
5	11158564	11158877	44.0256	50.0799	14.2684	9.50799
5	11485941	11486046	12.1143	8.14286	2.93333	0
5	11896192	11896294	24.9412	30.7353	3.01961	2.43137
5	11896647	11896708	27.8033	14.0164	0	0
5	12052498	12052619	50.8099	40.0413	11.4545	4.09917
5	12311478	12311543	35.8769	21.9231	4.73846	3.81538
5	12893331	12893485	9.63636	5.55195	1	1.61039
5	12958677	12958741	1570.12	1482.89	52.9375	31
5	12961970	12962104	58.5373	61.6791	47.1194	27.7612
5	13140825	13140979	5.50649	9.25325	0	0
5	13175383	13175444	841.049	869.016	355.967	369.967
5	13360741	13360914	26.9595	37.8902	8.01156	2.86705
5	13400981	13401029	26.5	17.8125	0	0
5	13457432	13457452	116.6	99.75	15.4	12.4
5	13582350	13583219	3.41542	5.24741	0.531646	0
5	14287328	14287557	21.2926	14.9345	6.72489	6.49782
5	14288058	14288255	7.53299	11.5736	5.47208	2.51777
5	14824797	14825161	9.9011	16.4423	2.11538	0.681319
5	14825442	14825648	4.1165	9.68447	2.99029	1.20388
5	15147700	15147895	14.1333	16.0769	6.31795	3.81538
5	15149773	15149880	5.94393	23.972	1.43925	2.31776
5	15193544	15193756	9	2.68868	0.726415	1.16981
5	15272181	15272317	134.059	129.926	88.3235	103.941
5	15331021	15331143	111.213	116.803	34.082	20.3279
5	15382801	15382950	138.013	158.758	59.9463	61.5839
5	15458563	15458648	306.776	352.059	128.635	119.624
5	15551681	15551776	227.621	243	103.747	75.7053
5	15672750	15672858	35.3333	42.2222	4.27778	0
5	16004364	16004485	38.5455	56.5289	10.1818	8.19835
5	16004571	16004903	19.1566	18.0271	3.24699	5.22892
5	16055399	16055637	11.5798	9.57983	4.52941	2.08403
5	16057292	16057489	7.53299	4.3401	3.90863	3.77665
5	16078326	16078476	7.06667	7.6	0	4.96
5	16080359	16080430	23.8873	8.02817	0	0
5	16187656	16187820	5.17073	12.1646	0.939024	0
5	16488988	16489047	64.678	43.4746	5.22034	12.6102
5	16528064	16528103	81.5385	80.3846	3.94872	12.7179
5	16681632	16681841	5.07177	9.54545	0	2.37321
5	16960217	16960237	190.8	256.5	23.1	24.8
5	16962179	16962222	142.977	152.442	17.907	5.76744
5	17146886	17146941	19.2727	15.5455	0	0
5	17181624	17181673	60.5714	40.7143	22	30.3673
5	17275278	17275453	21.8057	24.4286	5.28	8.50286
5	17436215	17436329	16.7368	17.5	1.35088	2.17544
5	17436457	17436599	20.9014	12.0423	2.16901	1.74648
5	17801431	17801539	11.7778	10.5556	1.42593	0
5	17823553	17823753	11.66	1.425	1.54	0
5	18154428	18154913	60.3216	57.5876	23.1794	25.0557
5	18174648	18174832	41.4783	32.5272	13.3913	9.43478
5	18201645	18201800	8.20645	11.0323	0	0
5	18202023	18202258	4.51064	9.70213	0.655319	0
5	18202349	18202759	13.4439	14.5976	1.12683	0
5	18205027	18205402	7.34933	9.88	0	0
5	18205713	18205813	12.72	5.7	0	0
5	18206203	18206649	6.17937	5.75112	0.690583	1.11211
5	18206826	18207037	3.01422	9.45498	1.45972	2.35071
5	18208836	18209085	39.1647	46.9277	17.3173	20.9157
5	18228006	18228109	92.6214	49.8058	17.9417	14.4466
5	18228217	18228288	23.8873	16.0563	2.16901	6.98592
5	18233214	18233395	36.3094	29.9171	3.40331	4.1105
5	18233537	18233905	14.9783	16.2636	0.836957	2.69565
5	18234433	18234476	24.6512	26.5116	3.5814	5.76744
5	18234653	18234704	20.7843	22.3529	0	0
5	18244655	18245161	10.8933	13.5178	3.04348	3.43083
5	18254327	18254532	5.17073	19.4634	3.00488	1.20976
5	18254649	18254701	8.15385	32.8846	0	0
5	18274491	18274576	32.4235	36.8824	7.24706	11.6706
5	18275067	18275350	10.4876	17.1201	4.35336	7.0106
5	18429862	18429893	41.0323	36.7742	0	0
5	18429986	18430218	10.9655	7.37069	0	0
5	18449606	18449751	7.31034	7.86207	1.06207	0
5	18451533	18451667	9.49254	10.6343	6.89552	3.70149
5	18609203	18609227	35.3333	71.25	0	0
5	19169285	19169393	9.81481	10.5556	4.27778	2.2963
5	19169746	19169854	19.6296	10.5556	1.42593	2.2963
5	19169955	19170014	35.9322	4.83051	2.61017	0
5	19170639	19170903	13.6515	16.1932	3.5	0.939394
5	19201571	19201832	3.24904	6.55172	0	0.950192
5	19258761	19259083	9.21739	9.73602	0.956522	0
5	19262481	19262502	60.5714	54.2857	14.6667	0
5	19265740	19265762	125.273	116.591	7	22.5455
5	19266263	19266420	60.7643	70.7962	9.80892	15.7962
5	19266582	19266696	81.8246	105	21.614	26.1053
5	19266782	19267090	17.8961	24.0584	3.5	4.02597
5	19267741	19267914	29.4104	23.0636	6.23121	1.43353
5	19272597	19272853	15.7344	13.3594	1.20312	0
5	19273307	19273582	17.7309	15.5455	1.68	0.901818
5	19279384	19279631	26.6073	20.7692	1.24696	5.02024
5	19280146	19280167	90.8571	108.571	7.33333	11.8095
5	19304009	19304218	5.07177	8.18182	1.47368	4.74641
5	19406378	19406402	5096.83	4690.62	147.583	62
5	19474478	19474520	545.143	705.714	293.333	342.476
5	19553049	19553070	666.286	570	66	82.6667
5	19705325	19705739	5.63285	5.50725	1.11594	1.19807
5	19707006	19707166	15.9	12.4687	1.925	3.1
5	19707377	19707468	6.98901	18.7912	1.69231	2.72527
5	19709779	19710143	5.24176	7.0467	1.26923	0.681319
5	20173002	20173022	95.4	57	23.1	37.2
5	20238189	20238211	992.545	1023.41	0	22.5455
5	20460041	20460196	5.47097	7.35484	1.9871	3.2
5	20567488	20567573	14.9647	10.0588	1.81176	8.75294
5	20748917	20748995	24.4615	7.30769	9.87179	6.35897
5	20834329	20834514	64.173	50.8378	9.15676	2.68108
5	21215010	21215146	23.3824	18.8603	2.26471	7.29412
5	21216636	21216854	6.80734	9.15138	3.53211	3.41284
5	21436182	21436203	50.4762	54.2857	0	23.619
5	21500851	21500903	12.2308	32.8846	8.88462	4.76923
5	21907873	21907946	14.5205	19.5205	0	0
5	22376997	22377018	181.714	244.286	22	23.619
5	22599631	22599802	13.6374	6.66667	2.70175	0
5	22622878	22622932	1173.85	1277.22	156.852	146.963
5	22690322	22690422	12.72	14.25	0	0
5	23142877	23142927	122.96	108.3	24.64	24.8
5	23298979	23299025	36.8696	55.7609	20.087	5.3913
5	23302721	23302748	47.1111	95	57.037	45.9259
5	23406320	23406426	168	150.566	23.2453	28.0755
5	23463277	23463963	7.10787	9.13994	0.22449	1.08455
5	23464055	23464119	13.25	22.2656	0	0
5	23464623	23465034	8.25304	6.93431	1.12409	0
5	23680860	23680948	16.8636	29.1477	0	5.63636
5	23702390	23702427	40.1081	38.5135	16.6486	26.8108
5	23707381	23707659	3.81295	4.10072	0.553957	0
5	23709119	23709316	12.9137	15.9137	6.25381	6.29442
5	23712257	23712489	4.56897	7.37069	0.663793	1.06897
5	23712631	23712739	9.81481	13.1944	2.85185	2.2963
5	23838028	23838135	7.92523	10.6542	0	0
5	24120005	24120075	6.05714	24.4286	2.2	7.08571
5	24326988	24327103	11.0609	4.95652	4.01739	4.31304
5	24327393	24327636	3.48971	9.38272	1.26749	2.04115
5	24328937	24329036	14.9899	14.3939	0	2.50505
5	24503054	24503074	106	42.75	15.4	0
5	24727452	24727483	465.032	459.677	139.097	112
5	24847648	24847696	167.833	130.625	35.2917	20.6667
5	24862437	24862511	20.0541	11.5541	2.08108	10.0541
5	24864553	24864695	8.95775	8.02817	1.08451	1.74648
5	25229192	25229242	237.44	176.7	18.48	49.6
5	25354566	25354737	8.67836	3.33333	1.80117	7.25146
5	25355290	25355367	19.2727	3.7013	4	6.44156
5	25378399	25378529	13.0462	8.76923	1.18462	0
5	25635335	25635385	504.56	450.3	283.36	277.76
5	25745424	25745551	115.181	100.984	30.315	35.1496
5	25957572	25957593	555.238	610.714	520.667	507.81
5	26012266	26012432	5.10843	12.0181	3.71084	0
5	26049686	26049775	26.2022	25.618	10.382	11.1461
5	26337503	26337581	19.0256	14.6154	0	0
5	26435913	26435944	1121.55	1158.39	104.323	80
5	26927898	26928222	9.81481	4.39815	0.950617	0
5	26928496	26928580	37.8571	23.75	0	0
5	26928685	26928864	8.2905	11.1453	1.72067	1.38547
5	27091923	27092055	11.2424	6.47727	3.5	9.39394
5	27499406	27499524	14.3729	12.0763	2.61017	0
5	27605841	27605920	308.608	400.443	169.595	191.494
5	27732880	27733095	19.7209	6.62791	2.86512	0
5	27823841	27824099	2.46512	6.62791	1.1938	1.92248
5	27824686	27824751	13.0462	17.5385	2.36923	0
5	27863521	27863542	60.5714	81.4286	22	35.4286
5	27945224	27945363	7.6259	6.15108	2.21583	0
5	27989893	27989920	78.5185	42.2222	5.7037	0
5	27989994	27990200	6.17476	8.30097	0	0
5	27990324	27990374	33.92	0	3.08	0
5	27990498	27990613	16.5913	7.43478	0	0
5	28197445	28197563	8.98305	19.322	0	2.10169
5	28232817	28232943	15.1429	11.3095	2.44444	3.93651
5	28279545	28279814	6.30483	7.41636	0.572491	0
5	28292398	28292420	19.2727	77.7273	0	0
5	28346452	28346476	220.833	237.5	32.0833	31
5	28347052	28347140	16.8636	3.23864	1.75	0
5	28638375	28638449	25.7838	15.4054	6.24324	3.35135
5	28638548	28638814	7.17293	12.8571	1.15789	1.86466
5	28639058	28639148	32.9778	22.1667	3.42222	2.75556
5	28644265	28644354	9.52809	25.618	1.73034	2.78652
5	28645635	28645664	65.7931	9.82759	26.5517	8.55172
5	28731132	28731279	12.9796	1.93878	1.04762	0
5	28731578	28731603	50.88	34.2	30.8	9.92
5	28808830	28808859	285.103	265.345	47.7931	68.4138
5	29141962	29142129	36.8144	44.3713	7.37725	11.8802
5	29317112	29317338	3.75221	7.56637	0	2.19469
5	29341081	29341125	799.818	829.091	84	56.3636
5	29345776	29345829	1188	1301.32	156.906	145.057
5	29376037	29376318	6.03559	13.1851	2.74021	2.64769
5	29413628	29413909	51.3025	32.4555	12.0569	9.70819
5	29481628	29481921	5.06485	2.91809	1.57679	0
5	29482135	29482205	9.08571	20.3571	6.6	3.54286
5	29484173	29484229	11.3571	45.8036	5.5	13.2857
5	29485106	29485302	6.4898	4.36224	0	0
5	29582047	29582181	14.2388	8.50746	0	1.85075
5	29633629	29633727	17.3061	8.72449	1.57143	0
5	29635388	29635469	15.7037	7.03704	3.80247	3.06173
6	148913	148986	113.26	175.685	31.6438	37.3699
6	230463	230570	7.92523	29.2991	2.8785	0
6	454262	454316	23.5556	15.8333	0	0
6	665580	665694	16.7368	27.5	0	6.52632
6	896472	896608	12.4706	12.5735	0	0
6	1186947	1187305	12.4358	9.55307	1.2905	2.77095
6	1187397	1187761	10.4835	7.0467	1.26923	0.681319
6	1187933	1188217	8.95775	21.0739	0.542254	0.873239
6	1188752	1189009	24.7471	38.8132	5.393	6.75486
6	1189201	1189276	53.7067	45.6	18.48	16.5333
6	1189732	1190265	17.1032	13.9024	2.31144	5.1182
6	1195394	1195726	30.012	19.744	8.3494	5.9759
6	1196755	1197104	13.9713	13.8825	4.41261	7.10602
6	1197482	1198078	14.2282	14.3456	3.10067	5.4094
6	1198169	1198312	28.1678	25.9091	9.69231	8.67133
6	1198451	1198778	20.0979	32.2477	4.70948	5.30887
6	1200144	1200303	17.3333	10.7547	2.90566	0
6	1624810	1624954	45.6389	31.6667	21.3889	18.9444
6	1714066	1714320	131.039	138.012	43.0472	44.9134
6	2089606	2089725	12.4706	9.57983	2.58824	6.2521
6	2171880	2172006	11.7778	2.2619	3.66667	3.93651
6	2472719	2473244	10.499	16.8286	0.88	1.41714
6	2570286	2570611	232.222	209.585	134.572	138.117
6	2573044	2573281	130.599	125.063	64.9789	65.9241
6	2599294	2599420	10.0952	13.5714	1.22222	3.93651
6	2599938	2600110	4.93023	18.2267	1.7907	2.88372
6	2699575	2699597	144.545	116.591	14	33.8182
6	2832616	2832788	4.93023	8.28488	0.895349	0
6	2920820	2921012	5.52083	4.45312	0.802083	0
6	2954476	2954553	16.5195	11.1039	0	0
6	2998616	2998647	61.5484	45.9677	4.96774	8
6	3082131	3082216	24.9412	16.7647	3.62353	11.6706
6	3126346	3126367	212	203.571	0	0
6	3209867	3209959	444.739	492.554	292.935	245.304
6	3210042	3210360	144	132.642	67.7987	71.7484
6	3389236	3390006	6.05714	5.18182	0	0.644156
6	3390106	3390302	17.3061	13.0867	0	0
6	3705052	3705183	16.1832	19.5802	7.05344	1.89313
6	3705344	3705513	12.5444	13.4911	1.82249	5.86982
6	3715704	3715771	12.6567	17.0149	0	0
6	3715899	3715996	10.9278	11.7526	4.76289	10.2268
6	3716317	3716558	14.0747	14.1909	4.47303	1.02905
6	3717502	3717905	9.46898	9.90074	2.67494	4.92308
6	3719445	3719612	8.88623	10.2395	3.68862	1.48503
6	3719852	3720109	13.1984	19.9611	2.39689	3.85992
6	3725676	3725804	9.9375	13.3594	3.60937	3.875
6	3727447	3727516	30.7246	53.6957	29.0145	14.3768
6	3729231	3729342	11.4595	23.1081	4.16216	2.23423
6	3730406	3730662	9.9375	10.0195	4.21094	1.9375
6	3731174	3731247	20.3288	11.7123	8.43836	3.39726
6	3747204	3747458	10.0157	11.2205	0.606299	1.95276
6	3749660	3749853	13.1813	14.7668	5.58549	1.28497
6	3750094	3750146	16.3077	21.9231	2.96154	0
6	3750385	3750511	35.3333	47.5	13.4444	5.90476
6	3755877	3755995	10.7797	14.4915	0	2.10169
6	3756512	3756672	11.925	5.34375	1.925	0
6	3757462	3757703	4.39834	8.27801	1.27801	2.05809
6	3758259	3758327	28.0588	20.9559	0	3.64706
6	3913503	3913584	149.185	140.741	19.0123	30.6173
6	4158418	4158454	600.667	467.083	213.889	192.889
6	4197253	4197421	18.9286	33.9286	4.58333	7.38095
6	4353989	4354079	56.5333	47.5	11.9778	11.0222
6	4727301	4727337	58.8889	55.4167	0	6.88889
6	4732951	4733197	4.30894	5.79268	1.87805	1.00813
6	4975215	4975299	15.1429	13.5714	3.66667	5.90476
6	4975385	4975561	7.22727	9.71591	5.25	4.22727
6	4978111	4978275	67.2195	66.0366	31.9268	22.6829
6	4983103	4983303	12.72	7.125	0.77	1.24
6	5049125	5049266	15.0355	4.04255	1.0922	0
6	5335761	5335810	99.5102	87.2449	18.8571	10.1224
6	5373585	5373607	38.5455	64.7727	49	22.5455
6	5503652	5503837	8.02162	7.7027	0.832432	2.68108
6	5504117	5504177	24.7333	14.25	0	0
6	5558604	5558704	14.84	14.25	6.16	4.96
6	5663659	5663801	29.8592	34.1197	4.33803	3.49296
6	5949225	5949279	1173.85	1277.22	156.852	146.963
6	5986319	5986339	84.8	99.75	0	12.4
6	6080205	6080235	91.8667	66.5	5.13333	16.5333
6	6217459	6217521	20.5161	9.19355	9.93548	0
6	6253999	6254386	5.47804	7.36434	0	0
6	6258667	6261110	182.842	184.789	0.189112	0
6	6261201	6261536	20.2507	29.7761	0.459701	0.740299
6	6316437	6316458	40.381	67.8571	7.33333	0
6	6433453	6434261	17.0545	15.1671	1.90594	1.22772
6	6553511	6553632	12.2645	21.1983	1.27273	0
6	6571532	6571577	23.5556	19	0	0
6	6752730	6752915	5.72973	15.4054	0.832432	0
6	6784717	6784938	7.67421	3.86878	4.181	6.73303
6	6792316	6792482	5.10843	10.3012	0	0
6	6799450	6799559	29.1743	7.84404	1.41284	0
6	7540346	7540383	114.595	61.6216	20.8108	20.1081
6	7606341	7606441	10.6	17.1	0	0
6	7607066	7607314	15.3871	14.9395	0.620968	0
6	8115945	8116154	6.08612	5.45455	1.47368	0
6	8201838	8201896	146.207	157.241	138.069	106.897
6	8421832	8421888	56.7857	61.0714	5.5	0
6	8529821	8529933	53	53.4375	12.375	8.85714
6	8530026	8530125	10.7071	11.5152	6.22222	2.50505
6	8719064	8719085	60.5714	54.2857	36.6667	35.4286
6	8933949	8934057	11.7778	7.91667	1.42593	2.2963
6	9099070	9099092	9.63636	103.636	7	0
6	9113730	9113965	95.6255	89.7447	17.6936	14.7745
6	9581701	9581740	21.7436	29.2308	0	0
6	9584290	9584464	7.31034	3.27586	0	1.42529
6	9586208	9586388	5.88889	7.91667	2.56667	1.37778
6	9586823	9586988	5.13939	10.3636	0	0
6	9587077	9587380	7.69637	6.58416	0.508251	3.27393
6	9587996	9588038	30.2857	54.2857	3.66667	5.90476
6	9896530	9896572	30.2857	20.3571	3.66667	5.90476
6	10013982	10014197	5.91628	5.30233	2.86512	3.46047
6	10162276	10162305	36.5517	39.3103	5.31034	8.55172
6	10407299	10407380	5.23457	21.1111	0	0
6	10694296	10694365	113.681	111.522	20.087	25.1594
6	11303154	11303308	9.63636	3.7013	4	3.22078
6	11304495	11304572	19.2727	11.1039	2	3.22078
6	11545830	11545920	77.7333	57	42.7778	35.8222
6	11629399	11629717	8	8.96226	2.90566	2.33962
6	11657864	11657889	25.44	57	6.16	0
6	11661526	11661588	27.3548	18.3871	2.48387	0
6	11768430	11768846	14.2692	15.7572	3.70192	5.36538
6	11817794	11817925	30.7481	41.3359	7.05344	9.46565
6	11818362	11818583	18.2262	24.5023	6.27149	7.8552
6	11966397	11966556	24	12.5472	4.84277	6.23899
6	11966673	11967040	6.35422	6.9891	0.419619	0
6	12000645	12000667	48.1818	51.8182	0	0
6	12044900	12044987	12.1839	9.82759	1.77011	0
6	12086155	12086390	18.9447	4.85106	1.96596	3.16596
6	12112223	12112283	286.2	218.5	33.3667	45.4667
6	12147952	12148068	29.2414	49.1379	5.31034	8.55172
6	12178940	12179245	50.0459	44.8525	22.2164	17.0754
6	12359965	12360107	4.47887	10.0352	0	0
6	12657774	12657937	50.7239	43.7117	3.77914	3.04294
6	12658255	12658463	5.09615	8.22115	0	0
6	12696601	12696689	93.9545	68.0114	7	22.5455
6	12767019	12767042	55.3043	24.7826	0	10.7826
6	12775297	12775643	9.80347	13.1792	0.890173	4.30058
6	12799908	12799970	27.3548	22.9839	9.93548	4
6	12911754	12911900	7.26027	9.76027	0	0
6	13051617	13051641	212	142.5	44.9167	20.6667
6	13309439	13309459	180.2	213.75	192.5	186
6	13327021	13327120	19.2727	14.3939	10.8889	2.50505
6	13431836	13431937	16.7921	11.2871	4.57426	2.45545
6	13439059	13439212	6.9281	5.58824	4.02614	1.62092
6	13553645	13553671	106	43.8462	5.92308	0
6	13557447	13557629	8.15385	4.6978	0.846154	1.36264
6	13567340	13567633	15.1945	7.78157	0.525597	5.92491
6	13603721	13604055	4.44311	4.26647	0	0
6	13685814	13685962	10.027	7.7027	2.08108	1.67568
6	13707493	13707611	134.746	125.593	44.3729	58.8475
6	13711095	13711429	156.144	136.527	75.6168	70.5389
6	14122261	14122323	41.0323	27.5806	27.3226	28
6	14340394	14340415	403.81	447.857	14.6667	0
6	15039051	15039875	11.3204	7.9551	0.56068	1.20388
6	15378497	15378644	53.3605	46.5306	10.4762	10.1224
6	15489581	15489612	608.645	570	104.323	128
6	15985631	15985746	20.2783	19.8261	6.69565	10.7826
6	15986179	15986283	24.4615	16.4423	2.96154	7.15385
6	16395354	16395534	30.6222	20.5833	8.55556	4.13333
6	16588507	16588610	12.3495	5.53398	1.49515	2.40777
6	16589105	16589197	32.2609	27.8804	0	2.69565
6	16589536	16589793	5.77432	7.76265	0	0.964981
6	16735110	16735160	16.96	28.5	3.08	4.96
6	16999486	16999674	7.89362	12.1277	3.2766	2.6383
6	17016956	17016977	403.81	447.857	14.6667	0
6	17598513	17598534	10.0952	95	22	59.0476
6	17783248	17783448	8.48	4.275	6.16	1.24
6	17843752	17843918	21.7108	24.0361	2.78313	8.96386
6	17844096	17844117	60.5714	95	14.6667	23.619
6	17866782	17866804	240.909	259.091	77	101.455
6	17913090	17913323	6.3691	4.8927	1.32189	2.12876
6	17913559	17913710	16.8477	9.43709	4.07947	13.1391
6	17988926	17989069	20.7552	9.96503	6.46154	13.8741
6	18066233	18066515	8.2695	3.03191	2.1844	1.75887
6	18067318	18067402	70.6667	61.0714	9.16667	14.7619
6	18072409	18072434	135.68	102.6	30.8	29.76
6	18331699	18331822	60.3252	81.0976	15.0244	12.0976
6	18885963	18886253	9.50345	4.91379	1.06207	0.855172
6	18886422	18886583	202.783	175.248	87.0435	80.0994
6	19028743	19028774	41.0323	45.9677	9.93548	0
6	19028929	19029038	9.72477	7.84404	0	2.27523
6	19029116	19029204	33.7273	22.6705	1.75	2.81818
6	19229948	19230102	465.299	457.11	139	88.5714
6	19505011	19505676	6.05714	6.85714	0.463158	1.1188
6	19505821	19506071	6.784	3.42	0.616	0.992
6	19506220	19506722	16.8924	18.7351	1.84064	0.988048
6	19507970	19508029	17.9661	28.9831	0	0
6	19508112	19508235	12.065	13.9024	1.25203	0
6	19508789	19508915	13.4603	6.78571	1.22222	0
6	19509006	19509089	17.8795	24.0361	0	2.98795
6	19509752	19509903	5.61589	9.43709	1.01987	0
6	19510563	19510762	15.9799	14.3216	2.32161	2.49246
6	19512424	19512541	9.05983	19.4872	1.31624	4.23932
6	19580858	19581225	12.7084	10.8719	2.09809	1.3515
6	19582110	19582247	15.4745	18.7226	1.12409	0
6	19582628	19582755	15.0236	4.48819	0	0
6	19582935	19583188	20.9486	20.2767	1.82609	3.92095
6	19584644	19584774	13.0462	26.3077	2.36923	3.81538
6	19585144	19585212	40.5294	25.1471	4.52941	3.64706
6	19596481	19597075	12.8485	9.11616	1.2963	0.835017
6	19602734	19602935	31.6418	35.4478	4.59701	6.16915
6	19605907	19606178	32.0738	37.8598	2.27306	4.57565
6	19606275	19606448	8.57803	4.9422	0	0
6	19607328	19607414	24.6512	16.5698	1.7907	11.5349
6	19939117	19939154	45.8378	53.9189	4.16216	0
6	20209744	20209868	35.9032	29.879	7.45161	10
6	20528366	20528580	85.1963	79.9065	23.028	24.3364
6	20529313	20529459	8.71233	7.80822	0	3.39726
6	21084201	21084274	5.80822	31.2329	2.10959	0
6	21084695	21084984	7.33564	3.94464	1.59862	1.71626
6	21164109	21164184	16.96	19	2.05333	3.30667
6	21164491	21164539	92.75	83.125	35.2917	31
6	21420115	21420137	115.636	77.7273	21	22.5455
6	21420856	21420877	60.5714	95	14.6667	35.4286
6	21421667	21421805	10.7536	2.06522	1.11594	5.3913
6	21421889	21422196	27.6221	13.9251	4.51466	1.61564
6	21426414	21426450	23.5556	63.3333	0	0
6	21839584	21839782	21.4141	15.8333	4.66667	2.50505
6	21952028	21952070	55.5238	67.8571	11	0
6	22177793	22177814	100.952	13.5714	7.33333	23.619
6	22245973	22246066	18.2366	12.2581	3.31183	2.66667
6	22247942	22247978	35.3333	15.8333	4.27778	41.3333
6	22248741	22249043	11.2318	5.66225	3.0596	2.46358
6	22427342	22427504	64.1235	82.6852	19.963	13.7778
6	22923281	22923485	12.4706	8.38235	3.01961	3.64706
6	23011360	23011393	77.0909	120.909	23.3333	7.51515
6	23335737	23335873	9.35294	8.38235	1.13235	0
6	23489799	23489839	21.2	28.5	0	0
6	23571560	23571697	32.4964	33.2847	8.9927	12.6715
6	23674167	23674207	31.8	35.625	0	6.2
6	23710542	23710619	24.7792	11.1039	2	3.22078
6	23763174	23763227	324	274.245	66.8302	70.1887
6	23854190	23854261	20.9014	24.0845	2.16901	0
6	23865009	23865127	32.339	19.322	7.83051	6.30508
6	23925679	23925825	5.80822	7.80822	0	0
6	24050163	24050340	45.5141	37.0339	9.57062	8.40678
6	24050734	24050823	485.933	480.337	147.079	91.9551
6	24174881	24174989	13.7407	2.63889	0	0
6	24528922	24529036	16.7368	17.5	1.35088	2.17544
6	24584701	24584849	10.027	3.85135	2.08108	0
6	24606547	24606705	65.7468	50.5063	10.7215	14.1266
6	24969067	24969295	117.158	120	44.5789	44.5965
6	24971618	24971819	131.841	147.463	76.6169	77.7313
6	24972774	24973203	154.676	152.797	89.7436	75.7296
6	25444172	25444281	42.789	31.3761	24.0183	18.2018
6	25793910	25794197	11.8188	13.9024	0.536585	0.864111
6	25835731	25835898	27.9281	27.3054	13.8323	19.3054
6	25914890	25914944	27.4815	58.0556	2.85185	13.7778
6	25972896	25973048	6.97368	9.375	0	0
6	25977265	25977286	50.4762	54.2857	14.6667	35.4286
6	26143698	26143871	26.9595	16.474	3.56069	0
6	26215865	26216066	4.21891	9.92537	0	1.23383
6	26235705	26235960	8.31373	12.2941	1.81176	0
6	26236040	26236107	22.1493	8.50746	6.89552	7.40299
6	26462050	26462077	431.852	432.778	57.037	91.8519
6	26469223	26469245	28.9091	64.7727	49	11.2727
6	26477966	26477987	90.8571	54.2857	0	11.8095
6	26492352	26492459	15.8505	2.66355	8.63551	6.95327
6	26520363	26520414	112.235	145.294	15.098	14.5882
6	26581571	26581680	11.6697	13.0734	2.82569	9.10092
6	26622026	26622047	90.8571	81.4286	0	0
6	27105474	27105640	7.66265	6.86747	0.927711	0
6	27331227	27331293	22.4848	25.9091	4.66667	0
6	27674759	27674780	797.524	719.286	198	177.143
6	27771268	27771300	26.5	44.5312	0	0
6	27772290	27772441	5.61589	9.43709	2.03974	0
6	27803625	27803742	10.8718	7.30769	2.63248	4.23932
6	27932562	27932664	22.8627	36.3235	1.5098	9.72549
6	28006851	28006938	12.1839	16.3793	0	0
6	28104211	28104486	12.3345	10.3636	3.36	3.60727
6	28180408	28180465	37.193	35	16.2105	8.70175
6	28183223	28183356	30.2857	34.2857	13.8947	13.0526
6	28265685	28265732	4.51064	48.5106	22.9362	15.8298
6	28404176	28404396	9.63636	7.77273	2.8	5.63636
6	28415082	28415175	11.3978	27.5806	4.96774	0
6	28416209	28416447	106.891	87.416	33.6471	44.8067
6	29033694	29033847	200.915	176.961	97.634	77.8039
6	29378488	29378599	9.54955	7.7027	1.38739	0
6	29412953	29413083	8.15385	10.9615	2.36923	1.90769
6	29467733	29467778	263.822	291.333	242.978	236.978
6	29868264	29868300	106	47.5	25.6667	13.7778
6	30381707	30381731	159	201.875	57.75	20.6667
6	30408036	30408129	161.849	128.71	52.9892	61.3333
6	30521384	30521440	450.5	402.054	253	248
6	30521867	30521980	7.50442	15.1327	1.36283	2.19469
6	30831407	30831901	12.4453	9.80769	1.87045	2.51012
6	30836637	30836825	10.1489	10.6117	0.819149	1.31915
6	30880978	30881149	23.5556	23.3333	12.6082	5.80117
6	30881776	30881883	21.7944	23.972	2.8785	4.63551
6	30882212	30882431	34.8493	36.4384	7.03196	5.6621
6	30929911	30930012	37.7822	42.3267	1.52475	2.45545
6	30930097	30930315	13.6147	11.7661	6.3578	7.9633
6	30936697	30936928	5.50649	9.87013	2.66667	2.14719
6	30999240	30999290	114.48	153.9	15.4	19.84
7	663925	663962	97.4054	30.8108	8.32432	0
7	698841	698945	34.6538	21.9231	1.48077	11.9231
7	922050	922156	12	8.06604	0	0
7	1042381	1042417	41.2222	47.5	4.27778	13.7778
7	1042559	1042609	12.72	28.5	0	0
7	1043508	1043629	17.5207	9.42149	2.54545	6.14876
7	1154949	1155038	30.9663	80.0562	5.19101	16.7191
7	1299674	1299790	10.9655	7.37069	0	0
7	1415021	1415092	334.423	272.958	121.465	122.254
7	1416353	1416438	680.894	680.647	210.165	128.376
7	1416737	1416805	311.765	301.765	63.4118	91.1765
7	2340079	2340313	16.3077	17.0513	3.2906	3.17949
7	2478979	2479000	30.2857	81.4286	0	0
7	2746854	2746986	14.4545	12.9545	2.33333	0
7	2789188	2789467	53.9498	56.1828	26.4946	27.5556
7	2922806	2922930	95.7419	112.621	6.20968	10
7	3333017	3333436	9.61337	7.4821	2.57279	2.95943
7	3370202	3370250	335.667	374.062	83.4167	51.6667
7	3471258	3471390	9.63636	6.47727	1.16667	0
7	3676326	3676708	11.6545	9.69895	2.41885	0
7	3757196	3757351	38.2968	40.4516	15.8968	6.4
7	3984038	3984192	9.63636	11.1039	2	1.61039
7	3984877	3985029	12.5526	20.625	0	0
7	4147850	4147871	817.714	841.429	117.333	153.524
7	4274864	4274888	132.5	166.25	32.0833	0
7	4275396	4275489	18.2366	18.3871	0	2.66667
7	4419535	4419627	377.913	405.815	92.0652	99.7391
7	4574571	4574727	5.4359	12.7885	1.97436	1.58974
7	4673645	4673765	224.367	187.625	78.2833	62
7	4703872	4703965	13.6774	9.19355	0	0
7	4710215	4710333	10.7797	14.4915	0	4.20339
7	4713265	4713458	19.772	16.2435	0	1.28497
7	4714058	4714247	13.4603	9.04762	0	0
7	4714744	4714863	8.90756	14.3697	1.29412	2.08403
7	4715296	4715374	13.5897	14.6154	0	0
7	4715458	4716138	22.1353	20.1176	3.17059	1.45882
7	4815297	4815360	10.0952	31.6667	0	11.8095
7	4988220	4988395	7.26857	9.77143	0	0
7	5108853	5108912	10.7797	24.1525	0	0
7	5148871	5148967	8.83333	11.875	1.60417	2.58333
7	5177695	5177763	56.1176	75.4412	13.5882	7.29412
7	5616598	5616826	16.7368	10	2.70175	9.78947
7	6033032	6033336	4.88158	2.8125	1.51974	0
7	6035344	6035471	10.0157	4.48819	2.4252	0
7	6243152	6243241	19.0562	48.0337	1.73034	2.78652
7	6650360	6650690	35.9758	41.4545	12.6	21.0424
7	6745716	6746002	14.0839	3.98601	4.30769	0
7	6746237	6746308	8.95775	20.0704	4.33803	0
7	6747080	6747323	8.72428	8.20988	1.90123	7.14403
7	6775044	6775075	34.1935	36.7742	0	0
7	6777277	6777527	16.96	14.82	2.464	2.976
7	6777668	6777815	5.76871	9.69388	0	1.68707
7	6778704	6779025	5.94393	9.76636	0.959502	3.86293
7	6781667	6781961	11.5374	10.6633	3.66667	1.68707
7	7047020	7047195	8.48	8.14286	0	2.83429
7	7212017	7212078	27.8033	42.0492	7.57377	8.13115
7	7212998	7213081	20.4337	13.7349	5.56627	0
7	7219521	7219580	14.3729	33.8136	10.4407	4.20339
7	7555520	7555637	23.5556	21.9231	2.63248	6.35897
7	7763393	7763897	2.94444	7.35119	0	0.492063
7	7764144	7764373	7.40611	7.46725	2.01747	2.16594
7	7813598	7813668	54.5143	36.6429	17.6	31.8857
7	7910017	7910076	7.18644	28.9831	5.22034	0
7	8047989	8048110	8.76033	14.1322	1.27273	10.2479
7	8049454	8049544	23.5556	22.1667	6.84444	0
7	8049620	8049746	15.1429	2.2619	2.44444	1.96825
7	8056169	8056295	16.8254	18.0952	2.44444	0
7	8056455	8056736	7.54448	2.02847	0	0
7	8159649	8159719	78.7429	48.8571	13.2	7.08571
7	8233838	8233960	34.7541	46.7213	7.57377	4.06557
7	8488606	8488628	57.8182	64.7727	7	11.2727
7	8841555	8844102	160.477	162.921	0.120927	0
7	8844299	8844530	31.2035	35.7792	0.666667	1.07359
7	8907862	8907886	53	71.25	12.8333	0
7	9215892	9216176	5.97183	2.00704	1.08451	0
7	9217860	9218380	10.1923	12.6058	2.36923	2.86154
7	9301716	9301856	80.2571	73.2857	18.7	17.7143
7	9402717	9402863	47.9178	62.4658	16.8767	15.2877
7	10098239	10098312	31.9452	46.8493	23.2055	20.3836
7	10098443	10098565	8.68852	14.0164	3.78689	4.06557
7	10180881	10180944	60.5714	40.7143	9.77778	3.93651
7	10187816	10188203	112.3	115.62	60.8837	56.3928
7	10190199	10190451	12.619	13.5714	2.44444	2.95238
7	10198095	10198174	53.6709	36.0759	9.74684	3.13924
7	10198263	10198723	12.4435	13.6304	6.02609	5.3913
7	10782104	10782222	59.2881	62.7966	16.9661	8.40678
7	11006623	11006674	49.8824	61.4706	30.1961	48.6275
7	11010975	11011356	12.2415	14.2126	1.6168	0.650919
7	11013121	11013431	12.9935	18.3871	3.97419	2.4
7	11027479	11027501	28.9091	64.7727	7	0
7	11227904	11228184	62.0857	64.125	37.95	36.3143
7	11230085	11230689	141.801	148.634	81.3344	77.1921
7	11232304	11232706	70.6667	64.5149	32.1791	38.2488
7	11245230	11245308	24.4615	3.65385	1.97436	3.17949
7	11297543	11297824	15.8434	18.2562	2.74021	2.64769
7	11493307	11493340	128.485	77.7273	9.33333	15.0303
7	11587274	11587295	252.381	244.286	66	0
7	11619361	11619571	8.07619	12.2143	4.4	4.72381
7	11619931	11619952	40.381	67.8571	7.33333	35.4286
7	11620706	11620944	16.9244	9.57983	1.29412	2.08403
7	12159562	12159584	173.455	246.136	49	45.0909
7	12163015	12163047	119.25	169.219	33.6875	31
7	12660823	12660957	30.0597	34.0299	13.791	12.9552
7	12886956	12887066	94.4364	85.5	18.2	9.01818
7	12952898	12952940	479.524	536.071	58.6667	124
7	12960389	12960429	503.5	562.875	61.6	130.2
7	13058994	13059210	12.7593	11.875	0.712963	8.03704
7	13063362	13063641	7.59857	7.15054	0.551971	4.44444
7	13104265	13104377	18.9286	12.7232	8.25	0
7	13416589	13416617	333.143	386.786	110	124
7	13422545	13422566	90.8571	27.1429	22	47.2381
7	13553934	13554090	12.2308	7.30769	4.9359	3.17949
7	13724763	13724784	555.238	542.857	271.333	248
7	13818168	13818193	585.12	535.8	240.24	248
7	14109309	14109536	7.47137	7.53304	2.71366	1.09251
7	14147378	14147436	131.586	196.552	63.7241	42.7586
7	14244247	14244283	300.333	364.167	72.7222	124
7	14393606	14393778	59.1628	76.2209	3.5814	10.093
7	14469670	14469910	27.3833	39.1875	6.41667	5.16667
7	14553440	14553461	605.714	434.286	73.3333	129.905
7	15715205	15715356	2.80795	18.8742	5.09934	16.4238
7	15717249	15717396	8.65306	3.87755	5.2381	3.37415
7	15890721	15890742	50.4762	40.7143	7.33333	11.8095
7	16692168	16692201	655.273	518.182	238	225.455
7	17286454	17286475	80.7619	135.714	66	47.2381
7	17497205	17497281	16.7368	7.5	2.02632	3.26316
7	18115714	18115820	178	180.142	0	0
7	18576552	18576850	19.2081	11.4765	9.81879	9.98658
7	18664264	18664477	10.9484	6.69014	0.723005	2.32864
7	18664577	18664820	7.85185	12.9012	1.26749	2.04115
7	18694711	18694909	9.63636	4.31818	0.777778	2.50505
7	18695075	18695397	10.5342	4.42547	0.478261	3.08075
7	18863893	18863915	356.545	401.591	105	101.455
7	19111710	19111774	56.3125	44.5312	7.21875	7.75
7	19250646	19250816	6.23529	5.02941	0	0
7	19336222	19336275	72	59.1509	8.71698	23.3962
7	19906245	19906487	16.6446	20.0207	7	4.09917
7	20001719	20001887	12.619	11.875	4.58333	2.95238
7	20002258	20002279	30.2857	67.8571	7.33333	11.8095
7	20311818	20312075	11.5486	13.3074	4.19455	3.85992
7	20339057	20339140	74.0723	72.1084	33.3976	20.9157
7	20407487	20407603	10.9655	4.91379	1.32759	0
7	20735163	20735235	23.5556	7.91667	8.55556	3.44444
7	20941491	20941580	38.1124	32.0225	6.92135	13.9326
7	20964837	20964864	282.667	358.889	142.593	91.8519
7	21306801	21306875	20.0541	15.4054	8.32432	10.0541
7	21693713	21693849	9.35294	14.6691	1.13235	3.64706
7	21698356	21698379	18.4348	74.3478	6.69565	0
7	21706465	21706652	7.93583	12.1925	1.64706	1.3262
7	21709335	21709481	11.6164	15.6164	3.16438	1.69863
7	21710970	21711177	8.19324	8.26087	2.97585	4.79227
7	21711255	21711561	24.9412	25.1471	6.54248	8.10458
7	21714059	21714247	13.5319	7.57979	1.6383	3.95745
7	21714360	21714688	10.9878	6.08232	0	3.02439
7	21774710	21774780	36.3429	4.07143	0	0
7	21835784	21836111	7.77982	5.22936	1.41284	1.51682
7	21836261	21836456	7.61026	14.6154	3.94872	2.54359
7	21836743	21836801	36.5517	29.4828	5.31034	12.8276
7	21841133	21841320	17.0053	12.1925	2.47059	0
7	21876427	21876528	917.267	843.713	82.3366	29.4653
7	22167971	22168017	32.2609	6.19565	0	0
7	22368400	22368447	342.809	382.021	85.1915	52.766
7	22462430	22462590	6.625	7.125	1.925	0
7	22527196	22527459	11.2852	6.5019	1.1711	2.8289
7	22530072	22530136	23.1875	48.9844	14.4375	0
7	22544361	22544591	7.37391	6.19565	0	1.07826
7	23200008	23200154	11.6164	3.90411	0	0
7	23520289	23520382	15.957	21.4516	6.62366	10.6667
7	23520760	23520966	2.05825	9.68447	3.73786	2.40777
7	23717070	23717126	18.9286	15.2679	0	0
7	23740913	23741021	182.556	166.25	38.5	41.3333
7	23796543	23796666	8.61789	9.26829	0	0
7	23796973	23797197	4.73214	6.36161	1.375	0
7	23797294	23797616	5.26708	9.73602	0.956522	2.31056
7	23797762	23797791	51.1724	49.1379	10.6207	0
7	23936587	23936625	22.3158	45	0	0
7	24339117	24339284	7.61677	5.11976	0	2.97006
7	24678713	24678763	29.68	17.1	12.32	4.96
7	24680086	24680291	4.13659	8.34146	3.00488	1.20976
7	25018918	25018939	30.2857	81.4286	14.6667	23.619
7	25044853	25044918	29.3538	21.9231	7.10769	11.4462
7	25045477	25045629	9.76316	15	4.05263	8.15789
7	25046269	25046407	12.2899	8.26087	1.11594	3.5942
7	25551170	25551191	625.905	597.143	278.667	259.81
7	26291407	26291473	25.697	34.5455	18.6667	18.7879
7	26461694	26461715	141.333	67.8571	7.33333	0
7	26548836	26549023	9.06952	7.62032	1.64706	5.30481
7	26549927	26550018	20.967	28.1868	0	5.45055
7	26804867	26804935	62.3529	54.4853	15.8529	14.5882
7	27096484	27096559	11.3067	15.2	0	0
7	27420032	27420053	90.8571	81.4286	14.6667	35.4286
7	27548569	27548674	10.0952	8.14286	0	2.3619
7	27761488	27761510	134.909	116.591	7	22.5455
7	27813257	27813351	69.9149	75.7979	57.3404	39.5745
7	28194438	28194771	16.5526	18.8288	2.77477	3.72372
7	28358403	28358454	432.314	352.059	39.2549	24.3137
7	28732411	28732454	147.907	139.186	21.4884	28.8372
7	28778244	28778638	4.84264	10.1269	3.51777	1.25888
7	28841303	28841407	12.2308	5.48077	2.96154	4.76923
7	28842395	28842530	18.8444	10.5556	0	9.18519
7	28985801	28985823	57.8182	25.9091	0	0
8	68235	68256	60.5714	54.2857	0	0
8	137510	137703	10.9845	7.38342	0	0
8	234111	234505	15.066	17.3604	0.781726	0
8	256399	256612	4.97653	4.01408	0.723005	0
8	277147	277241	36.0851	27.2872	1.6383	7.91489
8	287685	287737	44.8462	76.7308	5.92308	14.3077
8	559862	560061	8.52261	5.72864	0.773869	0
8	650619	650678	21.5593	14.4915	0	0
8	705385	705525	145.371	134.357	75.9	60.2286
8	758216	758296	450.5	491.625	213.675	213.9
8	848037	848124	36.5517	29.4828	3.54023	2.85057
8	880064	880241	46.7119	45.0847	18.2712	12.6102
8	1005039	1005070	369.29	340.161	119.226	112
8	1043600	1043672	232.611	257.292	57.75	41.3333
8	1220373	1220421	821.5	694.688	86.625	113.667
8	1270721	1270906	35.5243	38.5135	5.82703	8.04324
8	1358821	1358892	83.6056	164.577	17.3521	34.9296
8	1358995	1359066	95.5493	132.465	23.8592	31.4366
8	1526368	1526452	15.1429	16.9643	0	0
8	1616963	1617156	8.78756	11.8135	0.797927	6.42487
8	1617363	1617613	5.936	19.38	0.616	2.976
8	1621252	1621375	12.065	4.63415	0	0
8	1676483	1676646	2.60123	10.4908	3.77914	6.08589
8	2541011	2541033	125.273	142.5	28	22.5455
8	2557325	2557380	655.273	559.636	72.8	99.2
8	2987311	2987568	18.9728	11.0895	5.99222	3.85992
8	3142483	3142525	20.1905	27.1429	0	0
8	3168511	3168556	37.6889	25.3333	20.5333	5.51111
8	3245832	3246010	4.76404	12.809	2.59551	6.96629
8	3501653	3501839	6.83871	15.3226	2.48387	2.66667
8	3596546	3596572	40.7692	54.8077	0	0
8	3868247	3868412	14.1333	13.8182	0	0
8	4034558	4034724	7.66265	10.3012	4.63855	0
8	4048609	4048692	22.988	13.7349	1.85542	0
8	4048913	4049011	21.6327	20.3571	1.57143	0
8	4049419	4049579	33.125	24.9375	0	0
8	4049654	4049713	32.339	57.9661	15.661	12.6102
8	4049938	4050217	8.35842	11.2366	0.551971	0.888889
8	4050876	4050989	15.0088	7.56637	0	0
8	4202883	4203256	5.11528	6.1126	2.47721	1.32976
8	4254295	4254577	48.1135	51.5426	23.4823	28.1418
8	4309010	4309104	18.0426	18.1915	0	0
8	4309662	4309729	18.9851	8.50746	0	3.70149
8	4311630	4311835	15.5122	12.5122	5.25854	4.83902
8	4312051	4312362	12.9518	5.49839	2.97106	1.59486
8	4368406	4368580	7.31034	13.1034	0	2.85057
8	4373889	4374121	7.31034	7.37069	1.99138	2.13793
8	4375828	4376032	10.3922	9.77941	2.26471	3.64706
8	4376678	4377024	6.12717	9.88439	2.67052	2.15029
8	4379465	4379639	14.6207	8.18966	1.77011	1.42529
8	4380111	4380359	17.9516	6.89516	4.34677	4
8	4380597	4380691	20.2979	18.1915	1.6383	2.6383
8	4381880	4382471	11.1201	8.19797	2.34518	0.419628
8	4728550	4728656	58	69.9057	5.81132	9.35849
8	5116532	5116781	11.0683	11.4458	4.32932	1.99197
8	5139667	5139909	7.8843	7.06612	3.18182	4.09917
8	5143339	5143619	12.1143	6.10714	3.3	3.54286
8	5159381	5159584	35.5074	25.2709	6.82759	2.44335
8	5159938	5160055	30.8034	63.3333	9.21368	12.7179
8	5160376	5160538	22.2469	26.3889	5.7037	3.06173
8	5160986	5161115	34.5116	17.6744	1.1938	1.92248
8	5161527	5161642	16.5913	9.91304	4.01739	0
8	5162136	5162179	34.5116	39.7674	0	5.76744
8	5162323	5162476	4.15686	9.31373	0	1.62092
8	5162559	5162727	8.83333	16.9643	0	0
8	5165438	5165694	5.79688	11.1328	0	1.9375
8	5169024	5169171	17.3061	21.3265	3.14286	6.7483
8	5175070	5175294	6.625	7.63393	0	0
[truncated: 1,087 more rows]

## Sheet: Sheet6
S2_Data: OsCLSY3 dependent sRNA loci.
OsCLSY3_dependent_21_22nt_5rpmm (Gained)
chr	start	end	PB1_R1	PB1_R2	OsCLSY3-kd_R1	OsCLSY3-kd_R2
1	1845858	1845879	60.5714	0	73.3333	23.619
1	3735006	3735080	60.1622	53.9189	16.6486	26.8108
1	4095901	4096239	5.01775	2.52959	9.11243	11.0059
1	4265077	4265154	0	11.1039	16	16.1039
1	4777328	4777724	139.727	142.5	85.9444	88.9293
1	8415811	8415836	42.4	68.4	369.6	406.72
1	8417116	8417137	50.4762	81.4286	440	484.19
1	8417563	8417584	50.4762	81.4286	440	484.19
1	9026734	9026773	16.3077	0	31.5897	25.4359
1	9439700	9439948	5.98387	6.89516	7.45161	8
1	11197772	11198115	4.32653	4.15452	6.28571	16.6297
1	11363816	11364215	1.59398	5	5.40351	2.48622
1	11474821	11475172	3.62393	4.05983	3.50997	3.53276
1	12745646	12745841	5.4359	5.84615	10.2667	13.9897
1	14017872	14018238	8.10929	3.89344	2.94536	6.09836
1	14018698	14018863	5.13939	5.18182	3.73333	9.01818
1	14338135	14338275	3.02857	2.03571	8.8	8.85714
1	14415014	14415291	0.765343	5.1444	4.44765	4.47653
1	14415879	14416305	2.48826	1.33803	4.69953	4.65728
1	14416657	14417263	1.0495	0.940594	7.11551	6.9571
1	14417386	14417964	0.366782	1.97232	7.19377	6.00692
1	14418864	14419123	1.63707	0	10.1081	9.57529
1	14420145	14420598	0.467991	0.629139	4.07947	4.37969
1	14420876	14421446	0.37193	0.5	7.83509	5.65614
1	14421666	14422162	0.854839	1.72379	4.34677	5
1	14422258	14422344	2.46512	0	12.5349	8.65116
1	14422954	14423277	3.93808	1.76471	6.19814	6.14241
1	14423609	14423697	0	0	10.5	19.7273
1	14423895	14424346	3.29047	0	8.19512	9.34812
1	14424488	14424853	2.32329	4.68493	5.90685	4.75616
1	14425144	14425471	3.24159	0	8.94801	13.6514
1	14426571	14427045	2.68354	3.60759	3.89873	3.66245
1	14427313	14427640	0.648318	2.61468	14.5994	11.3761
1	14427772	14427994	2.86486	1.28378	4.85586	6.7027
1	14429515	14430029	2.06226	1.10895	8.08949	8.68482
1	14431051	14431240	2.24339	4.52381	8.14815	2.62434
1	15717805	15717907	37.4118	22.3529	45.2941	31.6078
1	17064534	17064575	41.3659	34.7561	22.5366	30.2439
1	17977062	17977250	0	1.51596	4.91489	6.59574
1	23247869	23248008	4.57554	6.15108	5.53957	8.92086
1	23249697	23249838	0	6.06383	6.55319	8.79433
1	23323579	23323915	8.20238	3.39286	53.625	50.9286
1	24463623	24463686	0	0	17.1111	15.746
1	25152746	25152830	0	3.39286	3.66667	23.619
1	25156293	25156419	0	2.2619	6.11111	9.84127
1	25359699	25359780	10.4691	7.03704	22.8148	18.3704
1	25360509	25360560	16.6275	16.7647	39.2549	19.451
1	25360764	25360841	0	0	24	9.66234
1	26823290	26823311	90.8571	40.7143	242	283.429
1	27085826	27086060	0.905983	4.87179	2.63248	6.35897
1	28200238	28200356	0	0	10.4407	6.30508
1	28200626	28200792	1.27711	6.86747	5.56627	10.4578
1	28204117	28204330	3.98122	2.67606	7.23005	5.8216
1	28210787	28211138	1.20798	0.811966	5.26496	0.706553
1	28211488	28211634	2.90411	11.7123	3.16438	13.589
1	28213222	28213645	8.01891	8.08511	9.82979	17.0024
1	31999409	31999471	13.6774	4.59677	17.3871	16
1	32086917	32087175	4.10853	6.62791	4.77519	3.84496
1	32458086	32458110	132.5	35.625	134.75	124
1	33532299	33532394	17.8526	12	51.8737	62.6526
1	33532650	33532757	63.4019	50.6075	80.5981	67.215
1	33532923	33533349	22.3944	13.3803	28.9202	21.5399
1	33537113	33537265	1.39474	0	7.09211	4.89474
1	33549463	33549693	1.84348	2.47826	4.68696	7.54783
1	33554107	33554146	48.9231	73.0769	276.41	216.205
1	35977759	35977839	5.3	0	13.475	12.4
1	36132307	36132406	6.42424	0	12.4444	7.51515
1	37023015	37023202	2.26738	0	3.29412	7.95722
1	37415297	37415361	119.25	129.141	132.344	166.625
1	39879108	39879517	2.07335	3.48411	3.01222	3.63814
1	40086051	40086126	339.2	307.8	205.333	191.787
1	40318317	40318492	2.42286	3.25714	7.04	2.83429
1	40441236	40441494	0	4.4186	4.17829	4.8062
1	42734196	42734281	17.4588	3.35294	14.4941	20.4235
2	783882	783983	20.9901	5.64356	16.7723	22.099
2	811778	811815	366.703	346.622	445.351	422.27
2	814426	814755	20.6201	25.9878	35.5745	27.1368
2	839020	839073	12	10.7547	26.1509	14.0377
2	839190	839552	1.17127	0.787293	5.9558	5.48066
2	840939	841068	0	0	10.7442	3.84496
2	841199	841360	1.31677	0	5.73913	10.7826
2	841619	841740	3.50413	2.35537	7.63636	8.19835
2	895879	895954	42.4	26.6	32.8533	29.76
2	1797454	1797476	19.2727	25.9091	70	146.545
2	1797777	1797800	9.21739	0	66.9565	43.1304
2	1797977	1798099	5.21311	4.67213	30.2951	20.3279
2	2577550	2577785	6.31489	4.85106	6.55319	9.49787
2	5301454	5301621	5.07784	0	5.53293	8.91018
2	5869660	5869912	0	2.2619	3.66667	5.90476
2	6404048	6404246	3.21212	1.43939	4.66667	5.0101
2	6404961	6405087	1.68254	4.52381	4.88889	11.8095
2	6405174	6405400	1.87611	2.52212	7.49558	6.58407
2	8344564	8344961	2.67003	3.58942	7.37028	5.62217
2	8345287	8345435	0	0	7.28378	11.7297
2	8345540	8345769	3.70306	3.73362	9.41485	3.24891
2	8402277	8402373	15.4583	11.875	25.6667	36.1667
2	8402597	8402674	60.5714	33.3117	64	57.974
2	8402978	8403066	0	3.23864	14	28.1818
2	8526128	8526158	4190.53	4427	2068.73	1669.87
2	10335066	10335150	7.57143	3.39286	45.8333	47.2381
2	12391107	12391235	0	6.67969	7.21875	15.5
2	13583058	13583578	5.70769	6.02885	6.81154	5.72308
2	14734768	14734955	18.139	16.7647	15.6471	26.5241
2	18454624	18454918	0	1.93878	1.57143	6.7483
2	18455086	18455294	1.01923	1.37019	5.18269	3.57692
2	18810775	18810795	21.2	0	69.3	74.4
2	19099679	19099739	14.1333	4.75	17.9667	12.4
2	19282363	19282440	0	7.4026	10	16.1039
2	19282895	19283442	2.71298	2.0841	4.22303	3.62706
2	19357935	19358033	4.32653	11.6327	20.4286	22.7755
2	19360858	19360973	9.21739	4.95652	20.087	21.5652
2	19361362	19361442	5.3	0	9.625	15.5
2	19364774	19364795	100.952	54.2857	124.667	106.286
2	19365012	19365038	8.15385	0	82.9231	47.6923
2	19366573	19366708	1.57037	4.22222	7.98519	5.51111
2	23529569	23529690	5.2562	4.71074	10.1818	10.2479
2	24564590	24564732	4.47887	8.02817	110.62	122.254
2	25264015	25264055	15.9	21.375	30.8	18.6
2	26236664	26236715	0	0	42.2745	34.0392
2	28571844	28571870	171.231	76.7308	148.077	181.231
2	29628020	29628041	20.1905	40.7143	58.6667	59.0476
2	29634583	29634726	2.96503	0	9.69231	8.67133
2	29677984	29678138	4.12987	5.55195	11	4.83117
2	29699156	29699588	3.43519	0	2.49537	4.01852
2	29711289	29711567	0.76259	3.07554	4.43165	6.2446
2	31067589	31067690	2.09901	0	12.198	4.91089
2	32435013	32435280	24.6142	30.9551	70.367	71.5206
2	33692326	33692399	5.80822	15.6164	10.5479	20.3836
2	33735266	33735531	2.4	5.37736	4.64906	3.7434
2	34561848	34561921	49.3699	89.7945	78.0548	78.137
3	268522	268557	18.1714	24.4286	48.4	63.7714
3	1855309	1855391	7.7561	3.47561	9.39024	15.122
3	3127864	3127968	4.07692	0	11.8462	11.9231
3	3694647	3694861	3.96262	1.33178	5.75701	6.95327
3	7102945	7103021	5.57895	0	38.5	55.4737
3	7103163	7103185	38.5455	38.8636	49	90.1818
3	9070242	9070328	4.93023	9.94186	23.2791	11.5349
3	9071880	9071981	8.39604	2.82178	12.198	9.82178
3	9603734	9603829	8.92632	12	24.3158	15.6632
3	10355850	10356067	0	0	2.83871	6.85714
3	10542251	10542280	14.6207	0	37.1724	42.7586
3	11539877	11539973	37.5417	44.5312	73.7917	59.4167
3	12447691	12447859	3.78571	1.69643	5.5	5.90476
3	12449363	12449700	1.25816	3.38279	2.28487	3.67953
3	13157950	13158066	1.82759	2.4569	10.6207	10.6897
3	17273660	17273851	1.10995	1.49215	5.64398	5.19372
3	22159173	22159279	4	5.37736	10.1698	11.6981
3	22406905	22407296	1.6266	1.4578	7.48338	6.34271
3	22407711	22408140	2.47086	3.98601	6.10256	2.31235
3	22829323	22829460	3.09489	8.32117	8.9927	5.43066
3	22927471	22927504	481.818	371.364	900.667	819.152
3	24569056	24569267	4.01896	2.70142	5.109	5.87678
3	24604673	24605039	1.15847	2.33607	4.62842	5.42077
3	25527006	25527224	0.972477	7.84404	7.77064	12.5138
3	27345123	27345206	2.55422	0	12.988	23.9036
3	28022589	28022774	4.58378	3.08108	4.16216	6.7027
3	28511156	28511413	0.824903	1.10895	3.59533	4.8249
3	28667573	28667609	5.88889	0	38.5	6.88889
3	29333465	29333498	19.2727	17.2727	37.3333	15.0303
3	29751094	29751365	5.47601	2.10332	6.81919	5.49077
3	29751827	29752069	2.6281	7.06612	12.0909	8.19835
3	29753491	29753720	2.77729	2.48908	7.39738	5.41485
3	29756504	29756572	12.4706	8.38235	11.3235	25.5294
3	30515147	30515176	14.6207	19.6552	42.4828	42.7586
3	31179716	31179833	34.4274	29.2308	39.4872	31.7949
3	31179926	31180007	49.7284	21.1111	119.778	153.086
3	31182153	31182313	13.25	16.0312	25.9875	35.65
3	31183911	31184144	26.3863	18.3476	55.5193	58.5408
3	31184251	31184416	12.8485	15.5455	25.2	34.5697
3	31186009	31186066	3.7193	0	18.9123	17.4035
3	31186929	31187020	46.5934	31.3187	37.2308	16.3516
3	31332400	31332512	5.67857	7.63393	16.5	15.5
3	31333095	31333345	0.848	2.28	7.392	6.944
3	31334733	31334838	8.07619	0	16.1333	7.08571
3	31335538	31335619	2.61728	0	15.2099	9.18519
3	31336589	31336807	2.91743	3.92202	7.77064	10.2385
3	31336927	31337077	2.82667	5.7	11.2933	11.5733
3	31352116	31352175	143.729	188.39	169.661	269.017
3	31573254	31573519	8	10.7547	16.8528	8.42264
3	31812003	31812119	58.4828	46.681	74.3448	62
3	32399044	32399112	3.11765	12.5735	27.1765	7.29412
3	33130635	33130740	0	0	10.2667	7.08571
3	33613130	33613287	6.75159	5.44586	1.96178	12.6369
3	34000705	34000726	20.1905	13.5714	95.3333	59.0476
3	34560811	34560845	24.9412	67.0588	58.8824	36.4706
3	34562321	34562475	55.0649	72.1753	50	51.5325
4	2767751	2767796	70.6667	107.667	61.6	77.1556
4	2981023	2981301	3.81295	5.1259	4.98561	8.02878
4	4407027	4407109	2.58537	0	24.4146	30.2439
4	4407391	4407516	5.088	6.84	22.176	23.808
4	4407645	4407796	7.01987	0	18.3576	13.1391
4	4408148	4408211	6.73016	18.0952	19.5556	31.4921
4	4408313	4408388	8.48	3.8	22.5867	36.3733
4	4409032	4409126	9.02128	9.09574	19.6596	13.1915
4	4409353	4409523	3.74118	3.35294	10.8706	13.1294
4	4412739	4412826	0	0	8.85057	19.954
4	4414055	4414129	0	0	18.7297	20.1081
4	4416505	4416575	6.05714	4.07143	11	31.8857
4	4416776	4416807	6.83871	27.5806	64.5806	88
4	4418114	4418155	20.6829	0	30.0488	36.2927
4	4418462	4418748	2.22378	6.97552	9.15385	6.93706
4	9698159	9698285	35.3333	24.881	64.7778	70.8571
4	11786550	11786939	171.126	164.113	93.4293	97.5424
4	18605063	18605108	0	0	37.6444	27.5556
4	19191439	19191649	3.02857	1.35714	3.66667	5.90476
4	19191728	19191821	9.11828	9.19355	14.9032	13.3333
4	20241393	20241419	81.5385	43.8462	100.692	85.8462
4	20763179	20763317	0	2.06522	11.1594	5.3913
4	21863314	21863645	86.4653	96.435	54.9003	56.1934
4	22575871	22575892	212	95	183.333	224.381
4	23555496	23555826	3.85455	1.72727	3.26667	4.50909
4	23653643	23654098	28.8879	31.3187	94.0923	109.011
4	24905460	24905628	1.2619	3.39286	5.5	8.85714
4	25563909	25564012	2.05825	2.76699	13.4563	2.40777
4	30760300	30760639	0.625369	1.68142	7.72271	5.85251
4	31107817	31107881	0	0	12.0312	34.875
4	31591806	31592060	2.50394	2.24409	8.48819	7.81102
4	32340906	32340931	16.96	34.2	135.52	79.36
4	33960746	33960840	6.76596	9.09574	42.5957	52.766
4	33962083	33962153	9.08571	4.07143	41.8	46.0571
4	35052452	35052646	4.37113	1.46907	8.73196	6.39175
5	602066	602091	42.4	0	43.12	99.2
5	606366	606591	2.82667	0	4.79111	7.71556
5	2107454	2107476	154.182	90.6818	1015	1070.91
5	3011365	3011474	3.88991	0	7.06422	15.9266
5	7127225	7127352	25.0394	38.1496	18.189	35.1496
5	15141335	15141596	4.0613	6.55172	2.95019	6.65134
5	16716682	16716856	13.4023	3.27586	7.08046	5.70115
5	17823063	17823398	4.42985	3.40299	4.13731	4.44179
5	19606907	19606930	18.4348	24.7826	60.2609	32.3478
5	19718545	19718763	1.94495	3.92202	11.3028	7.9633
5	19720504	19720592	4.81818	3.23864	10.5	28.1818
5	19720978	19721093	9.21739	2.47826	25.4435	4.31304
5	19721274	19721303	14.6207	9.82759	42.4828	34.2069
5	19721522	19721668	0	0	6.32877	6.79452
5	19721899	19721976	8.25974	0	14	12.8831
5	19722178	19722253	0	0	18.48	36.3733
5	19722924	19723064	1.51429	6.10714	13.2	26.5714
5	19723376	19723482	0	0	10.1698	23.3962
5	19723766	19723898	0	2.15909	7	7.51515
5	20130218	20130351	11.1579	0	6.94737	7.45865
5	21453422	21453444	48.1818	12.9545	56	45.0909
5	21501847	21501968	1.75207	11.7769	7.63636	12.2975
5	22198574	22198596	9.63636	0	63	45.0909
5	23572080	23572208	1.65625	0	13.2344	11.625
5	24327850	24328005	6.83871	3.67742	7.94839	8
5	25264211	25264397	19.3763	10.7258	33.9462	25.3333
5	25353975	25354129	5.50649	5.55195	9	4.83117
5	25355537	25355794	0.824903	1.10895	2.99611	5.78988
5	26873796	26874003	2.04831	0	4.46377	4.79227
5	27489843	27489944	6.29703	5.64356	13.7228	19.6436
5	29092820	29092845	33.92	11.4	73.92	29.76
5	29093770	29093949	2.36872	1.59218	6.02235	4.15642
6	2171095	2171283	0	1.51596	4.91489	5.2766
6	3058448	3058625	4.79096	3.22034	6.0904	4.20339
6	3082918	3083093	2.42286	6.51429	6.16	5.66857
6	3636484	3636610	1.68254	0	2.44444	15.746
6	3992894	3992949	34.6909	31.0909	47.6	31.5636
6	4343656	4343677	50.4762	27.1429	58.6667	118.095
6	4797042	4797175	3.18797	2.14286	10.4211	7.45865
6	4797294	4797524	0	1.23913	5.35652	3.23478
6	4798320	4798450	3.26154	6.57692	5.92308	11.4462
6	4798717	4798764	0	0	26.2128	36.9362
6	4799103	4799240	9.28467	2.08029	14.6131	12.6715
6	6078035	6078179	5.88889	0	9.625	8.61111
6	6079757	6079894	6.18978	4.16058	7.86861	5.43066
6	6749291	6749597	0.69281	0.931373	3.52288	4.86275
6	7537171	7537286	0	2.47826	9.37391	8.62609
6	8098752	8098784	0	17.8125	28.875	38.75
6	8933744	8933791	0	0	19.6596	21.1064
6	9585948	9586130	3.49451	6.26374	4.23077	6.81319
6	11301267	11301322	7.70909	0	33.6	9.01818
6	13329943	13329990	0	0	22.9362	31.6596
6	13429031	13429250	2.90411	3.90411	7.73516	5.6621
6	13431548	13431804	4.96875	1.11328	3.00781	6.78125
6	17136405	17136630	107.413	117.8	64.3378	47.3956
6	17137147	17137180	899.394	941.364	625.333	503.515
6	19335551	19335685	9.49254	0	21.8358	25.9104
6	21374121	21374379	2.46512	4.4186	5.96899	6.72868
6	23588681	23588703	86.7273	129.545	490	383.273
6	24493291	24493796	1.67921	1.69307	3.96436	2.45545
6	24969560	24969997	125.648	124.565	72.595	75.4783
6	27804911	27805284	0	0	2.47721	3.3244
6	27805374	27805416	0	0	22	41.3333
6	27807236	27807439	2.08867	0	9.10345	14.6601
6	27807781	27807929	4.2973	0	11.4459	10.0541
6	27808392	27808667	0.770909	1.03636	5.6	7.21455
6	28102503	28102900	16.5542	8.61461	17.4559	13.7431
6	28104918	28104989	11.9437	4.01408	32.5352	31.4366
6	28446870	28446939	15.3623	12.3913	44.6377	75.4783
6	28447404	28447471	3.16418	8.50746	16.0896	11.1045
6	29207774	29207875	4.19802	0	12.198	19.6436
6	29372300	29372654	0	0	4.35028	1.40113
6	29373632	29373852	0	1.29545	5.6	3.38182
6	29378644	29378758	1.85965	2.5	4.05263	17.4035
6	29379632	29379867	0.902128	2.42553	4.58723	6.33191
6	30900468	30900511	4.93023	6.62791	32.2326	34.6047
6	30905608	30905703	4.46316	3	24.3158	13.0526
7	3673367	3673391	0	0	25.6667	103.333
7	4373987	4374394	3.64619	2.10074	6.05405	3.65602
7	4534377	4534526	7.11409	3.8255	10.3356	9.98658
7	6137536	6137656	1.76667	0	10.2667	6.2
7	8202724	8202771	496.17	630.638	275.234	316.596
7	8297040	8297325	1.48772	5	8.10526	9.57193
7	10510657	10510761	28.5385	35.625	26.6538	31
7	11014090	11014136	50.6957	55.7609	33.4783	53.913
7	11230969	11231217	271.839	281.552	158.347	140
7	14232555	14232841	35.5804	37.8671	39.8462	26.014
7	15715559	15715694	6.28148	6.33333	11.4074	1.83704
7	20292833	20292882	112.49	110.51	176	202.449
7	21339655	21339724	765.043	809.565	325.855	352.232
7	25363619	25363975	1.78652	0	4.32584	1.39326
7	29005629	29005690	6.95082	4.67213	17.6721	12.1967
8	819389	819562	3.6763	4.9422	3.56069	8.60116
8	2436312	2436510	4.28283	1.43939	7	1.25253
8	3015240	3015509	1.57621	2.11896	1.14498	9.21933
8	3023044	3023201	1.35032	0	12.7516	6.31847
8	3142594	3142844	3.392	2.28	6.16	4.96
8	3168752	3168773	0	0	102.667	141.714
8	3245390	3245734	12.9419	19.0552	8.50581	10.093
8	3967145	3967166	0	27.1429	51.3333	82.6667
8	5141096	5141178	5.17073	0	11.2683	12.0976
8	9248338	9248550	15	14.7877	28.3302	37.434
8	10497153	10497373	2.89091	1.29545	4.9	3.38182
8	10498796	10499354	1.89964	3.06452	2.75986	2.22222
8	11988698	11989075	1.687	0.755968	3.67639	1.97347
8	12141749	12141857	3.92593	2.63889	11.4074	18.3704
8	12143081	12143255	4.87356	4.91379	8.85057	4.27586
8	15452186	15452319	1.59398	0	5.78947	11.188
8	15456527	15456796	1.57621	2.11896	8.01487	11.9851
8	20240465	20240496	6.83871	9.19355	24.8387	48
8	27049585	27049606	20.1905	13.5714	36.6667	59.0476
8	27147919	27148191	3.11765	2.09559	6.22794	7.29412
8	27148340	27148484	2.94444	3.95833	7.48611	6.88889
8	27197711	27197801	4.71111	0	13.6889	8.26667
8	27317068	27317767	4.54936	2.44635	4.40629	4.25751
8	27875917	27876385	2.26496	1.82692	4.9359	6.88889
8	28438604	28438808	28.0588	27.9412	11.3235	19.451
9	11071	11125	43.1852	73.8889	134.037	119.407
9	34877	34950	29.0411	66.3699	103.37	98.5205
9	311627	311815	10.1489	1.51596	7.37234	15.8298
9	4623845	4624019	3.65517	8.18966	7.08046	9.97701
9	6381084	6381106	9.63636	25.9091	42	90.1818
9	10836193	10836297	24.4615	16.4423	11.8462	9.53846
9	15961378	15962044	2.54655	1.28378	4.39339	8.19219
9	16001279	16001505	2.81416	2.52212	4.76991	7.68142
9	16724422	16724596	2.43678	1.63793	7.08046	4.27586
9	22693330	22693531	0	0	9.19403	11.1045
10	4833472	4833494	0	0	49	33.8182
10	5932007	5932210	2.08867	2.80788	4.55172	6.10837
10	7124170	7124473	79.0627	79.9505	45.7426	58.9307
10	9629807	9630007	2.12	9.975	12.32	11.16
10	10795065	10795195	70.1231	78.9231	69.8923	49.6
10	10861146	10861180	56.1176	83.8235	317.059	248
10	10902954	10903093	39.6547	30.7554	53.1799	32.1151
10	11580029	11580087	3.65517	4.91379	31.8621	12.8276
10	15356954	15357486	1.19549	1.07143	3.18421	3.26316
10	15989057	15989320	1.61217	1.08365	4.09886	5.65779
10	15989401	15989707	2.07843	1.86275	7.54902	2.43137
10	16181060	16181083	18.4348	0	26.7826	64.6957
10	18670537	18670779	7.00826	5.88843	6.36364	2.04959
10	19593263	19593417	1.37662	0	15	16.1039
10	20002080	20002166	12.3256	23.1977	19.6977	28.8372
10	20457172	20457328	12.2308	7.30769	31.5897	39.7436
10	20460365	20460401	129.556	87.0833	132.611	117.111
10	21029784	21029862	8.15385	3.65385	27.641	41.3333
10	21031058	21031214	6.79487	5.48077	12.8333	9.53846
10	22305590	22305797	81.9324	72.971	66.2126	49.1208
11	1020466	1020489	165.913	111.522	160.696	150.957
11	1356051	1356351	4.24	4.75	6.67333	7.44
11	2353027	2353048	212	95	183.333	212.571
11	4973759	4973979	2.89091	3.88636	3.5	11.2727
11	5000832	5000924	437.826	473.967	306.326	245.304
11	5001017	5001242	174.311	158.333	97.1911	102.507
11	5003031	5003318	79.0383	85.4007	39.7073	54.439
11	5831629	5831807	72.6517	73.6517	67.4831	59.9101
11	6067595	6067617	597.455	492.273	504	484.727
11	7731989	7732192	4.17734	1.40394	8.34483	3.66502
11	7734628	7734747	1.78151	4.78992	10.3529	4.16807
11	9698626	9699056	10.3535	14.5814	9.31163	6.34419
11	9701089	9701315	20.6372	15.1327	13.6283	17.5575
11	12045405	12045443	33.4737	45	52.6842	39.1579
11	12081048	12081082	24.9412	16.7647	63.4118	87.5294
11	12094422	12094480	47.5172	34.3966	26.5517	29.931
11	12117511	12117653	7.46479	10.0352	9.76056	17.4648
11	13997364	13997401	5.72973	7.7027	29.1351	20.1081
11	16255009	16255112	2.05825	0	13.4563	4.81553
11	16334936	16335511	4.05565	5.45217	6.16	6.46957
11	18288357	18288618	2.43678	2.18391	5.31034	3.80077
11	23632845	23632972	25.0394	20.1969	49.7165	48.8189
11	24221962	24222125	2.60123	3.49693	10.3926	7.60736
11	26689415	26689613	87.798	86.3636	75.4444	52.6061
11	26690087	26690408	133.408	142.944	83.4766	71.0779
11	27019704	27019917	0.995305	1.33803	7.95305	8.15023
12	1262563	1262672	9.72477	18.3028	9.88991	11.3761
12	2537566	2538003	2.42563	3.26087	2.81922	3.97254
12	4078241	4078262	0	0	80.6667	70.8571
12	4694801	4694874	17.4247	19.5205	21.0959	23.7808
12	4731048	4731288	0	3.5625	5.13333	5.16667
12	4736901	4737153	2.52381	1.13095	3.05556	5.90476
12	4900440	4900766	3.25153	1.74847	3.77914	3.80368
12	5614081	5614115	56.1176	83.8235	317.059	248
12	7989840	7990000	5.3	1.78125	6.7375	6.2
12	7990632	7990666	12.4706	25.1471	36.2353	43.7647
12	11052011	11052266	83.9686	83.8235	42.8784	50.5725
12	17362285	17362361	106	67.5	204.658	218.632
12	17976321	17976504	4.63388	7.78689	10.0984	10.8415
12	17984918	17985061	1.48252	1.99301	9.69231	6.93706
12	17985691	17986254	2.25933	3.0373	6.2913	7.04796
12	18864106	18864417	2.72669	3.66559	3.96141	4.78457
12	19234066	19234452	6.04145	4.43005	9.97409	10.9223
12	19953848	19953922	183.351	204.122	97.8108	144.108
12	20453314	20453421	9.90654	5.3271	20.1495	18.5421
12	20500257	20500339	49.122	38.2317	35.6829	33.2683
12	20503066	20503321	1.66275	3.35294	9.05882	13.6157
12	20504222	20504318	6.625	8.90625	8.02083	20.6667
12	20533177	20533424	1.7166	2.30769	4.36437	5.02024
12	21105721	21105947	18.7611	17.6549	14.3097	25.2389
12	21109461	21109653	7.72917	5.9375	14.4375	12.9167
12	23442676	23442773	13.1134	11.7526	25.4021	25.567
12	24769621	24769817	162.245	164.311	97.4286	88.5714
12	27060522	27060715	4.39378	4.43005	4.78756	5.1399
