# Supplementary material for: Loss of function of chromatin remodeler OsCLSY4 leads to RdDM-mediated mis-expression of endosperm-specific genes affecting grain qualities
Source: PLoS Genet. 2025 Dec 1;21(12):e1011956. doi: 10.1371/journal.pgen.1011956 (PMC12680349; doi:10.1371/journal.pgen.1011956)
Supplement: S3 Data — (XLSX) [file pgen.1011956.s015.xlsx]

## Sheet: Sheet1
S3_Data:Unique and common OsCLSY3 and OsCLSY4 loci.
Exclusively_CLSY3_dependent_23_24nt_sRNA_loci_5rpmm
chr	start	end	PB1_R1	PB1_R2	OsCLSY3-kd_R1	OsCLSY3-kd_R2	PB1_R1	PB1_R2	OsCLSY4-kd_R1	OsCLSY4-kd_R2
1	22449	22529	12.714	22.2536	9.9867	5.99115	9.5	12.25	0	0
1	144912	145083	7.13768	5.60594	4.67214	3.73717	11.1111	15.7602	17.6959	25.6023
1	184241	184449	7.335	5.26712	1.92052	2.30429	1.82692	0	0	0
1	335562	335632	23.2485	11.7381	2.85334	2.28234	2.71429	0	5.08571	0
1	703920	704131	13.0153	9.0864	0.946607	1.51435	1.80095	2.32227	10.9668	0.943128
1	704427	704878	13.306	10.6277	4.42869	5.31366	2.949	2.17295	2.36807	0.882483
1	705098	705287	21.5263	18.839	10.0395	10.9891	1.00529	0	5.65079	5.26455
1	707548	707804	18.6737	14.9784	7.412	6.86486	1.48438	4.78516	4.86719	4.66406
1	708103	708668	11.5214	8.7257	3.71187	4.80706	2.35398	1.73451	2.20531	0.704425
1	708850	709367	8.45961	6.6221	1.35216	1.54511	3.30754	1.89555	6.54159	3.46422
1	755583	755734	283.581	290.215	80.6872	82.5271	20.1325	11.3576	64.8344	40.8543
1	1114912	1115028	98.2047	115.695	19.8012	35.8092	21.2931	23.2328	41.431	18.8707
1	1120786	1121000	8.55521	7.67916	5.60002	5.97249	11.5421	3.43458	0	7.43925
1	1252707	1252837	7.824	10.5342	2.30462	2.45791	0	5.65385	0	1.53077
1	1267231	1267263	57.213	34.2363	12.4834	4.99262	11.875	0	5.5625	0
1	1350026	1350295	9.07468	9.6727	5.94004	5.34526	7.0632	1.82156	0.66171	0
1	1593581	1593928	4.98301	3.55189	1.43901	1.38124	0	0	0	0
1	1630585	1630813	24.0897	31.2331	4.38013	2.10216	0.833333	4.29825	0	0
1	1690264	1690439	24.9921	39.9097	14.2667	18.2587	36.9143	29.4	3.05143	0
1	1721375	1721421	28.7447	47.633	15.1972	6.94626	24.7826	5.32609	11.6087	0
1	1734544	1734568	55.094	34.2363	12.4834	6.65683	0	10.2083	0	0
1	1739168	1739498	3.3904	4.14985	0.907882	0.968267	0	1.48485	2.15758	2.41212
1	2110383	2110406	35.3781	83.3578	4.34204	13.8925	8.26087	21.3043	0	0
1	2149550	2149808	9.46158	11.6775	3.09665	3.71544	11.7829	12.345	1.37984	3.85659
1	2500876	2501119	5.44138	3.94492	3.69878	3.28733	0	0	0	0
1	3057941	3058002	11.6719	38.165	4.91149	5.23816	0	0	0	0
1	3077399	3077673	15.5909	20.4918	3.2803	8.16312	13.8686	5.36496	5.19708	0
1	3158139	3158300	10.7398	5.95413	1.86088	0.992323	0	0	0	0
1	3278372	3278395	30.9558	59.5413	13.0261	6.94626	0	0	0	8.65217
1	3308609	3308674	45.3792	56.8848	9.21849	12.2895	0	3.76923	8.21538	3.06154
1	3603116	3603228	9.98957	8.55906	0.89167	1.42646	0	0	0	0
1	3774585	3774743	11.5874	7.80066	2.52828	1.01116	0	0	6.75949	1.25949
1	3777085	3777373	7.76967	3.32852	1.38704	2.21894	0	0.850694	1.85417	0.690972
1	3777952	3778072	62.7224	70.7549	34.9535	38.6096	50.6667	40.8333	5.93333	8.29167
1	3931961	3932116	7.87448	4.41758	1.93291	2.06147	1.22581	0	0	0
1	3970981	3971075	21.6409	27.6804	6.37449	10.1977	16.1702	7.81915	1.89362	0
1	4022436	4022803	6.09718	4.47777	2.17694	2.61195	2.58856	6.67575	0	0
1	4098814	4098955	10.0991	13.5974	0.708277	0	5.39007	1.73759	0	0
1	4154942	4155097	7.87448	4.41758	0.644303	2.06147	2.45161	0	0	0
1	4158293	4158757	4.60334	7.3785	3.44369	0.688638	0	2.64009	0.767241	0.428879
1	4261884	4262124	3.3904	7.41785	4.16113	3.32842	9.5	5.10417	2.225	4.14583
1	4368779	4368872	14.2178	5.89011	5.36919	3.43578	2.04301	0	11.4839	0
1	4563020	4563300	5.44886	4.4018	1.78334	1.14117	2.03571	0	1.27143	0
1	4713653	4713758	17.4363	23.4763	6.6578	4.56469	5.42857	9.33333	0	0
1	4932607	4932795	80.6122	77.9421	23.9043	25.4943	2.02128	3.90957	14.2021	12.7021
1	4932979	4933269	76.1086	78.8614	28.927	33.0546	6.55172	7.60345	28.2345	17.8414
1	5104563	5104683	63.57	65.0489	14.1478	19.9705	19	16.3333	1.48333	3.31667
1	5269896	5270087	8.52038	7.1699	2.09146	1.67292	0	1.28272	0	1.04188
1	5347048	5347118	24.7015	7.82543	8.56003	4.56469	5.42857	3.5	2.54286	0
1	5451006	5451219	23.8761	21.8598	16.8789	13.5012	7.13615	0	1.67136	0.934272
1	5451741	5452059	48.2972	43.9258	20.7271	29.6417	16.7296	13.0975	1.67925	3.12893
1	5502059	5502115	19.9791	24.4545	3.56668	14.2646	6.78571	8.75	0	0
1	5584205	5584268	16.1448	21.7373	3.17038	2.53594	0	0	5.65079	3.15873
1	5596945	5597279	10.0494	8.2003	3.58804	3.34835	17.6347	9.53593	3.73054	3.57485
1	5603474	5603557	14.7053	23.0992	6.01608	5.7746	2.28916	14.759	2.14458	0
1	5604873	5605212	15.3018	10.9071	5.30267	2.3564	25.7817	21.6814	6.30088	6.45723
1	5608525	5608759	13.4747	8.77853	3.41426	4.77926	0.811966	1.04701	0	0
1	5615354	5615651	68.1505	64.0921	28.5815	31.7376	24.9495	14.8485	4.79461	3.35017
1	5621917	5622263	25.8689	20.1855	15.2975	12.4671	11.5318	12.0376	3.60116	2.87572
1	5787836	5788092	4.37044	3.20965	1.95053	1.24816	2.22656	0	0	0
1	5823933	5824042	18.6628	8.79463	7.32969	1.46572	15.6881	20.2294	0	0
1	5849446	5849733	3.54397	7.63456	3.47969	2.22668	0	4.26829	0	0
1	5965067	5965117	34.5821	24.6501	5.99202	9.58584	3.8	4.9	0	0
1	6062492	6062655	106.08	100.818	44.7257	40.186	30.3067	37.5767	3.27607	9.76687
1	6090810	6091001	12.248	12.9058	2.09146	5.01876	2.98429	11.5445	0	2.08377
1	6276740	6276806	26.1985	12.4495	1.51314	4.84133	2.87879	0	0	3.01515
1	6423138	6423334	16.606	20.2623	5.60478	10.5966	8.72449	13.75	1.81633	0
1	6949196	6949265	101.712	109.159	47.7625	55.5701	71.5942	46.1594	7.73913	5.76812
1	6988254	6988281	113.013	152.161	18.4939	11.8344	0	0	0	0
1	7001846	7001945	43.1505	44.2651	10.0876	16.1378	5.75758	0	0	2.0101
1	7061062	7061147	19.1458	24.1668	5.87453	9.39788	0	0	0	0
1	7153911	7154094	8.33705	14.2183	1.63716	0	9.34426	12.0492	2.91803	1.08743
1	7154447	7154542	11.7772	12.9737	1.05123	3.36345	6	20.6316	5.62105	10.4737
1	7155180	7155279	11.3013	13.8328	2.01752	3.22756	26.8687	17.3232	5.39394	4.0202
1	7159937	7160126	9.68686	3.62288	3.69878	1.69062	7.03704	5.18519	0.941799	1.05291
1	7166351	7166571	5.0856	3.73486	0	0.7262	3.45455	2.22727	0	0
1	7166721	7166770	22.8333	19.5636	0	0	19.3878	15	0	0
1	7167955	7168250	14.1362	12.0697	2.70826	1.62472	7.08475	4.98305	5.43051	3.37288
1	7169537	7169595	82.4218	85.0003	6.88738	16.5273	19.6552	4.22414	6.13793	6.86207
1	7169718	7169978	3.912	5.26712	1.53642	1.22895	2.92308	2.82692	2.73846	0.765385
1	7262313	7262413	23.3938	20.5418	5.99202	4.79292	1.9	0	0	0
1	7307565	7307594	56.117	47.2224	10.3311	5.5091	13.1034	8.44828	0	20.5862
1	7436265	7436445	7.34587	6.08644	1.66445	0.887578	1.05556	1.36111	0	0
1	7543302	7543571	4.53734	4.07271	1.11376	1.78175	9.88848	2.73234	0	0
1	7621184	7621299	98.1742	85.7395	46.8941	47.2346	28.087	29.8261	18.5739	25.9565
1	7662044	7662149	14.5303	7.82543	0.951114	1.52156	0	7	1.69524	0
1	7700327	7700448	17.6525	21.5038	10.7295	13.2036	9.42149	4.04959	0	3.28926
1	7815389	7815848	13.7389	11.9342	10.0085	4.87298	17.3856	9.07407	1.939	0
1	7916532	7916633	49.3454	33.8973	11.8654	11.0728	15.0495	19.4059	1.76238	1.9703
1	7947453	7947635	3.912	8.2769	1.09744	0.877824	1.04396	2.69231	0	0
1	8131776	8131899	11.577	8.90699	5.68349	9.09226	4.63415	7.96748	0	4.85366
1	8251611	8252113	6.07841	5.45598	1.39257	1.27302	1.51394	4.88048	1.77291	0.396414
1	8407671	8407846	9.29938	4.69526	1.71201	0.912937	0	2.8	0	5.68571
1	8503796	8503847	17.9492	34.9075	1.95818	12.5305	7.45098	9.60784	3.4902	0
1	8604456	8604500	90.1538	80.922	24.9667	21.786	47.5	33.4091	16.1818	0
1	8626925	8627122	6.19565	7.64668	0	0	0.964467	2.48731	0	0
1	8677487	8677546	39.6504	27.8532	5.07798	21.6629	16.1017	12.4576	3.01695	6.74576
1	8972199	8972299	8.13696	13.6945	0.99867	0	5.7	2.45	0	0
1	8982306	8982444	96.5527	96.2584	18.0918	27.785	41.3043	51.4855	6.44928	5.76812
1	9143048	9143178	14.0832	18.9616	6.91387	4.91582	8.76923	11.3077	1.36923	1.53077
1	9199204	9199239	63.9333	50.8653	17.1201	4.56469	5.42857	0	10.1714	0
1	9214317	9214353	242.979	273.89	102.641	62.1304	211.111	176.944	64.2778	16.5833
1	9223608	9223632	67.808	51.3544	12.4834	13.3137	0	0	0	0
1	9324450	9324631	26.4114	24.2113	9.37977	7.06139	5.24862	8.12155	1.96685	1.09945
1	10105616	10105894	9.14676	5.41869	2.87387	0.574691	2.73381	6.16906	1.28058	2.14748
1	10106023	10106423	3.30564	6.84725	0.749003	0.39941	1.425	1.8375	0.89	0.995
1	10277539	10278036	3.06978	1.65326	0.20094	0.321457	1.91147	1.97183	1.4326	2.00201
1	10282964	10283385	7.48948	5.85513	2.13492	1.89743	0.902613	1.74584	1.69121	1.89074
1	10283620	10284178	5.10383	4.90842	1.25281	2.86315	1.36201	1.3172	0	0.713262
1	10469395	10469493	15.5682	9.78179	0	1.63024	0	0	0	0
1	10928571	10928689	16.3774	10.445	1.69266	0	1.61017	6.22881	6.0339	0
1	11011816	11011965	9.55683	7.35275	4.02149	2.14448	2.55034	1.6443	0	0
1	11226905	11227082	5.74644	7.73701	1.12844	0	0	0	0	0
1	11281432	11281572	14.5303	12.7163	0.713336	5.70586	2.71429	1.75	0	0
1	11397284	11397523	53.1967	59.5911	30.0855	25.4018	12.7197	14.3515	12.6611	9.99163
1	11549538	11549633	422.908	435.341	114.584	114.357	32	23.2105	95.5579	54.4632
1	11580960	11581105	18.9395	18.889	6.19864	5.5091	6.55172	11.8276	1.22759	0
1	11600025	11600182	33.6881	47.9744	11.4497	10.1761	3.63057	3.12102	3.40127	2.53503
1	11650333	11650506	44.0948	33.2468	9.23625	7.38793	8.78613	5.66474	1.0289	1.15029
1	11667850	11667965	25.6491	26.1982	6.07886	6.94626	18.1739	10.6522	13.9304	3.46087
1	11828118	11828262	45.2053	55.1584	10.4028	19.9705	13.1944	25.5208	35.8472	23.4931
1	11987768	11987879	17.4102	18.5061	6.29792	4.31795	5.13514	0	0	0
1	12215822	12216307	5.03317	5.36486	1.8532	1.64705	1.17526	0	1.46804	1.64124
1	12359857	12359960	145.162	144.922	59.1445	63.5954	29.5146	42.8155	6.91262	0
1	12416753	12416851	47.7424	51.7037	16.3048	29.3444	17.449	22.5	3.63265	8.12245
1	12731611	12731721	41.6095	34.8587	15.434	15.9764	25.9091	13.3636	8.09091	1.80909
1	12738682	12738750	53.8475	34.2362	20.5609	25.8442	16.7647	7.20588	0	8.77941
1	12848609	12848700	35.7669	40.632	9.87696	3.5113	6.26374	8.07692	0	4.37363
1	12893820	12893950	14.8656	10.5342	1.53642	1.22895	1.46154	0	2.73846	0
1	12940222	12940383	10.108	9.35649	2.48117	1.98465	1.18012	1.52174	1.10559	0
1	12943136	12943213	18.4931	14.2281	5.1879	6.22457	2.46753	0	0	0
1	13208908	13208934	46.944	31.6027	3.84104	6.14477	7.30769	0	0	0
1	13374397	13374602	2.97694	7.34827	0.487156	0	0	0	0	0
1	13433110	13433250	45.0439	59.6689	28.5334	17.1176	28.5	40.25	3.81429	5.68571
1	13435524	13435731	61.9117	63.5107	26.5347	22.3824	40.3865	26.0386	4.29952	4.80676
1	13677655	13677894	47.2386	42.9744	17.9677	20.0541	19.8745	24.6025	4.46862	1.66527
1	13789062	13789495	5.40272	6.00913	0.23064	1.47588	10.5312	6.78984	1.23326	0.919169
1	13903540	13903603	24.2171	17.3898	1.58519	2.53594	0	0	2.8254	0
1	13932397	13932616	23.6864	34.3926	13.2244	15.3198	18.2192	14.5434	10.5662	8.17808
1	13942231	13942268	217.169	199.866	35.0884	34.5436	35.9459	13.2432	14.4324	0
1	14130483	14130506	296.291	232.211	108.551	145.871	346.957	458.043	503.043	432.609
1	14178529	14178561	190.71	235.374	65.5377	49.9262	17.8125	30.625	38.9375	24.875
1	14381453	14381481	87.1817	112.491	7.13336	5.70586	0	0	0	0
1	14402702	14402726	55.094	39.9423	0	6.65683	31.6667	51.0417	0	8.29167
1	14442412	14442594	15.0891	12.7916	3.84104	4.38912	9.3956	8.07692	2.93407	0
1	14454630	14454704	1320.88	1271.37	1091.79	1185.28	1106.62	1364.05	2039.78	2199.76
1	14455692	14455840	81.0947	86.0533	30.365	30.2256	56.4865	33.1081	3.60811	1.34459
1	14960703	14960967	81.6778	72.6223	38.9633	45.9927	73.4091	59.3939	60.0076	42.2121
1	15159072	15159141	29.4817	65.4954	13.0261	18.5234	5.50725	10.6522	0	0
1	15268847	15269066	72.9168	68.1598	25.0808	24.074	17.3516	17.8995	8.94064	4.54338
1	15390806	15390938	8.476	6.22477	0.756568	2.42067	0	0	0	1.50758
1	15408465	15408597	7.70545	7.26223	1.51314	2.42067	4.31818	1.85606	0	0
1	15469567	15469623	56.3049	44.018	7.13336	2.85293	20.3571	21.875	9.53571	3.55357
1	15514940	15515019	14.1624	10.4009	0	2.02233	2.40506	6.20253	0	5.03797
1	15996556	15996725	18.6572	17.0168	3.54557	4.72675	2.24852	1.4497	0	0
1	16306952	16307181	7.99483	7.77417	3.0527	0.697659	0.829694	2.13974	0	0
1	16585617	16585658	79.385	73.4827	7.30734	3.89668	18.5366	11.9512	0	4.85366
1	16643383	16643685	19.1973	21.3126	7.27508	6.34824	12.5828	11.3576	0.589404	1.97682
1	16695957	16696122	270.616	263.93	27.2365	32.9211	28.7879	34.1515	172.606	179.703
1	16703860	16703941	11.3013	16.9068	7.39756	3.94479	2.34568	0	0	0
1	16746891	16747137	18.6059	21.7108	14.2087	9.74171	37.0732	23.9024	16.6423	17.7967
1	16747851	16747978	452.498	437.793	129.748	157.248	1150.47	1145.91	616.693	354.126
1	16772673	16773015	173.386	167.778	58.4018	63.0647	435.556	426.243	230.567	134.994
1	16779608	16779710	564.402	554.493	180.152	213.019	1462.25	1443.58	773.078	444.824
1	16796109	16796286	95.9656	90.523	32.7248	27.9813	23.6158	27.6836	83.4689	79.8249
1	16804936	16805027	630.391	607.976	179.98	219.456	1601.43	1599.23	860.659	494.22
1	16808738	16809072	211.037	206.238	64.8836	73.6636	440.868	445.988	273.928	173.976
1	16810285	16810548	279.998	273.89	94.5509	108.129	713.042	695.875	374.274	220.186
1	16812599	16812738	21.2205	22.66	7.90314	11.4938	21.8705	44.0647	37.1367	11.4532
1	16814859	16814949	639.655	628.425	204.173	241.421	1657.22	1636.06	876.156	504.133
1	16815158	16815341	609.716	592.68	180.634	218.257	1581.26	1585.14	849.148	489.344
1	16815617	16815799	609.713	593.679	178.883	218.578	1587.86	1588.46	852.835	488.753
1	16818740	16818907	321.58	318.992	101.661	119.584	848.743	839.162	443.401	253.814
1	16821035	16821124	597.701	592.403	189.635	217.207	1598.99	1574.61	836	478.494
1	16822682	16822837	36.7476	41.5253	15.4633	18.5532	40.4516	34.7742	20.671	15.4065
1	16827602	16827704	521.523	519.585	165.466	191.09	1395.2	1373.92	729.451	417.51
1	16832275	16832440	41.9177	35.6887	19.9734	14.524	23.0303	14.8485	1.07879	1.20606
1	16910480	16910579	611.299	594.812	205.787	232.384	1521.92	1514.55	818.081	474.384
1	16911883	16912003	483.132	481.59	155.626	183.729	1252.42	1243.38	664.533	386.392
1	16912678	16912953	409.807	407.349	129.646	156.859	1071.6	1065.53	573.484	332.149
1	16913173	16913273	579.758	576.538	185.753	214.084	1485.8	1467.55	801	461.68
1	16913960	16914058	592.628	582.715	189.543	218.453	1510.31	1500	817.347	469.071
1	16943534	16944268	175.987	171.088	54.2874	63.3397	417.793	411.226	224.076	129.323
1	16944560	16944662	557.422	555.836	174.278	208.32	1443.63	1433.97	774.824	442.873
1	17125950	17126015	190.906	195.937	66.0659	49.1582	20.4615	49	191.692	199
1	17429432	17429544	39.0501	46.4635	0.89167	1.42646	5.08929	4.375	0	0
1	17696628	17696675	30.2972	17.4823	0	0	8.08511	0	0	0
1	17718459	17718655	11.9356	7.68569	2.54763	4.89073	0	2.5	2.72449	0
1	17864916	17865005	33.1421	44.6225	5.61051	5.3853	27.7528	13.764	10	13.4157
1	17900227	17900346	17.9492	12.6588	6.71375	5.37022	11.1765	2.05882	0	0
1	18021731	18021879	54.2922	70.3231	12.146	8.63589	16.6892	6.62162	12.027	8.06757
1	18030619	18030646	41.4382	35.5043	7.39756	5.91719	21.1111	0	0	7.37037
1	18078109	18078226	20.864	17.5571	0	1.3655	0	0	0	0
1	18334590	18334738	24.7408	13.8796	6.74777	9.71538	14.1216	4.96622	3.60811	0
1	18446728	18446783	35.1369	62.2477	3.63153	0	3.45455	0	0	0
1	18452433	18452604	12.4909	10.411	7.59223	7.47434	6.66667	1.43275	4.16374	5.81871
1	18478315	18478601	16.3593	14.3649	5.23778	5.58615	9.96503	5.13986	1.24476	2.08741
1	18830807	18830894	92.3592	85.0003	32.1411	33.0546	39.3103	19.7126	2.04598	0
1	18831205	18831494	11.2622	14.2157	4.83785	3.3169	0	5.08651	1.23183	0.688581
1	18902119	18902318	125.734	143.138	56.7084	60.2126	24.8241	19.6985	21.4673	11
1	19007837	19007873	73.4587	125.533	16.6445	31.0652	10.5556	6.80556	0	0
1	19107660	19107753	36.0914	33.8681	10.7384	6.87157	8.17204	5.26882	0	0
1	19128123	19128376	48.2428	48.1743	19.7366	23.3647	26.2846	19.3676	9.14625	11.7984
1	19327518	19327712	4.7186	7.05902	1.02956	1.64705	0.979381	0	2.75258	0
1	19328211	19328445	9.99733	9.36376	1.70713	3.41376	2.4359	3.14103	0	2.55128
1	19329805	19329972	14.0082	10.6604	2.39202	4.78335	2.27545	4.4012	2.13174	0
1	19330242	19330431	13.9921	18.1144	7.92595	9.29843	20.1058	24.6296	12.2434	14.7407
1	19371413	19371444	39.3724	35.3406	0	5.15368	0	0	5.74194	0
1	19410100	19410300	77.8097	83.5365	38.4488	46.3316	50.35	34.3	4.45	0
1	19919963	19919986	70.7562	71.4496	26.0523	27.785	41.3043	0	0	0
1	19956707	19958999	36.611	33.4595	1.48145	1.74263	0.580279	0.534468	0.54363	0.520942
1	20055507	20055588	13.8127	10.1441	1.23293	0	2.34568	0	0	0
1	20204913	20204958	149.178	121.729	19.9734	31.9528	33.7778	10.8889	15.8222	4.42222
1	20503978	20504044	20.0342	12.4495	1.51314	2.42067	0	3.71212	0	0
1	20919459	20919539	19.071	20.5418	1.24834	3.9941	0	0	0	0
1	20962186	20962209	75.1784	83.3578	4.34204	0	0	0	7.73913	0
1	21174429	21174512	47.7924	59.3978	26.4708	23.0984	16.0241	23.6145	2.14458	21.5783
1	21223471	21223822	2.31822	4.29172	1.42261	0.910336	1.62393	2.79202	1.52137	0
1	21684707	21684865	42.4873	35.5364	18.33	27.3014	37.2785	41.8671	2.25316	5.03797
1	21707681	21708080	21.9229	14.072	5.75674	4.00411	5.2381	3.68421	2.23058	0
1	22137547	22137582	104.618	43.0399	19.9734	31.9528	10.8571	7	0	5.68571
1	22142141	22142253	11.8059	11.0045	0	1.42646	0	0	0	0
1	22182588	22182789	18.7231	11.5824	2.48425	3.97423	2.83582	0	1.77114	0
1	22222030	22222312	6.85294	9.71241	7.79104	4.53231	0	0	0	0
1	22333562	22333751	6.99606	7.24577	4.22717	4.22656	4.02116	2.59259	0.941799	6.31746
1	22587225	22587407	16.2069	14.2965	3.84104	6.14477	10.4396	4.03846	1.95604	0
1	22637607	22637920	6.82413	13.1257	2.23345	2.04171	9.71246	1.5655	0	0
1	22729672	22729899	4.03263	5.42954	2.19971	1.40761	2.51101	0	0	0
1	22840601	22840770	4.21292	9.72391	0.590929	1.8907	4.49704	4.34911	2.10651	0
1	22850739	22851000	51.4406	56.6669	11.479	12.8546	23.295	20.6513	3.40996	7.62452
1	22977842	22977944	25.9266	10.7408	8.81179	3.13263	11.1765	4.80392	1.7451	0
1	23249116	23249431	3.22895	3.04322	1.90223	5.07187	0	0	1.13016	0.631746
1	23308161	23308350	22.0645	12.3178	3.17038	4.22656	0	5.18519	8.47619	0
1	23340471	23340502	32.8103	30.9231	3.22152	0	0	0	0	0
1	23351121	23351150	161.336	136.945	30.9932	33.0546	78.6207	50.6897	30.6897	13.7241
1	23374131	23374164	107.876	157.694	69.6043	101.668	80.6061	59.3939	10.7879	12.0606
1	23380365	23380508	11.3804	16.2802	2.09511	3.35169	9.3007	5.13986	0	1.39161
1	23389012	23389218	4.93748	4.65347	0.969583	0	0.92233	1.18932	0	0
1	23395311	23395559	4.51142	6.62637	1.61076	1.28842	3.06452	4.93952	0	0
1	23402259	23402727	11.5187	9.949	4.05443	2.38963	12.1795	12.0406	2.28205	0.425214
1	23402881	23403112	8.36592	16.0066	1.29697	7.60781	12.3377	15.9091	0	0
1	23636870	23636953	49.0178	47.8483	9.62573	1.92487	4.57831	2.95181	0	0
1	23718757	23718999	6.30446	3.39533	1.23802	1.98055	2.35537	1.0124	0	0
1	23736928	23737166	5.5557	4.02779	2.09805	2.01383	1.59664	1.02941	1.4958	0
1	23812318	23812445	80.0882	81.9513	41.6768	54.0933	55.3543	50.1575	5.6063	7.83465
1	23902221	23902326	10.6555	11.7381	2.85334	0	5.42857	2.33333	0	0
1	24096712	24097176	40.1149	32.4654	18.0794	16.183	17.1983	17.4246	1.53448	3.43103
1	24135958	24136244	4.26764	6.7036	0.349185	0	0	0	0	0
1	24206341	24206468	73.6811	73.3249	39.3177	55.3513	73.3071	69.4488	7.00787	12.5354
1	24231239	24231424	7.69712	5.92195	3.23893	3.45436	2.05405	2.64865	1.92432	0
1	24291834	24291873	67.808	63.2054	25.6069	12.2895	4.87179	6.28205	0	0
1	24426462	24426580	126.709	131.142	52.4725	36.5562	22.5424	29.0678	24.1356	18.5508
1	24524890	24524962	38.142	45.6483	9.70929	8.87578	0	0	0	0
1	25179015	25179176	7.58102	7.65531	8.68409	3.96929	3.54037	1.52174	0	0
1	25253076	25253284	5.868	4.60873	4.32117	5.37667	33.7981	27.0913	2.56731	0
1	25362568	25362595	33.904	45.6483	29.5902	29.5859	0	9.07407	0	0
1	25416447	25416594	85.7979	88.5019	42.1208	47.8205	51.7007	25	3.63265	1.35374
1	25539523	25539559	226.027	201.613	72.1262	31.0652	0	0	9.88889	0
1	25610187	25610322	9.04107	5.07204	2.21927	3.55031	1.40741	5.44444	1.31852	0
1	25650324	25650531	95.3243	94.6045	49.2098	54.0265	8.26087	17.7536	23.2174	14.4203
1	25777234	25777335	61.43	55.5915	22.742	18.9819	39.505	24.2574	1.76238	3.94059
1	26001004	26001139	10.5479	12.1729	5.17829	2.36687	2.81481	1.81481	0	1.47407
1	26217601	26217701	67.1299	91.7532	14.9801	9.58584	17.1	4.9	5.34	0
1	26248933	26249276	4.44805	2.7948	2.32926	0.931569	2.21574	2.85714	0	0
1	26254924	26254971	43.2817	46.6196	0	0	4.04255	0	18.9362	4.23404
1	26430589	26430666	10.5675	19.5636	3.89092	8.29943	4.93506	0	0	0
1	26470848	26470921	18.1131	11.2558	6.84021	6.56564	7.80822	3.35616	0	2.72603
1	26560819	26561455	7.03668	7.32096	2.82642	3.01442	4.77987	5.00786	1.95912	0
1	26691873	26692035	11.3013	10.1441	3.69878	18.7378	7.03704	9.07407	5.49383	6.14198
1	26742141	26742326	17.0436	18.5061	2.15929	1.72718	0	0	1.92432	1.07568
1	26804112	26804153	32.2501	40.0815	14.6147	23.3801	9.26829	5.97561	34.7317	33.9756
1	26818590	26818738	80.4075	74.9496	47.2344	53.9743	102.703	74.4932	13.2297	1.34459
1	26939384	26939454	46.4969	56.7344	11.4134	6.84703	10.8571	7	0	0
1	26939986	26940202	15.5393	17.7521	1.84939	2.95859	2.63889	1.13426	7.41667	9.21296
1	27029937	27030097	13.9854	12.8386	4.99335	6.98967	10.6875	4.59375	1.1125	1.24375
1	27463998	27464090	63.0172	50.6101	11.9406	15.6291	10.3261	21.3043	7.73913	15.1413
1	27685799	27685885	20.1059	17.5162	1.16124	3.71544	2.2093	0	0	2.31395
1	27753514	27753675	58.7529	73.1507	18.6088	20.8388	31.8634	42.6087	9.95031	2.47205
1	28527275	28527381	16.3123	7.7516	0.942142	1.50721	14.3396	6.93396	0	0
1	28678097	28678124	131.849	116.657	59.1804	41.4203	14.0741	18.1481	0	0
1	28784826	28785064	35.0436	29.3454	31.0511	29.5362	129.328	136.912	26.1765	22.5756
1	28869667	28869908	13.0833	11.933	4.55824	3.31461	3.15353	2.0332	0.738589	0.825726
1	28941772	28942014	4.20298	3.96122	0.825347	0.660182	1.57025	2.02479	0	0
1	29025338	29025393	573.286	622.477	105.314	133.621	86.3636	106.909	3.23636	14.4727
1	29215258	29215449	23.9636	22.2267	5.22864	1.67292	1.98953	5.13089	0	0
1	29377247	29377279	66.7485	64.193	24.9667	4.99262	5.9375	0	0	0
1	29530702	29530797	9.63587	11.5322	6.30739	3.36345	4	0	0	0
1	29595508	29595574	86.3011	53.948	21.1839	26.6273	5.75758	11.1364	0	0
1	29807349	29807508	6.39698	6.89031	3.76857	2.00961	3.58491	9.24528	0	0
1	30030724	30030751	41.4382	65.9365	11.0963	11.8344	0	0	0	0
1	30212288	30212391	139.237	110.354	57.2054	68.2487	40.5825	21.4078	8.64078	5.79612
1	30229742	30229903	15.7938	10.2071	11.7855	4.96161	23.6025	9.13043	1.10559	6.18012
1	30298363	30298469	25.9078	20.6709	2.82642	1.50721	1.79245	0	0	3.75472
1	30423256	30423311	208.972	161.844	74.4463	104.573	55.2727	26.7273	6.47273	3.61818
1	30515924	30516185	7.79402	8.3951	1.53053	0	1.45594	0	1.36398	0
1	30517564	30517736	15.9664	15.9238	1.16124	0.92886	3.31395	5.69767	1.03488	0
1	30672422	30672780	4.26168	4.20781	0.836874	1.78507	1.06145	0.684358	0	0
1	30707271	30707456	9.34651	11.8439	3.23893	1.72718	0	0	0	0
1	30770830	30770990	6.357	6.84725	0.624169	0.998525	0	0	2.225	0
1	30813028	30813177	18.431	17.4628	5.36199	7.50569	2.55034	1.6443	1.19463	1.33557
1	30909413	30909559	289.113	294.526	82.0825	79.882	19.5205	18.4589	73.1507	38.1644
1	30910508	30910593	21.539	19.3334	15.2738	5.63873	20.1176	14.4118	6.28235	0
1	30963054	30963239	4.94815	6.66219	0	2.59077	1.02703	0	0	0
1	31043625	31043864	33.6203	24.0656	10.0285	15.3748	12.7197	10.251	2.23431	1.66527
1	31211918	31212158	2.9666	6.84725	0	0	0	1.02083	0.741667	1.65833
1	31261659	31261811	8.02989	8.10859	5.25616	5.25539	2.5	1.61184	0	0
1	31271906	31271987	8.78993	21.9788	0	0	0	0	2.19753	0
1	31305963	31306146	6.11384	5.98667	0.545721	0.873027	0	0	0	0
1	31347141	31347349	4.89	6.58389	0.48013	0.768096	0	0	0	0.956731
1	31380639	31380782	11.3804	6.7036	2.09511	2.23446	1.32867	6.85315	0	1.39161
1	31460847	31460936	142.854	144.639	80.7913	87.96	10.6742	22.0225	22	24.5955
1	31613023	31613097	57.7284	62.9207	24.292	12.9538	74.4595	82.7703	38.4865	43.027
1	31625761	31625845	19.3737	24.4545	5.94446	11.4117	6.78571	8.75	6.35714	0
1	31658530	31658763	7.42105	7.05296	2.14307	4.11409	4.07725	4.20601	0	0
1	31674052	31674208	7.172	6.14497	5.12138	7.1689	0	0	0	0
1	31936845	31937301	3.79189	3.90413	1.09503	1.05108	3.33333	2.6864	0.390351	0.436404
1	32052761	32052860	71.9176	63.631	67.5868	71.0062	38.3838	32.1717	88.101	72.3636
1	32119488	32119742	6.00661	9.70476	1.96589	0.628992	5.23622	0.964567	0	0
1	32158465	32158678	19.1008	18.0022	7.03289	6.75059	13.3803	16.1033	0.835681	0
1	32311511	32311610	14.3835	20.7492	4.03503	4.84133	13.4343	17.3232	1.79798	2.0101
1	32391100	32391343	5.02281	6.19916	1.6439	1.31493	1.56379	2.01646	0	0
1	32445981	32446070	33.1421	29.2354	8.97681	10.7706	2.13483	5.50562	6	0
1	32550043	32550539	3.4861	4.14148	0.604034	1.61052	0	0.987903	0.358871	0.40121
1	32689243	32689372	22.8655	20.1702	5.41914	9.90784	2.94574	1.89922	0	0
1	32734601	32734948	9.6729	7.10378	2.87801	2.76249	0	0.706052	0	0
1	32797079	32797178	32.8766	22.1325	8.07006	9.68267	7.67677	2.47475	1.79798	4.0202
1	32834176	32834303	12.8141	14.018	0	1.25798	1.49606	5.7874	1.40157	0
1	32858413	32858653	5.9332	3.42363	0	0	1.58333	1.02083	0	0
1	32943996	32944198	52.3666	50.168	10.3822	18.9819	9.40594	24.2574	1.76238	0
1	32964921	32965054	16.0598	13.3856	5.25616	4.80493	2.85714	16.5789	0	0
1	33032973	33033204	18.0528	15.4137	9.94347	5.53295	6.58009	15.9091	9.24675	0
1	33061772	33061845	59.9125	73.1624	28.7289	32.8282	13.0137	16.7808	4.87671	5.45205
1	33167410	33167563	8.6422	6.26546	2.6109	2.08842	1.24183	0	0	0
1	33216877	33216931	26.3698	22.8242	1.84939	5.91719	0	0	0	0
1	33342565	33342774	19.4664	18.3467	12.4236	6.87979	10.9091	12.8947	9.36842	2.85646
1	33344834	33345141	36.1127	35.686	15.2891	18.7345	22.2801	11.1726	10.4365	4.53746
1	33414605	33414934	5.87395	6.65994	2.73192	1.94242	5.77508	2.23404	2.70517	0
1	33505898	33506075	35.6279	23.211	16.9266	17.1498	82.6554	89.9718	91.5141	85.4463
1	33507212	33507439	5.82492	3.01641	0.439943	0	2.51101	0	0	0
1	33508645	33509055	5.20964	5.3442	0.974312	2.72768	3.2439	3.58537	0	0
1	33517624	33517696	81.9347	95.1007	37.4501	39.941	311.389	425.347	351.056	351.014
1	33521257	33521329	16.952	17.1181	8.32225	4.43789	34.3056	57.8472	81.5833	55.2778
1	33525980	33526392	21.2311	25.2617	10.9078	10.47	3.68932	2.9733	8.20874	5.79612
1	33561925	33561948	265.336	285.798	108.551	111.14	983.043	1320.87	1083.48	1072.87
1	33907530	33907651	4.20298	15.8449	0	0	1.57025	6.07438	2.94215	0
1	33935081	33935187	23.9887	28.4225	2.82642	1.50721	1.79245	11.5566	1.67925	0
1	34179821	34180028	54.0499	60.2029	15.9208	13.8925	15.6039	5.91787	2.57971	0
1	34182158	34182329	5.35326	8.00848	1.75205	0	2.22222	0	2.08187	0
1	34226330	34226398	10.4704	26.1807	2.93726	4.69894	0	0	0	0
1	34300325	34300495	22.7356	19.3334	3.52472	6.57852	7.82353	4.32353	1.04706	0
1	34315614	34315640	74.328	47.404	34.5693	18.4343	0	0	0	0
1	34457752	34457942	10.1712	10.0907	6.83301	1.68173	0	0	0	0
1	34496703	34496920	44.0596	39.1271	23.471	22.0872	39.4009	19.1935	1.64055	2.75115
1	34537203	34537282	14.1624	15.6013	1.26414	4.04466	0	0	0	0
1	34700189	34700306	19.1253	17.5571	2.56069	10.924	0	4.18803	6.08547	0
1	34704622	34704735	32.4038	24.2381	14.1405	5.65536	15.1327	6.50442	0	3.52212
1	34800257	34800343	17.7405	15.9238	3.48373	3.71544	4.4186	2.84884	2.06977	2.31395
1	34852027	34852183	14.344	17.5571	7.68208	7.1689	3.65385	1.57051	3.42308	0
1	34907748	34907887	20.4887	17.7339	4.31081	2.29876	0	0	0	0
1	34968248	34968460	4.31796	5.16774	0.471071	1.50721	0	3.46698	0	0
1	34987057	34987119	34.4508	33.1319	1.61076	7.73052	0	0	2.87097	0
1	34987693	34987904	7.71276	7.13931	1.89321	2.27153	0	2.32227	0	0
1	35076567	35076816	8.57812	12.0996	6.41716	7.05785	10.6827	13.7751	2.85944	0.799197
1	35087079	35087132	21.11	23.2548	16.9585	3.01442	7.16981	4.62264	0	0
1	35113583	35113654	90.2515	50.1489	19.6921	20.2518	10.7042	0	2.50704	5.60563
1	35220477	35220509	28.6065	47.0748	3.12084	4.99262	0	0	0	0
1	35471087	35471129	46.0126	55.4301	4.75557	15.2156	4.52381	5.83333	0	0
1	35562654	35562926	25.0541	31.7189	12.4834	19.3831	13.9706	12.6103	1.96324	0.731618
1	35589674	35589937	7.34802	15.6211	1.89861	1.8224	4.3346	2.79468	1.35361	0
1	35627392	35627491	15.4109	19.366	6.05255	9.68267	1.91919	2.47475	3.59596	0
1	35811670	35811844	9.35283	8.65744	2.29579	1.83637	0	0	0	0
1	35868713	35868789	16.0598	27.0286	5.25616	8.40863	17.5	12.8947	0	0
1	35914128	35914256	7.15163	19.2579	3.12084	4.99262	1.48438	0	0	0
1	35990678	35990734	114.426	83.1452	21.4001	8.55879	13.5714	8.75	6.35714	3.55357
1	36113696	36113858	42.6939	33.8136	11.7128	14.793	38.7037	28.7346	6.59259	4.91358
1	36240885	36241075	8.02989	5.04534	1.57685	0.840863	1	3.86842	0.936842	0
1	36248401	36248530	34.6925	32.9093	8.51579	11.1463	10.3101	24.6899	2.75969	1.54264
1	36322991	36323201	15.499	16.303	3.80446	3.8039	3.61905	5.83333	1.69524	0
1	36406284	36406491	17.1977	11.9083	1.9298	2.31542	6.42512	2.36715	0	0.961353
1	36408385	36408418	58.5615	41.4985	6.05255	0	0	0	0	0
1	36492738	36492858	27.1232	23.9654	4.99335	3.9941	12.6667	8.16667	2.96667	1.65833
1	36506094	36506451	18.2341	18.0292	8.67192	4.47518	17.0308	6.86275	2.493	0.557423
1	36507134	36507288	40.949	34.6809	21.4001	17.6363	11.1039	7.95455	5.77922	1.29221
1	36524311	36524346	43.5909	31.3017	2.85334	4.56469	0	0	0	0
1	36615023	36615186	45.552	45.3683	20.2185	14.7022	34.9693	24.0491	6.55215	3.66258
1	36756690	36756893	12.5261	19.5636	4.91956	8.65716	3.74384	8.44828	3.50739	0.980296
1	36797992	36798279	6.73355	7.63456	2.08781	2.22668	0	4.26829	0.620209	0.69338
1	36804526	36804617	23.472	6.01956	5.4872	5.26695	0	10.7692	0	0
1	36875812	36875964	6.69158	6.30668	0	0	0	0	0	0
1	36975832	36976100	62.2417	60.2967	16.0234	22.6531	6.3806	6.39925	12.6194	9.65299
1	36993105	36993270	13.5616	12.4495	3.63153	4.84133	3.45455	2.9697	1.07879	1.20606
1	37013706	37013820	20.5208	19.2204	5.25616	7.00719	5	2.14912	0	0
1	37022259	37022431	5.32214	6.36953	2.32249	2.78658	0	0	5.17442	2.31395
1	37032185	37032413	9.81432	7.80827	1.31404	1.40144	1.66667	3.22368	1.5614	0
1	37035936	37036051	13.2668	9.52661	0	0	0	0	0	0
1	37045235	37045365	27.384	22.1219	6.14566	11.0606	10.2308	18.8462	15.0615	3.06154
1	37059037	37059189	27.4355	26.1277	5.91318	4.20432	18.75	14.5066	0	1.30921
1	37089439	37089539	23.3938	23.2806	4.99335	12.7811	3.8	0	0	0
1	37107302	37107479	12.6422	6.96331	2.25688	6.31835	0	2.76836	0	2.24859
1	37136150	37136333	15.5625	14.2183	4.91149	9.6033	2.0765	1.3388	1.94536	1.08743
1	37150257	37150416	24.9482	23.2548	2.51238	3.01442	1.19497	0	0	0
1	37164138	37164438	25.767	21.4547	8.32225	12.2486	21.5333	9.8	7.12	3.98
1	37169529	37169926	6.40504	7.24394	3.52176	4.42671	3.82872	6.78841	3.5869	3.00756
1	37313458	37313796	31.296	28.3614	16.8415	15.5983	17.9882	26.0947	15.7988	14.1302
1	37338383	37338731	6.43007	11.4121	2.00882	2.75455	6.00575	4.22414	0	0
1	37339833	37340175	18.1416	12.4131	8.76026	7.00719	1.11111	0.716374	14.5731	6.98246
1	37394732	37394985	6.43238	9.74312	1.18419	1.26296	0.750988	0.968379	2.81423	0
1	37453319	37453432	18.9022	24.2381	1.76756	4.24152	1.68142	2.16814	0	0
1	37476158	37476286	58.8023	49.2146	18.7251	22.4668	25.2344	11.4844	4.17188	1.55469
1	37543485	37543606	14.2901	21.5038	2.47604	0	1.57025	6.07438	0	4.93388
1	37611963	37611987	50.856	39.9423	12.4834	19.9705	0	0	0	0
1	37615187	37615259	26.8407	15.2161	11.0963	17.7516	5.27778	3.40278	0	2.76389
1	37745480	37745591	19.2428	23.441	6.29792	2.87863	8.55856	0	0	0
1	37757541	37757707	6.73995	8.2497	3.00804	2.8873	1.14458	0	0	0
1	37832435	37832545	11.0959	12.4495	0	0	0	2.22727	0	0
1	37858805	37858921	52.6097	34.2362	8.60922	22.0364	9.82759	0	3.06897	0
1	37869159	37869317	13.5187	13.8678	3.79242	2.02233	6.01266	4.6519	1.12658	0
1	37870438	37870522	20.5846	13.0424	2.37779	1.90195	0	0	0	0
1	37871151	37871203	35.208	42.1369	3.84104	6.14477	7.30769	4.71154	0	0
1	37909567	37909735	27.8497	34.2363	10.1056	4.75488	10.1786	21.875	0	9.47619
1	37979495	37979627	43.9211	36.3112	9.83539	12.1033	28.7879	18.5606	1.34848	9.04545
1	38044157	38044346	19.3737	25.3602	6.34076	6.7625	16.0847	12.963	0.941799	1.05291
1	38075841	38075919	16.952	22.8242	1.28035	2.04826	0	0	0	0
1	38163197	38163480	9.70397	7.25857	2.8231	2.82269	3.35689	0.865724	0	0
1	38243877	38243964	14.0292	26.7594	8.03528	5.5091	4.36782	0	0	0
1	38340967	38341274	8.94536	18.7351	9.10839	8.32646	21.0423	17.557	3.47883	4.53746
1	38430410	38430465	271.848	343.607	185.208	185.907	431.818	507.818	886.764	1125.25
1	39073948	39074003	85.0682	122.006	30.868	20.3336	20.7273	8.90909	6.47273	7.23636
1	39117744	39117870	22.6027	20.6504	5.54817	8.87578	15.0794	5.83333	2.8254	0
1	39123322	39123347	2290.55	2267.81	103.862	83.0773	60.8	98	1523.68	1814.88
1	39175432	39175469	32.9877	37.0122	2.69911	12.9538	0	0	0	0
1	39247228	39247309	84.1321	79.4619	50.55	59.1719	1686.54	1760.37	2076.67	1378.26
1	39461402	39461542	118.422	101.731	49.9335	54.7762	39.3571	19.25	8.9	4.26429
1	39809055	39809184	17.3462	14.8622	6.96747	12.3848	11.7829	5.69767	2.75969	3.08527
1	40247307	40247330	48.6449	41.6789	0	0	0	10.6522	0	0
1	40534875	40535054	35.7981	37.4877	5.02125	8.03283	14.8603	10.9497	0.994413	1.11173
1	40537454	40537963	6.79412	4.03571	0.784809	1.25551	4.47937	6.25737	0.349705	0
1	40765063	40765089	54.768	31.6027	3.84104	6.14477	0	0	0	0
1	41122947	41123168	4.60235	7.43593	0	0.722914	1.71946	2.21719	1.61086	0
1	41173780	41173889	127.84	139.458	22.9053	23.4516	57.5229	80.9174	17.9633	23.7339
1	41178995	41179079	82.3383	91.2967	32.1001	26.6273	85.9524	29.1667	12.7143	2.36905
1	41307371	41307445	37.1111	37.0122	13.4955	23.7487	25.6757	46.3514	21.6486	2.68919
1	41360023	41360161	28.7447	24.8089	18.8155	11.5771	12.3913	10.6522	2.57971	1.44203
1	41363162	41363560	7.92229	9.29024	3.76383	0.401417	1.90955	0.615578	3.13065	2
1	41486810	41486883	32.0462	45.023	23.2567	13.1313	15.6164	3.35616	73.1507	65.4247
1	41505664	41505764	51.8731	52.0391	15.9787	25.5622	36.1	29.4	3.56	5.97
1	41941226	41941284	24.5512	35.4168	8.60922	11.0182	16.3793	4.22414	0	6.86207
1	42097615	42097758	22.0495	23.9414	9.77719	11.1723	10.6294	5.13986	2.48951	0
1	42143651	42143815	16.1251	15.0305	7.30734	2.92251	5.79268	4.48171	0	0
1	42202292	42202329	43.9836	44.4146	0	17.2718	10.2703	0	0	5.37838
1	42247670	42247696	62.592	52.6712	3.84104	0	0	18.8462	0	0
1	42295121	42295305	33.7197	25.3051	5.97031	4.34141	11.3587	6.65761	0	4.32609
1	42385016	42385278	4.27035	5.22691	3.43055	1.82936	0.725191	0.935115	0	0
1	42409689	42409896	11.7927	19.8471	3.37714	12.3489	17.4396	9.4686	5.15942	0.961353
1	42632206	42632705	9.58009	9.33092	1.40094	0	3.04609	1.96393	1.42685	0
1	42733375	42733499	27.0685	24.2967	2.41614	3.86526	3.06452	0	0	0
1	42745393	42745524	13.1993	13.59	9.91047	3.65872	11.6031	3.74046	0	3.03817
1	43143507	43143530	176.89	113.128	112.893	125.033	140.435	74.5652	178	173.043
2	212223	212352	7.88465	10.6159	0.774163	0	0	9.49612	0	0
2	441073	441187	22.3053	22.8242	7.00821	7.00719	0	6.44737	0	0
2	441269	441326	26.7663	40.8432	15.7685	5.60575	10	8.59649	0	3.49123
2	632585	632608	61.9117	41.6789	8.68409	6.94626	0	0	0	0
2	979854	980208	4.59715	2.70795	1.97477	1.35393	0.536723	9.68927	0	0
2	1211642	1211678	45.2053	45.6483	8.32225	4.43789	10.5556	6.80556	0	0
2	1237885	1237951	29.2807	31.1239	0	2.42067	0	3.71212	0	0
2	1293837	1294464	2.4333	2.62096	2.38916	2.03846	41.5152	42.201	1.70335	0.952153
2	1515447	1515579	12.3287	13.487	6.05255	3.631	0	1.85606	1.34848	0
2	1672495	1672612	61.7227	94.8081	24.7534	21.8481	53.5897	33.5043	6.08547	0
2	1697345	1697503	44.4185	49.4042	10.7452	9.10048	36.0759	18.6076	4.50633	3.77848
2	1699390	1699520	11.736	5.26712	3.84104	3.68686	7.30769	0	0	0
2	1707421	1707521	20.3424	24.6501	10.9854	3.19528	17.1	9.8	0	3.98
2	1835381	1835508	9.61058	10.7831	5.50448	1.25798	4.48819	1.92913	0	0
2	2044802	2044832	67.808	41.0835	16.6445	31.9528	6.33333	0	5.93333	0
2	2071085	2071125	45.7704	23.9654	2.49667	15.9764	23.75	6.125	0	9.95
2	2306121	2306331	11.1399	10.4339	5.23113	3.04312	4.52381	4.66667	0	0.947619
2	2324491	2324664	22.3414	21.3729	4.04086	1.84698	8.78613	5.66474	0	0
2	2363202	2363367	10.4794	10.7896	4.23678	6.77787	9.21212	1.48485	2.15758	7.23636
2	2387830	2387854	59.332	34.2363	0	0	0	10.2083	0	0
2	2423678	2423875	11.3587	14.5982	5.57633	3.24394	18.3249	8.70558	0	1.01015
2	2425564	2425828	11.1729	13.487	6.05255	7.86717	10.0758	5.56818	2.02273	1.50758
2	2430557	2430652	20.3424	17.2983	9.46108	5.04518	44	43.8421	20.6105	12.5684
2	2493425	2493542	37.3813	24.5799	7.68208	6.82752	8.11966	6.28205	3.04274	6.80342
2	2545150	2545270	11.8664	10.2709	2.49668	1.33137	0	0	0	0
2	2677068	2677136	16.4534	12.0834	14.6863	7.04841	2.79412	3.60294	0	0
2	2898074	2898305	13.6497	13.0424	4.32325	4.14971	4.93506	6.36364	0	0
2	3233858	3233916	368.268	358.89	230.727	206.591	186.724	283.017	794.862	957.259
2	3275461	3275505	23.1164	21.7867	9.07882	3.631	0	0	0	0
2	3376607	3376690	67.3995	90.7467	27.674	25.0233	38.9157	35.4217	19.3012	14.3855
2	3543410	3543477	166.99	153.297	62.6032	66.767	113.433	87.7612	29.2239	5.9403
2	3593385	3593539	8.58608	6.22477	0.648487	0	3.7013	0	1.15584	0
2	3747231	3747275	376.797	357.924	156.61	174.288	95	189.318	28.3182	18.0909
2	3925405	3925762	15.9548	13.0424	4.75557	3.13263	4.78992	8.23529	0.498599	0
2	3938154	3938239	287.187	330.279	124.54	133.45	55.8824	31.7059	43.9765	23.4118
2	4277943	4278163	2.77396	8.71468	0	0	1.72727	1.11364	0	0
2	4395439	4395806	7.76004	13.8064	5.17023	4.35324	8.28338	8.0109	1.94005	0
2	4518644	4518670	430.32	400.301	96.026	86.0268	58.4615	0	6.84615	0
2	4528383	4528441	163.09	179.445	61.9864	85.3911	19.6552	4.22414	0	0
2	4835486	4835512	641.568	632.054	103.708	86.0268	29.2308	47.1154	0	7.65385
2	4951705	4951737	289.243	372.319	68.6586	49.9262	65.3125	61.25	16.6875	6.21875
2	5094630	5094762	18.4931	18.6743	4.53941	7.262	14.3939	12.9924	2.69697	0
2	5250031	5250114	259.795	257.391	163.637	144.365	132.771	206.627	559.735	668.928
2	5363740	5363765	81.3696	65.7336	0	0	7.6	19.6	0	0
2	5380413	5380553	11.6242	9.78179	2.85334	5.70586	5.42857	1.75	1.27143	1.42143
2	5412874	5412962	33.5187	34.2363	6.80911	5.4465	8.63636	13.9205	10.1136	4.52273
2	5508587	5508612	146.465	98.6004	79.8936	121.421	220.4	176.4	405.84	294.52
2	5661078	5661145	25.8075	14.3077	0	0	0	7.31343	0	0
2	5938695	5938792	68.1575	40.9423	1.02956	6.58821	0	0	0	0
2	5957488	5957699	6.74866	3.89417	0	0	0	0	0	0
2	6019346	6019521	58.7024	59.4733	21.6854	25.5622	45.6	30.8	18.3086	14.7829
2	6386380	6386532	131.824	108.114	78.8424	76.7288	47.5	91.875	22.25	9.16447
2	6389393	6389583	41.2201	43.2458	14.1916	18.499	5	6.44737	0	2.09474
2	6528783	6529047	7.32018	9.33716	0.756568	1.21033	10.0758	6.49621	0.674242	1.50758
2	6545220	6545336	12.2756	12.9862	5.16553	2.75455	1.63793	8.44828	3.06897	3.43103
2	6780668	6780703	31.9666	23.4763	8.56003	9.12937	10.8571	7	0	0
2	6899276	6899395	123.08	135.794	47.8355	44.3043	12.7731	16.4706	46.3697	21.7395
2	7092938	7092963	36.6163	60.2558	15.9787	31.9528	15.2	19.6	0	7.96
2	7111080	7111491	7.67171	4.99799	3.4018	3.8872	0	0	0.86618	0
2	7458490	7458615	26.852	32.8668	6.39149	5.11245	24.32	15.68	9.968	9.552
2	7609325	7609523	31.3355	35.9654	8.57444	8.87578	30.7071	45.7828	1.79798	2.0101
2	7635663	7635899	6.89573	5.80275	1.69266	2.0309	1.61017	3.11441	3.01695	2.52966
2	7679080	7679192	21.7954	14.6727	9.80837	7.13232	8.48214	8.75	15.8929	10.6607
2	7682562	7682728	10.4163	4.94982	0.601608	5.7746	1.14458	10.3313	8.57831	5.99398
2	7806616	7806860	28.346	34.2362	15.1438	19.6431	0.778689	4.01639	17.5082	11.418
2	7904583	7904626	26.0193	35.0324	20.9024	18.5772	128.14	85.4651	33.1163	0
2	7956754	7956841	22.213	36.2039	11.479	7.34547	0	0	14.3218	4.57471
2	8010142	8010187	379.725	276.933	175.322	188.166	135.111	223.222	47.4667	30.9556
2	8059096	8059383	9.21433	5.72592	6.26344	5.01002	1.98606	0	6.8223	6.9338
2	8105577	8105702	26.852	30.6757	5.59255	11.503	98.8	101.92	5.696	3.184
2	8105852	8105975	14.0578	4.4535	3.24771	1.29889	54.065	53.7805	1.44715	8.08943
2	8107727	8108040	14.2982	13.5632	2.23345	2.55214	3.03514	2.34824	2.84345	5.72204
2	8129001	8129125	53.3168	48.5934	13.6914	14.1726	3.06452	3.95161	2.87097	0
2	8133635	8133729	6.49226	16.0255	6.37449	3.39923	4.04255	0	0	0
2	8160144	8160246	9.97176	12.0834	0	1.56631	0	2.40196	1.7451	0
2	8378733	8378974	9.28491	11.3647	1.65754	2.65168	3.15353	2.0332	0.738589	1.65145
2	8517540	8517618	13.04	14.0456	0	0	0	0	2.28205	5.10256
2	8592156	8592264	12.2431	8.87606	5.54817	1.4793	7.03704	4.53704	0	0
2	8623039	8623088	18.6818	25.1532	0	0	0	0	0	8.12245
2	8635998	8636091	13.1241	10.3077	1.07384	1.71789	0	0	0	0
2	8642990	8643119	11.0385	8.49271	8.51579	2.47696	0	0	0	0
2	8657638	8657818	5.65067	8.36886	0	0	0	0	0	1.10556
2	8804349	8804527	7.99982	7.69354	1.1221	0.897551	2.13483	5.50562	2	0
2	8808034	8808224	16.5951	12.253	12.0892	10.9312	11	11.6053	4.68421	1.04737
2	8897807	8898089	6.13157	6.31307	2.83311	1.69962	0	0	1.89362	1.41135
2	8898197	8898497	4.74656	5.4778	1.66445	4.79292	3.16667	0.816667	0	0
2	8936730	8936792	638.161	596.373	122.418	105.65	3.06452	3.95161	71.7742	60.9839
2	8965861	8965974	12.6015	19.3904	7.07023	7.0692	1.68142	0	1.57522	0
2	8993975	8994001	50.856	42.1369	7.68208	6.14477	0	0	0	0
2	9030638	9030790	14.0523	26.1277	5.25616	5.25539	3.75	0	1.17105	1.30921
2	9031947	9032041	14.0666	18.9392	5.31207	3.39923	6.06383	0	0	0
2	9038842	9039064	31.6132	25.9085	13.9454	15.1128	8.55856	11.036	6.41441	0.896396
2	9049297	9049475	9.14265	7.69354	0.561051	0.897551	0	0	1	0
2	9096954	9097116	434.473	467.473	118.977	115.385	24.6296	15.1235	85.7037	46.679
2	9113418	9113681	37.5136	34.8871	7.97417	12.1494	12.2814	13.0418	3.38403	1.51331
2	9228935	9229244	6.91247	8.86375	0.646388	1.55111	0	0	1.1521	3.86408
2	9430761	9430856	52.462	60.5441	17.8709	23.5442	2	0	3.74737	0
2	9660904	9661013	8.39824	10.051	3.66484	4.39717	1.74312	4.49541	0	1.82569
2	9801751	9801883	22.3458	21.7867	12.8617	14.524	1.43939	1.85606	4.04545	3.01515
2	9875338	9875437	31.8492	34.5821	2.01752	6.45511	0	0	0	0
2	9942165	9942296	10.87	10.4538	5.3364	2.43915	2.90076	0	0	3.03817
2	10137898	10138146	4.10129	4.41758	0.40269	0.64421	1.53226	0	2.87097	2.40726
2	10185351	10185388	32.9877	44.4146	0	17.2718	0	6.62162	4.81081	0
2	10358215	10358583	2.48752	3.3492	1.89964	0.868283	2.58152	0	0.483696	0.540761
2	10403465	10403648	10.0045	8.98	0	2.61908	3.11475	0	0	0
2	10418823	10418874	21.9379	29.5372	5.87453	9.39788	7.45098	4.80392	6.98039	0
2	10618234	10618390	8.476	7.90067	1.92052	2.04826	0	0	0	0
2	10632198	10632281	15.9308	23.0992	9.62573	7.69947	4.57831	0	6.43373	0
2	10723321	10723445	41.0129	29.8187	12.8861	14.1726	19.9194	11.8548	4.30645	3.20968
2	11183263	11183353	10.1712	16.7377	5.54817	7.10062	0	13.6111	5.93333	0
2	11235020	11235241	34.0574	24.7864	19.4311	18.7958	15.4751	5.54299	4.02715	1.8009
2	11360852	11360876	42.38	62.7665	8.32225	0	0	0	0	16.5833
2	11394573	11394817	31.6808	20.7663	4.91149	7.85725	12.459	9.03689	5.83607	4.07787
2	11463810	11464035	31.6437	26.7804	7.98936	7.81068	7.6	19.6	11.0756	3.53778
2	11464125	11464268	14.9367	19.1531	5.58697	5.58615	6.64336	8.56643	1.24476	6.95804
2	11485184	11485506	3.15876	5.52884	2.79131	0.992323	2.36025	7.6087	1.65839	1.23602
2	11522590	11522803	9.0729	9.64401	1.87544	2.2502	2.67606	1.15023	2.50704	0
2	11602455	11602655	87.4723	64.3641	41.9441	43.1363	30.4	50.225	12.46	7.96
2	11683172	11683350	8.57124	1.53871	0.561051	0	1.06742	0	0	0
2	11685891	11686019	20.6602	22.4675	14.824	8.73709	2.96875	5.74219	1.39062	1.55469
2	11768431	11768577	9.05655	12.1937	6.15618	5.47137	0	0	3.65753	1.36301
2	11781826	11782109	5.03169	4.35514	1.05866	1.12907	0.671378	0.865724	0.628975	1.40636
2	11863883	11863988	12.5929	6.52119	1.90223	1.52156	0	0	0	1.89524
2	11894178	11894392	22.8139	26.2371	12.6	8.21217	7.99065	2.28972	8.31776	2.78972
2	11984393	11984623	8.84452	8.9312	2.17102	3.47313	1.65217	1.06522	0.773913	0
2	12051344	12051445	16.1128	14.9148	2.96635	1.58182	7.52475	0	0	7.88119
2	12062313	12062336	119.401	125.037	60.7886	41.6776	16.5217	31.9565	0	0
2	12118992	12119092	36.6163	26.0196	8.98803	6.39056	1.9	2.45	5.34	3.98
2	12189301	12189432	10.0936	10.4538	0.762344	0	1.45038	1.87023	1.35878	0
2	12217606	12217848	5.46387	5.65888	2.88871	1.32036	1.57025	3.03719	2.20661	0.822314
2	12221412	12222071	6.32806	6.44203	2.57624	1.93947	8.07284	7.80728	0.270106	1.50986
2	12222192	12222645	6.96042	8.16228	2.64548	2.11608	18.0353	23.2561	0.785872	0.439294
2	12385035	12385160	28.4794	19.7201	4.79362	15.3373	9.12	5.88	4.272	4.776
2	12480161	12480308	15.2222	14.9056	7.47304	7.60781	19.3878	10	2.42177	0
2	12535093	12535141	27.547	17.1181	0	9.98525	7.91667	0	0	0
2	12652047	12652303	9.13819	5.88436	3.51095	1.87223	1.48438	0.957031	0	0
2	12653143	12653375	6.13779	6.49308	1.72184	1.37728	1.63793	0	0.767241	0
2	12657416	12657617	14.6749	13.6264	5.46536	6.35877	7.56219	3.65672	0.885572	0
2	12746827	12747000	14.6983	12.6654	6.34992	1.84698	13.1792	18.4104	1.0289	8.05202
2	12881654	12881783	14.1924	10.6159	1.54833	7.43088	4.4186	13.2946	2.75969	3.08527
2	13053657	13053753	49.7965	57.0604	8.32225	3.32842	5.9375	7.65625	5.5625	2.07292
2	13054008	13054203	7.3024	5.61826	2.04855	2.45791	1.94872	1.25641	0	0
2	13613483	13613591	71.5751	82.4206	21.268	13.3137	29.9074	18.1481	60.9815	40.537
2	13689534	13689720	104.993	97.1868	32.2152	24.0505	31.6667	36.8817	89.957	79.172
2	13717501	13717626	34.9889	16.4334	8.7883	3.83434	12.16	11.76	2.848	4.776
2	13850462	13850609	12.4545	8.38439	4.0762	1.08683	1.29252	6.66667	0	0
2	14010028	14010107	18.0249	12.1344	3.79242	2.02233	2.40506	0	2.25316	0
2	14083012	14083113	14.0987	13.5589	5.93269	9.49093	3.76238	4.85149	1.76238	3.94059
2	14133942	14133977	104.618	125.207	42.8001	36.5175	206.286	98	10.1714	5.68571
2	14257362	14257418	1164.24	1122.46	164.067	96.9996	132.321	100.625	807.357	980.786
2	14339268	14339302	32.9068	36.2501	2.93726	0	11.1765	0	0	0
2	14366940	14367046	35.5032	42.6338	14.1321	18.0865	17.9245	30.0472	8.39623	3.75472
2	14456029	14456687	6.64683	7.49243	1.82128	3.88484	1.73252	2.97872	1.89362	0.604863
2	14456763	14457347	20.3772	17.8216	6.15618	5.47137	10.0856	7.13185	4.26712	3.74829
2	14459892	14459920	134.405	102.709	67.7669	17.1176	0	0	0	0
2	14461812	14461946	22.0123	18.3956	4.47166	5.96134	5.67164	1.82836	6.64179	1.48507
2	14500298	14500531	11.7864	10.5794	4.28614	0.685682	2.44635	0	0	0
2	14512571	14512800	3.99741	7.77417	1.3083	0	0	0	0	0
2	14534263	14534486	6.38551	3.68462	2.687	2.14929	7.66816	2.19731	0	2.67713
2	14551262	14551383	10.9277	6.79066	3.30139	3.96109	0	0	0	0
2	14556523	14556768	4.56666	8.38439	2.44572	2.60839	1.55102	1	1.45306	0.812245
2	14625031	14625282	5.67318	4.36478	0.795753	1.27302	0	0.976096	0	0
2	14697351	14697429	40.424	57.9383	19.2052	12.2895	21.9231	9.42308	11.4103	0
2	14698475	14698560	38.2916	17.7223	7.04944	9.39788	29.0588	2.88235	4.18824	0
2	14888666	14888963	16.4383	13.8328	3.02627	3.22756	0	4.94949	2.99663	0.670034
2	14926482	14926880	6.6445	4.81716	1.00369	2.00709	0.477387	0.615578	3.57789	2.5
2	14934291	14934429	21.3743	14.8853	2.17102	5.78855	0	0	2.57971	1.44203
2	15042427	15042596	4.21292	12.1549	1.77279	0.945349	1.12426	0	0	0
2	15056431	15056589	12.8749	14.7346	2.52828	2.02233	2.40506	1.55063	1.12658	0
2	15105866	15105952	91.0677	85.9887	32.5148	37.1544	37.5581	22.7907	10.3488	6.94186
2	15206270	15206390	18.6472	10.2709	0.832225	1.33137	0	0	0	0
2	15327937	15328026	18.2853	10.771	7.85471	8.97551	2.13483	0	0	0
2	15452390	15452532	15.7582	17.3592	0	0	0	3.4507	0	0
2	15455835	15455859	67.808	28.5302	8.32225	33.2842	15.8333	10.2083	0	0
2	15471831	15471854	57.4894	41.6789	17.3682	27.785	82.6087	53.2609	23.2174	8.65217
2	15477503	15477660	7.12632	5.23357	3.18048	4.07042	0	3.12102	0	0
2	15545854	15546093	11.9161	8.59487	2.08927	3.34234	0.794979	3.07531	0	0
2	15546256	15546472	6.12156	8.24206	0.462347	2.95859	3.51852	0	0	0
2	15604985	15605105	5.9332	12.5533	0	0	1.58333	0	0	0
2	15633404	15633678	6.3106	4.49819	0	0	0.693431	0	0	0
2	15648032	15648197	10.4794	8.2997	0.605255	0.968267	3.45455	0	0	0
2	15685496	15685627	68.3256	85.7213	25.1573	28.0502	14.5038	11.2214	0	3.03817
2	15716444	15716598	18.4931	16.0066	4.53941	6.22457	3.7013	3.18182	1.15584	1.29221
2	15727176	15727486	4.59345	3.53406	0.322152	1.5461	0	0	0	0
2	15729748	15729831	9.80357	14.8495	6.01608	1.92487	0	0	0	0
2	15738437	15738709	7.47882	4.53127	1.10147	3.52421	0	0	0	0
2	15794979	15795056	17.1722	10.671	3.89092	8.29943	0	0	0	0
2	15895803	15896010	3.9309	7.27727	0	0	1.83575	0	0	0
2	16147548	16147600	201.468	186.983	38.4104	52.2305	80.3846	117.788	30.8077	11.4808
2	16254143	16254342	6.6445	13.0752	4.01475	0.802834	2.86432	2.46231	0	0
2	16317711	16317890	26.1383	22.1866	13.9479	15.1731	7.43017	8.21229	3.97765	1.11173
2	16403066	16403192	17.7592	23.911	3.96298	5.07187	3.01587	0	1.4127	0
2	16403283	16403612	5.56479	1.66498	0.607094	0.485605	2.88754	3.7234	1.6231	1.20973
2	16541602	16541699	19.923	16.9416	10.2956	0	19.5876	17.6804	16.5155	30.7732
2	16558029	16558207	6.28557	7.69354	3.3663	0.897551	16.0112	13.764	1	1.11798
2	16562234	16562262	54.4886	9.78179	24.9667	11.4117	0	8.75	0	0
2	16724568	16724857	5.98306	4.26472	1.38224	1.65845	2.62976	1.6955	0	0
2	16763833	16764017	145.382	160.762	55.3611	59.9115	45.4348	43.9402	50.3043	37.8533
2	16807779	16807975	11.9356	13.974	5.09526	2.44537	0.969388	1.25	0.908163	1.01531
2	16825044	16825152	23.5444	19.0201	6.47286	4.43789	24.6296	36.2963	0	1.84259
2	17055555	17055807	8.87962	3.80403	3.56668	3.16992	5.27778	8.75	6.35714	2.36905
2	17067879	17068067	9.73838	5.09902	5.31207	4.24904	2.02128	6.51596	1.89362	3.17553
2	17415814	17415994	21.4725	25.8674	4.43853	3.55031	2.11111	0	1.97778	0
2	17551390	17551851	23.8284	25.2502	9.31514	11.0899	9.06725	7.44035	10.8113	6.04338
2	17871136	17871365	6.66236	6.57814	0.4361	2.09298	1.65939	1.06987	0	0
2	17892071	17892099	425.011	425.508	238.967	268.175	33.9286	70	63.5714	71.0714
2	17904316	17904693	9.98234	9.44448	2.38409	2.96644	4.03183	7.14854	4.24934	2.11141
2	17927470	17927892	3.61536	3.24514	0.236652	0.757175	0.900474	0	1.6872	0
2	17963036	17963159	19.8462	18.9274	12.9908	3.89668	29.3496	11.9512	4.34146	3.23577
2	17967645	17967722	31.7024	30.2346	10.3758	16.5989	9.87013	9.54545	2.31169	0
2	17986304	17986330	43.032	36.8698	11.5231	18.4343	7.30769	0	6.84615	0
2	17986415	17986454	41.728	38.6255	10.2428	8.19303	9.74359	0	13.6923	0
2	17993610	17993764	13.2094	19.5636	1.94546	11.4117	16.039	3.18182	2.31169	1.29221
2	18032458	18032549	64.8274	57.1858	32.9232	26.3347	81.4286	26.9231	7.82418	4.37363
2	18143073	18143207	9.86758	7.15384	2.23583	1.19227	1.41791	0	0	0
2	18146893	18147158	5.37346	2.58387	0	0	0	0	0	0.750943
2	18270880	18271017	12.6212	12.9948	2.18687	0	0	0	0	0
2	18271120	18271303	9.44866	7.48333	0.545721	0.873027	7.26776	0	4.86339	0
2	18271439	18271646	8.35316	4.63099	0.482449	0	0	1.18357	0	0
2	18298213	18298291	16.952	8.77853	2.56069	4.09651	0	0	0	0
2	18303488	18303594	28.7864	28.4225	8.47927	9.04325	3.58491	0	1.67925	0
2	18378745	18378866	15.1307	12.4495	1.65069	1.32036	6.28099	4.04959	0	0
2	18395901	18396013	10.8977	6.11362	1.78334	0	0	0	0	1.77679
2	18400569	18400660	138.597	108.352	71.3336	84.2711	43.8462	16.1538	5.86813	2.18681
2	18423765	18423999	17.8213	15.8013	9.81599	12.9723	19.4872	16.7521	15.9744	14.4573
2	18469115	18469264	49.8321	43.1974	13.405	11.7947	10.2013	14.7987	4.77852	0
2	18692649	18692846	4.13044	7.64668	4.05551	0.810985	0	0	3.61421	0
2	18723249	18723374	13.0191	9.86004	2.39681	0	4.56	7.84	0	0
2	18775431	18775507	18.7364	7.20763	2.62808	2.10216	2.5	0	7.02632	5.23684
2	18835823	18836120	3.08218	4.14985	1.34501	2.1517	2.55892	0	1.19865	0.670034
2	18880349	18880384	37.7787	31.3017	0	9.12937	0	0	0	0
2	18910574	18910818	6.66964	8.98	3.27433	0	7.78689	1.0041	0.729508	0
2	18944872	18945008	59.8306	49.3405	13.2177	14.0968	4.19118	1.80147	2.61765	4.38971
2	18977604	18977647	115.904	63.6953	18.5799	14.8618	35.3488	45.5814	20.6977	0
2	19064773	19064804	134.522	136.945	51.5443	51.5368	0	0	5.74194	6.41935
2	19089944	19090060	12.2756	15.3473	0	0	6.55172	0	0	0
2	19201489	19201527	463.057	425.25	189.222	159.764	175	219.211	14.0526	5.23684
2	19280126	19280258	85.5305	81.9595	27.2365	31.4687	12.9545	24.1288	2.69697	3.01515
2	19315281	19315352	15.7582	19.288	11.2526	4.50039	2.67606	0	0	0
2	19477149	19477255	80.602	90.4354	43.3385	54.2595	39.434	30.0472	6.71698	0
2	19697172	19697207	34.8727	43.0399	2.85334	4.56469	0	0	0	5.68571
2	19890844	19890961	13.04	7.02282	2.56069	1.3655	0	2.09402	0	1.70085
2	19941729	19941984	10.3706	8.59263	1.56654	1.87958	2.98039	0.960784	0.698039	0
2	19955843	19956089	7.44234	8.3503	2.84174	2.59779	13.1301	11.9512	0	0.808943
2	19992167	19992230	45.2053	45.6483	12.6815	5.07187	3.01587	0	0	0
2	20051543	20051782	4.25573	7.44889	0.835707	0	0	5.12552	0	0.832636
2	20060242	20060349	19.9622	12.7986	4.66668	2.98624	0	6.86916	0	0
2	20162007	20162094	40.9186	40.9261	11.479	18.3637	4.36782	0	0	0
2	20361578	20361788	16.4677	8.47755	4.75557	2.28234	4.52381	0	0.847619	0
2	20428894	20428921	67.808	25.3602	0	17.7516	28.1481	0	0	14.7407
2	20540846	20541216	6.87243	7.40243	1.61946	3.88615	11.2973	4.63514	2.88649	3.76486
2	20553962	20554087	10.578	14.2423	4.79362	3.83434	0	1.96	1.424	0
2	20571767	20571868	18.1269	14.9148	2.96635	3.16364	1.88119	0	0	1.9703
2	20600520	20600579	13.7915	27.8532	0	2.70786	12.8814	16.6102	0	0
2	20609743	20609805	26.2483	28.7143	6.44303	7.73052	3.06452	0	0	0
2	20617810	20617916	58.5324	55.5532	12.2478	15.0721	3.58491	6.93396	0	5.63208
2	20663015	20663071	41.7746	73.3634	17.8334	8.55879	6.78571	4.375	0	0
2	20809166	20809385	20.8997	15.633	6.84021	7.29516	8.6758	7.83105	0.812785	0.908676
2	20950307	20950615	21.7954	20.0082	10.3758	12.4491	6.16883	3.97727	1.73377	0.646104
2	20952155	20952209	39.5547	35.5043	9.24694	5.91719	0	0	0	0
2	20977893	20978016	11.577	7.79362	1.62385	1.29889	0	3.98374	0	0
2	21012762	21012858	64.6295	74.1785	9.36253	6.65683	1.97917	2.55208	3.70833	0
2	21034954	21035169	9.46158	13.376	3.25148	3.71544	0	2.27907	1.65581	6.47907
2	21133083	21133234	73.4212	72.5536	4.6296	6.34824	2.51656	0	1.17881	0
2	21369920	21370149	11.5481	15.5483	6.10541	7.67425	11.6157	17.1179	0.777293	0
2	21447550	21447574	4055.77	3920.05	3366.35	3654.6	3293.33	4073.12	6141	6583.58
2	21512406	21512747	4.47413	3.61438	1.17146	1.87406	2.22874	0.718475	0	1.16716
2	21649261	21649324	50.0488	54.3433	14.2667	17.7516	33.1746	31.1111	2.8254	3.15873
2	21742415	21742645	6.63339	7.14496	0.434204	0	1.65217	2.13043	0	0
2	21929239	21929421	7.26514	6.01956	1.09744	1.75565	6.26374	2.69231	0	2.18681
2	22047818	22047886	14.9576	16.1112	7.34316	0	0	3.60294	0	0
2	22093875	22094347	6.24925	8.70413	2.75057	5.07725	2.41525	5.19068	1.13136	0.84322
2	22616481	22616549	34.4026	52.3613	8.81179	9.39788	0	3.60294	13.0882	8.77941
2	22665224	22665341	16.5173	5.85235	0.853564	0	0	0	0	0
2	22778827	22779059	6.13779	4.13196	0.860922	0.688638	0	0	0.767241	0
2	22888449	22888562	12.6015	14.5428	6.18645	7.0692	15.1327	23.8496	37.8053	28.177
2	22982656	22982970	5.18278	6.10583	3.18048	1.52641	0	3.12102	7.93631	8.87261
2	22983518	22983622	16.626	19.7517	3.84104	4.60858	1.82692	0	25.6731	9.56731
2	22984009	22984187	7.99982	6.15483	5.61051	1.7951	5.33708	1.3764	9	14.5337
2	23017307	23017434	14.4159	16.1746	6.29083	3.77395	0	1.92913	2.80315	0
2	23030281	23030429	43.9836	42.564	20.9181	19.4308	46.2162	43.0405	2.40541	8.06757
2	23130300	23130479	16.4785	14.5361	2.23166	0	4.24581	6.84358	3.97765	0
2	23206794	23206931	66.0757	73.9703	30.6162	20.9909	38.8321	46.4964	22.0876	18.8832
2	23542327	23542500	10.5828	11.8738	3.4636	3.69397	2.19653	0	1.0289	1.15029
2	23561872	23561972	17.291	19.1723	2.99601	11.1835	9.5	2.45	0	3.98
2	23593623	23593824	6.57839	4.76923	0.496851	0.794846	0.945274	3.65672	0	0.99005
2	24123292	24123533	6.33062	4.54589	1.24316	2.65168	8.6722	4.06639	0.738589	0.825726
2	24124849	24124989	36.3257	55.7562	15.6934	18.2587	21.7143	15.75	1.27143	0
2	24154100	24154223	16.5385	24.4942	8.9312	3.89668	13.9024	3.98374	1.44715	3.23577
2	24216919	24217139	21.2671	13.6945	9.07882	6.5358	5.18182	6.68182	4.04545	0.904545
2	24273938	24274119	8.99112	12.1056	0.551751	1.76535	4.1989	6.76796	0	0
2	24798101	24798237	151.072	188.299	69.76	77.5325	33.5294	25.2206	22.25	16.0956
2	25218841	25218994	20.6083	22.3766	11.0963	17.7516	24.8366	14.4118	23.268	19.5098
2	25268227	25268384	5.83062	7.85035	5.72486	4.07042	7.26115	3.12102	3.40127	0
2	25850117	25850203	33.1155	12.7391	9.28995	9.2886	11.0465	2.84884	0	2.31395
2	25981854	25981938	33.904	40.7574	10.7	9.50976	6.78571	0	2.11905	2.36905
2	26043416	26043539	23.154	34.5146	10.555	3.89668	6.17886	5.97561	1.44715	3.23577
2	26047017	26047116	51.3697	56.7146	13.1138	9.68267	26.8687	14.8485	1.79798	0
2	26101490	26101535	36.1643	12.1729	15.5349	10.6509	4.22222	5.44444	15.8222	0
2	26164735	26164792	24.9819	36.0382	1.75205	8.40863	6.66667	0	0	0
2	26197746	26198095	21.5664	23.1512	6.86764	4.57777	12.5215	13.3381	3.06017	0.570201
2	26216949	26216972	84.023	95.2661	17.3682	13.8925	16.5217	21.3043	0	0
2	26290132	26290165	36.9862	37.3486	3.02627	9.68267	0	0	0	0
2	26307912	26308035	7.44234	13.3605	0.811927	2.59779	3.08943	0	0	0
2	26486877	26486901	203.424	142.651	74.9002	46.5978	0	0	0	0
2	26543616	26543805	8.61054	5.07204	0.528397	2.53594	1.00529	0	3.7672	1.05291
2	26553932	26554319	5.25643	5.66181	3.35471	2.88979	7.36434	7.5969	5.05943	2.05685
2	26766787	26766929	10.0279	8.67961	2.81315	2.2502	0	0	2.50704	0
2	26817151	26817358	34.3954	38.3711	17.8506	27.0132	95.4589	80.4831	6.87923	3.84541
2	26848137	26848276	15.3666	15.7635	1.43694	3.44814	2.73381	1.76259	0	0
2	27071258	27071480	27.4897	25.2916	8.99703	7.91623	12.8378	7.72523	4.81081	0
2	27218754	27218934	7.91093	9.12967	2.21927	1.77516	5.27778	0	0	0
2	27242850	27242901	105.701	112.778	25.4563	15.6631	93.1373	148.922	97.7255	136.569
2	27279987	27280407	3.63257	3.58665	0.237779	0.38039	1.35714	1.16667	0.42381	0
2	27345784	27345872	32.3629	17.1181	3.40456	9.0775	10.7955	0	6.06818	2.26136
2	27613329	27613442	9.90117	8.48332	1.76756	7.0692	3.36283	0	0	0
2	27625194	27625424	110.999	113.724	22.1444	23.6173	18.1739	21.3043	1.54783	2.59565
2	27791283	27791376	78.7448	64.7912	36.5105	46.3831	67.4194	65.8602	5.74194	10.6989
2	27851513	27851541	32.6931	44.018	24.9667	11.4117	6.78571	0	0	0
2	27918195	27918408	5.25273	7.07228	3.28201	1.50013	5.35211	1.15023	0	0
2	27940541	27940596	31.4383	29.8789	9.07882	8.7144	10.3636	8.90909	6.47273	0
2	28107074	28107106	279.708	248.213	31.2084	19.9705	41.5625	53.5937	5.5625	6.21875
2	28211869	28211979	27.7396	26.144	7.26305	11.6192	0	0	0	0
2	28260259	28260326	31.8799	32.7033	4.47166	7.15361	8.50746	7.31343	5.31343	0
2	28264452	28264776	9.7317	15.6388	3.08231	5.42409	12.9012	13.6111	2.19753	0
2	28312215	28312378	11.856	3.36061	3.0634	1.96029	5.82822	1.50307	0	0
2	28336578	28336607	112.234	108.612	20.6621	22.0364	6.55172	42.2414	0	6.86207
2	28717541	28717858	58.3962	55.2964	26.1481	39.815	61.1356	51.7823	16.8454	10.0442
2	28740744	28740797	72.9256	59.429	1.88428	3.01442	3.58491	0	3.35849	0
2	28858672	28858776	35.208	44.7705	8.64234	23.0429	16.4423	18.8462	5.13462	5.74038
2	28862647	28862790	34.8524	26.8144	14.6658	12.2895	17.2727	13.7063	2.48951	1.39161
2	28872874	28872933	408.572	380.661	231.895	211.213	96.6102	128.729	75.4237	37.1017
2	29028830	29028957	16.0176	6.46984	4.71813	5.03194	7.48031	9.64567	1.40157	1.56693
2	29036091	29036453	13.7676	12.4839	3.03463	3.08936	1.57459	2.70718	0.983425	0.549724
2	29188753	29188833	48.3132	44.5071	17.4767	7.9882	30.875	21.4375	4.45	0
2	29363889	29364045	22.82	33.3584	7.0419	8.19303	18.2692	10.9936	3.42308	2.55128
2	29393761	29393801	424.648	417.682	67.4102	55.9174	23.75	30.625	0	4.975
2	29401620	29401770	10.1712	9.12967	0	4.26037	1.26667	0	1.18667	0
2	29473269	29473292	48.6449	35.7248	0	0	8.26087	0	0	0
2	29568239	29568345	34.5437	36.1742	13.19	15.0721	10.7547	6.93396	1.67925	1.87736
2	29995740	29995857	13.04	12.8752	15.3642	10.924	6.49573	14.6581	0	1.70085
2	30009605	30009685	29.2422	29.1008	3.74501	5.99115	0	12.25	4.45	7.4625
2	30046317	30046480	22.464	26.0448	12.8663	3.92059	17.4847	21.0429	3.27607	12.2086
2	30075539	30075782	10.4642	10.1441	5.34268	3.28733	7.81893	3.02469	0.73251	0
2	30192990	30193102	15.4384	13.45	0.89167	4.27939	5.08929	0	0	0
2	30196712	30196867	15.0927	7.06813	2.57721	1.03074	3.67742	1.58065	0	0
2	30216898	30217036	11.7927	6.94649	4.34204	1.15771	1.37681	8.87681	0	0
2	30371818	30371908	13.5616	18.2593	2.21927	0	0	10.8889	7.91111	0
2	30510991	30511392	5.58021	4.78112	2.49045	0	1.89526	5.49875	0.887781	0.496259
2	30737903	30738133	29.6291	35.1294	7.38147	13.1979	7.43478	5.32609	1.54783	0.865217
2	30742373	30742487	41.9339	30.0318	14.0164	11.2115	8.33333	4.29825	4.68421	1.74561
2	30805268	30805361	28.4356	25.033	3.22152	5.15368	4.08602	2.63441	0	4.27957
2	30969019	30969235	25.428	30.4322	12.9457	11.8344	32.5463	23.8194	3.2963	0
2	31001914	31002053	8.78089	9.85216	1.43694	1.14938	2.73381	5.28777	0	0
2	31400444	31400639	7.3024	7.02282	0.512138	0.819303	1.94872	0	0	0
2	31442535	31442790	9.57289	8.05559	2.74145	2.5061	8.94118	7.68627	2.09412	0.780392
2	31938821	31938856	46.4969	50.8653	5.70669	4.56469	10.8571	7	0	0
2	32020885	32020911	50.856	52.6712	19.2052	12.2895	36.5385	37.6923	0	0
2	32174697	32174820	15.7116	16.7006	1.62385	0	18.5366	7.96748	2.89431	0
2	32252469	32252543	1320.88	1271.37	1091.79	1185.28	1106.62	1364.05	2039.78	2199.76
2	32686242	32686485	7.11565	2.8178	4.52073	2.62986	0.781893	0	4.39506	0
2	32906386	32906649	20.8838	24.9938	12.9106	15.7942	23.1179	19.5627	12.1825	5.29658
2	32965290	32965478	5.41021	5.82745	4.24966	1.69962	1.01064	2.60638	0.946809	1.05851
2	33001837	33002024	7.6148	10.9849	2.67024	0.854353	0	2.62032	0.951872	0
2	33157951	33158280	6.49226	7.90868	1.51774	0.97121	7.5076	9.68085	1.6231	1.20973
2	33266835	33267014	69.8915	61.2045	32.3591	29.4537	21.2291	24.6369	7.95531	1.11173
2	33484868	33485036	15.1357	10.5969	1.18889	1.90195	4.52381	1.45833	2.11905	0
2	33735218	33735447	5.77404	3.58808	4.361	2.79064	4.14847	0	6.21834	11.2969
2	34011195	34011557	54.5086	60.9065	46.3471	41.927	202.072	194.917	38.3536	34.0829
2	34059596	34059621	219.698	230.068	59.9202	95.8584	167.2	137.2	0	0
2	34064607	34064849	6.30446	7.92244	0	0.660182	0.785124	3.03719	0	0
2	34195311	34195526	6.15003	5.73258	0	0.743088	0	0	0	0
2	34307812	34307875	24.2171	30.4322	4.75557	10.1437	6.03175	0	0	0
2	34402908	34403066	43.7748	56.3381	17.0659	10.1116	19.2405	13.9557	1.12658	0
2	34414866	34415022	8.476	10.5342	1.92052	1.02413	2.4359	4.71154	0	0
2	34753649	34753672	243.224	279.844	108.551	152.818	57.8261	42.6087	7.73913	8.65217
2	34847712	34847735	137.09	95.2661	0	0	16.5217	21.3043	0	0
2	35024101	35024145	25.428	34.2363	20.4273	7.262	0	5.56818	0	0
2	35027813	35027885	32.4913	28.5302	5.54817	8.87578	0	0	7.41667	2.76389
3	12626	12667	42.1733	30.0611	17.0505	15.5867	13.9024	0	0	0
3	201147	201203	41.7746	41.5726	7.13336	8.55879	6.78571	17.5	0	0
3	262981	263007	70.416	42.1369	3.84104	0	0	0	0	0
3	271530	271823	4.16568	5.60867	1.02253	0	0	0	1.21502	0.679181
3	654434	654466	34.9635	34.2363	0	0	0	0	0	0
3	948611	948949	2.70831	4.45679	1.77279	0.945349	0	2.89941	1.57988	0.588757
3	1160728	1160943	4.73079	10.8282	4.18048	5.20162	0	0	2.48372	3.70233
3	1163319	1163350	42.6534	22.0879	3.22152	0	0	0	0	0
3	1163594	1164002	10.4704	9.39819	1.95818	3.13263	0	0	0.872549	0
3	1164173	1164510	5.43269	6.50184	1.18536	0.948154	0.563798	0	0	0
3	1230974	1231095	38.6674	46.4029	17.3323	7.92218	17.2727	16.1983	7.35537	3.28926
3	1252976	1253052	24.0897	12.6134	7.88424	4.20432	2.5	0	0	0
3	1627264	1627359	17.1304	15.8568	6.30739	8.40863	18	0	9.36842	27.2316
3	1681299	1681659	7.34587	7.22765	0.554817	0.443789	1.05556	2.04167	0	0.552778
3	1724125	1724282	12.3091	9.59487	5.72486	5.08803	1.21019	4.68153	9.07006	7.6051
3	1772425	1772550	16.2739	24.1023	5.59255	6.39056	3.04	5.88	0	6.368
3	1903115	1903238	9.92312	11.1337	8.11927	6.49447	7.72358	3.98374	0	0
3	1912495	1913047	49.7504	43.1674	32.7462	26.9168	126.667	115.399	25.4746	11.1757
3	2688683	2688971	9.18233	11.8876	3.81436	6.1021	10.5556	7.65625	0.618056	0
3	2702728	2702806	52.16	70.2282	19.2052	10.2413	31.6667	31.4103	4.5641	5.10256
3	2780450	2780728	4.39045	2.95565	0.718468	0	0	0	0	0
3	2944354	2944409	53.63	49.7982	16.3419	14.524	24.1818	40.0909	3.23636	10.8545
3	3247485	3247764	32.4458	36.8132	17.1814	22.3326	25.1971	28.1004	0.637993	0.713262
3	3280109	3280288	90.3475	87.9814	59.697	39.2716	72.1788	62.9609	15.9106	5.55866
3	3330961	3331118	35.6316	34.8904	10.1775	12.2113	22.9936	9.36306	18.1401	10.1401
3	3378256	3378289	24.6575	41.4985	6.05255	14.524	0	7.42424	0	0
3	3391184	3391454	5.27396	6.08644	1.47951	1.77516	3.51852	0.907407	0	0
3	3608621	3608760	18.2935	27.586	3.59234	1.14938	4.10072	7.05036	2.56115	0
3	3678388	3678585	6.19565	3.47576	0	0	0	0	0.903553	0
3	3686321	3686482	12.635	11.9083	3.72175	6.94626	1.18012	1.52174	0	1.23602
3	3906579	3906724	29.4614	36.8335	7.57612	7.71274	9.17241	11.8276	3.68276	1.37241
3	4850857	4850968	11.9122	9.86991	8.99703	4.31795	17.1171	15.4505	6.41441	1.79279
3	4851076	4851258	6.70629	3.76223	0	0.877824	5.21978	1.34615	1.95604	1.09341
3	5104308	5104375	25.8075	12.2637	0	2.38454	2.83582	3.65672	2.65672	0
3	5117526	5117818	6.96658	8.44182	2.73608	0.547137	1.30137	0.839041	4.87671	6.81507
3	5118246	5118357	10.9959	13.5711	7.19762	4.31795	1.71171	6.62162	6.41441	5.37838
3	5118851	5118985	9.10854	8.17582	0	1.19227	0	0	6.64179	1.48507
3	5131945	5132032	26.8894	17.3149	4.59159	11.0182	8.73563	2.81609	0	0
3	5360810	5360985	69.1642	59.4733	25.6801	30.1269	42.3429	44.8	6.10286	3.41143
3	5371692	5371814	10.0045	10.1025	0.818582	1.30954	1.55738	0	0	0
3	5393178	5393233	18.4931	24.8991	0	0	6.90909	4.45455	0	0
3	5439175	5439245	20.3424	11.7381	4.28001	4.56469	2.71429	0	5.08571	0
3	5506985	5507190	9.92312	9.35234	0.974312	1.55867	1.85366	0	0.868293	0
3	5526531	5526823	5.92159	7.97283	2.39407	2.18855	1.95205	3.35616	0.609589	0
3	5791571	5791680	37.3255	28.8967	16.4918	10.2601	15.6881	8.99083	3.26606	0
3	5793073	5793296	5.9294	6.14103	0	2.14929	1.70404	2.19731	0	0
3	5903496	5903577	56.5067	50.7204	60.4134	37.4755	14.0741	27.2222	46.1481	46.679
3	5940039	5940112	107.285	106.93	45.1454	52.5252	49.4521	50.3425	7.31507	8.17808
3	6030406	6030517	11.9122	9.86991	1.79941	0	0	0	0	0
3	6149961	6150139	7.4284	9.23225	1.1221	0	0	1.3764	1	0
3	6354083	6354161	19.56	5.26712	3.84104	2.04826	4.87179	3.14103	0	0
3	6562890	6562993	100.725	99.7172	27.1483	17.0622	44.2718	61.8447	6.91262	7.72816
3	6706375	6706465	53.1163	42.6051	13.3156	19.5267	12.6667	13.6111	9.88889	2.21111
3	6715766	6715880	28.5507	27.6293	6.13218	5.60575	8.33333	8.59649	1.5614	5.23684
3	6945131	6945336	25.304	27.389	15.1018	10.9107	26.878	17.9268	4.34146	0.970732
3	6970994	6971058	25.428	32.0965	18.7251	7.48894	8.90625	0	2.78125	0
3	7020439	7020509	15.9833	25.4326	2.85334	13.6941	0	3.5	0	0
3	7270625	7270689	49.2667	64.193	35.8897	47.4299	41.5625	26.7969	13.9062	15.5469
3	7366189	7366254	12.5184	21.0685	13.8277	9.83163	8.76923	18.8462	2.73846	27.5538
3	7569522	7569612	36.1643	42.6051	17.7541	1.77516	31.6667	13.6111	0	6.63333
3	7571671	7571792	10.9277	11.3178	2.47604	1.32036	1.57025	0	1.47107	0
3	7589326	7589444	12.0675	8.12386	0	1.35393	3.22034	2.07627	0	0
3	8333494	8333753	16.4938	15.8624	2.69911	1.85055	8.0695	2.83784	1.37452	0
3	8598211	8598449	23.5049	17.262	11.3294	14.0968	20.7563	7.20588	17.9496	14.2143
3	8712229	8712442	15.2807	18.6451	5.15745	6.75059	16.9484	14.9531	0	0.934272
3	8735994	8736108	9.81432	10.8114	4.38013	5.60575	6.66667	4.29825	0	0
3	8840321	8840395	327.128	312.753	56.6813	41.0205	61.6216	23.1757	4.81081	8.06757
3	8843895	8843922	30.1369	50.7204	7.39756	0	14.0741	0	0	0
3	8985201	8985604	22.9672	21.7481	6.19522	7.13586	7.54342	7.29529	2.20844	0
3	9132003	9132056	21.11	25.8387	1.88428	0	0	13.8679	0	0
3	9335848	9335993	8.41754	5.66669	0.688738	1.10182	1.31034	1.68966	0	0
3	9347908	9348153	4.98181	6.70751	0.40762	0.652098	3.87755	1	0	0
3	9355004	9355040	48.0307	34.2363	5.54817	0	5.27778	0	0	0
3	9512176	9512274	11.4167	12.5766	1.01905	3.26049	0	0	0	0
3	9528480	9528696	7.06333	6.34005	0.462347	1.4793	3.51852	0	0	0
3	9536404	9536457	80.602	51.6774	7.53713	6.02883	17.9245	27.7358	3.35849	7.50943
3	9580333	9580447	31.2274	43.2458	7.88424	12.6129	8.33333	6.44737	0	0
3	9711395	9711515	41.5324	34.2363	3.3289	11.9823	9.5	12.25	1.48333	3.31667
3	9836785	9836831	22.1113	20.8395	4.34204	6.94626	0	0	0	0
3	9884053	9884183	6.2592	10.5342	0.768208	3.68686	0	0	0	0
3	9902708	9902824	6.13779	14.1667	0	2.75455	0	0	0	0
3	9925727	9925799	15.5393	11.4121	1.38704	0	0	0	2.47222	0
3	10020337	10020433	10.595	9.98557	1.04028	0	1.97917	0	0	0
3	10075863	10075925	27.8888	22.0879	9.66455	5.15368	6.12903	0	0	0
3	10124697	10124913	14.1267	15.8501	6.47286	5.91719	7.03704	5.6713	0	2.76389
3	10139258	10139358	7.11984	15.064	0.99867	0	0	0	0	0
3	10728478	10728713	3.02972	5.82745	2.97476	2.03954	1.61702	1.04255	0	0
3	11089459	11089769	5.24965	7.50989	0.966455	2.06147	1.22581	4.74194	1.72258	0
3	11375597	11375995	8.43341	6.53758	0.501844	1.20425	0.477387	0.615578	0	0
3	11408903	11408980	18.4931	12.4495	2.59395	6.22457	7.4026	3.18182	0	0
3	11491217	11491343	8.87962	10.8687	0	2.53594	3.01587	3.88889	1.4127	0
3	11711267	11711298	252.639	353.406	103.089	103.074	49.0323	15.8065	0	12.8387
3	11765696	11765719	35.3781	59.5413	0	13.8925	0	0	0	0
3	12158447	12158775	4.34137	6.68024	0.913418	0.487085	0	0.746951	0	0
3	12225505	12225724	4.17995	6.2532	4.56014	0	0	1.11872	2.43836	10.9041
3	12419292	12419341	151.53	120.176	46.8763	35.8654	85.3061	95	50.8571	40.6122
3	12473213	12473247	29.9153	68.4725	11.7491	4.69894	5.58824	0	0	0
3	12651017	12651085	140.602	130.903	44.059	61.0862	114.559	68.4559	23.5588	2.92647
3	12660365	12660528	179.088	176.432	96.8036	97.0346	110.736	100.706	88.454	48.8344
3	12694188	12694293	36.8101	36.5187	17.1201	21.3019	14.4762	14	1.69524	0
3	12835121	12835185	15.8925	23.5374	1.56042	2.49631	2.96875	3.82812	0	0
3	12871946	12872189	5.85995	5.6356	0.410975	0.657465	1.56379	5.04115	2.93004	0.81893
3	12909191	12909392	6.57839	10.2198	5.96221	1.58969	7.56219	3.65672	2.65672	0.99005
3	12909680	12909972	7.3149	2.34495	0.684021	0.547137	1.30137	0.839041	2.43836	0
3	12910262	12910374	8.17329	9.78179	0	1.42646	1.69643	0	3.17857	0
3	12910974	12911300	4.056	7.1413	0.612681	0.980147	0.582822	3.00613	0.546012	0
3	12926560	12926703	12.0916	4.78829	0	0	0	1.71329	0	0
3	13057028	13057061	24.6575	41.4985	0	0	0	0	0	0
3	13057299	13057421	19.1752	21.3275	0.818582	0	3.11475	0	0	0
3	13172203	13172363	12.714	5.13544	1.87251	3.9941	4.75	9.1875	2.225	1.24375
3	13251271	13251315	39.2978	52.9106	13.6182	7.262	17.2727	0	8.09091	18.0909
3	13363389	13363711	34.1146	40.403	14.2667	9.42707	25.9627	19.7826	7.73913	8.03416
3	13363811	13364060	26.1428	31.8988	17.6472	21.1735	38.9157	39.3574	10.008	8.79116
3	13466034	13466096	70.5422	66.2637	12.8861	10.3074	88.871	106.694	11.4839	3.20968
3	13468539	13468928	29.5462	29.5717	11.8095	14.3747	21.0026	19.5244	7.32134	6.65039
3	13469064	13469563	23.2368	25.5228	6.20416	6.0832	16.7535	12.2745	5.70741	5.98196
3	13480254	13480347	19.6862	20.6154	17.1814	5.15368	26.5591	28.9785	5.74194	2.13978
3	13698294	13698455	36.0098	48.4836	8.68409	4.96161	7.08075	3.04348	3.31677	1.23602
3	13750318	13750654	44.1963	44.4256	14.2667	20.446	46.369	32.8125	23.3095	5.92262
3	13767154	13767440	32.7185	41.1793	12.2215	12.8482	17.2727	22.2727	1.24476	1.39161
3	13812876	13812989	12.6015	16.9666	0	1.41384	0	0	0	0
3	13827848	13827903	20.3424	22.4092	5.44729	8.7144	6.90909	0	0	3.61818
3	13894402	13894639	18.4541	14.4457	8.00622	6.06699	12.827	15.5063	5.25738	0
3	13937786	13937883	96.4691	88.9437	25.7389	29.6469	35.2577	20.2062	7.34021	12.3093
3	13997335	13997997	4.30202	3.10298	1.20685	0	1.43505	0.370091	0.537764	0.901813
3	14009919	14010011	51.9616	47.633	0	1.73657	2.06522	5.32609	0	6.48913
3	14484719	14484746	30.1369	45.6483	11.0963	11.8344	0	0	19.7778	0
3	14485923	14486194	4.12853	3.03199	2.21108	0.589535	0.701107	0	3.94096	0
3	14622250	14622367	44.336	59.694	12.8035	16.3861	19.4872	43.9744	10.6496	5.10256
3	14772357	14772528	63.6444	56.0594	23.9447	19.6201	16.6667	22.924	10.4094	9.30994
3	14813480	14813546	21.5753	33.1988	6.05255	7.262	14.3939	0	2.69697	3.01515
3	14984555	14984583	39.9583	39.1271	21.4001	17.1176	0	0	0	0
3	15036878	15037254	25.6985	22.9456	9.03053	8.92299	3.03191	2.60638	2.36702	1.58777
3	15082006	15082637	106.87	105.693	38.6174	32.4085	6.02219	5.82409	27.645	17.9762
3	15207142	15207263	49.5951	57.7206	18.1576	27.7276	4.71074	4.04959	29.4215	9.86777
3	15443880	15444052	5.91349	5.57334	0.580622	0	0	0	0	0
3	15466593	15466633	155.111	130.098	154.794	79.882	76	159.25	31.15	0
3	15580407	15580454	36.7894	17.4823	2.12483	10.1977	4.04255	5.21277	0	0
3	15705984	15706171	10.8783	10.9849	2.67024	6.83482	0	0	1.90374	5.32086
3	15706649	15706835	7.65574	2.94505	1.07384	0	0	0	1.91398	2.13978
3	15733578	15733836	5.12502	4.77715	5.03206	1.23848	0	0.949612	2.06977	0
3	15815350	15815492	81.6561	67.5081	21.0987	18.0016	9.3662	10.3521	13.7887	9.80986
3	15898915	15899102	7.07089	4.39396	0	0	1.01604	0	0	0
3	15978496	15978521	24.4109	65.7336	0	0	0	0	0	0
3	16088890	16089053	36.816	26.0448	7.96485	8.82133	8.15951	4.5092	2.18405	4.88344
3	16120300	16120371	126.066	125.372	81.5815	101.259	184.648	120.775	388.592	426.028
3	16149844	16149974	3.912	13.6945	7.68208	4.91582	2.92308	0	0	0
3	16718593	16718787	16.2529	12.7062	1.54434	1.64705	3.91753	0	0	0
3	16867694	16867912	10.2645	10.6792	3.20674	4.39717	5.22936	0	4.89908	4.56422
3	16875263	16875345	13.6443	15.0305	0	0	0	11.9512	0	0
3	16876529	16876921	4.67045	4.89089	2.29286	1.22268	0.484694	1.875	2.27041	0
3	17115916	17116074	11.5874	12.1344	7.58484	4.04466	1.20253	0	5.63291	0
3	17117038	17117143	14.5303	14.3466	5.70669	7.60781	10.8571	7	6.78095	1.89524
3	17273446	17273570	5.74181	14.3571	0	0	0	0	0	0
3	17273688	17273861	7.6431	7.9159	4.61813	1.84698	0	0	2.0578	1.15029
3	17331431	17331544	87.3103	73.9261	33.5836	36.7599	28.5841	54.2035	4.72566	7.04425
3	17388848	17389057	50.6127	42.5906	23.8916	29.048	64.5455	44.5455	6.8134	0.952153
3	17769995	17770309	5.83062	5.6697	2.54438	2.54401	186.975	176.338	0.566879	0.633758
3	17786177	17786291	240.005	239.053	125.272	109.312	95	79.5175	37.4737	19.2018
3	17823535	17823614	106.862	78.0066	10.1131	8.08932	16.8354	21.7089	2.25316	2.51899
3	17904657	17904841	7.73896	2.97707	1.62827	1.73657	0	0	1.93478	2.16304
3	17906450	17906654	5.48447	5.37039	1.95818	3.13263	0	0	0	0
3	17908361	17908578	7.96822	7.573	2.7613	4.41744	0	0	1.64055	1.8341
3	18563133	18563243	14.7945	8.71468	6.35517	1.4524	0	2.22727	0	1.80909
3	18884912	18885289	48.5628	44.3164	23.3111	18.2224	6.55172	4.54907	7.55438	7.38992
3	19582008	19582114	8.63592	15.5032	2.82642	1.50721	0	0	0	0
3	19812566	19812596	552.635	675.595	129.827	165.089	329.333	375.667	189.867	33.1667
3	20026962	20026990	377.787	357.035	153.367	108.411	203.571	175	127.143	106.607
3	20077889	20078148	29.0606	36.4834	13.8811	15.4212	27.8764	28.3784	8.2471	3.8417
3	20327197	20327316	12.8208	6.90479	0	2.68511	0	4.11765	0	0
3	20402652	20402680	32.6931	39.1271	24.9667	17.1176	13.5714	8.75	0	0
3	20745122	20745214	11.0557	10.4197	1.08551	0	0	2.66304	1.93478	0
3	20790875	20791069	4.7186	6.35312	2.57389	0.823526	9.79381	18.9433	0.917526	0
3	20792462	20792727	4.22201	4.65096	2.638	1.80865	28.6792	22.1887	2.01509	0.750943
3	20969324	20969805	2.53751	2.56238	0.830495	0.33215	0	0	0	1.24116
3	20978398	20978552	7.26514	11.5603	0.648487	2.07486	1.23377	3.18182	5.77922	0
3	21011356	21011586	5.30671	4.16789	2.17102	0.694626	2.47826	0	0	0
3	21142919	21143095	4.62327	11.6714	3.40456	0.90775	4.31818	2.78409	2.02273	0
3	21154597	21154628	531.527	644.967	125.639	159.764	312.581	363.548	183.742	32.0968
3	21309034	21309069	26.1545	31.3017	2.85334	4.56469	0	0	0	0
3	21380920	21380999	30.8998	26.0022	20.2262	12.134	9.62025	15.5063	4.50633	2.51899
3	21455438	21455653	9.93466	9.5543	0	0	3.53488	0	0.827907	0
3	21906142	21906337	20.3424	19.6639	4.60925	5.73512	9.74359	10.0513	3.65128	0
3	22004525	22004675	8.13696	9.12967	3.3289	0	0	0	2.37333	0
3	22052270	22052547	9.17978	11.8653	3.24478	4.03736	7.54513	8.84477	3.213	1.43682
3	22159753	22159878	12.2054	9.86004	2.39681	14.0592	6.08	3.92	1.424	3.184
3	22274076	22274213	94.2878	75.9695	40.0926	45.4803	15.2555	8.94161	3.89781	2.90511
3	22295254	22295417	8.112	8.40153	5.51413	6.86103	23.3129	16.5337	1.09202	0
3	22395818	22396000	12.8537	16.5538	2.19488	2.63347	0	0	0.978022	3.28022
3	22481958	22482124	11.029	23.0992	3.60965	11.5492	5.72289	4.42771	2.14458	0
3	22488391	22488441	258.348	290.323	137.816	153.373	178.6	122.5	14.24	0
3	22490958	22491472	8.3111	9.59148	1.55435	1.86495	0.36965	0.476654	0.692607	1.16148
3	22491571	22492114	8.24186	10.5924	2.39092	3.5307	1.04972	0.451197	0.327808	1.46593
3	22643876	22644064	6.49226	6.55588	1.06241	4.24904	4.04255	0	2.84043	0
3	22688592	22688627	34.8727	35.2144	0	0	0	0	0	0
3	22910022	22910142	958.636	954.05	312.084	302.22	210.583	238.875	183.933	144.275
3	23002303	23002341	61.5625	46.8496	13.1404	4.20432	5	0	4.68421	0
3	23025312	23025451	123.664	93.5955	70.4098	47.1246	88.8489	89.8921	15.3669	11.4532
3	23076870	23076898	39.9583	44.018	3.56668	5.70586	6.78571	0	0	0
3	23286755	23287044	4.92722	4.73858	3.45561	1.65845	1.31488	0	1.84775	0
3	23341295	23341346	135.616	118.149	23.4981	15.6631	3.72549	14.4118	3.4902	0
3	23421972	23422041	30.9558	35.7248	4.34204	4.63084	0	3.55072	0	0
3	23454580	23454840	15.2568	14.7479	6.52977	2.45791	10.2308	10.3654	3.42308	0.765385
3	23471430	23471731	9.7995	9.09934	1.9907	1.59233	0	0	2.95681	0
3	23636118	23636291	11.7586	17.415	8.65899	6.46444	4.39306	0	1.0289	1.15029
3	23672911	23673262	94.4676	106.513	35.2806	39.5996	22.735	31.4103	32.4558	22.6781
3	23674696	23674786	102.842	115.642	25.5216	23.077	12.6667	32.6667	29.6667	28.7444
3	23707120	23707159	67.808	101.831	5.12138	20.4826	4.87179	6.28205	9.12821	0
3	23737895	23738008	9.00106	14.5428	0.883779	0	0	0	0	0
3	23919879	23920012	8.41227	9.26695	0.75088	0	0	0	4.01504	2.99248
3	24364388	24364412	97.474	182.593	29.1279	73.2252	0	10.2083	0	0
3	24505886	24506205	52.9285	55.8083	11.5833	15.5257	30.9718	34.5611	5.57994	3.74295
3	24509491	24509738	8.23579	9.42536	2.83024	1.94045	0.769231	0.991903	0	0.805668
3	24603135	24603384	8.9866	5.4998	12.0322	5.13298	71.7269	63.9558	4.28916	1.59839
3	24612711	24612870	14.7131	12.9193	1.25619	0	0	3.08176	0	0
3	24874110	24874151	42.1733	56.7821	7.30734	3.89668	4.63415	5.97561	0	0
3	24950858	24951425	4.30527	2.65678	1.40906	3.38125	1.00529	0.432099	0	0
3	24953500	24953533	61.6436	53.948	12.1051	9.68267	0	14.8485	0	12.0606
3	25176985	25177422	3.72401	4.38725	1.5997	2.19356	3.04348	4.48513	0.814645	1.82151
3	25179106	25179190	8.476	17.9333	3.56668	1.90195	0	0	2.11905	4.7381
3	25274226	25274329	23.6999	26.5913	0.969583	1.55111	0	0	3.45631	0
3	25302112	25302163	37.8927	48.3335	11.7491	15.6631	0	14.4118	3.4902	7.80392
3	25308286	25308516	3.53781	6.54954	2.60523	2.7785	0.826087	0	1.54783	0
3	25461554	25461717	13.728	12.6023	2.45072	1.96029	2.33129	1.50307	0	1.22086
3	25511139	25511283	16.2457	11.4121	2.77408	3.32842	1.31944	3.40278	0	2.76389
3	25595356	25595433	44.9118	33.7916	14.2667	8.29943	0	0	4.62338	2.58442
3	25840029	25840218	19.3737	20.2881	13.7383	8.45312	15.0794	15.5556	3.7672	0
3	25864679	25864807	8.74088	12.8386	7.0219	4.99262	11.875	9.57031	6.95312	1.55469
3	25915960	25916076	13.1524	4.72224	2.58277	4.13183	3.27586	6.33621	0	0
3	26071506	26071787	15.5645	14.6205	2.84319	3.97989	3.38078	4.35943	20.9039	7.08185
3	26071879	26071972	16.4052	14.7253	2.14768	5.15368	4.08602	2.63441	7.65591	4.27957
3	26072370	26072917	24.7307	21.0299	2.92116	1.16829	2.0841	4.47898	10.7386	12.3693
3	26090696	26090979	5.03169	5.32295	2.47021	1.69361	8.05654	6.9258	1.88693	0.70318
3	26212174	26212336	5.02281	10.1441	1.84939	1.9724	1.17284	1.51235	0	0
3	26220185	26220217	165.282	179.74	46.8127	49.9262	41.5625	30.625	5.5625	0
3	26255470	26255675	11.9077	12.6925	3.41009	2.33801	1.85366	1.19512	0	1.94146
3	26357289	26357540	4.86273	3.81918	2.38726	0.63651	0	0	0	0
3	26358404	26359072	6.39507	6.97025	2.09302	2.39168	0	0	0.799401	1.78743
3	26507927	26508082	9.8431	15.0198	9.66455	8.24588	3.67742	12.6452	2.29677	2.56774
3	26520636	26520804	6.05429	7.33634	0.594446	0.950976	2.2619	0	0	0
3	26618453	26618655	12.5881	10.1692	0	1.58182	0	1.21287	1.76238	0
3	26665496	26665543	21.6409	26.2235	6.37449	3.39923	12.1277	0	0	0
3	26688183	26688522	6.00071	5.65555	0.883779	1.88512	5.60472	0.722714	0.525074	0
3	26709937	26710210	24.2171	23.075	10.6086	11.1191	4.87179	8.07692	0	2.91575
3	27211293	27211321	297.871	293.454	99.867	102.705	54.2857	70	12.7143	0
3	27282798	27282967	18.0554	9.72391	3.54557	4.72675	0	2.89941	2.10651	1.17751
3	27632308	27632350	38.7474	48.9089	16.6445	11.4117	4.52381	0	0	0
3	27665551	27665670	20.5133	20.7144	10.9098	5.37022	14.3697	26.7647	11.9664	3.34454
3	27941897	27942093	35.2878	36.3323	15.2858	22.8234	12.602	13.75	2.72449	1.01531
3	28068873	28068932	17.2393	18.5688	1.69266	0	0	4.15254	0	0
3	28105757	28105787	47.4656	77.6022	29.9601	21.3019	25.3333	16.3333	0	0
3	28177293	28177392	19.5205	11.0663	5.04379	9.68267	9.59596	4.94949	0	0
3	28226602	28226808	16.7874	11.3013	7.27187	7.75553	4.61165	5.9466	1.72816	0
3	28296168	28296387	7.43101	5.00256	1.36804	2.91806	5.20548	0	0	0
3	28409877	28409989	14.5303	8.55906	4.45835	0	8.48214	2.1875	1.58929	0
3	28547280	28547523	33.0669	35.5043	18.4939	16.4366	30.4938	27.2222	8.05761	2.45679
3	28582638	28582743	18.405	10.4339	10.4623	4.56469	1.80952	7	0	0
3	28659697	28659725	50.856	83.1452	3.56668	17.1176	0	17.5	0	0
3	28706833	28706898	15.648	29.4958	18.437	17.2054	14.6154	11.3077	21.9077	24.4923
3	28799938	28799993	286.643	261.44	119.84	104.573	86.3636	98	19.4182	14.4727
3	28976705	28977131	4.29769	5.78641	0.937718	0.375033	0.446009	1.15023	0	0
3	29013090	29013250	6.9927	11.1268	0.624169	0.998525	1.1875	1.53125	0	0
3	29106891	29107124	6.98452	2.93873	1.28584	0.685682	0	3.15451	0.763948	1.70815
3	29165691	29165849	9.01246	7.80066	0.63207	2.02233	2.40506	1.55063	2.25316	0
3	29179535	29179812	5.50787	6.42702	0.360531	0	1.37184	1.76895	0	0
3	29183977	29184039	13.1241	28.7143	3.22152	2.57684	0	0	0	3.20968
3	29395187	29395438	23.9084	30.0079	13.1299	19.0953	17.4104	10.7371	2.12749	0
3	29494868	29494898	37.2944	50.2132	0	0	31.6667	0	0	0
3	29522358	29522574	10.3596	10.1441	6.47286	5.17754	3.51852	3.40278	0	0
3	29554319	29554518	10.7334	8.25799	1.50553	4.81701	4.77387	0	0.894472	0
3	29747952	29748275	6.92775	8.90354	2.1643	1.9785	6.47059	2.27554	0	1.2322
3	29756424	29756574	13.5616	10.0426	7.98936	8.52075	8.86667	4.9	1.18667	2.65333
3	30024923	30025032	39.1918	38.9477	7.32969	7.32862	5.22936	13.4862	3.26606	1.82569
3	30078514	30078783	3.78112	7.12725	0	0	0	0	3.30855	0
3	30368127	30368276	45.0536	62.4984	19.4372	20.3726	25.5034	32.8859	5.97315	10.6846
3	30374939	30375013	9.62141	22.2073	1.34955	2.15897	0	0	0	0
3	30666384	30666701	16.6846	9.93607	4.41053	4.53589	2.39748	3.86435	0.561514	0
3	30929825	30929953	12.714	16.0482	6.24169	2.49631	23.75	22.9688	0	0
3	30965776	30966080	5.35326	2.70286	0	0	0.625	0	0	0
3	30967167	30967249	33.4905	31.7312	10.961	17.5351	13.9024	2.9878	4.34146	0
3	31042217	31042257	20.3424	30.8126	2.49667	0	0	0	8.9	4.975
3	31043187	31043378	11.183	14.3398	1.56859	2.50938	2.98429	1.28272	1.86387	0
3	31224781	31224847	29.2807	33.1988	6.05255	2.42067	14.3939	3.71212	2.69697	0
3	31351445	31351470	36.6163	43.8224	7.98936	12.7811	0	0	7.12	0
3	31397958	31398077	17.9492	19.5636	3.35687	4.02766	7.98319	4.11765	4.48739	1.67227
3	31548869	31548990	21.8555	35.0851	1.65069	5.28145	3.1405	4.04959	2.94215	0
3	31637067	31637122	12.9452	24.8991	0	2.9048	0	4.45455	0	0
3	31649620	31650010	4.6944	3.86255	0.256069	0	1.94872	0.628205	0.45641	0
3	31650154	31650293	8.04915	5.91129	3.59234	2.29876	0	1.76259	0	1.43165
3	31659057	31659214	9.71771	7.85035	0.636096	8.14084	1.21019	6.24204	3.40127	0
3	31697161	31697252	36.8846	37.6223	9.87696	15.8008	14.6154	10.7692	0	0
3	31818374	31818695	9.50579	8.95902	7.7778	7.46561	8.2866	10.6854	7.20872	8.05919
3	31867049	31867122	22.293	28.1394	8.20825	0	10.411	20.137	9.75342	2.72603
3	31959381	31959538	17.4919	15.7007	5.72486	0	6.05096	3.12102	0	0
3	32126757	32126788	42.6534	57.4285	9.66455	5.15368	12.2581	23.7097	17.2258	6.41935
3	32521409	32521833	22.7892	20.9939	14.1321	14.6953	13.8915	16.7571	5.03774	4.22406
3	32606395	32606615	16.6438	24.2766	7.717	5.8096	21.5909	3.34091	3.23636	0
3	32609506	32609855	30.8925	32.5686	11.4461	10.0711	11.4327	9.82808	3.06017	6.84241
3	32638646	32638677	190.3	128.11	25.7721	20.6147	12.2581	7.90323	5.74194	0
3	32796194	32796402	10.269	7.90067	2.40065	0.768096	8.22115	1.17788	0	0
3	32811921	32812198	34.1488	25.7081	9.73433	10.9585	0	0	12.2094	5.74729
3	32823944	32824036	100.606	93.7776	31.4798	41.6776	76.413	45.2717	15.4783	2.16304
3	32891500	32891528	39.9583	29.3454	10.7	5.70586	0	8.75	0	0
3	32936484	32936621	15.5909	20.9916	2.91582	4.66464	2.77372	0	0	0
3	32937624	32937990	26.1228	33.3008	13.0973	13.0954	31.1475	30.123	5.83607	4.89344
3	33008601	33008700	16.4383	15.2161	3.02627	0	0	2.47475	1.79798	0
3	33021705	33022197	15.7116	14.4739	1.82684	0.974171	5.02033	3.98374	8.32114	7.68496
3	33022303	33022849	12.8537	13.2932	1.82907	3.5113	4.52381	5.38462	8.47619	8.38278
3	33249473	33249547	32.9877	14.8049	6.74777	10.7949	10.2703	0	0	0
3	33572263	33572286	278.602	244.119	178.024	187.549	82.6087	53.2609	417.913	328.783
3	33657749	33657815	30.8218	33.1988	9.07882	4.84133	14.3939	22.2727	8.09091	3.01515
3	33750671	33750754	20.8326	19.7993	8.42252	13.4741	13.7349	5.90361	0	0
3	33800400	33800536	67.3094	71.4933	24.9667	30.5431	53.0882	52.2426	3.92647	4.38971
3	34198388	34198429	44.654	56.7821	9.74312	23.3801	9.26829	0	4.34146	0
3	34354342	34354504	28.2533	23.6695	8.01402	17.7516	19.9383	12.0988	1.09877	0
3	34429053	34429128	17.6301	9.12967	1.33156	4.26037	2.53333	6.53333	0	0
3	34562321	34562478	28.5053	34.8904	29.8965	42.7394	20.5732	31.2102	53.2866	50.7006
3	34569439	34569533	36.7894	17.4823	2.12483	0	0	0	3.78723	0
3	34742964	34743396	4.70889	3.48703	1.15587	0.739648	0.87963	3.40278	0	0
3	35059431	35059581	26.4451	28.302	1.33156	4.26037	2.53333	4.9	0	1.32667
3	35271728	35271844	10.5219	11.8056	1.72184	5.5091	0	8.44828	7.67241	5.14655
3	35271970	35272069	25.6848	20.7492	6.05255	11.2964	13.4343	2.47475	3.59596	2.0101
3	35864464	35864703	12.3416	11.4598	7.10351	4.01081	4.76987	8.20084	0.74477	0.832636
3	35920376	35920434	98.2047	75.5559	29.2714	24.791	0	4.22414	0	0
3	36010818	36010860	29.0606	48.9089	11.8889	11.4117	36.1905	35	4.2381	0
3	36137660	36137856	15.0492	10.4805	2.0381	2.44537	0	0	0.908163	0
3	36187272	36187295	57.4894	47.633	13.0261	34.7313	24.7826	31.9565	0	0
3	36188916	36189052	16.4534	19.132	1.46863	3.52421	26.5441	10.8088	2.61765	0
4	170792	170895	26.6624	25.2617	7.75666	4.65332	0	0	0	1.93204
4	315000	315094	12.9845	8.74117	0	0	2.02128	0	0	0
4	435434	435613	46.5943	61.2045	26.78	37.4865	31.8436	38.324	7.95531	5.55866
4	547061	547391	13.8698	7.05474	2.42102	3.38893	5.75758	5.93939	0.539394	0.60303
4	548071	548319	9.02284	10.4918	2.41614	1.28842	1.53226	0	0.717742	0
4	558332	558406	97.5885	123.991	5.39822	4.31795	10.2703	9.93243	2.40541	8.06757
4	576387	576737	51.4372	47.7351	23.1121	21.9105	56.4571	67.9	10.68	3.41143
4	609023	609047	46.618	34.2363	20.8056	6.65683	118.75	0	0	0
4	671870	672026	35.208	46.5262	7.68208	5.12064	1.21795	6.28205	21.6795	3.82692
4	1269948	1270020	159.631	155.965	76.2873	86.5388	36.9444	27.2222	0	11.0556
4	1300931	1301131	33.565	32.1821	14.9801	16.7752	15.2	18.375	4.45	7.96
4	1579558	1579688	96.2352	100.075	22.278	24.5791	16.0769	28.2692	17.8	4.59231
4	1696682	1696791	19.5959	15.0765	4.58106	5.8629	12.2018	20.2294	3.26606	9.12844
4	1752804	1753021	6.56206	9.46624	1.38065	2.20872	5.25346	2.25806	1.64055	1.8341
4	1753226	1753577	6.37511	7.41298	1.42261	1.3655	3.24786	0.698006	2.02849	1.1339
4	1817672	1817817	24.5512	25.5001	6.19864	3.30546	7.86207	1.68966	1.22759	0
4	1913648	1913692	25.428	34.2363	6.80911	7.262	4.31818	5.56818	0	0
4	1982629	1982711	24.8078	15.0305	6.08945	7.79337	25.4878	20.9146	2.17073	14.561
4	2051122	2051231	57.8545	74.1262	24.7377	29.3145	27.8899	20.2294	0	1.82569
4	2359451	2359770	18.1742	16.3132	15.3401	13.0215	11.3166	9.2163	4.46395	3.74295
4	2634448	2634722	36.0075	37.4849	13.1212	16.9093	41.6058	34.8723	16.8905	10.8942
4	2640390	2640670	18.8894	22.9872	5.70669	8.55879	7.46429	7	10.8071	3.55357
4	2766160	2766380	167.825	160.599	45.848	47.203	52.6818	60.1364	72.0091	33.4682
4	3028228	3028280	156.48	186.983	82.5823	70.6648	29.2308	14.1346	17.1154	3.82692
4	3167371	3167399	174.363	156.509	32.1001	39.941	20.3571	8.75	12.7143	7.10714
4	3189232	3189803	44.5324	39.8124	18.889	19.0262	36.6025	32.1804	12.7811	9.75832
4	3266547	3266759	141.533	149.864	41.4542	50.4915	43.9151	15.0236	46.1792	39.4245
4	3678040	3678063	44.2226	47.633	8.68409	6.94626	16.5217	63.913	30.9565	8.65217
4	3789381	3789405	63.57	39.9423	8.32225	0	0	0	0	0
4	3821952	3822351	6.37293	10.9831	3.50411	2.80288	3.33333	3.07018	3.12281	3.49123
4	3879956	3880285	187.657	187.311	65.2626	58.7582	9.24012	10.4255	46.5289	26.0091
4	3880363	3880599	81.4558	76.5964	22.4278	23.6938	5.63559	3.11441	14.3305	10.1186
4	4444594	4444715	24.3773	22.6355	8.25347	9.24255	26.6942	32.3967	1.47107	0
4	4444814	4444940	18.5665	23.911	10.3037	2.53594	9.04762	7.77778	0	1.57937
4	4573048	4573182	10.6266	6.13187	6.70749	4.76907	5.67164	12.7985	5.31343	0
4	4586859	4587339	31.5731	23.1095	10.4028	8.98672	32.8542	27.5625	2.96667	4.14583
4	4588052	4588379	9.02033	10.4698	2.44323	4.88575	12.2018	14.2355	2.17737	1.21713
4	4606453	4606606	5.98306	9.84572	2.6109	4.17684	3.72549	1.60131	0	0
4	4702029	4702112	11.029	31.3489	13.2354	7.69947	9.15663	0	2.14458	0
4	4705999	4706273	20.0454	14.994	10.9343	13.4108	20.1095	8.94161	7.14599	4.35766
4	4716009	4716048	529.424	607.474	117.792	151.571	375.128	358.077	173.436	51.0256
4	4718455	4718694	7.66032	6.8759	3.34283	2.67387	6.35983	4.10042	4.46862	0.832636
4	4719577	4719815	4.27361	4.02779	0.419609	0	0	0	2.2437	0.836134
4	4729457	4729659	12.5881	16.9486	6.92148	4.74547	7.52475	6.06436	3.52475	1.9703
4	4774950	4775053	33.5748	29.2504	8.72624	4.65332	3.68932	9.51456	1.72816	0
4	4792994	4793075	61.5295	42.267	28.3573	35.5031	14.0741	12.0988	4.39506	4.91358
4	4815826	4815900	37.1111	24.0579	4.04866	4.31795	0	0	2.40541	0
4	4939644	4939808	8.06254	5.01018	1.21789	2.92251	0	0	1.08537	2.42683
4	5008373	5008580	7.37043	7.27727	1.9298	0.771807	0	0	0.859903	0.961353
4	5491483	5492051	10.7442	8.92071	2.28569	1.96892	8.36268	6.47007	0.626761	0
4	5502577	5502625	16.952	28.5302	12.4834	0	19.7917	25.5208	3.70833	4.14583
4	5502728	5502963	3.02972	7.57568	0.424966	0.679847	5.65957	6.25532	0	0
4	5572598	5572679	36.4154	10.1441	0	1.9724	2.34568	0	4.39506	0
4	5573589	5573922	3.05441	4.93495	0.899703	0.959544	1.14114	0.735736	0	0
4	5650966	5651044	35.208	31.6027	5.12138	14.3378	29.2308	31.4103	4.5641	0
4	5663543	5663752	13.6265	6.55239	4.77833	0.764421	5.45455	7.03349	4.25837	3.80861
4	5676489	5676553	25.428	2.13977	4.68127	0	0	7.65625	0	0
4	5955334	5955542	9.291	5.26712	0	0	0.913462	4.71154	4.27885	0
4	6106488	6106677	9.1487	7.24577	0	0	6.03175	1.2963	0	0
4	6210032	6210153	16.8119	22.6355	5.77743	5.28145	1.57025	4.04959	5.8843	0
4	6215085	6215167	26.0482	23.3809	1.21789	9.74171	0	5.97561	0	0
4	6233314	6233440	123.507	134.771	49.1409	50.7187	46.746	31.1111	46.619	15.7937
4	6506254	6506400	11.8432	23.4495	5.47216	5.47137	9.10959	0	3.65753	0
4	6653907	6653965	50.856	56.6669	36.1587	44.0728	9.82759	21.1207	6.13793	3.43103
4	6687994	6688080	74.51	65.2877	19.7412	22.2927	30.9302	8.54651	4.13953	11.5698
4	6704455	6704481	58.68	26.3356	23.0462	12.2895	21.9231	56.5385	0	0
4	7211769	7211811	491.608	564.083	109.378	140.744	348.333	332.5	161.048	47.381
4	7316065	7316249	21.5585	26.0493	15.1972	16.4974	9.29348	10.6522	0.967391	4.32609
4	7345676	7345824	8.93416	11.1036	0.674777	1.07949	1.28378	1.65541	2.40541	1.34459
4	7545619	7545696	33.0234	19.5636	12.9697	8.29943	12.3377	28.6364	0	0
4	7876511	7876687	15.6035	10.1153	3.40456	1.8155	6.47727	9.74432	2.02273	2.26136
4	7930521	7930715	4.7186	5.64722	1.54434	0.823526	1.95876	2.52577	0	3.07732
4	8144978	8145057	75.9621	72.8062	5.05656	22.2456	7.21519	0	4.50633	2.51899
4	8153100	8153204	935.946	895.41	314.005	296.485	221.058	277.981	179.712	143.51
4	8197332	8197752	59.8163	55.7562	22.589	25.4862	33.4762	27.4167	11.8667	13.7405
4	8198742	8199169	30.4898	22.7707	14.2667	10.4763	19.1335	18.3607	7.08665	5.12646
4	8480484	8480701	13.1241	13.2527	7.36347	7.3624	3.5023	2.25806	0.820276	0
4	8601182	8601289	827.004	810.151	266.001	256.817	200.654	201.495	138.075	115.308
4	8704560	8704804	104.63	107.76	29.8782	34.0481	31.1475	11.0451	29.9098	27.7295
4	8723212	8723408	132.329	125.067	22.9286	17.9327	21.3265	13.75	1.81633	4.06122
4	9094421	9094504	792.863	777.122	121.525	86.619	125.904	94.4578	555.446	666.53
4	9095254	9095300	274.18	223.28	258.352	250.065	289.13	298.261	174.13	168.717
4	9174187	9174434	13.5891	11.0887	2.83024	5.82136	5.38462	3.96761	9.36842	10.4737
4	9182564	9182655	48.0617	69.2249	29.6309	21.0678	70.989	64.6154	111.495	83.0989
4	9183074	9183154	78.8268	46.2189	34.9534	37.944	178.125	199.062	202.475	189.05
4	9287733	9287800	16.699	20.4396	1.49055	0	8.50746	7.31343	0	0
4	9375268	9375401	45.1204	40.1568	33.0387	18.0185	30	51.5789	10.7068	1.49624
4	9614203	9614331	47.6775	40.6555	17.1646	14.9779	29.6875	21.0547	2.78125	4.66406
4	10177643	10177742	24.6575	29.0489	10.0876	11.2964	7.67677	14.8485	12.5859	10.0505
4	11052034	11052159	35.8026	51.4913	22.3702	15.3373	54.72	47.04	84.016	60.496
4	11210020	11210239	6.0377	8.75447	3.1921	2.91806	0	0	0.812785	0.908676
4	11365996	11366092	83.7005	85.5906	23.9265	16.6421	35.625	45.9375	12.9792	10.3646
4	11449985	11450072	23.3821	22.0371	13.7748	9.18184	0	19.7126	0	6.86207
4	11548738	11548849	42.1509	35.7784	7.19762	11.5145	11.982	11.036	17.6396	3.58559
4	11549832	11550242	8.93081	9.35234	2.67936	1.169	1.39024	0.597561	0.868293	0.485366
4	11578777	11578904	12.0132	9.70476	3.93177	2.51597	7.48031	0	0	0
4	11615414	11615546	11.5582	10.3746	5.29598	6.05167	1.43939	0	0	0
4	11674511	11674728	11.2493	13.2527	4.60217	1.47248	1.75115	3.3871	1.64055	0.917051
4	11676460	11676662	5.03525	5.42356	0.988782	3.16364	0	1.21287	0	0
4	11676926	11677336	3.47309	3.34012	0	0.389668	0	2.39024	0.434146	0
4	11685326	11685456	7.824	12.6411	0	4.91582	0	0	0	0
4	12066792	12067184	5.70833	4.89089	1.27381	3.26049	0	0.625	0	1.01531
4	12116226	12116370	7.06333	7.60806	4.85465	1.10947	5.27778	0	1.23611	2.76389
4	12177281	12177358	58.1211	58.6907	12.9697	35.2726	7.4026	19.0909	4.62338	0
4	12289818	12289989	8.92211	7.20763	1.75205	0.934292	0	0	0	0
4	12386094	12386585	6.42174	5.02039	1.22037	1.30154	0.386965	1.49695	0.362525	0
4	12420330	12420457	34.4379	26.9577	10.2226	6.28992	28.4252	15.4331	5.6063	9.40157
4	12523423	12523823	4.57704	2.7389	0.499335	0.79882	0	0	0	0
4	12583397	12583532	27.1232	28.4034	11.8361	3.55031	0	0	2.63704	2.94815
4	12584946	12585478	3.2502	5.40572	0.9386	0.300308	0	1.38158	0	0
4	12608403	12608497	19.4768	14.5686	0	1.69962	4.04255	2.60638	3.78723	0
4	12614628	12614756	13.5086	12.8386	5.46148	1.24816	0	0	4.17188	0
4	12615117	12615380	5.80106	5.72774	0.759445	0.607468	0	0	0.676806	0
4	12615553	12615862	6.5833	3.5455	0	0.517036	0	1.58576	2.88026	0.644013
4	12615949	12616217	11.7652	12.2637	0.745276	2.38454	4.25373	4.5709	0.664179	1.48507
4	12631764	12632260	11.0735	11.044	2.01345	2.25473	0.383065	0	0.717742	0.802419
4	12632469	12632604	10.5479	8.11526	2.21927	7.10062	0	0	1.31852	2.94815
4	12633173	12633412	13.6183	11.4598	2.08927	2.00541	0	1.0251	5.21339	3.33054
4	12640474	12640507	104.794	82.997	42.3678	29.048	34.5455	14.8485	16.1818	0
4	12644014	12644564	18.678	15.1884	6.8999	5.51912	10.3636	6.23636	0.970909	3.25636
4	12676208	12676292	29.0606	27.7151	9.51114	1.90195	0	0	6.35714	14.2143
4	12976950	12977000	48.8218	38.3446	5.99202	0	0	0	0	0
4	13155926	13156084	11.5874	14.7346	6.3207	2.02233	2.40506	0	0	0
4	13198294	13198632	9.02769	12.56	2.65918	3.30872	14.6154	5.07396	2.10651	0
4	13397739	13397790	27.9209	26.852	1.95818	3.13263	3.72549	4.80392	0	0
4	13550507	13550667	10.1712	17.1181	4.36918	3.9941	4.75	1.53125	2.225	0
4	13564251	13564449	25.1712	23.5158	6.55692	7.262	32.6263	37.1212	3.59596	4.0202
4	13676832	13676929	12.5829	15.5298	7.2069	8.23526	1.95876	0	1.83505	0
4	13727159	13727363	10.4704	21.4816	5.87453	8.61473	5.58824	9.60784	0.872549	0
4	13946551	13946578	56.5067	91.2967	22.1927	11.8344	14.0741	27.2222	0	0
4	14098303	14098334	187.019	128.11	41.8797	66.9978	49.0323	55.3226	11.4839	25.6774
4	14136906	14136953	32.4613	26.2235	4.24966	10.1977	0	0	0	0
4	14211470	14211587	11.3013	15.2161	0	0	0	2.09402	0	0
4	14361083	14361121	441.644	544.176	207.618	231.237	65	6.44737	32.7895	0
4	14367154	14367577	60.8348	55.3607	29.5115	27.9493	43.5697	24.9054	10.9409	5.64539
4	14631753	14632143	10.9536	4.21369	2.81676	4.91582	2.4359	3.76923	1.82564	0
4	15195921	15196124	9.51984	12.1429	0.491956	3.93507	5.61576	4.82759	0.876847	0.980296
4	15369517	15369586	23.5854	21.8318	2.8947	0	0	0	0	0
4	15471281	15471428	8.30302	5.58959	0	1.08683	0	0	1.21088	0
4	15501669	15501831	7.53422	6.76272	0	2.95859	0	0	0	0
4	15520644	15520746	12.9633	8.05559	1.95818	3.13263	1.86275	0	0	0
4	15884872	15884935	156.604	143.466	49.1409	35.5031	21.1111	46.6667	45.2063	25.2698
4	15886170	15886277	8.55521	19.1979	5.60002	2.98624	0	0	0	0
4	15954904	15954984	16.5282	11.9827	2.49667	3.9941	0	3.0625	0	0
4	16231634	16231722	8.09073	21.7867	1.13485	0	0	0	2.02273	0
4	16354469	16354617	37.7984	57.3689	14.1703	17.2718	8.98649	18.2095	2.40541	9.41216
4	16405988	16406338	5.81211	3.91271	1.99734	0	0.542857	0	0	0
4	16430961	16431081	28.8184	29.6714	12.4834	10.6509	23.75	4.08333	11.8667	18.2417
4	16448126	16448236	14.7945	11.2046	3.63153	0	0	0	0	0
4	16462340	16462415	20.3424	10.9556	0	0	0	0	0	0
4	16489228	16489313	27.5221	32.2224	2.34981	3.75915	6.70588	5.76471	8.37647	0
4	16517192	16517404	7.67638	7.7516	2.35535	2.26081	0	1.15566	0	0
4	16523603	16523711	12.2431	19.0201	2.77408	13.3137	1.75926	4.53704	0	0
4	16610136	16610177	29.7694	26.721	0	0	0	0	0	0
4	16623777	16623893	10.5219	5.9028	2.58277	0	1.63793	0	0	0
4	16633567	16633721	27.7396	27.5669	14.9152	10.3743	16.039	25.4545	2.31169	0
4	16715918	16716043	27.6657	20.8156	8.7883	16.6155	10.64	31.36	1.424	0
4	16793117	16793306	57.583	62.3136	24.8347	15.2156	46.2434	33.7037	10.3598	2.10582
4	16814679	16814855	18.4931	10.8934	8.51139	4.53875	8.63636	16.7045	6.06818	0
4	16872909	16873274	5.2946	3.75192	2.18887	2.62626	2.60274	0	0.487671	0.545205
4	16876456	16876767	5.23277	7.0454	1.60558	3.59597	1.22186	1.57556	2.28939	1.27974
4	16881754	16882108	5.45912	4.6422	1.69266	2.25655	2.14689	0.69209	0.502825	0
4	16882251	16882408	37.5751	42.7408	5.08876	13.2289	7.26115	12.4841	7.93631	3.80255
4	16895200	16895375	15.6927	14.0858	5.70669	2.73881	4.34286	2.8	2.03429	2.27429
4	16901175	16901211	73.4587	76.0806	5.54817	13.3137	5.27778	0	0	5.52778
4	16916960	16916988	145.303	151.618	7.13336	22.8234	6.78571	0	6.35714	0
4	16946382	16946641	32.2023	33.3109	2.69911	7.40219	4.40154	2.83784	0.687259	3.07336
4	16949277	16949417	39.9583	42.0617	16.4067	12.5529	2.71429	0	2.54286	0
4	16949492	16949739	13.1773	14.4153	2.42592	3.23409	0	0.991903	0	2.417
4	17079062	17079171	13.9971	12.5638	4.58106	4.39717	1.74312	4.49541	1.63303	0
4	17116548	17116685	19.303	19.992	2.91582	3.49848	2.77372	7.15328	0	0
4	17132842	17133016	60.2088	47.2224	23.5319	20.2	6.55172	7.04023	31.7126	10.2931
4	17134202	17134463	9.35283	12.5926	1.1479	1.22425	2.18391	2.81609	0	0.762452
4	17188950	17189074	49.2155	48.5934	2.41614	7.73052	4.59677	1.97581	5.74194	1.60484
4	17193955	17194086	46.5856	49.1329	17.5339	17.074	1.45038	0	20.3817	15.1908
4	17237158	17237316	9.6562	9.53415	0	0	3.60759	1.55063	0	1.25949
4	17259793	17259912	8.54723	9.20639	3.35687	2.68511	3.19328	4.11765	0	0
4	18116625	18116648	70.7562	59.5413	8.68409	0	0	0	0	0
4	18177436	18177611	5.81211	7.82543	6.84802	0.912937	2.17143	4.2	1.01714	0
4	18220051	18220151	20.3424	10.9556	2.99601	1.59764	1.9	0	0	1.99
4	18220851	18220986	18.8356	16.2305	5.91804	4.73375	2.81481	1.81481	2.63704	0
4	18255415	18255534	5.12834	12.6588	1.67844	2.68511	6.38655	0	1.4958	0
4	18413207	18413233	78.24	63.2054	11.5231	18.4343	36.5385	9.42308	13.6923	15.3077
4	18425239	18425429	5.35326	6.48687	1.05123	0.840863	8	2.57895	5.62105	1.04737
4	18436334	18436682	5.26097	5.50928	4.30461	3.67274	0.545977	2.81609	2.04598	0
4	18472114	18472223	51.3226	43.9732	21.9891	27.8488	50.5505	17.9817	8.16514	3.65138
4	18620963	18621128	8.63011	4.97982	3.63153	6.77787	1.15152	4.45455	1.07879	0
4	18690393	18690515	17.5078	17.96	2.45575	5.23816	6.22951	0	2.91803	0
4	18776905	18777021	23.6743	28.3334	9.47015	12.3955	11.4655	8.44828	3.06897	0
4	18984255	18984460	24.3116	31.3971	3.41009	5.45536	15.7561	11.9512	4.34146	3.88293
4	19174931	19175028	10.4858	14.118	3.08867	3.2941	3.91753	0	1.83505	0
4	19214610	19214712	10.9689	9.39819	6.85362	4.69894	0	2.40196	0	0
4	19217346	19217412	129.452	130.72	87.7619	106.509	192.879	118.788	412.636	455.288
4	19319679	19319980	5.40662	6.36953	2.65427	1.59233	0	0.813953	1.18272	3.96678
4	19328900	19328984	25.428	29.3454	1.18889	1.90195	9.04762	8.75	4.2381	0
4	19350838	19350990	16.7289	16.2172	3.2851	4.20432	3.75	3.22368	0	1.30921
4	19359441	19359613	27.202	46.9753	15.0962	14.8618	4.4186	9.97093	3.10465	0
4	19426381	19426564	61.1384	59.1183	16.9174	15.7145	13.4973	9.37158	1.94536	2.17486
4	19449441	19449578	6.68181	7.99679	0	2.33232	8.32117	0	0	4.35766
4	19452063	19452249	6.56206	5.89011	1.61076	3.43578	1.02151	1.3172	0.956989	1.06989
4	19508129	19508207	18.256	14.0456	3.84104	8.19303	2.4359	0	2.28205	2.55128
4	19511162	19511336	6.43007	6.29632	0	5.5091	0	0	0	0
4	19528594	19528759	9.24655	9.12967	3.02627	1.93653	0	4.45455	0	0
4	19565957	19566001	25.428	43.5734	9.07882	3.631	8.63636	0	4.04545	0
4	19566398	19566628	9.72897	7.14496	0.434204	1.38925	0.826087	0	0.773913	0.865217
4	19645808	19645893	58.634	51.5558	8.22434	3.75915	8.94118	11.5294	0	2.34118
4	19662876	19662979	16.7874	14.6252	2.90875	1.55111	3.68932	0	0	0
4	19760727	19760938	5.78457	5.84126	0	0.757175	2.70142	2.32227	0	0
4	19767308	19767490	7.26514	3.76223	1.09744	0.877824	0	0	0	0
4	19932892	19932996	13.692	11.851	0.96026	7.68096	12.7885	14.1346	0	0
4	19957691	19957809	47.4081	47.5826	12.695	8.12359	12.8814	8.30508	1.50847	0
4	20288484	20288563	11.5874	15.6013	2.52828	2.02233	4.81013	0	0	0
4	20331895	20332002	11.407	8.95902	4.66668	5.97249	1.7757	0	0	0
4	20354169	20354412	4.60425	4.50848	2.46585	0.657465	40.6584	38.3128	2.93004	0
4	20560563	20560589	285.576	258.089	30.7283	49.1582	0	0	13.6923	0
4	20745472	20745497	105.78	54.778	19.9734	19.1717	15.2	19.6	56.96	15.92
4	20788406	20788553	26.9848	22.3584	8.83178	15.2156	9.04762	10	3.63265	4.06122
4	20860775	20860923	6.18519	11.1036	1.34955	2.15897	5.13514	1.65541	2.40541	0
4	20922566	20922710	17.6583	13.3141	4.85465	3.32842	3.95833	3.40278	4.94444	0
4	21194178	21194431	97.2897	90.9358	35.5258	38.5202	60.0791	54.2292	7.73913	11.7984
4	21305448	21305489	240.636	210.428	80.3808	70.1403	50.9756	59.7561	0	0
4	21372123	21372307	7.73896	5.20986	0	0.868283	3.09783	3.99457	0	0
4	21472544	21472682	8.10748	7.93884	0	0	0	0	0	0
4	21628496	21628557	21.6763	26.94	9.82298	23.5717	3.11475	4.01639	5.83607	3.2623
4	21628640	21628669	298.121	259.723	82.6486	121.2	190	109.828	49.1034	6.86207
4	21698795	21698867	19.7773	22.8242	2.77408	4.43789	2.63889	0	4.94444	0
4	21776687	21776796	53.1888	69.1007	24.7377	29.3145	22.6606	24.7248	9.79817	10.9541
4	21810495	21810592	101.712	127.062	49.4187	62.588	64.6392	90.9278	31.1959	12.3093
4	21833633	21833672	41.728	35.1141	2.56069	12.2895	29.2308	6.28205	4.5641	0
4	21862630	21863114	59.262	67.0578	61.4884	53.4747	257.521	230.32	41.9256	36.1818
4	21959549	21959856	5.30095	5.79897	2.9277	2.60202	1.85668	0	0	0
4	22209942	22210003	1597.38	1542.32	1324.47	1437.88	1342.46	1654.75	2474.49	2658.77
4	22298263	22298377	8.02989	9.61018	1.75205	2.80288	3.33333	0	4.68421	1.74561
4	22546518	22546735	22.0298	17.0392	5.06238	7.3624	20.1382	14.6774	3.28111	3.6682
4	22548131	22548201	17.4363	11.7381	7.13336	2.28234	8.14286	3.5	0	0
4	22771718	22772101	3.9835	2.50291	1.5645	2.50283	2.9765	1.91906	0	0
4	22784954	22785229	4.8082	1.99193	0.363153	0	0.690909	1.78182	0	0
4	22794217	22794345	7.94625	10.6988	1.56042	7.48894	0	9.57031	0	0
4	22842580	22843040	3.3167	4.4656	1.51972	1.73657	14.0435	10.1196	0.773913	0
4	22926971	22927135	14.8847	11.6904	5.48051	3.89668	12.7439	11.9512	6.5122	0
4	23030183	23030321	67.071	54.5795	23.1576	16.2079	33.0435	21.3043	6.44928	1.44203
4	23050476	23050726	8.54381	6.57336	3.19574	1.91717	4.56	3.92	7.832	7.164
4	23052111	23052350	8.93704	6.30291	5.01424	3.34234	5.56485	4.10042	8.93724	8.32636
4	23052487	23052580	25.1546	29.4505	10.7384	10.3074	6.12903	5.26882	11.4839	0
4	23142888	23142965	30.3815	17.7851	3.89092	8.29943	7.4026	3.18182	4.62338	0
4	23313983	23314181	5.65067	4.84149	1.51314	2.42067	0.959596	0	0.89899	0
4	23477716	23477784	28.4195	46.3196	11.7491	7.04841	0	0	0	0
4	23482210	23482453	3.76711	5.6356	0.821951	0.657465	0.781893	2.01646	0	0.81893
4	23557394	23557726	3.67634	3.29988	2.10563	0.962434	2.86145	0.737952	0.536145	3.59639
4	23950174	23950357	13.8951	17.96	4.91149	8.73027	7.26776	5.35519	1.94536	3.2623
4	24067457	24067724	2.66661	5.12903	2.2442	1.7951	3.55805	0	3.33333	5.21723
4	24072455	24072575	6.7808	12.5533	4.99335	1.33137	0	2.04167	1.48333	1.65833
4	24205179	24205400	15.1878	14.2522	3.16321	5.0604	5.15837	2.21719	0	1.8009
4	24471198	24471282	18.1629	34.2363	19.0223	19.0195	29.4048	37.9167	84.7619	87.6548
4	24591636	24591718	13.6443	13.3605	7.30734	7.79337	6.95122	5.97561	0	0
4	24765862	24765954	141.512	163.739	45.5915	39.941	130.109	63.913	11.6087	0
4	24783847	24783935	10.4024	14.0057	0	5.4465	2.15909	2.78409	0	0
4	24816465	24816528	27.4461	21.7373	11.0963	10.1437	9.04762	0	5.65079	0
4	24828062	24828094	79.4625	94.1497	43.6918	39.941	23.75	15.3125	5.5625	0
4	24857733	24857853	16.1044	23.9654	5.82557	3.9941	15.8333	22.4583	4.45	1.65833
4	24984669	24984710	44.654	53.442	17.0505	27.2768	23.1707	17.9268	4.34146	4.85366
4	25423492	25423597	35.8414	29.9975	0	1.52156	0	0	0	0
4	25447874	25447980	12.4741	20.6709	3.76857	1.50721	7.16981	6.93396	3.35849	0
4	25572170	25572866	1.60752	2.36112	0	0.688638	0.545977	0	0	0.28592
4	25641456	25641594	45.6967	50.6101	20.9865	23.1542	44.058	28.4058	10.3188	1.44203
4	25721513	25721649	77.0319	87.6045	44.7933	30.5431	82.4265	50.4412	14.3971	8.77941
4	25849860	25849889	115.741	132.223	37.8806	27.5455	58.9655	50.6897	0	0
4	25850194	25850290	9.5355	11.4121	1.04028	1.66421	0	0	0	0
4	26078591	26078822	11.8884	4.74268	2.16162	2.07486	10.6926	7.42424	3.85281	0
4	26147390	26147541	10.1038	11.79	2.64548	3.17412	6.29139	3.24503	1.17881	0
4	26194000	26194065	17.2128	14.7479	1.53642	0	0	0	0	3.06154
4	26220271	26220480	10.2199	6.55239	1.91133	0.764421	2.72727	1.17225	0.851675	0
4	26229532	26229664	33.1335	29.0489	3.78284	6.05167	4.31818	0	2.69697	3.01515
4	26324239	26324485	5.78849	7.79362	0.811927	1.94834	0	1.99187	5.06504	2.42683
4	26463441	26463532	14.5303	25.5831	7.68208	7.02259	4.17582	16.1538	0	0
4	26464419	26464466	49.774	46.6196	10.6241	20.3954	4.04255	0	0	8.46809
4	26614662	26614931	20.0399	25.4545	8.53881	15.4419	3.5316	6.37546	1.98513	0.739777
4	26619115	26619270	18.3738	22.9714	7.08734	8.24588	20.8387	12.6452	1.14839	0
4	26654578	26654670	12.1612	13.3968	1.08551	0	0	0	0	0
4	26774023	26774330	29.1552	29.887	8.13249	8.84687	8.0456	10.3746	12.7557	11.6678
4	26822573	26822780	5.40499	5.29256	0.964899	0	1.83575	1.18357	0	0
4	26994746	26994838	9.95009	19.3509	1.08551	5.2097	2.06522	2.66304	3.86957	2.16304
4	27191675	27191811	10.4704	13.0903	0	0	5.58824	0	0	2.92647
4	27863105	27863191	13.0097	19.1086	1.16124	1.85772	2.2093	0	0	0
4	28004253	28004317	34.9635	38.5158	9.36253	7.48894	17.8125	19.1406	2.78125	15.5469
4	28059278	28059361	36.7634	32.9988	7.2193	3.84973	16.0241	0	0	4.79518
4	28303297	28303369	77.6967	79.8846	19.4186	13.3137	76.5278	105.486	71.6944	96.7361
4	28887651	28887934	13.6574	19.8401	7.05774	6.77445	6.71378	5.19435	1.88693	2.10954
4	28963004	28963036	104.89	85.5906	34.3293	24.9631	83.125	45.9375	5.5625	0
4	29054317	29054573	14.3033	17.6531	3.12084	4.36855	2.22656	2.87109	0.695312	0.777344
4	29054711	29054755	13.8698	34.2363	4.53941	3.631	0	5.56818	0	0
4	29358723	29358913	33.7256	36.0382	10.5123	14.2947	10	16.7632	3.74737	1.04737
4	29377004	29377126	9.17075	7.8575	0.818582	0	0	0	0	0
4	29507091	29507162	14.3256	17.3592	1.40658	2.2502	0	0	2.50704	0
4	29551041	29551201	12.0783	8.55906	1.24834	1.99705	3.5625	1.53125	0	0
4	29615183	29615376	5.79706	8.51472	2.58723	4.13896	2.95337	0	0	0
4	29665000	29665156	103.016	100.075	56.9754	52.2305	35.3205	14.1346	3.42308	6.37821
4	29667353	29667702	92.6774	87.1111	8.87071	7.7822	2.17765	2.80802	2.04011	2.851
4	29667873	29668241	24.3224	21.9559	0	0	0	0	0	0
4	29668443	29669529	33.2484	32.0295	0.275876	0.735562	0.524862	0.225599	0.163904	0.183241
4	29669613	29669845	21.4823	22.4306	0	0	0.818966	0	0	0
4	29688571	29688810	90.2215	87.6677	24.2355	28.0757	6.35983	5.12552	18.6192	12.4895
4	29688929	29689235	206.416	204.075	70.4944	64.2189	9.31373	11.2092	50.0261	28.6144
4	29713593	29713622	49.1023	61.3891	13.7748	22.0364	13.1034	25.3448	6.13793	0
4	29766298	29766821	40.4514	47.9177	37.6172	43.9886	134.78	126.013	29.6099	22.0688
4	29870550	29870649	11.3013	8.2997	3.02627	0	1.91919	0	1.79798	0
4	30323226	30323351	8.13696	17.529	0.798936	2.55622	1.52	0	0	0
4	30861397	30861436	39.12	66.7168	7.68208	24.5791	4.87179	18.8462	4.5641	0
4	30992330	30992358	65.3863	68.4725	0	0	0	17.5	0	0
4	31059967	31060119	8.02989	4.50477	0	1.05108	1.25	0	0	0
4	31153319	31153362	35.4809	41.402	4.64498	3.71544	0	5.69767	0	0
4	31198464	31198531	50.097	30.6593	29.811	26.2299	31.194	29.2537	0	2.97015
4	31442704	31442761	115.987	139.348	87.6026	86.8892	12976.7	12232.8	5708.49	3208.44
4	31455882	31455919	19.2428	59.2195	8.09732	12.9538	0	0	0	0
4	31529616	31529814	12.8424	9.68298	2.01752	2.42067	1.91919	0	1.79798	0
4	31564765	31564805	322.936	304.703	44.9402	39.941	23.75	6.125	8.9	0
4	31711635	31711810	15.6927	9.39051	0.570669	0.912937	0	2.8	0	0
4	31806471	31806616	4.91023	11.3334	1.37748	2.20364	0	0	1.22759	1.37241
4	31806809	31807122	4.22446	6.56286	1.59532	2.55214	3.03514	0.782748	1.13738	0
4	31817127	31817439	3.586	3.95034	0.96026	0	1.82692	3.92628	0	0
4	31872332	31872470	17.689	21.8318	2.8947	3.47313	1.37681	0	1.28986	0
4	32023140	32023365	28.9314	44.431	9.32092	12.7811	9.28889	15.2444	3.16444	5.30667
4	32408906	32408996	32.7739	31.9538	11.0963	7.10062	10.5556	8.16667	0	0
4	32415004	32415163	90.8371	102.493	18.2147	21.1009	40.6289	43.1447	8.95597	5.00629
4	32448759	32448799	35.5992	34.2362	7.49003	15.9764	4.75	0	0	0
4	32455560	32455763	9.0188	12.8175	1.47587	0.787015	0.935961	0	0.876847	0
4	32880110	32880316	13.3312	17.2843	6.30229	10.0822	2.76699	5.9466	3.45631	0
4	32884367	32884480	20.7024	19.3904	1.76756	2.82768	1.68142	0	0	0
4	32897494	32897753	8.63963	14.2761	3.85587	1.85055	16.139	10.4054	30.2394	32.2703
4	33156944	33157099	49.2155	54.778	14.819	14.4303	17.1613	20.5484	1.14839	3.85161
4	33263945	33264038	255.921	240.022	135.304	115.099	106.237	92.2043	38.2796	21.3978
4	33324581	33324659	20.864	19.3128	1.28035	2.04826	2.4359	3.14103	0	0
4	33471189	33471259	69.7454	66.5161	11.4134	11.4117	2.71429	7	2.54286	0
4	33598358	33598429	229.21	246.887	125.185	110.26	149.859	110.423	40.1127	8.40845
4	33655099	33655134	29.0606	27.389	17.1201	4.56469	0	7	15.2571	5.68571
4	33685601	33685645	25.428	24.8991	4.53941	0	4.31818	0	0	9.04545
4	33749362	33749426	20.6602	34.2363	7.80211	4.99262	14.8437	7.65625	0	0
4	33884325	33884578	4.02024	5.41285	3.15785	0.631478	2.25296	1.93676	0.703557	0
4	34020917	34021011	23.8049	23.3098	5.31207	10.1977	0	0	0	4.23404
4	34359905	34360051	6.96658	6.56586	0	0	0	0	0	0
4	34360492	34360515	97.2897	89.312	112.893	48.6238	0	0	0	0
4	34378336	34378434	21.7954	9.78179	6.11431	14.6722	3.87755	7.5	1.81633	2.03061
4	34407974	34408277	5.70661	7.68338	0.659188	1.58182	7.52475	1.61716	0.587459	0
4	34449424	34449521	42.9917	45.1777	20.5911	27.9999	21.5464	27.7835	0	4.10309
4	34489343	34489479	12.714	10.0695	0	0	2.79412	0	0	0
4	34957180	34957203	35.3781	53.5872	4.34204	20.8388	8.26087	0	0	25.9565
4	34978898	34979060	10.6735	8.4534	3.08231	4.93099	4.69136	3.02469	0	0
4	35325553	35325587	293.17	249.723	70.4944	61.0862	44.7059	14.4118	0	0
5	143183	143245	34.4508	33.1319	6.44303	12.8842	6.12903	0	0	3.20968
5	263135	263242	73.1946	55.034	39.2001	31.3556	46.1682	34.3458	14.972	5.57944
5	358904	358929	32.5478	49.3002	0	0	0	0	0	0
5	407583	407822	27.6623	31.5145	15.8784	15.3748	3.17992	2.05021	8.19247	9.159
5	435993	436073	12.714	13.6945	0	0	0	0	0	0
5	562661	562684	44.2226	47.633	8.68409	0	16.5217	0	0	0
5	734300	734618	24.6284	23.2548	14.1321	14.5697	22.1069	23.1132	1.67925	3.12893
5	916163	916244	812.44	796.31	124.526	88.7578	129.012	96.7901	569.16	682.988
5	921863	921886	176.89	113.128	112.893	125.033	140.435	74.5652	178	173.043
5	1112361	1112498	92.0605	92.9627	55.4007	41.9818	37.4453	32.1898	1.29927	4.35766
5	1163240	1163549	17.1166	14.6252	5.17111	3.10221	8.60841	11.1003	2.88026	0
5	1173423	1173483	37.2944	29.6714	4.99335	2.66273	3.16667	4.08333	8.9	3.31667
5	1780014	1780064	42.719	41.0835	7.98936	9.58584	19	14.7	7.12	3.98
5	1780673	1780961	3.53167	6.65705	2.08056	2.21894	2.63889	0	0	0
5	2223486	2223606	12.714	14.8357	4.16113	5.32547	12.6667	8.16667	0	0
5	2345956	2346108	10.0374	7.20763	0.65702	2.10216	0	1.61184	2.34211	5.23684
5	2664076	2664245	7.824	8.10325	0.590929	0	1.12426	1.4497	0	0
5	2971444	2971525	10.0456	15.2161	2.46585	0	2.34568	0	0	4.91358
5	3062493	3062587	17.3127	11.6549	2.12483	3.39923	10.1064	2.60638	0	0
5	3092042	3092232	24.0897	21.6229	4.20493	2.52259	3	2.57895	2.81053	0
5	3154882	3155476	14.0411	13.6023	4.70754	6.18615	8.3165	9.89899	3.59596	0.670034
5	3170134	3170317	7.78125	7.48333	1.09144	0.873027	2.0765	0	0	0
5	3266335	3266567	32.0042	41.9099	30.9932	30.9887	47.5	32.7371	3.06897	2.57328
5	3446514	3446542	29.0606	44.018	28.5334	34.2351	40.7143	43.75	25.4286	7.10714
5	3614460	3614516	18.1629	19.5636	5.35002	5.70586	13.5714	0	0	0
5	3662502	3662666	8.68273	6.68024	4.87156	2.92251	11.5854	8.96341	18.4512	12.1341
5	3682455	3682590	15.8219	11.1585	3.69878	2.36687	1.40741	1.81481	1.31852	0
5	4115989	4116165	12.714	13.2276	1.70228	1.8155	2.15909	1.39205	0	0
5	4363683	4363857	98.2047	82.6392	41.3243	44.991	31.6667	16.8966	6.13793	3.43103
5	4368675	4368754	24.4624	36.4031	3.79242	2.02233	0	0	4.50633	0
5	4560743	4560817	30.2387	20.3567	17.5442	19.4308	71.8919	46.3514	52.9189	107.568
5	4650551	4650618	59.2055	79.7143	16.3961	28.6144	68.0597	10.9701	10.6269	0
5	4816715	4816870	11.8117	12.3692	3.86582	3.09221	2.45161	4.74194	0	0
5	4843922	4843983	98.3772	76.33	45.8406	41.9053	21.8033	12.0492	5.83607	0
5	4873577	4873674	18.8744	12.7062	12.3547	4.94115	0	0	0	2.05155
5	4898847	4898928	37.6711	35.5043	24.6585	25.6411	35.1852	9.07407	0	2.45679
5	5036025	5036175	62.3834	76.6892	21.305	15.9764	6.33333	6.53333	10.68	9.28667
5	5113473	5113613	13.0773	12.7163	4.28001	3.42351	0	0	0	1.42143
5	5114354	5114467	46.8055	39.9928	5.30267	7.0692	0	0	17.3274	12.3274
5	5114603	5114746	46.2327	34.4757	20.2527	8.93785	0	0	12.4476	1.39161
5	5149037	5149338	4.05496	5.00463	1.32714	0	0	0	1.77409	0
5	5151911	5152189	29.6355	26.6008	9.34008	5.17222	10.9353	6.16906	11.5252	8.58993
5	5152274	5152359	25.1288	38.6668	7.04944	9.39788	2.23529	8.64706	6.28235	0
5	5189264	5189380	40.3341	34.2362	5.16553	6.88638	0	0	16.8793	12.0086
5	5288151	5288345	8.38862	8.47082	1.02956	0.823526	1.95876	1.26289	0.917526	0
5	5476602	5476684	122.799	150.305	48.7156	58.4502	101.951	59.7561	6.5122	0
5	5610241	5610437	14.0113	9.78179	4.0762	11.4117	10.6633	3.75	3.63265	3.04592
5	5734022	5734065	73.3273	82.804	16.2574	11.1463	4.4186	0	8.27907	4.62791
5	5828597	5828753	56.724	57.0604	26.8873	25.6032	25.5769	12.5641	9.12821	7.65385
5	5971272	5971353	26.3698	30.4322	7.39756	3.94479	14.0741	21.1728	4.39506	14.7407
5	6079327	6079482	26.9045	25.622	2.57721	5.15368	7.35484	4.74194	3.44516	2.56774
5	6089947	6090064	20.864	22.2389	2.56069	4.09651	3.24786	0	1.52137	0
5	6175785	6175935	10.8493	16.4334	3.99468	2.13019	13.9333	3.26667	0	1.32667
5	6261113	6261360	7.00042	3.3266	1.61728	0.646818	1.53846	0	0	0
5	6314577	6314757	10.7363	8.36886	0	0	5.27778	1.36111	0	3.31667
5	6419320	6419444	9.8431	6.62637	0	0	6.12903	0	4.30645	0
5	6420970	6421178	5.868	6.58389	0.48013	3.07238	0	3.53365	0	0
5	6464043	6464176	12.236	13.3856	6.00704	1.20123	2.85714	7.36842	0	1.49624
5	6477401	6477579	7.4284	5.38548	0.561051	1.7951	0	0	0	1.11798
5	6507862	6508149	7.44234	7.63456	1.39187	5.01002	0.662021	0.853659	3.10105	0
5	6742336	6742488	10.7065	12.6134	2.62808	5.25539	0	0	3.51316	0
5	6951338	6951495	38.8708	23.5511	13.358	11.1937	19.3631	15.6051	2.26752	2.53503
5	6952200	6952537	21.1271	15.4419	3.85244	5.68893	0.563798	3.63501	2.64095	1.77151
5	7009328	7009428	12.2054	17.8028	5.99202	11.1835	5.7	9.8	1.78	1.99
5	7059399	7059735	3.32986	5.29847	0.594446	1.42646	0.565476	2.1875	0	0
5	7111289	7111865	12.8906	7.60806	2.42732	0.832104	5.60764	4.25347	1.54514	2.07292
5	7113375	7113534	16.6322	16.3645	3.76857	3.01442	7.16981	7.7044	2.23899	3.75472
5	7116273	7116688	7.35267	4.94982	2.40643	3.07979	7.3253	4.72289	1.71566	0.959036
5	7180011	7180074	27.4461	30.4322	3.17038	10.1437	21.1111	3.88889	11.3016	0
5	7180564	7181021	4.00616	4.19525	3.49644	1.74796	8.3151	5.36105	2.33698	0.870897
5	7181705	7181945	5.5094	5.70604	0.832225	0	1.58333	1.02083	0	0
5	7182319	7182488	6.62031	5.67228	0	0.945349	4.49704	2.89941	0	0
5	7191260	7191623	7.84555	10.186	2.47604	1.76048	8.37466	4.04959	0.490358	1.64463
5	7259275	7259469	22.5444	29.6479	10.2956	9.05878	23.5052	25.2577	10.0928	5.12887
5	7444131	7444332	5.0603	4.76923	2.9811	0.794846	0	0	4.42786	0.99005
5	7444489	7444860	6.03144	8.48985	2.96102	7.75135	3.07278	3.96226	4.79784	1.07278
5	7617272	7617667	5.40747	5.89384	1.26414	0	4.32911	1.86076	0.450633	0.503797
5	7672315	7672483	26.0334	20.3787	4.16112	2.85293	1.13095	1.45833	0	0
5	7673372	7673423	25.9266	24.1668	1.95818	6.26525	0	0	0	0
5	7990631	7990658	41.4382	55.7924	11.0963	17.7516	14.0741	0	0	0
5	8050638	8050859	9.66494	11.1539	3.6151	2.89166	12.8959	12.1946	1.61086	0
5	8059810	8060102	4.17995	3.28293	1.36804	2.73568	0	0.839041	1.21918	0
5	8433644	8433748	24.45	26.3356	9.6026	6.14477	32.8846	18.8462	0	0
5	8452291	8452321	54.2464	45.6483	16.6445	26.6273	44.3333	24.5	5.93333	0
5	8600304	8600345	37.2117	33.4012	2.43578	0	0	0	0	0
5	8868906	8868947	52.0964	63.4623	7.30734	0	4.63415	11.9512	0	0
5	9032341	9032566	91.3148	85.2102	23.5242	25.5622	5.91111	4.35556	15.8222	10.6133
5	9300835	9301024	10.7632	15.2161	0.528397	0	0	1.2963	0	0
5	9346506	9346594	12.714	20.2305	6.80911	5.4465	2.15909	0	2.02273	0
5	9389814	9389935	18.4931	27.1626	2.47604	1.32036	3.1405	10.124	0	3.28926
5	9476597	9476822	17.178	20.0853	5.32624	9.94087	12.6667	15.2444	0.791111	1.76889
5	9517007	9517155	12.3704	8.32774	0	3.23846	5.13514	1.65541	0	0
5	9963012	9963385	17.7246	20.9273	12.316	14.5629	30.563	29.5576	10.4987	4.2681
5	10085331	10085536	15.877	15.3646	4.87156	6.23469	1.85366	8.36585	1.73659	1.94146
5	10145756	10146228	48.9166	48.1629	21.5814	17.9396	50.7203	42.5636	17.7246	11.8051
5	10493350	10493396	181.313	130.991	65.1307	107.667	33.0435	42.6087	30.9565	8.65217
5	10644748	10644794	66.3339	77.4037	28.2233	31.2582	37.1739	26.6304	19.3478	4.32609
5	10681078	10681176	98.5984	111.792	19.362	16.3024	34.898	52.5	21.7959	2.03061
5	10695756	10696051	46.2014	42.2441	22.0046	15.7056	27.0508	34.0508	16.8949	8.09492
5	10723928	10723983	46.2327	44.8184	5.44729	14.524	6.90909	4.45455	0	3.61818
5	10732208	10732319	38.4856	38.2459	9.89673	30.2256	44.5045	8.82883	9.62162	3.58559
5	10905893	10905975	86.8273	83.503	26.7936	29.2251	18.5366	38.8415	10.8537	4.85366
5	10908989	10909129	53.7621	75.3197	22.1134	20.5411	44.7857	28	5.08571	0
5	10971932	10972128	8.82196	6.28829	2.0381	0.815122	5.81633	6.25	2.72449	1.01531
5	10972844	10973090	12.4039	7.23693	1.21789	0	2.31707	2.9878	4.34146	0
5	10973292	10973529	11.5874	21.3796	2.1069	6.7411	3.20675	3.10127	6.00844	4.19831
5	10991666	10991731	190.906	200.15	23.0462	24.5791	5.84615	0	5.47692	0
5	11023215	11023307	81.8118	69.961	40.1639	43.4141	30.9783	18.6413	15.4783	10.8152
5	11052831	11053112	6.1534	10.2343	4.62018	5.117	24.3416	20.0534	2.53381	2.83274
5	11094105	11094190	20.3424	17.7223	4.69962	7.51831	0	5.76471	2.09412	0
5	11245471	11245770	4.08209	8.70219	1.33601	1.60298	19.0635	13.1104	1.78595	0
5	11432825	11433007	7.824	9.78179	1.64616	1.75565	4.17582	2.69231	0	0
5	11896083	11896306	33.2959	42.3731	9.85235	7.1643	11.0762	7.69058	8.78027	3.56951
5	11896583	11896694	20.1591	16.0386	7.19762	4.31795	1.71171	4.41441	1.6036	5.37838
5	12462036	12462061	101.712	109.556	31.9574	44.7339	30.4	98	56.96	63.68
5	12958676	12958743	660.369	662.241	59.6221	71.5361	62.3881	69.4776	395.851	406.91
5	12963064	12963145	745.888	750.661	53.0158	49.3099	65.679	69.5679	544.988	631.395
5	13457424	13457464	33.0564	27.389	9.9867	3.9941	0	0	0	4.975
5	13549738	13549865	18.4203	24.8011	1.57271	5.03194	2.99213	3.85827	0	0
5	13566401	13566791	4.6944	3.16027	1.28035	0.819303	2.4359	0	0	0
5	13583372	13583505	11.4713	8.23729	2.25264	1.20123	10	3.68421	1.33835	1.49624
5	13583894	13584220	2.808	3.36061	1.22536	0	13.9877	14.2791	1.63804	0.610429
5	13629993	13630310	6.41716	9.07207	1.89023	2.01595	2.99685	3.86435	0	1.25552
5	13665024	13665101	147.945	147.616	72.6305	82.9943	41.9481	15.9091	0	10.3377
5	13946781	13946932	12.7982	11.79	3.30685	1.05804	3.77483	1.62252	1.17881	0
5	14196200	14196434	60.4187	65.5463	37.13	34.1376	45.4701	32.4573	6.08547	4.25214
5	14232734	14232786	39.12	34.2363	5.76156	9.21715	21.9231	23.5577	0	0
5	14288582	14288900	35.1834	35.3129	12.5619	14.0673	25.6918	25.4245	10.0755	7.50943
5	14349289	14349489	6.10272	5.4778	2.49667	0.79882	0.95	0	0	0.995
5	14349687	14349998	74.894	66.0506	39.1761	45.2065	68.4244	59.0836	54.373	38.3923
5	14350130	14350419	22.8764	24.6406	12.7857	10.5035	20.3806	16.1073	24.0208	8.95156
5	14789116	14789199	33.087	31.3489	13.2354	28.873	16.0241	17.7108	0	0
5	14829073	14829115	55.6994	32.606	9.51114	11.4117	0	0	0	0
5	15149781	15150096	6.4579	4.34746	3.17038	2.02875	1.80952	2.33333	2.8254	1.89524
5	15186351	15186375	42.38	79.8846	12.4834	19.9705	71.25	71.4583	7.41667	0
5	15252028	15252144	147.307	142.848	24.9667	20.6591	13.1034	10.5603	0	1.71552
5	15266565	15266855	74.355	79.3337	53.3772	59.4983	91.7241	113.207	101.276	103.617
5	15458570	15458650	227.581	231.095	89.8803	117.826	92.625	156.188	360.45	400.488
5	16004782	16004914	24.6575	20.7492	17.4011	13.3137	14.3939	9.2803	14.8333	9.04545
5	16077630	16077914	18.6233	15.9126	5.27467	6.18804	12.7113	8.62676	0.626761	0
5	16080723	16080877	28.4001	18.6743	8.43033	6.22457	8.63636	4.77273	1.15584	0
5	16115417	16115557	29.7871	35.2144	8.56003	11.4117	27.1429	14	0	0
5	16198375	16198482	12.3575	6.3993	8.40003	4.47936	5.3271	6.86916	0	0
5	16200221	16200275	22.6027	45.6483	1.84939	8.87578	0	0	3.2963	0
5	16291384	16291523	60.0028	62.0686	38.7973	31.0333	35.5396	44.0647	37.1367	27.2014
5	16350880	16350922	586.055	593.428	107	114.117	90.4762	93.3333	4.2381	14.2143
5	16356722	16356867	21.7453	25.5001	6.19864	8.81457	20.9655	8.44828	3.68276	1.37241
5	16497666	16497848	9.50057	7.52445	3.84104	3.5113	5.21978	1.34615	0	0
5	16681650	16681725	33.904	40.1705	6.6578	0	10.1333	3.26667	2.37333	0
5	16741105	16741408	3.02115	4.06767	0	0.527274	0.627063	0	0	0
5	16953946	16954056	59.1779	62.2477	21.7892	23.2384	13.8182	8.90909	16.1818	10.8545
5	16960200	16960243	78.058	79.6192	9.28995	11.1463	4.4186	5.69767	0	0
5	16960346	16960418	24.0153	28.5302	0	0	5.27778	10.2083	0	0
5	17146895	17147203	6.27444	5.78015	1.29697	1.03743	0.616883	0	1.73377	0
5	17245907	17245944	101.712	118.439	32.3893	21.5897	35.9459	26.4865	4.81081	0
5	17259331	17259529	117.123	120.346	56.9948	60.5167	33.5859	35.8838	50.3434	30.1515
5	17328928	17329090	11.9292	13.5254	3.08231	0	1.17284	1.51235	1.09877	0
5	17436206	17436792	8.33136	8.413	2.21548	1.63581	0.324232	0	2.73379	2.37713
5	17496738	17496781	35.4809	31.8477	6.96747	11.1463	0	0	0	0
5	17629417	17629606	15.0684	28.9831	7.39756	5.07187	11.0582	11.6667	4.70899	3.15873
5	17629749	17629955	70.1122	78.4442	36.3593	43.431	49.8058	42.8155	6.04854	9.66019
5	17659443	17659472	24.5512	56.6669	10.3311	5.5091	0	0	0	0
5	17697148	17697191	428.137	410.835	413.403	382.691	556.744	786.279	910.698	911.698
5	17801424	17801554	17.9952	9.48081	0.768208	3.68686	0	0	6.84615	3.06154
5	17992884	17993021	31.9242	37.9847	10.2054	8.16312	11.0949	17.8832	1.29927	1.45255
5	18205541	18205807	9.94177	10.2966	1.50176	0.600617	4.28571	4.60526	2.67669	3.7406
5	18208510	18208731	193.299	193.954	54.2264	52.7727	15.4751	9.97738	49.1312	27.0136
5	18227851	18227969	18.9633	12.7661	4.23165	8.12359	0	8.30508	1.50847	5.05932
5	18234588	18234705	13.04	8.19329	0.853564	2.73101	3.24786	2.09402	0	5.10256
5	18244519	18245213	9.37978	10.6557	4.17312	4.14373	13.9625	16.5922	1.5389	1.14697
5	18254330	18254776	5.47329	3.99167	2.687	3.94037	6.81614	7.14126	1.59641	0.446188
5	18429867	18430213	6.46724	3.95795	0.288633	0.461746	0	0	0	1.72543
5	18476847	18476894	15.1486	43.7059	6.37449	6.79847	0	0	0	0
5	18554192	18554303	21.0755	8.63617	3.59881	2.87863	15.4054	15.4505	1.6036	0
5	18633353	18633628	16.2739	11.9516	7.62621	5.22864	11.0545	7.12727	2.58909	0.723636
5	19169561	19169852	8.38862	8.00022	5.49097	2.19607	13.7113	14.3127	3.6701	3.41924
5	19225436	19225469	46.2327	37.3486	9.07882	9.68267	23.0303	7.42424	0	0
5	19245768	19246091	23.3024	22.8948	9.58476	10.3871	29.4118	12.1362	1.10217	1.2322
5	19259159	19259572	2.70904	6.63172	0.725426	1.16051	1.84019	1.18644	1.29298	0
5	19264849	19264950	19.1339	10.8471	6.92148	1.58182	5.64356	0	5.28713	0
5	19265468	19265611	20.6269	15.3225	4.88859	2.23446	9.3007	3.42657	8.71329	0
5	19303947	19304319	10.9368	11.4121	2.95306	3.00631	1.53226	1.3172	1.43548	3.20968
5	19406372	19406402	1979.99	1958.31	86.5514	74.5565	57	81.6667	1412.13	1671.6
5	19553047	19553072	414.985	372.49	203.729	172.545	106.4	127.4	85.44	119.4
5	19706952	19707307	6.01677	10.8013	1.40658	2.2502	1.60563	4.83099	1.50423	1.12113
5	19707441	19707489	38.142	28.5302	14.5639	26.6273	11.875	5.10417	7.41667	8.29167
5	19878541	19878729	31.3792	34.9647	6.9057	2.54943	17.1809	9.12234	1.89362	3.17553
5	19891869	19892025	11.084	11.4121	1.28035	3.07238	4.87179	6.28205	2.28205	0
5	19901224	19901284	139.006	100.426	13.3156	10.6509	22.1667	28.5833	2.96667	3.31667
5	20043822	20043916	9.73838	13.1118	2.12483	3.39923	2.02128	0	1.89362	0
5	20301751	20301959	3.423	6.58389	0	0	0	0	0	0
5	20524597	20524717	11.8664	12.5533	2.49668	1.33137	0	6.125	0	1.65833
5	20629331	20629569	8.97459	13.2342	2.51766	4.02766	19.958	5.14706	0.747899	0.836134
5	20650691	20650809	47.4081	44.1009	6.77064	2.70786	3.22034	0	3.01695	1.68644
5	20704426	20704620	8.38862	4.94131	1.54434	0.823526	0	1.26289	0	0
5	20747710	20747743	27.7396	53.948	3.02627	0	0	0	0	0
5	20834179	20834514	91.9962	67.8593	44.1203	34.8142	65.2239	43.1493	17.003	9.50448
5	20843613	20843764	20.2077	22.673	10.5819	10.5804	40.2649	24.3377	3.53642	2.63576
5	21085878	21085902	55.094	45.6483	8.32225	13.3137	15.8333	0	0	0
5	21149087	21149116	45.595	33.0557	17.2184	5.5091	6.55172	0	0	0
5	21215056	21215156	17.291	4.10835	1.99734	3.19528	0	4.9	8.9	7.96
5	21254204	21254286	17.3655	25.0509	0	0	0	0	0	0
5	21424520	21424708	12.4435	7.28431	0	0.849809	0	2.60638	0	0
5	21615316	21615426	10.1712	29.8789	3.63153	4.3572	3.45455	2.22727	4.85455	5.42727
5	21678033	21678076	37.8463	19.1086	11.6124	7.43088	13.2558	5.69767	0	0
5	21704162	21704235	30.6529	24.3875	2.73608	8.75419	0	0	0	0
5	21862615	21862750	9.04107	9.12967	1.47951	4.73375	4.22222	0	1.31852	0
5	22033947	22034099	22.7514	23.4248	5.25616	7.35755	3.75	1.61184	0	0
5	22293183	22293369	26.7951	22.0879	6.97995	9.44841	10.2151	9.22043	1.91398	0
5	22361693	22361719	70.416	36.8698	34.5693	0	21.9231	0	6.84615	0
5	22439751	22439870	17.0945	19.5636	9.2314	10.7404	11.1765	4.11765	0	0
5	22551691	22551717	31.296	89.541	7.68208	6.14477	0	0	0	0
5	22690570	22690822	77.0912	76.624	38.0446	44.3789	8.29365	16.5278	17.6587	11.8452
5	22856771	22856818	374.387	358.388	350.597	299.133	477.021	615.106	723.362	804.468
5	23137039	23137321	5.77089	1.94248	0.354138	1.69962	1.34752	0.868794	0	0
5	23298194	23298222	156.201	156.509	7.13336	5.70586	0	0	6.35714	0
5	23298983	23299025	38.7474	16.303	0	0	0	5.83333	8.47619	0
5	23481887	23482024	5.19696	9.99599	0	0	0	0	0	0
5	23668070	23668246	34.0966	36.5705	2.83713	1.8155	0	0	3.03409	1.13068
5	23680850	23681002	13.3832	11.7124	3.94212	3.15324	6.25	0	0	0
5	23705188	23705539	2.89778	4.29172	1.13809	1.3655	7.57835	5.58405	0	2.26781
5	23705657	23705975	15.3528	13.7806	2.82642	1.50721	23.8994	11.5566	2.79874	1.25157
5	23707407	23707656	3.67634	6.59976	0.401072	0	12.2088	15.743	0.714859	0.799197
5	23707937	23708045	14.1267	12.6801	2.77408	1.4793	12.3148	15.8796	1.64815	5.52778
5	23708370	23708670	6.44176	10.9556	3.3289	5.85801	24.0667	22.05	5.34	1.99
5	23709062	23709265	29.5616	35.0795	9.83911	11.0182	19.6552	12.069	7.89163	0
5	23709830	23710095	6.52492	8.78515	3.39171	1.80865	13.6226	6.4717	1.3434	3.00377
5	23710213	23710432	4.64438	8.12916	0.912027	1.45903	11.2785	5.59361	2.43836	0
5	23711314	23711567	6.8344	5.95413	1.97366	1.89443	8.26087	1.93676	2.11067	0
5	23715097	23715185	19.6489	15.5619	5.67426	14.524	4.31818	5.56818	0	4.52273
5	23799567	23799612	45.2053	27.389	2.21927	7.10062	16.8889	16.3333	3.95556	0
5	23838008	23838049	52.0964	26.721	24.3578	11.69	4.63415	0	0	4.85366
5	23927042	23927181	66.5884	59.1129	12.9324	9.19505	5.46763	0	3.84173	2.86331
5	23957428	23957688	7.4328	7.90067	2.68873	0.614477	1.46154	1.88462	1.36923	0
5	24141590	24141660	116.242	99.7742	32.8134	27.3881	57	38.5	17.8	2.84286
5	24463772	24464041	4.53734	2.54545	2.59877	3.56351	2.11896	6.37546	1.98513	0
5	24546449	24546478	28.0585	42.5002	0	16.5273	78.6207	42.2414	6.13793	13.7241
5	24723802	24723876	126.453	131.393	68.8273	84.1999	380	400.608	483.486	575.486
5	24849357	24849885	10.2097	9.85589	3.02627	2.11808	4.67803	1.39205	1.34848	0.376894
5	24922276	24922301	130.191	76.6892	19.9734	44.7339	0	19.6	0	0
5	25176016	25176290	4.45454	4.99799	2.91582	2.33232	2.08029	3.57664	0	2.17883
5	25201316	25201367	83.7628	91.2967	35.2472	21.9284	108.039	115.294	55.8431	62.4314
5	25288490	25288717	5.37685	6.6361	0	0	0.837004	1.0793	0.784141	0
5	25430112	25430375	32.0992	31.2422	16.3281	9.71948	23.8403	22.3574	6.09125	3.78327
5	25471577	25471648	144.689	135.016	40.7907	45.0039	29.4366	20.7042	5.01408	5.60563
5	25691719	25691904	20.8922	12.5841	7.01768	4.31795	13.3514	9.27027	3.84865	0
5	25746167	25746444	17.6252	17.3035	6.12902	6.92118	9.60289	13.2671	3.8556	2.87365
5	25758400	25758487	133.278	132.223	4.59159	3.67274	4.36782	0	0	0
5	25760058	25760100	278.497	264.108	116.511	129.333	36.1905	81.6667	29.6667	0
5	26131072	26131176	74.328	56.6215	13.4436	29.1877	7.30769	9.42308	34.2308	30.6154
5	26337500	26337703	28.0585	39.8017	2.95173	0	4.6798	8.44828	1.75369	3.92118
5	26552588	26552611	48.6449	41.6789	0	0	8.26087	42.6087	0	0
5	26676253	26676397	38.8483	25.6772	9.70929	12.2042	27.7083	22.1181	16.0694	1.38194
5	26815073	26815162	57.1416	67.7031	20.1978	19.7461	21.3483	2.75281	0	4.47191
5	26928494	26928749	5.18532	7.51855	0.783271	0.626525	0	0	2.09412	3.12157
5	26999301	26999366	21.9072	18.9616	10.7549	4.91582	8.76923	3.76923	8.21538	0
5	27234258	27234399	7.21362	7.76993	0.708277	0	1.34752	0	0	0
5	27250714	27250862	26.8025	43.4893	23.6172	20.5102	23.1081	26.4865	8.41892	1.34459
5	27293905	27294029	10.6634	14.3571	2.41614	6.4421	3.06452	5.92742	0	3.20968
5	27366714	27366749	52.309	43.0399	25.6801	27.3881	21.7143	35	25.4286	39.8
5	27732646	27733085	6.02395	6.5509	1.59241	2.54749	6.92483	5.02278	1.62187	0
5	27789847	27790018	19.6286	19.2204	2.92009	0	4.44444	4.29825	1.04094	3.49123
5	27823556	27823750	5.24289	7.05902	3.08867	4.11763	11.7526	10.1031	1.83505	1.02577
5	27823922	27824167	4.15151	5.03063	2.85334	4.56469	6.97959	5	1.45306	1.62449
5	28055980	28056046	80.1367	72.6223	22.697	33.8893	14.3939	37.1212	18.8788	3.01515
5	28346443	28346486	267.29	296.183	60.3847	81.7397	35.3488	34.186	0	4.62791
5	28398956	28399041	29.9153	19.3334	4.69962	1.87958	20.1176	5.76471	10.4706	0
5	28557751	28557794	35.4809	41.402	4.64498	7.43088	0	0	4.13953	0
5	28757314	28757368	24.4862	10.1441	0	0	3.51852	0	0	0
5	28851146	28851283	14.8485	10.9956	2.18687	2.33232	0	5.36496	0	0
5	29055711	29055785	32.9877	40.7134	10.7964	0	2.56757	9.93243	4.81081	0
5	29093126	29093263	9.6515	8.99639	5.10269	6.99696	8.32117	10.7299	16.8905	18.8832
5	29317107	29317388	17.7363	18.0319	11.7282	13.6453	9.46619	5.23132	2.53381	1.41637
5	29376170	29376318	28.177	34.2363	18.219	15.1128	19.2568	19.8649	6.01351	1.34459
5	29420467	29420604	165.56	189.924	80.1852	82.7974	12.4818	14.3066	15.5912	8.71533
5	29483672	29483802	5.4768	11.5877	1.53642	0	5.84615	1.88462	1.36923	0
5	29577927	29578020	12.0305	16.1978	4.29535	5.15368	2.04301	5.26882	0	0
5	29635187	29635265	15.648	19.3128	5.12138	8.19303	0	3.14103	18.2564	17.859
5	29635550	29635635	10.7695	12.8889	4.69962	5.63873	0	0	2.09412	9.36471
5	29645898	29646141	9.62706	10.1441	2.87683	4.60226	7.03704	2.01646	0	0
5	29695518	29695686	30.2714	22.009	13.6723	13.3137	9.04762	5.83333	1.05952	1.18452
5	29722927	29722987	33.904	25.1066	19.9734	7.9882	15.8333	8.16667	2.96667	0
5	29765977	29766098	78.1753	83.7515	33.8392	34.3295	50.2479	66.8182	10.2975	9.86777
6	124517	124672	62.9958	53.8945	16.7519	15.461	4.90323	9.48387	9.1871	3.85161
6	896563	896662	20.5479	4.14985	7.0613	14.524	5.75758	0	0	0
6	981614	981750	17.9492	15.1042	5.87453	3.52421	4.19118	7.20588	3.92647	1.46324
6	1194861	1195291	12.5366	10.1913	4.64498	4.83007	2.65116	0	4.55349	2.77674
6	1195393	1195858	12.2492	11.1912	5.15443	6.87157	2.04301	2.10753	1.91398	0.427957
6	1196054	1196485	8.49567	6.67249	1.62197	1.85341	3.96752	2.27378	7.43387	3.23202
6	1553079	1553198	52.9928	73.6511	10.9098	6.71277	20.7563	8.23529	19.4454	11.7059
6	1663306	1663446	7.26514	7.82543	1.42667	3.42351	2.71429	7	0	0
6	1987111	1987155	39.2978	15.5619	9.07882	3.631	8.63636	5.56818	4.04545	0
6	2089527	2089732	10.9154	2.00407	2.92294	2.33801	0	0	8.68293	6.79512
6	2335005	2335218	10.983	10.2869	1.40658	0.750066	0	0	0	0
6	2690017	2690048	160.771	141.363	25.7721	20.6147	0	0	0	0
6	2751234	2751440	17.7749	14.6252	1.93917	2.32666	4.61165	4.75728	5.18447	0
6	2752505	2752702	6.19565	6.95152	0.506939	0	0	0	0	0
6	2763524	2763726	27.1903	19.6604	12.3598	12.6546	13.1683	9.70297	1.76238	0.985149
6	2778523	2778575	103.668	100.075	13.4436	15.3619	32.8846	14.1346	0	0
6	2920580	2920660	71.1984	73.6079	24.9667	29.9557	4.75	0	4.45	2.4875
6	3031649	3031823	16.952	14.9538	2.29579	1.83637	4.36782	8.44828	2.04598	0
6	3057255	3057575	4.13205	2.13977	2.18459	1.99705	0	0	4.45	2.4875
6	3079598	3079743	9.11901	4.72224	4.13243	2.20364	2.62069	1.68966	7.36552	1.37241
6	3212033	3212361	34.4208	42.169	32.883	35.0701	184.207	169.558	45.5854	27.3018
6	3404417	3404612	14.6048	8.42738	4.60925	9.01233	9.74359	1.25641	0	0
6	3476596	3476745	8.8742	9.19094	2.68099	1.07224	0	1.6443	0	0
6	3705240	3705567	12.7529	11.3074	4.88646	2.44287	3.48624	5.24465	1.63303	0
6	3720053	3720398	10.3186	7.5419	1.73682	4.63084	1.65217	2.13043	1.03188	0.576812
6	3725529	3725565	48.0307	41.8443	5.54817	8.87578	0	0	0	0
6	3730866	3730926	22.0376	25.1066	8.32225	5.32547	3.16667	8.16667	2.96667	6.63333
6	3731171	3731337	17.1562	12.3745	5.41448	11.5492	9.15663	5.90361	11.7952	5.99398
6	3992148	3992356	8.313	7.90067	0.96026	0.768096	3.65385	1.17788	0.855769	0
6	4124291	4124478	16.8613	13.9142	5.87453	7.68918	8.12834	10.4813	2.85561	2.12834
6	4147406	4147590	25.9808	27.5379	7.59858	6.94626	10.3261	9.32065	8.70652	3.24457
6	4604807	4605011	10.4704	14.0973	0.489544	0	0	1.20098	0	0
6	4698132	4698239	7.60464	12.7986	6.53336	7.46561	0	4.57944	0	0
6	4727307	4727376	20.6372	35.7248	11.5788	16.2079	8.26087	7.10145	0	0
6	4975401	4975752	5.79556	5.07204	1.42261	1.82067	2.16524	2.09402	1.52137	1.1339
6	4983926	4984029	8.88746	18.6139	2.90875	3.10221	3.68932	0	0	0
6	5145627	5145768	19.4768	23.3098	10.6241	9.06462	8.08511	15.6383	11.3617	2.8227
6	5161785	5161908	9.92312	14.4739	2.43578	3.89668	0	0	1.44715	0
6	5226857	5226922	17.2128	23.1753	0	2.45791	0	0	0	0
6	5281846	5281934	13.8698	15.5619	4.53941	14.524	15.1136	33.4091	20.2273	4.52273
6	5286291	5286436	7.01462	6.61114	1.37748	1.10182	1.31034	1.68966	0	0
6	5318036	5318122	78.058	78.0268	33.6761	48.3007	72.907	62.6744	14.4884	4.62791
6	5336434	5336606	4.13944	9.5543	0.580622	0	0	1.42442	0	2.31395
6	5479817	5479848	45.9345	53.011	16.1076	36.0757	30.6452	7.90323	0	0
6	5924422	5924455	30.8218	58.0979	6.05255	9.68267	0	0	0	0
6	6083446	6083576	18.7776	16.8548	7.68208	8.60268	38	45.2308	4.10769	0
6	6235447	6235636	16.6829	18.1144	4.75557	5.07187	9.04762	5.18519	2.8254	0
6	6258698	6261105	30.0446	27.8214	0.290432	0.730122	0.552555	0.203573	0.221853	0.413378
6	6340468	6340563	12.8478	17.2983	6.30739	5.04518	148	108.316	3.74737	2.09474
6	6342978	6343105	20.022	14.018	5.50448	2.51597	1.49606	1.92913	1.40157	1.56693
6	6389475	6389674	5.11116	5.50533	2.00738	0.802834	0.954774	1.23116	0	0
6	6499413	6499527	32.1196	27.6293	14.0164	12.6129	23.3333	15.0439	0	1.74561
6	6610928	6611006	18.256	24.5799	3.84104	6.14477	14.6154	9.42308	11.4103	5.10256
6	6620045	6620303	35.0867	35.0324	19.3541	16.7195	14.7287	10.4457	1.37984	0
6	6653590	6653709	52.1381	71.3495	9.2314	12.083	23.9496	10.2941	2.9916	3.34454
6	6667763	6667964	48.5789	42.2417	18.3835	13.5124	41.592	25.597	7.97015	4.95025
6	6792316	6792480	14.8847	10.8554	1.82684	1.94834	2.31707	2.9878	0	2.42683
6	6865081	6865211	19.56	14.7479	4.60925	2.45791	4.38462	1.88462	0	0
6	7058217	7058432	17.977	22.2934	2.32249	0	0.883721	3.4186	2.48372	0.925581
6	7209592	7209670	26.08	22.8242	1.28035	2.04826	0	0	0	0
6	7530362	7530474	14.5303	11.0045	6.24169	8.55879	30.5357	13.125	3.17857	5.33036
6	7548896	7548956	16.952	22.8242	8.32225	5.32547	6.33333	0	0	0
6	7657262	7657355	92.9626	107.494	17.1814	22.3326	36.7742	39.5161	7.65591	4.27957
6	7833101	7833198	20.9715	11.2944	1.02956	3.2941	31.3402	17.6804	1.83505	4.10309
6	7992387	7992478	44.7086	54.176	2.19488	5.26695	2.08791	2.69231	1.95604	2.18681
6	8185561	8185589	61.7537	88.0361	21.4001	11.4117	6.78571	8.75	0	0
6	8275637	8275664	161.986	157.233	44.3853	35.5031	14.0741	18.1481	6.59259	7.37037
6	8415400	8415516	22.7975	21.2501	0.860922	4.13183	0	4.22414	0	0
6	8529778	8530157	19.3226	23.1253	10.8036	11.8031	2.5066	3.23219	3.75726	3.67546
6	8768291	8768539	4.51142	13.8049	2.01345	0.64421	1.53226	0.987903	0	0
6	8874883	8874946	109.784	63.0382	41.215	50.7187	69.3651	77.7778	28.254	18.9524
6	8932931	8933230	6.80348	6.41214	1.67002	3.74029	2.54181	0.819398	0	0.665552
6	8933308	8933521	7.64034	8.35815	0.937718	3.00026	0.892019	1.15023	2.50704	1.86854
6	9018649	9018966	21.1766	25.9202	5.35564	6.04785	36.5615	29.3691	3.36909	2.51104
6	9143058	9143229	8.92211	8.00848	2.92009	2.80288	7.77778	2.8655	2.08187	0
6	9154659	9155044	3.96281	6.40262	0.778184	0.414971	6.90909	3.81818	0.924675	1.03377
6	9158889	9159022	22.9426	29.8602	10.5123	12.0123	4.28571	3.68421	5.35338	0
6	9226884	9226966	107.914	81.833	9.74312	13.6384	23.1707	5.97561	15.1951	14.561
6	9292240	9292347	57.9853	78.0714	18.6667	25.3831	7.1028	6.86916	0	5.57944
6	9586243	9586601	7.10279	4.97286	2.23166	3.57015	2.65363	3.42179	4.47486	1.11173
6	9671386	9671480	12.9845	13.1118	1.06241	1.69962	4.04255	0	1.89362	0
6	9678454	9678586	10.7876	9.33716	1.51314	4.84133	0	3.71212	0	0
6	9886796	9887127	45.4785	42.2006	24.4388	22.2029	46.4955	42.9305	6.99094	9.01813
6	9912470	9912656	6.01523	7.36263	2.14768	1.71789	2.04301	1.3172	0	0
6	9976919	9977029	11.0959	17.4294	7.26305	10.1668	0	4.45455	3.23636	0
6	10071329	10071486	12.3091	15.7007	1.90829	3.05282	4.84076	1.56051	0	0
6	10133501	10133588	102.881	130.649	34.4369	33.0546	26.2069	22.5287	2.04598	2.28736
6	10160368	10160550	13.9714	9.78179	2.7436	4.38912	3.13187	5.38462	2.93407	2.18681
6	10694624	10694814	13.3832	7.92839	3.67931	3.36345	0	7.73684	0	0
6	10750237	10750328	10.0594	19.5636	2.19488	1.75565	2.08791	0	0	0
6	10757634	10757679	137.876	106.513	22.1927	10.6509	16.8889	21.7778	7.91111	8.84444
6	10790704	10790904	10.1712	9.58615	2.99601	5.59174	0	8.575	0	0.995
6	10972717	10973321	3.36795	1.13365	0.661371	0.52902	0.629139	0.811258	2.35762	0.988411
6	11091707	11091810	25.6749	25.2617	3.87833	13.96	7.37864	2.37864	22.466	3.86408
6	11136979	11137003	63.57	45.6483	33.289	39.941	0	0	7.41667	0
6	11253316	11253378	39.3724	61.8461	14.4968	28.3452	3.06452	3.95161	0	0
6	11282687	11282758	18.6233	15.4304	11.2526	9.00079	0	0	0	0
6	11310060	11310193	11.4713	10.2966	3.7544	2.40247	2.85714	0	0	0
6	11402384	11402458	136.074	114.738	47.2344	58.2923	66.7568	49.6622	4.81081	0
6	11431288	11431365	14.5303	21.3421	1.29697	2.07486	0	0	0	0
6	11630573	11630719	19.5064	15.9457	10.2603	10.9427	1.30137	6.71233	10.9726	0
6	11657855	11657894	93.888	66.7168	12.8035	12.2895	0	0	9.12821	0
6	11661510	11661753	24.6955	17.4703	4.10975	3.94479	3.12757	5.04115	2.19753	0.81893
6	11662050	11662197	7.6111	6.52119	6.11431	2.17366	1.29252	3.33333	1.21088	0
6	11768589	11768905	34.7623	25.5688	14.2216	11.6284	0.601266	0	8.44937	5.03797
6	11817793	11817919	82.3383	84.7755	26.1556	27.8953	0	3.88889	19.7778	3.15873
6	11956825	11956941	33.3194	37.7779	12.9138	13.7728	8.18966	6.33621	0	0
6	11965277	11965528	19.4509	14.7311	2.78514	1.27302	1.51394	0	2.83665	3.17131
6	11966675	11967254	7.55374	8.75123	1.03489	0.551862	0.328152	0	0.92228	1.71848
6	12044234	12044420	8.74942	11.044	9.12763	2.57684	1.02151	1.3172	2.87097	2.13978
6	12086690	12086732	41.1691	42.3877	7.13336	11.4117	4.52381	0	0	0
6	12112221	12112297	169.966	147.756	81.4704	79.882	67.5	58.0263	28.1053	52.3684
6	12146731	12146838	14.2587	14.0785	6.53336	8.95873	0	2.28972	0	3.71963
6	12179393	12179694	25.3435	23.6583	6.63568	9.55399	11.3621	15.4651	4.13953	0.66113
6	12192152	12192244	11.0557	11.9083	5.42755	1.73657	6.19565	5.32609	3.86957	0
6	12266236	12266429	10.0131	8.51472	1.55234	3.31117	0.984456	2.53886	1.84456	2.06218
6	12715110	12715257	25.601	23.29	6.11431	13.042	3.87755	23.3333	1.21088	1.35374
6	12774889	12775337	11.5788	14.9784	4.45835	5.34924	9.33036	9.29688	4.37054	3.10938
6	12775458	12775617	23.6688	18.0871	2.51238	7.03364	3.58491	4.62264	2.23899	5.00629
6	12824562	12824653	16.7657	7.52445	1.09744	0	0	0	0	0
6	12840512	12840596	36.3257	27.7151	2.37779	5.70586	0	0	0	2.36905
6	12925880	12926014	11.3857	6.13187	1.49055	1.19227	1.41791	1.82836	0	0
6	13115062	13115429	3.88002	10.075	1.08847	1.30597	1.55313	1.33515	0	0.542234
6	13338235	13338463	7.58379	3.00318	0	0	0	0	0	0
6	13350717	13350816	19.5205	16.5994	8.07006	4.84133	7.67677	4.94949	0	0
6	13432991	13433204	6.20777	3.21467	3.28201	3.00026	11.5962	10.3521	0.835681	0
6	13566334	13566471	51.9696	51.9791	17.4949	25.6555	15.2555	14.3066	7.79562	8.71533
6	13567575	13567735	11.4426	13.6945	4.36918	2.99557	7.125	3.0625	5.5625	0
6	13567881	13568193	8.15	8.77853	2.24061	2.04826	1.82692	3.92628	2.28205	1.27564
6	13707460	13707589	66.2311	58.3874	37.1598	40.8699	86.8992	64.5736	19.3178	12.3411
6	13864244	13864550	35.566	40.2779	11.0963	14.0968	40.3595	25.6209	2.9085	1.30065
6	13987355	13987671	8.04684	1.73348	2.21224	2.02233	6.01266	3.10127	2.25316	0.629747
6	14000910	14001044	57.6874	69.4945	33.5374	32.1913	39.7015	16.4552	0	4.45522
6	14305639	14305814	6.39333	8.60797	0.570669	1.82587	0	0	1.01714	0
6	14306230	14306261	62.3396	39.7582	6.44303	5.15368	0	0	5.74194	32.0968
6	14377813	14377981	6.65971	7.33634	1.18889	0.950976	1.13095	0	0	0
6	14432102	14432671	3.57511	4.57286	0.52654	1.12312	4.34095	1.72232	0.31283	0
6	14524062	14524234	24.8367	19.1086	15.0962	12.0752	15.4651	15.6686	3.10465	5.78488
6	15039047	15039157	20.3424	24.8991	4.53941	11.6192	5.18182	6.68182	4.85455	3.61818
6	15678004	15678034	64.4176	86.7318	16.6445	5.32547	44.3333	8.16667	17.8	13.2667
6	15926359	15926553	30.4087	35.2951	10.8103	13.1764	29.3814	21.4691	5.50515	5.12887
6	15982572	15982596	46.618	62.7665	20.8056	39.941	0	0	0	0
6	16005914	16006242	11.1635	14.1955	1.82684	0.487085	5.79268	0.746951	1.62805	0
6	16013567	16013649	14.8847	18.3707	2.43578	3.89668	0	2.9878	0	0
6	16197031	16197223	8.476	7.13255	1.56042	0.832104	2.96875	1.27604	0	2.07292
6	16425372	16425456	26.6389	27.7151	10.7	5.70586	11.3095	5.83333	10.5952	4.7381
6	16506752	16506844	67.4395	52.0986	5.42755	5.2097	2.06522	18.6413	1.93478	10.8152
6	16588546	16588684	11.7927	8.9312	2.8947	2.31542	0	0	1.28986	1.44203
6	16589865	16590326	3.08887	1.78236	1.29979	0.34656	0	0	1.15835	0.863341
6	16773640	16773732	23.2169	22.328	5.42755	3.47313	0	0	0	0
6	17151868	17151907	31.296	31.6027	2.56069	4.09651	0	0	0	10.2051
6	17238312	17238648	29.0606	27.7151	16.0501	14.7401	15.2679	11.6667	0	2.96131
6	17304784	17305001	38.4349	37.2339	16.1076	17.6698	16.6359	16.9355	3.28111	2.75115
6	17324556	17324579	35.3781	53.5872	4.34204	6.94626	0	0	61.913	51.913
6	17375659	17375812	8.6422	5.37039	1.95818	3.13263	6.20915	1.60131	3.4902	0
6	17569565	17569669	15.648	13.1678	2.88078	6.14477	9.13462	2.35577	0	0
6	17584238	17584365	6.40706	11.8614	0.786354	1.25798	0	1.92913	0	0
6	17674181	17674398	5.15591	4.41758	3.68173	4.41744	28.894	16.9355	0	0
6	18205645	18205961	3.86248	4.76707	0.63207	2.02233	1.20253	0	0	0
6	18373974	18374217	213.051	206.826	65.3451	55.2271	10.9465	13.107	36.6255	25.3868
6	18885811	18886258	7.73648	3.67638	2.45758	3.21672	0.850112	1.0962	1.19463	0.44519
6	18899451	18899585	24.2894	18.3956	2.9811	2.38454	5.67164	1.82836	1.32836	0
6	19160554	19160851	3.42465	4.14985	0.336253	0	0	1.64983	0	0
6	19180108	19180305	5.67935	12.5127	1.01388	4.05492	6.75127	0	2.71066	0
6	19221120	19221154	38.8899	44.3057	14.6863	18.7958	22.3529	0	5.23529	0
6	19256052	19256123	25.7861	25.0744	23.9118	20.2518	13.3803	10.3521	2.50704	2.80282
6	19257026	19257256	123.823	120.869	33.4337	36.8152	18.1739	13.8478	27.8609	30.2826
6	19332713	19332953	10.595	9.70027	3.3289	3.32842	2.375	4.08333	0	1.65833
6	19335416	19335715	7.48383	8.24418	2.00402	4.27462	1.90635	4.91639	3.57191	2.66221
6	19352561	19352615	235.444	228.242	94.3188	88.7578	42.2222	63.5185	9.88889	7.37037
6	19507959	19508369	3.96925	4.67617	1.94862	3.89668	0	0.597561	2.60488	1.94146
6	19509026	19509092	21.5753	47.7233	6.05255	7.262	5.75758	0	0	3.01515
6	19509243	19509441	4.62327	8.2997	3.02627	2.42067	0.959596	0	1.79798	3.01515
6	19509730	19509900	11.3678	13.6945	2.93726	0.939788	0	0	0	0
6	19510276	19510424	6.18519	10.1783	5.39822	4.31795	0	0	0	1.34459
6	19510520	19510797	6.24225	5.93264	1.80265	3.46059	0	0	1.9278	1.43682
6	19553484	19553635	12.1246	11.79	2.64548	1.05804	1.25828	0	0	2.63576
6	19580928	19581286	13.3533	9.5632	3.62646	1.78507	4.24581	6.15922	2.98324	1.6676
6	19585140	19585477	9.05448	8.94003	1.48171	2.84446	7.89318	5.81602	4.22552	2.36202
6	19595829	19595986	31.0967	41.8685	4.45267	2.03521	19.3631	9.36306	0	5.07006
6	19741564	19741753	3.76711	7.24577	0	0.845312	0	0	0	0
6	19781564	19781801	7.2958	4.04479	0.42138	0.67411	0.801688	0	0	0
6	19917452	19917700	27.4786	20.4313	24.1614	13.5284	12.2581	33.5887	6.45968	0
6	19938289	19938809	11.1492	12.9044	3.26488	4.60858	0	0.471154	3.42308	1.53077
6	19939081	19939320	14.4695	10.3138	2.50712	4.01081	0	1.0251	3.72385	3.33054
6	19939462	19939967	3.22256	3.25414	0.197756	0	0	0	0.70495	0
6	19968252	19968358	47.9774	41.3419	20.7271	12.0577	14.3396	16.1792	1.67925	0
6	19981012	19981249	4.72081	6.3561	0.842759	1.34822	0	0	0	0
6	20230679	20230939	4.6944	3.16027	1.15231	1.22895	0	0	0	0.765385
6	20307144	20307301	6.47847	10.4671	3.81657	1.01761	0	0	2.26752	1.26752
6	20308115	20308144	21.0439	75.5559	6.88738	16.5273	0	0	0	0
6	20449726	20449783	30.3352	48.0509	3.50411	0	6.66667	8.59649	0	0
6	20465556	20465912	3.42849	6.92419	1.40263	0.897551	0.533708	0.688202	0	0.558989
6	20611546	20611694	52.2305	49.0411	22.2676	21.5897	15.4054	8.27703	8.41892	8.06757
6	20633508	20633631	37.2117	47.8751	27.6055	20.7823	40.1626	25.8943	13.0244	4.85366
6	20735460	20735722	44.6446	42.338	16.3904	16.4642	6.52672	12.1565	2.71756	0
6	20761756	20761971	16.0847	14.013	5.10947	0	4.4186	2.27907	0	0
6	20953091	20953271	7.91093	12.1729	5.54817	4.43789	5.27778	8.16667	0	0
6	21039709	21040016	4.96964	7.1372	0	0	0.618893	1.59609	0	0
6	21084697	21084922	5.87669	3.65187	1.77541	1.42012	0	0	0.791111	0
6	21092303	21092453	27.8013	20.0853	6.6578	3.19528	1.26667	3.26667	3.56	2.65333
[truncated: 1,892 more rows]

## Sheet: Sheet2
S3_Data:Unique and common OsCLSY3 and OsCLSY4 loci.
Exclusively_CLSY4_dependent_23_24nt_sRNA_loci_5rpmm
chr	start	end	PB1_R1	PB1_R2	OsCLSY3-kd_R1	OsCLSY3-kd_R2	PB1_R1	PB1_R2	OsCLSY4-kd_R1	OsCLSY4-kd_R2
1	53480	53645	14.7945	9.95964	7.86831	4.84133	17.2727	10.3939	2.15758	0
1	56025	56209	49.7504	47.633	23.8812	26.0485	29.9457	19.9728	4.83696	3.24457
1	71431	71607	0	0.778097	0	0	2.15909	5.56818	0	0
1	81475	81526	1.99435	5.37039	0	3.13263	11.1765	14.4118	0	0
1	94047	94254	20.1459	17.2008	9.16654	10.0335	22.029	14.2029	6.87923	3.84541
1	136057	136256	5.11116	4.81716	3.01107	4.81701	13.3668	4.92462	1.78894	0
1	136383	136487	0	1.31678	0.96026	3.07238	9.13462	18.8462	0	1.91346
1	137752	137897	1.40292	1.8889	0	0	10.4828	6.75862	0	0
1	139287	139571	0	0	0	0	2.00704	0.862676	0	0
1	141302	141373	4.29769	1.9288	0	4.50039	0	20.7042	0	0
1	161471	161592	4.20298	4.52711	0.825347	1.32036	4.71074	6.07438	0	0
1	283005	283133	50.0614	58.8436	24.9667	37.4447	25.2344	59.3359	13.9062	1.55469
1	314658	315131	1.93532	1.44762	0.211135	1.0133	1.20507	3.10782	0	0
1	497837	497974	23.0151	18.9924	8.01852	17.4924	15.2555	16.0949	5.19708	0
1	529089	529252	22.464	29.4054	9.19021	10.7816	1.16564	6.01227	1.09202	0
1	705783	706040	23.746	17.5844	7.77175	11.8113	5.1751	13.3463	3.46304	2.32296
1	766625	766733	13.1849	13.9481	6.47286	5.91719	10.5556	11.3426	0	0
1	780198	780286	5.77909	0	4.53941	5.4465	10.7955	2.78409	0	2.26136
1	807510	807682	0.591349	0	0	0	3.31395	2.84884	0	0
1	872161	872228	0	4.08791	5.96221	0	8.50746	7.31343	2.65672	0
1	905660	905850	4.81794	5.76611	2.62808	0.840863	5	6.44737	0	1.04737
1	916549	916668	11.1114	6.90479	1.67844	1.34255	19.1597	8.23529	0	0
1	1121498	1121527	14.0292	4.72224	10.3311	0	39.3103	0	0	0
1	1139512	1139620	12.2431	3.80403	0	1.4793	1.75926	9.07407	0	3.68519
1	1142848	1142965	19.9947	23.4094	9.38921	6.82752	45.4701	20.9402	6.08547	1.70085
1	1204693	1204792	21.5753	9.68298	3.02627	4.84133	15.3535	7.42424	0	6.0303
1	1257166	1257446	16.7098	15.1618	7.13336	7.9882	23.75	19.25	5.72143	2.84286
1	1270265	1270506	1.68817	0.568237	0.828772	1.98876	5.51867	2.0332	1.47718	0
1	1277478	1277590	4.54071	6.11362	1.78334	0	5.08929	6.5625	0	0
1	1279515	1279602	2.33821	1.57408	5.73948	1.83637	15.2874	11.2644	2.04598	0
1	1285816	1285950	2.27713	1.02198	1.49055	0	9.92537	1.82836	1.32836	0
1	1320422	1320548	2.42171	6.52119	1.58519	3.8039	9.04762	7.77778	0	1.57937
1	1572132	1572158	0	0	0	12.2895	21.9231	9.42308	0	0
1	1607561	1607660	33.904	17.9827	12.1051	4.84133	7.67677	14.8485	1.79798	0
1	1678508	1678606	1.03788	0	0	0	9.69388	10	0	0
1	1718918	1719175	1.58307	0.53286	0	0	0.7393	2.85992	0	0
1	1819154	1819233	38.6248	50.2709	31.6035	24.2679	24.0506	18.6076	15.7722	20.1519
1	1848805	1848978	1.76379	0	2.30906	0	5.49133	1.41618	0	1.15029
1	1947694	1948182	1.04213	1.96438	0.409291	0.327385	1.16803	3.51434	0	0
1	2110508	2110560	142.788	94.8081	119.072	58.3753	105.962	169.615	34.2308	3.82692
1	2110912	2111039	3.20353	2.15661	0	0	5.98425	5.7874	0	0
1	2174010	2174214	2.99153	0.671299	1.46863	0	3.72549	3.60294	0	1.95098
1	2274899	2274973	93.4651	64.7713	29.6902	53.9743	43.6486	59.5946	9.62162	8.06757
1	2289840	2289992	19.4056	15.3162	3.94212	2.10216	7.5	1.61184	2.34211	0
1	2361133	2361184	0	0	0	0	7.45098	14.4118	0	0
1	2386148	2386196	4.238	0	4.16113	3.32842	3.95833	30.625	0	0
1	2427635	2427900	0.383819	2.06709	0	0	3.58491	1.84906	0	0
1	2551530	2551580	12.2054	10.9556	5.99202	3.19528	7.6	14.7	0	0
1	2560215	2560417	0	0	0	0	2.82178	2.42574	0.881188	0
1	2584643	2584700	12.4909	9.61018	3.50411	11.2115	13.3333	0	0	3.49123
1	2609722	2610058	1.21086	0.407574	0.297223	0.950976	1.13095	5.10417	0.529762	0
1	2647225	2647369	8.476	10.4611	0.693521	2.21894	30.3472	6.80556	1.23611	1.38194
1	2693377	2693633	0.794625	0.534941	1.17032	1.87223	1.48438	4.78516	0.695312	0.777344
1	2756101	2756306	1.48847	3.34012	0.974312	0	6.4878	3.58537	0	0
1	2919418	2919610	1.0595	0.713255	0	0.832104	9.89583	5.10417	0	0
1	2922034	2922108	1.37449	0	0	2.15897	10.2703	0	0	0
1	2934903	2935097	33.0302	22.5889	14.9286	9.88231	30.3608	15.1546	5.50515	0
1	2940974	2941110	1.49576	0	1.46863	1.17474	9.77941	10.8088	0	0
1	3132236	3132322	22.4713	19.1086	17.4187	3.71544	64.0698	59.8256	2.06977	0
1	3244624	3244692	0	0	1.46863	0	13.9706	3.60294	0	0
1	3384884	3384946	1.64052	4.41758	3.22152	7.73052	30.6452	7.90323	0	0
1	3429887	3430051	13.0241	13.3605	7.30734	6.8192	10.4268	23.9024	0	0
1	3488160	3488299	2.92696	2.95565	0	0	4.10072	10.5755	0	0
1	3577259	3577292	9.24655	16.5994	0	0	28.7879	14.8485	0	0
1	3590223	3590454	2.64187	5.33552	1.29697	0.691619	5.75758	10.6061	0	0
1	3617309	3617463	69.3491	73.808	29.1819	26.9731	49.3506	52.5	13.8701	11.6299
1	3691663	3691688	20.3424	16.4334	11.984	19.1717	22.8	9.8	0	0
1	3700069	3700188	12.8208	13.8096	11.7491	10.7404	31.9328	26.7647	0	3.34454
1	3763563	3763708	29.4614	24.5557	21.3509	12.12	24.8966	20.2759	3.68276	4.11724
1	3967134	3967361	26.8842	28.9575	14.5181	13.3723	31.8062	32.3789	0.784141	6.13656
1	4025927	4026076	9.55683	6.43366	2.68099	2.14448	1.27517	4.93289	0	0
1	4055617	4055775	174.455	164.681	90.386	99.0941	85.3797	89.9367	30.4177	18.8924
1	4262793	4262853	20.3424	11.4121	8.32225	13.3137	50.6667	36.75	2.96667	6.63333
1	4311626	4311843	3.28103	2.52433	0.460217	0.73624	7.00461	6.77419	1.64055	6.41935
1	4321902	4322025	8.26927	6.68024	0.811927	1.29889	4.63415	1.99187	2.89431	0
1	4344916	4345005	6.85699	0	0	0	17.0787	13.764	0	0
1	4350991	4351045	22.6027	35.5043	16.6445	14.793	45.7407	45.3704	0	11.0556
1	4403626	4403768	29.3675	20.2524	11.2526	11.251	12.0423	22.4296	1.25352	0
1	4533323	4533402	16.7374	12.1344	10.1131	4.04466	12.0253	31.0127	0	0
1	4637509	4637785	11.0557	4.4656	1.08551	0.578855	2.75362	3.55072	0.644928	0
1	4778100	4778860	46.4396	43.9666	34.6906	30.2711	134.25	123.145	23.4211	14.1395
1	4778993	4779181	14.6076	13.1118	13.2802	14.4467	51.5426	50.8245	12.3085	8.46809
1	4779585	4779656	55.87	79.0809	70.3289	76.5067	374.648	362.324	67.6901	67.2676
1	4779821	4780341	17.9952	16.5914	14.788	17.5126	81.1154	68.7885	16.0885	13.3942
1	4780468	4780814	39.6853	35.2257	43.5836	35.0927	126.301	133.829	24.6936	16.6792
1	4829610	4829760	0	0.912967	0	1.06509	2.53333	4.9	0	0
1	4978738	4978836	3.11363	2.7948	0	0	5.81633	5	0	0
1	5083366	5083394	25.428	24.4545	3.56668	5.70586	6.78571	35	12.7143	0
1	5109571	5109712	12.9845	9.71241	2.83311	3.39923	8.08511	5.21277	1.26241	0
1	5127167	5127243	25.428	48.6515	5.25616	8.40863	35	38.6842	2.34211	0
1	5155545	5155581	0	0	0	0	10.5556	20.4167	0	0
1	5159506	5159626	2.5428	1.14121	4.16113	7.9882	9.5	20.4167	0	0
1	5303066	5303233	2.43622	1.64006	1.79402	2.87001	7.96407	2.93413	0	0
1	5307826	5307933	0	0	0	0	1.7757	6.86916	0	0
1	5314671	5314906	0	0	0	0	2.42553	2.08511	0	0
1	5369168	5369283	17.689	19.0532	6.94727	2.7785	21.4783	21.3043	0	0
1	5395820	5395994	0.584552	0	0.573948	0.918184	5.45977	2.81609	0	0
1	5421740	5421779	5.216	7.02282	0	4.09651	19.4872	25.1282	0	0
1	5478125	5478169	0	0	0	0	8.63636	16.7045	0	0
1	5598470	5598802	11.3354	6.18727	1.20322	1.92487	18.3133	19.9247	3.21687	1.79819
1	5599674	5599903	3.99741	1.79404	0.872201	2.79064	7.46725	7.48908	0	0
1	5600444	5600585	2.88545	8.74117	0	2.26616	4.04255	1.73759	0	0
1	5603145	5603321	6.357	5.44668	3.97198	2.72325	6.47727	13.9205	1.01136	1.13068
1	5725834	5725930	1.0595	8.55906	0	0	3.95833	5.10417	0	0
1	5745942	5746028	2.3654	3.18477	0	1.85772	13.2558	11.3953	0	0
1	5748601	5748899	0	0	0	0	1.91275	4.93289	0	0
1	5788255	5788324	1.47409	1.98471	0	0	5.50725	10.6522	2.57971	0
1	5792657	5792732	13.5616	23.7371	3.99468	6.39056	17.7333	6.53333	0	0
1	5904277	5904459	1.11771	0	2.19488	1.75565	11.4835	2.69231	0	0
1	5965600	5965674	0	3.70122	2.69911	2.15897	2.56757	9.93243	0	0
1	5968192	5968249	24.9819	16.8178	14.0164	8.40863	50	42.9825	0	0
1	6040239	6040439	2.5428	4.79307	2.99601	2.39646	7.6	7.35	0	0.995
1	6042215	6042421	0	0	0.484791	0	1.84466	2.37864	0	0
1	6103425	6103558	3.82376	3.08898	3.00352	6.00617	5.71429	3.68421	1.33835	0
1	6232262	6232470	6.357	4.60873	3.84104	3.07238	10.9615	5.88942	5.13462	0
1	6234468	6234586	0.861966	0	0	0	8.05085	4.15254	0	0
1	6285437	6285540	0.987495	3.98869	0.969583	0	7.37864	14.2718	0	0
1	6424392	6424531	0	0	1.43694	0	9.56835	0	0	0
1	6579368	6579460	9.95009	16.3739	6.51307	3.47313	24.7826	18.6413	3.86957	0
1	6602615	6602689	17.8683	22.2073	6.74777	6.47692	66.7568	43.0405	0	0
1	6604871	6604926	25.8903	4.97982	7.26305	8.7144	24.1818	17.8182	0	0
1	6619412	6619563	47.1513	41.7183	26.4548	20.1028	39.0066	22.7152	7.07285	3.95364
1	6686630	6686827	1.54891	2.08546	0.506939	0	4.82234	3.73096	0	0
1	6729586	6729776	2.14131	1.44153	0	1.68173	5	1.28947	0	0
1	6737396	6737535	0	0	0	2.29876	5.46763	1.76259	0	0
1	6805649	6805725	2.67663	9.00954	0	2.10216	10	16.1184	0	0
1	6961182	6961305	0.826927	0	2.43578	0	6.17886	1.99187	0	0
1	6977042	6977192	54.2464	48.3872	25.9654	28.7575	84.8667	47.3667	10.68	0
1	7103557	7103672	3.53781	0	4.34204	1.38925	3.30435	6.3913	0	0
1	7111889	7111958	8.84452	5.95413	2.8947	0	5.50725	21.3043	0	0
1	7156331	7156498	3.65432	3.28012	1.19601	0	5.68862	2.93413	1.06587	0
1	7196386	7196594	0	1.97517	0.48013	1.53619	5.48077	7.06731	0	1.91346
1	7244843	7244930	8.18372	3.14816	2.29579	3.67274	13.1034	16.8966	0	4.57471
1	7444839	7445085	0.826927	2.78343	2.02982	3.24724	4.63415	4.97967	0	0.808943
1	7448545	7448758	0	0	1.40658	0.750066	3.56808	1.15023	0	0
1	7466138	7466209	5.73025	17.3592	11.2526	6.75059	13.3803	3.4507	0	0
1	7470287	7470397	0.924655	0	0.907882	0	3.45455	11.1364	0	0
1	7498885	7499187	0.673589	0.906921	0	0.52902	2.51656	4.86755	0	0
1	7499339	7499471	1.54109	1.03746	0	0	2.87879	3.71212	0	0
1	7534703	7535047	0.295674	0.796192	0	0	1.10465	1.42442	0	0
1	7555405	7555475	18.8894	11.7381	2.85334	6.84703	27.1429	7	2.54286	0
1	7563423	7563592	0	2.43098	3.54557	0	5.6213	5.79882	0	0
1	7612432	7612468	2.82533	0	0	4.43789	42.2222	20.4167	4.94444	0
1	7700713	7700919	3.94998	5.31825	1.93917	0.775553	4.61165	7.13592	0	0.966019
1	7732265	7732322	12.4909	19.2204	1.75205	14.0144	26.6667	8.59649	6.24561	0
1	7753099	7753310	0.964095	0	1.41991	1.51435	2.70142	2.32227	0	0
1	7768119	7768272	4.65349	5.37039	1.30545	3.13263	19.8693	12.8105	1.1634	0
1	7868046	7868335	11.2622	9.95102	2.07336	5.52817	7.23183	13.564	0	2.75433
1	7992708	7992743	14.5303	3.91271	0	0	16.2857	7	0	0
1	8070102	8070266	15.5049	14.1955	9.74312	4.87085	12.7439	8.96341	3.2561	8.4939
1	8102315	8102398	1.22545	1.64994	1.20322	1.92487	6.86747	2.95181	0	0
1	8141569	8141688	5.98306	9.20639	4.19609	4.02766	9.57983	10.2941	1.4958	0
1	8142768	8142892	3.28103	0	1.61076	5.15368	3.06452	5.92742	0	1.60484
1	8143174	8143399	0	0	0.443853	0.710062	10.9778	3.26667	0	0
1	8161599	8161634	14.5303	3.91271	0	4.56469	16.2857	7	5.08571	0
1	8189115	8189292	4.59715	2.3211	1.12844	3.61049	4.29379	2.76836	0	2.24859
1	8229973	8230036	6.4579	2.17373	1.58519	5.07187	12.0635	11.6667	0	0
1	8244323	8244415	22.1113	38.7018	11.9406	12.156	20.6522	13.3152	1.93478	2.16304
1	8265038	8265119	5.02281	13.5254	3.69878	1.9724	2.34568	9.07407	0	0
1	8317693	8317887	4.7186	3.52951	3.08867	3.2941	9.79381	7.57732	0	2.05155
1	8327691	8327938	1.64716	1.6633	0.40432	0	4.61538	0	0	0
1	8346797	8346854	1.78442	2.40254	0	0	10	8.59649	0	0
1	8394074	8394164	13.5616	4.56483	1.10963	1.77516	8.44444	2.72222	0	0
1	8399535	8399862	0	0	0	0	3.48624	0.749235	0	0
1	8432916	8433022	4.79774	6.45967	5.65285	3.01442	12.5472	16.1792	1.67925	0
1	8539502	8539916	2.21113	2.3155	0.723674	3.47313	2.29469	4.14251	0	0.480676
1	8554086	8554250	4.34137	4.17515	4.26262	2.92251	9.26829	5.97561	3.2561	0
1	8679728	8679783	48.082	54.778	12.7103	14.524	34.5455	44.5455	9.70909	0
1	8701841	8701957	4.38414	2.36112	1.72184	1.37728	8.18966	2.11207	0	0
1	8711237	8711454	7.4995	6.94191	5.06238	5.88992	6.12903	4.51613	0	2.75115
1	8717319	8717545	1.35016	1.81785	0.441889	0.70692	4.20354	5.42035	0	0
1	8857054	8857256	0	0	0	0	9.40594	14.5545	0	0
1	8926115	8926228	0.900106	1.2119	0	4.24152	3.36283	8.67257	0	0
1	8930400	8930454	39.5547	38.0403	44.3853	32.5445	123.148	72.5926	6.59259	22.1111
1	9001573	9001733	16.5282	18.8299	4.99335	3.9941	21.375	12.25	3.3375	0
1	9017730	9017833	24.6874	13.2956	2.90875	17.0622	18.4466	23.7864	1.72816	1.93204
1	9028168	9028227	0	0	3.38532	5.41573	6.44068	8.30508	0	3.37288
1	9037826	9037966	0	0.978179	0.713336	0	6.78571	8.75	0	0
1	9039046	9039194	2.06173	3.70122	0	1.07949	6.41892	8.27703	0	0
1	9039426	9039825	2.03934	2.74576	1.75205	2.00206	12.8571	11.0526	0	0
1	9043708	9043992	0.716282	0.964401	2.46151	0.562549	14.0493	6.90141	0	0
1	9044108	9044823	0.426764	0.957657	0.139674	0.446892	5.58042	9.25175	0.248951	0
1	9087652	9087738	10.6443	9.5543	6.96747	5.57316	13.2558	11.3953	0	0
1	9132024	9132178	20.4745	19.5636	12.9697	19.7111	32.0779	30.2273	12.7143	0
1	9140694	9140817	0	0	0	0	6.17886	1.99187	0	0
1	9158044	9158272	2.23053	3.00318	0.438013	0	2.5	2.14912	0	0
1	9176268	9176388	0	0	0.832225	1.33137	0	10.2083	1.48333	0
1	9221942	9221982	5.0856	3.42363	0	7.9882	9.5	12.25	0	0
1	9392144	9392748	0.168397	0.22673	0.496028	0.52902	2.51656	3.65066	0.294702	0
1	9392850	9392935	2.39322	4.83335	4.69962	1.87958	15.6471	14.4118	0	0
1	9421532	9421923	0.260133	0.700486	0.510829	0.817207	3.40153	1.8798	0.455243	0
1	9422354	9422705	0	0	2.56069	1.82067	16.2393	7.67806	0	0
1	9440852	9441005	0.664784	0.895065	0.652725	0	8.69281	0	0	0
1	9485486	9485534	8.476	8.55906	0	3.32842	11.875	5.10417	0	0
1	9514335	9514443	1.88356	1.26801	0	2.95859	22.8704	4.53704	0	0
1	9547399	9547476	5.28374	3.55701	0	2.07486	7.4026	6.36364	0	0
1	9560130	9560212	31.0098	51.7719	13.3968	15.5867	23.1707	26.8902	4.34146	0
1	9596743	9596798	16.6438	19.9193	10.8946	5.8096	20.7273	13.3636	0	0
1	9597500	9597649	24.5747	19.301	9.38348	13.9391	19.1275	11.5101	1.19463	6.67785
1	9620003	9620290	56.7036	61.5537	54.979	44.5335	241.638	217.683	35.9721	39.5226
1	9620906	9621419	37.8694	34.1695	24.7234	23.0459	102.593	84.0546	18.0429	9.30994
1	9621538	9621800	29.8925	38.6791	26.682	33.5382	137.061	124.37	29.2137	18.229
1	9622624	9623189	21.4225	16.7243	16.7918	19.7938	78.354	62.0088	14.8071	11.9752
1	9655563	9655627	4.76775	8.55906	18.7251	9.98525	38.5938	22.9688	30.5938	0
1	9710902	9711017	5.30671	3.57248	5.21045	5.55701	9.91304	6.3913	0	1.73043
1	9729294	9729366	2.82533	0	0	2.21894	10.5556	3.40278	0	0
1	9770437	9770501	0	0	3.12084	2.49631	5.9375	15.3125	2.78125	0
1	9832059	9832173	0.892211	2.40254	3.50411	0	6.66667	6.44737	0	0
1	9872747	9872968	4.60235	3.0983	3.6151	2.89166	11.1765	4.43439	0	0
1	9927155	9927368	6.6853	8.35815	2.3443	3.00026	15.1643	8.05164	3.34272	0
1	9951123	9951167	2.31164	0	0	0	56.1364	66.8182	0	0
1	9960919	9961020	15.1057	13.5589	6.92148	7.90911	9.40594	14.5545	1.76238	0
1	10051114	10051198	6.05429	3.2606	5.94446	5.70586	9.04762	5.83333	0	0
1	10057687	10057824	3.71212	5.99759	2.18687	0	8.32117	3.57664	0	0
1	10062460	10062632	0.591349	0.796192	0.580622	1.85772	7.73256	2.84884	0	1.15698
1	10076182	10076248	10.7876	14.5245	6.05255	0	2.87879	25.9848	8.09091	0
1	10111221	10111301	15.2568	18.8299	14.9801	13.9793	11.875	9.1875	0	0
1	10125357	10125577	77.2087	62.2477	40.8547	40.6672	34.5455	49	12.9455	5.42727
1	10186789	10186886	1065.35	1080.03	357.256	354.116	213.505	275.309	198.186	155.918
1	10223803	10223889	1.1827	1.59238	1.16124	1.85772	4.4186	8.54651	0	0
1	10228795	10229048	4.02024	2.70642	0	0.631478	3.75494	3.87352	0	0
1	10276633	10276714	1.2557	1.69068	0	0	9.38272	3.02469	4.39506	0
1	10309432	10309494	18.0457	19.8791	14.4968	10.3074	30.6452	47.4194	0	0
1	10343973	10344140	1.21811	1.64006	0.598006	2.87001	5.68862	2.93413	0	0
1	10374651	10374863	9.1157	9.04354	6.12392	7.53604	8.96226	3.46698	1.67925	0
1	10385660	10385907	9.05937	4.43547	5.25616	3.23409	16.9231	18.8462	2.88259	0
1	10388061	10388224	2.496	8.40153	1.22536	0	8.15951	3.00613	2.18405	0
1	10441413	10441558	2.10439	0.944448	0	1.10182	7.86207	1.68966	0	0
1	10453421	10453552	8.5407	11.4992	12.1975	9.75658	158.092	117.824	0	1.51908
1	10552294	10552390	0	0	4.16113	1.66421	5.9375	5.10417	0	0
1	10592282	10592348	57.0204	60.1728	19.6708	31.4687	51.8182	51.9697	24.2727	15.0758
1	10610127	10610310	1.11161	3.74167	1.09144	0.873027	7.26776	1.3388	0	0
1	10776920	10777221	6.42036	4.54967	1.9907	1.06155	23.3555	17.907	1.18272	0
1	10809002	10809153	2.69436	2.72076	0	2.11608	8.80795	0	0	0
1	10916082	10916175	16.4052	5.89011	5.36919	3.43578	10.2151	18.4409	0	0
1	10920129	10920314	0.549795	3.70122	0	2.59077	3.08108	2.64865	0	0
1	10921973	10922042	0	0	0	0	11.0145	7.10145	0	0
1	10922636	10922737	0	0	0	0	3.76238	7.27723	0	0
1	10922900	10924101	2.28661	1.14026	3.99135	4.38985	18.9842	16.1157	0.592839	0.165695
1	10928835	10929014	6.25046	4.59034	0	0	2.12291	6.84358	0.994413	0
1	10930195	10930462	2.66661	1.02581	2.61824	2.39347	9.25094	6.42322	0	0
1	10930851	10930949	4.15151	8.38439	1.01905	3.26049	11.6327	7.5	0	0
1	10958856	10958993	5.19696	6.99719	2.91582	0	13.8686	5.36496	1.29927	0
1	11048680	11048747	98.6758	104.242	38.7544	45.3062	59.5522	29.2537	5.31343	8.91045
1	11070679	11070814	31.6437	19.2737	4.43853	14.2012	19.7037	16.3333	1.31852	1.47407
1	11152371	11152587	1.88356	4.43803	1.38704	0.739648	15.8333	4.53704	0	0
1	11181219	11181488	17.015	17.8181	2.59877	5.93918	7.0632	4.5539	1.32342	2.21933
1	11186273	11186843	3.03352	3.12331	1.75205	3.08316	7	2.57895	0.624561	0
1	11187203	11187326	0	1.11337	0.811927	0	9.26829	5.97561	0	0
1	11187957	11188324	1.94001	1.49259	0.544234	1.30597	10.8719	6.67575	0.485014	1.08447
1	11189623	11189685	0	0	1.61076	5.15368	12.2581	11.8548	0	0
1	11191109	11191476	1.94001	1.49259	1.90482	1.30597	12.4251	5.3406	0.485014	0
1	11194577	11194883	0.997176	0.447533	1.63181	2.08842	4.96732	8.80719	0	0.650327
1	11200279	11200778	1.42682	0.548878	1.00067	0.640337	4.9499	2.94589	0.356713	0
1	11244334	11244553	2.78663	1.87596	0.912027	0.729516	3.47032	2.23744	0	0
1	11358196	11358389	0	0	0	0	3.93782	1.26943	0	0
1	11408258	11408415	29.1531	31.4014	17.8107	15.2641	20.5732	14.0446	13.6051	7.6051
1	11437425	11437516	8.94171	4.51467	0	7.02259	6.26374	8.07692	0	0
1	11468238	11468583	1.17927	0	0.28947	0.463084	6.6087	7.81159	0	0
1	11468959	11469170	0.482047	1.94709	0	0.757175	3.6019	3.48341	0	0
1	11475685	11476536	3.10753	2.41384	3.63793	5.81984	17.4148	14.6827	0.209166	0.233843
1	11476756	11476966	2.90606	1.95636	1.42667	3.8039	15.381	16.3333	0	0
1	11477373	11478071	6.55736	5.1011	4.86458	4.11999	11.1605	9.12607	0.765043	0
1	11478418	11478746	1.55049	1.25255	1.21789	1.46126	5.79268	9.71037	0	0
1	11478882	11479077	2.0864	2.10685	2.56069	0.819303	8.76923	1.25641	0	0
1	11479278	11479402	4.10129	2.20879	0	1.28842	6.12903	5.92742	0	0
1	11492395	11492599	1.99435	1.3426	0.489544	1.56631	0.931373	7.20588	0	0
1	11512726	11512984	3.54809	1.06159	1.54833	3.0962	4.4186	0	0	0
1	11525011	11525103	6.63339	7.44266	0	0	8.26087	7.98913	0	0
1	11533299	11533411	14.5303	15.8954	6.24169	4.27939	10.1786	0	4.76786	1.77679
1	11533540	11533682	0.716282	0	0.703289	2.2502	5.35211	3.4507	0	0
1	11535928	11535952	8.476	0	4.16113	0	23.75	40.8333	0	0
1	11536513	11536713	4.06848	4.10835	0	0.79882	6.65	6.125	0	0
1	11587743	11587855	0	1.22272	1.78334	0	5.08929	2.1875	0	0
1	11599113	11599198	45.4712	46.7224	14.0989	7.51831	22.3529	37.4706	8.37647	2.34118
1	11599840	11599888	6.357	11.4121	0	3.32842	35.625	30.625	0	0
1	11646250	11646383	3.82376	2.05932	3.00352	1.20123	10	12.8947	0	0
1	11689239	11689346	9.50579	5.11944	0	1.49312	5.3271	9.15888	1.66355	0
1	11719867	11719942	66.4518	45.6483	15.9787	19.1717	15.2	29.4	28.48	5.30667
1	11737185	11737257	19.7773	24.7262	12.4834	13.3137	26.3889	3.40278	2.47222	0
1	11738637	11738765	7.15163	6.4193	1.56042	0	0	7.65625	0	0
1	11773273	11773387	4.46105	3.60382	0.876026	1.40144	11.6667	8.59649	0	0
1	11780942	11781062	0	2.28242	0	0	4.75	2.04167	0	1.65833
1	11784603	11784746	1.42255	3.83063	2.79348	2.23446	10.6294	5.13986	0	0
1	11791683	11791991	0.660468	0.889253	0	0.518714	2.46753	1.59091	1.15584	0
1	11792169	11792408	2.12787	0.572992	1.67141	2.00541	2.38494	3.07531	0	0
1	11796297	11796410	2.70032	0	2.65134	1.41384	21.8584	10.8407	0	0
1	11914042	11914276	0	1.17047	1.28035	0.682752	3.24786	0	0	0
1	11929071	11929205	2.27713	3.06593	1.49055	3.57681	19.8507	14.6269	5.31343	5.9403
1	11987212	11987361	12.2874	15.6246	5.36199	2.14448	25.5034	21.3758	3.58389	1.33557
1	11991439	11991526	1.1691	1.57408	0	1.83637	6.55172	16.8966	0	0
1	11992284	11992518	0.434667	0	0.426782	3.41376	7.30769	3.14103	0	0.850427
1	11993213	11993380	3.65432	2.46009	1.79402	3.82668	11.3772	5.86826	0	0
1	11997525	11998420	3.18205	4.89636	2.78958	3.21313	38.2123	30.6592	0.198883	0.444693
1	11998550	11998821	3.00257	2.02133	1.10554	1.76861	28.7454	14.4649	0	0
1	12030705	12031063	1.13645	1.14758	1.11583	2.23134	35.0279	27.3743	0	0
1	12076479	12076507	14.5303	4.89089	28.5334	51.3527	27.1429	26.25	0	0
1	12083088	12083295	6.87907	7.27727	1.9298	2.31542	4.58937	4.7343	1.71981	0
1	12139332	12139672	0.897459	0	0	1.87958	2.79412	3.60294	0	0.585294
1	12139826	12140084	0	0	0.774163	0.61924	16.938	4.74806	0.689922	0
1	12140628	12140866	0	0	0	0	3.9916	10.2941	0	0
1	12141801	12141851	0	0	0	3.19528	57	14.7	3.56	0
1	12144369	12144687	0	0	0.314047	0.502403	5.37736	6.93396	0	0
1	12144818	12144971	14.6253	21.4816	9.79088	7.30946	16.1438	9.60784	0	11.7059
1	12271338	12271388	6.10272	8.2167	3.99468	3.19528	30.4	14.7	0	0
1	12332044	12332126	4.96156	6.68024	0	0	6.95122	11.9512	2.17073	0
1	12365253	12365454	2.02412	0	3.47796	4.76907	4.72637	2.43781	0	0.99005
1	12413283	12413434	6.73589	3.62768	1.32274	1.05804	3.77483	3.24503	0	3.95364
1	12471229	12471318	0	0	0	0	8.53933	8.25843	0	0
1	12545612	12545640	0	4.89089	0	0	67.8571	43.75	0	0
1	12674124	12674385	0.389701	2.09877	3.06106	3.06061	2.91188	0.938697	0.681992	0
1	12680814	12680904	3.3904	0	0	0	2.11111	8.16667	1.97778	0
1	12894775	12894909	7.59045	5.10989	0.745276	4.76907	5.67164	5.48507	0	0
1	12899852	12900327	1.49891	0.576611	0.420493	0.336345	3.2	2.57895	0	0
1	12926631	12926730	9.24655	12.4495	3.02627	0	11.5152	12.3737	1.79798	8.0404
1	13047228	13047427	11.7557	12.387	3.51291	4.81701	6.68342	20.9296	0.894472	2
1	13124182	13124479	2.39725	3.22766	3.02627	2.1517	5.75758	7.42424	0	0
1	13125049	13125222	5.29138	8.70749	5.77266	8.31142	3.2948	11.3295	0	0
1	13285827	13285938	0	2.46748	0	1.43932	6.84685	4.41441	0	0
1	13389852	13389941	0	0	0	0	0	13.764	0	0
1	13410636	13410857	34.9779	30.3634	18.5274	25.302	13.7557	15.5204	0	1.8009
1	13421072	13421161	4.57133	0	0	0	12.809	13.764	6	0
1	13439655	13439752	4.19431	5.64722	0	1.64705	1.95876	7.57732	0	0
1	13472293	13472568	13.6849	10.9556	6.53675	2.32384	7.6	7.12727	1.94182	0
1	13538186	13538224	18.7364	18.0191	0	8.40863	15	51.5789	28.1053	31.4211
1	13569693	13569725	6.357	17.1181	9.36253	4.99262	17.8125	30.625	0	0
1	13720320	13720370	8.13696	10.9556	0	0	7.6	19.6	7.12	0
1	13758373	13758550	6.89573	9.28441	3.38532	3.61049	21.4689	27.6836	0	3.37288
1	13811640	13812211	8.19396	6.71534	5.94655	3.35756	5.65674	5.57793	0.623468	0
1	13854132	13854346	19.9622	26.2371	8.40003	6.71905	8.8785	18.3178	2.49533	0
1	13885867	13886077	5.32777	3.2606	3.3289	7.60781	8.14286	0	0	0
1	13895620	13895786	0.612723	0	0	0.962434	3.43373	2.95181	0	0
1	14420172	14420545	1.09075	0.367145	5.3548	5.56818	2.03753	5.91153	1.90885	0.533512
1	14420837	14421446	1.00209	0.449737	5.5755	5.5091	4.05583	6.43678	0.584565	0.326765
1	14426376	14426510	0	2.04396	0.745276	2.38454	0	10.9701	1.32836	0
1	14516619	14516866	2.47074	2.21773	1.61728	4.52772	6.15385	1.98381	0	0
1	14632164	14632376	1.43932	1.29193	1.41321	0	3.58491	10.4009	0	0
1	14782924	14783104	3.3904	8.36886	2.77408	1.77516	16.8889	4.08333	0	0
1	14785295	14785492	2.06522	2.78061	1.01388	0	5.7868	6.21827	0	1.01015
1	14794985	14795134	0	2.75728	0	0	6.37584	1.6443	0	0
1	14805703	14805847	2.82533	0.951007	0	0	5.27778	3.40278	0	0
1	14829665	14829923	4.73079	3.18477	1.54833	3.0962	5.89147	7.5969	0	0.771318
1	14830137	14830255	2.5859	2.3211	0	1.35393	3.22034	6.22881	1.50847	0
1	15069853	15070127	0	0	0	0	3.46715	0.894161	0	0
1	15190873	15191168	1.72393	1.39266	2.70826	4.33258	3.86441	3.32203	1.20678	0
1	15373161	15373260	4.10958	12.4495	3.02627	3.22756	15.3535	7.42424	0	0
1	15411751	15411963	1.91909	0.645967	2.82642	3.01442	4.48113	1.15566	0	0
1	15735697	15735801	8.802	6.58389	1.92052	4.60858	7.30769	11.7788	0	0
1	15826091	15826453	6.18139	6.05282	3.31051	3.5307	1.57459	1.35359	0	0
1	16093561	16093708	16.606	11.1792	6.79367	5.43415	28.4354	26.6667	4.84354	0
1	16157344	16157561	0	0	0.460217	1.47248	0.875576	5.64516	0	0.917051
1	16157735	16157966	17.1722	16.0066	6.48487	5.53295	14.8052	15.9091	4.62338	2.58442
1	16222413	16222476	101.712	106.513	80.8447	101.437	102.54	93.3333	87.5873	56.8571
1	16224404	16224639	6.05944	0.582745	4.67463	5.43877	12.9362	11.4681	0.757447	0
1	16307248	16307465	4.68719	1.26217	2.30108	2.20872	9.63134	3.3871	1.64055	0
1	16319796	16319824	3.63257	4.89089	14.2667	0	33.9286	17.5	0	0
1	16391618	16391709	24.5897	21.0685	3.29232	8.77824	22.967	16.1538	3.91209	6.56044
1	16487699	16488228	4.80681	5.95413	1.32149	1.20805	3.95085	8.79962	0.336484	0.752363
1	16531912	16532590	3.30039	2.42381	1.62026	1.64948	3.36283	2.16814	0	0.29351
1	16566198	16566450	2.42171	2.17373	1.18889	0.633984	3.76984	0	0	2.36905
1	16587342	16587561	0.928877	0	0.456014	0.729516	4.3379	0	0	0
1	16609189	16609306	12.1707	18.7275	5.97495	8.19303	14.6154	2.09402	0	1.70085
1	16741214	16741288	0	1.85061	0	0	12.8378	3.31081	0	0
1	16746467	16746702	5.62662	6.41019	3.39973	0	10.5106	16.6809	3.78723	2.54043
1	16770239	16770349	68.4244	47.3083	15.434	18.8812	63.9091	53.4545	38.8364	28.9455
1	16772307	16772413	54.6942	64.5967	31.0907	22.6081	86.0377	80.8962	31.9057	26.283
1	16804629	16804750	130.292	141.472	42.918	48.8535	695.62	737.025	403.074	235.182
1	16811621	16811748	45.6503	53.9154	25.9497	18.8698	71.811	67.5197	26.6299	21.937
1	16828206	16828422	15.5393	18.3861	10.1716	5.91719	12.3148	4.53704	7.41667	6.44907
1	16829214	16829351	311.818	294.882	109.343	129.444	439.635	427.409	202.686	123.467
1	16945183	16945302	489.756	482.184	159.452	179.902	1250.17	1237.35	673.109	387.966
1	17045622	17045735	6.30074	4.84761	0.883779	1.41384	8.40708	6.50442	1.57522	0
1	17228031	17228185	8.58608	15.1173	10.3758	20.7486	55.5195	62.0455	3.46753	0
1	17228471	17228779	0.990701	1.77851	0.324244	2.59357	27.7597	21.4773	0	0
1	17230217	17230302	17.9492	9.66671	14.0989	9.39788	17.8824	31.7059	8.37647	0
1	17237297	17237569	7.10488	7.04864	7.34316	12.9221	39.8162	25.2206	3.92647	0
1	17237677	17238002	5.94624	5.05643	6.76023	7.8653	46.7692	26.3846	3.28615	0.612308
1	17238190	17238402	9.59547	5.8137	5.18178	8.28964	36.7453	23.1132	3.35849	0
1	17238534	17238758	3.63257	6.11362	4.45835	3.56616	43.2589	21.875	1.58929	0.888393
1	17238864	17238998	3.03618	7.15384	2.9811	2.38454	4.25373	7.31343	2.65672	0
1	17239176	17239388	3.35842	7.10564	4.23964	5.27523	10.7547	10.4009	0	0
1	17249965	17250240	0.739724	2.48991	1.08946	2.32384	22.8	16.9273	0	0
1	17351167	17351500	0.305441	0.411246	0.899703	0.479772	0.570571	3.67868	0	0
1	17374496	17374642	0.696658	0	0.684021	2.18855	3.90411	3.35616	0	1.36301
1	17542244	17542515	0.750642	1.516	1.47405	1.17907	9.8155	6.32841	0	0.734317
1	17589572	17589646	8.24692	3.70122	0	2.15897	10.2703	6.62162	2.40541	0
1	17603802	17604018	0	0	0	0	5.27778	1.13426	0	0
1	17758219	17758372	11.3013	12.5309	3.91635	4.17684	34.7712	27.2222	2.3268	0
1	17837109	17837244	2.26027	3.04322	0.739756	1.18344	15.4815	25.4074	0	1.47407
1	17893906	17894231	1.25184	1.68548	0	0	1.16923	3.76923	0	0
1	17925539	17925766	0.44807	0	0.879885	0.703806	3.34802	4.31718	0	0
1	17953838	17953868	3.3904	4.56483	3.3289	0	25.3333	0	0	0
1	17955066	17955369	1.34273	0.903927	0.988782	1.05455	3.76238	0.808581	0	1.31353
1	17955771	17955961	2.67663	0.720763	0.525616	2.52259	11	10.3158	0	0
1	17956894	17957023	0	0	0	0	5.89147	3.79845	0	1.54264
1	17957165	17957261	4.238	7.13255	1.04028	0	11.875	0	0	0
1	17957589	17958026	0.931002	1.56688	0.685586	1.09678	6.52174	4.48513	0	0
1	17958170	17958272	5.98306	12.0834	3.91635	1.56631	3.72549	4.80392	0	0
1	17976434	17976557	0	0	0	0	6.17886	3.98374	0	0
1	18032646	18032886	0	0	0	0	4.75	2.04167	0	0
1	18174691	18174834	0	0	0.698371	0	3.98601	6.85315	0	0
1	18184884	18185085	10.1206	8.85714	1.9874	2.38454	17.0149	4.87562	0.885572	0
1	18200919	18201069	0	0	0	0	5.06667	3.26667	0	0
1	18343073	18343217	5.65067	0.951007	0.693521	2.21894	6.59722	1.70139	0	0
1	18387595	18387848	1.20607	4.87156	2.36839	0.631478	0.750988	4.8419	0.703557	0
1	18433395	18433575	0	0	0	0	7.38889	2.72222	0.988889	0
1	18472283	18472516	1.3096	1.17549	0.428614	0.685682	1.6309	2.103	0	0
1	18472976	18473122	11.8432	12.1937	4.78814	9.84847	27.3288	5.03425	1.21918	1.36301
1	18517630	18517679	2.07576	5.58959	0	19.5629	7.7551	15	0	0
1	18517801	18517987	11.4836	11.7802	10.2015	8.58946	10.2151	15.8065	1.91398	2.13978
1	18589604	18589736	2.31164	1.03746	0	0	11.5152	5.56818	0	0
1	18615805	18615856	3.98871	10.7408	0	3.13263	7.45098	9.60784	0	0
1	18624869	18624962	2.18735	0	2.14768	1.71789	8.17204	5.26882	0	0
1	18684116	18684453	2.11271	2.43819	0.592682	0	2.25519	2.18101	0.52819	0
1	18788532	18788749	0.937438	2.52433	2.7613	1.47248	2.62673	2.25806	0	0
1	18816512	18816675	1.248	0	0	0	3.49693	1.50307	0	0
1	18829850	18830165	1.29158	0.869492	0.634076	0	6.63492	1.55556	0	0
1	18830360	18830708	1.46138	0.78704	1.43487	0.918184	2.18391	4.22414	0	0.571839
1	18906915	18907003	41.6095	40.461	18.1576	23.6015	41.0227	38.9773	4.04545	4.52273
1	19000850	19000946	3.1785	4.27953	0	3.32842	1.97917	10.2083	0	0
1	19065163	19065191	29.0606	53.7998	10.7	17.1176	176.429	43.75	0	0
1	19262060	19262382	0.315876	0.85059	0.310146	0.992323	3.54037	9.13043	0	0
1	19262624	19263121	0.409304	1.37772	0.602819	0	4.20523	2.95775	0.716298	0
1	19264482	19264707	0	0	0	0.710062	1.68889	2.17778	0	0
1	19272685	19272969	0.358141	0	0.351644	0	1.33803	3.4507	0	1.40141
1	19275462	19275679	0	0	0.920433	1.47248	3.5023	6.77419	0	0
1	19331397	19331581	55.831	61.7741	16.2827	20.8388	30.9783	25.2989	24.1848	9.7337
1	19375568	19375744	1.73373	0.778097	2.2697	0.90775	8.63636	4.17614	0	0
1	19377201	19377488	1.06319	0.47716	1.04391	1.11334	1.32404	1.70732	0	0
1	19436803	19436919	0	0	0.860922	0	4.91379	2.11207	0	0
1	19439258	19439413	23.6234	10.6022	6.44303	10.3074	12.2581	11.0645	5.74194	0
1	19465400	19465571	0.594807	0.800848	1.75205	2.80288	5.55556	1.43275	0	0
1	19481917	19482115	5.13697	4.14985	1.00876	0.806889	10.5556	9.89899	1.79798	1.00505
1	19735016	19735155	35.1236	45.3199	22.991	18.3901	41.0072	22.9137	10.2446	1.43165
1	19838414	19838440	0	0	0	0	21.9231	18.8462	0	0
1	19854848	19854949	7.04935	5.42356	3.95513	1.58182	9.40594	14.5545	1.76238	1.9703
1	19922719	19922834	16.8046	14.2899	6.07886	4.16776	24.7826	10.6522	3.09565	0
1	20030005	20030106	0	1.35589	1.97756	1.58182	7.52475	4.85149	1.76238	0
1	20055152	20055248	5.2975	1.42651	1.04028	1.66421	5.9375	2.55208	0	0
1	20184614	20184863	2.85937	5.4998	2.00536	1.28324	9.15663	6.88755	4.28916	1.59839
1	20261942	20262147	2.48078	1.33605	0	0	1.85366	5.97561	0	0
1	20263626	20263674	6.357	0	0	0	3.95833	25.5208	0	4.14583
1	20295424	20295565	1.44272	2.91372	0.708277	1.13308	6.73759	6.95035	2.52482	0
1	20297690	20297720	6.7808	9.12967	0	0	19	32.6667	0	13.2667
1	20303492	20303580	4.62327	3.11239	1.13485	1.8155	6.47727	5.56818	0	0
1	20327797	20327941	31.785	34.2363	18.7251	14.4231	42.2222	40.8333	6.18056	2.76389
1	20464233	20464415	0	0.752445	0.54872	0.877824	2.08791	6.73077	0	0
1	20505523	20505639	12.2756	14.1667	5.16553	4.13183	39.3103	38.0172	3.06897	6.86207
1	20507749	20507955	1.97499	1.99434	1.45437	0	5.53398	4.75728	1.72816	0
1	20509089	20509270	0	0	0	0	3.14917	2.70718	0	0
1	20562841	20562948	7.60464	16.6382	2.80001	7.46561	21.3084	18.3178	1.66355	0
1	20624077	20624350	8.56914	8.02608	3.29232	4.09651	8.35165	8.97436	1.30403	0
1	20637284	20637313	45.595	23.6112	6.88738	22.0364	91.7241	67.5862	6.13793	13.7241
1	20888131	20888210	6.43747	8.66741	1.26414	4.04466	26.4557	24.8101	2.25316	0
1	20947751	20947930	1.70467	0	1.11583	0	4.24581	0	0	0
1	20998240	20998371	6.21142	7.31767	0.762344	2.43915	27.5573	11.2214	0	1.51908
1	21016176	21017009	0.732619	0.657599	1.079	1.53435	8.89556	7.05882	0	0
1	21017246	21017490	0	0	0.818582	0	3.89344	4.01639	0	0
1	21017593	21018714	0.2722	0.122163	0.178175	0.285038	3.89831	3.71543	0	0.17752
1	21019122	21019450	1.24039	0.83503	1.52236	0.487085	8.10976	5.22866	0.542683	0
1	21019641	21020117	0.427361	0.863099	0.629414	1.00692	5.58824	0.514706	0	0
1	21020347	21020474	0	0	0	0	5.98425	1.92913	0	0
1	21020624	21021120	0	0	0.201345	0	3.06452	3.95161	0	0.40121
1	21021691	21022121	0.473079	0	0.464498	0	1.76744	3.4186	0	0.462791
1	21024208	21024316	2.82533	2.53602	0.924694	1.4793	3.51852	6.80556	0	0
1	21056691	21056918	10.7537	12.6689	3.51954	4.92664	7.53304	15.1101	0	2.62996
1	21067591	21067839	4.10129	4.96978	2.01345	0.64421	4.59677	0	0.717742	0
1	21110388	21110531	3.55636	4.78829	2.79348	2.23446	15.9441	6.85315	0	0
1	21113765	21113972	0	0.66157	0.482449	0	4.58937	3.55072	0	0.961353
1	21259730	21259815	1.19661	3.22224	0	1.87958	11.1765	2.88235	0	0
1	21272433	21272635	0	0	0	0	1.88119	3.63861	0	0.985149
1	21306476	21306581	0	0	0	0	5.42857	11.6667	0	0
1	21444538	21444616	37.816	59.694	17.9248	16.3861	92.5641	62.8205	6.84615	7.65385
1	21678226	21678278	3.912	2.63356	9.6026	3.07238	25.5769	18.8462	0	0
1	21731683	21731837	10.5675	8.89253	2.59395	1.03743	16.039	4.77273	0	0
1	21734859	21735011	16.7289	16.2172	10.5123	9.45971	15	12.8947	4.68421	1.30921
1	21754054	21754309	1.19661	1.61112	1.95818	1.87958	5.96078	0	0	0.780392
1	21787501	21787585	0	0	0	0	9.04762	14.5833	0	0
1	21866781	21866815	14.9576	16.1112	2.93726	4.69894	61.4706	86.4706	0	0
1	21884390	21884760	1.92428	0.740243	1.07964	0.863589	2.56757	4.63514	0.481081	0
1	21888432	21888565	13.7655	11.3263	3.7544	2.40247	11.4286	1.84211	0	0
1	21937152	21937288	41.8814	64.4447	17.6236	19.9705	37.7206	54.0441	5.23529	1.46324
1	21955181	21955449	0	0	0	0	6.3806	2.74254	0	0
1	22001959	22002255	0.343622	2.31326	1.34955	0	2.56757	0.827703	0	1.34459
1	22012957	22013171	2.85174	2.55972	2.80001	1.49312	5.3271	6.86916	0	0
1	22160318	22160397	52.7872	39.8701	25.2828	24.2679	79.3671	77.5316	9.01266	0
1	22233634	22233694	103.407	120.968	28.2956	5.32547	82.3333	57.1667	17.8	13.2667
1	22292426	22292467	4.96156	6.68024	0	0	23.1707	0	4.34146	0
1	22308874	22309614	3.02387	2.96097	3.23893	3.88615	8.47297	10.2635	0	0.806757
1	22310018	22310250	10.9603	15.9376	8.60922	1.37728	9.82759	9.50431	5.37069	4.28879
1	22411953	22412085	8.476	10.3746	4.53941	1.21033	7.19697	9.2803	0	0
1	22475125	22475371	2.89424	3.34012	0.811927	1.29889	5.4065	6.97154	0.723577	0
1	22526016	22526249	9.60371	4.70197	1.71445	6.17114	5.70815	8.41202	2.29185	1.70815
1	22530461	22530512	45.8701	53.7039	15.6654	21.9284	85.6863	76.8627	3.4902	3.90196
1	22543755	22543879	6.56206	5.52198	1.61076	3.86526	6.12903	5.92742	0	1.60484
1	22563340	22563509	0.601846	0	0	0	2.24852	2.89941	0	0
1	22643254	22643636	1.86383	2.86796	0.522864	0.41823	3.97906	2.56545	0	0.520942
1	22730224	22730347	48.7887	52.3286	21.922	14.2878	9.26829	27.8862	1.44715	0
1	22735716	22735822	15.3528	21.9629	14.1321	3.01442	23.3019	13.8679	0	0
1	22735959	22735991	85.8195	64.193	68.6586	109.838	124.688	84.2188	16.6875	18.6562
1	22737097	22737253	57.376	42.1369	8.32225	21.5067	17.0513	20.4167	3.42308	0
1	22852830	22852918	15.0256	21.7867	9.07882	18.155	2.15909	11.1364	8.09091	0
1	22898450	22898868	0.24333	0.982859	0.716749	1.52884	3.63636	7.03349	0.425837	0
1	22899193	22899309	0	0	0	0	6.55172	2.11207	0	0
1	22913746	22913878	0.770545	2.07492	3.02627	0	2.87879	9.2803	0	0
1	23017935	23018023	34.6745	40.461	22.697	12.7085	12.9545	0	12.1364	33.9205
1	23031965	23032103	29.4817	18.8547	10.1314	9.26168	68.8406	72.7899	19.3478	14.4203
1	23041782	23041961	27.2747	27.542	4.46333	4.46268	74.3017	79.3855	8.94972	4.44693
1	23145317	23145503	3.28103	5.89011	2.14768	6.01262	4.08602	7.90323	0	0
1	23220558	23220811	17.689	18.4037	6.71043	13.261	11.2648	19.3676	1.40711	0
1	23292058	23292235	0.574644	0.773701	2.25688	0.902621	4.29379	2.76836	1.00565	0
1	23325863	23326096	0.873064	0	0	0	6.52361	0	0.763948	0
1	23363528	23363617	3.42849	1.53871	2.2442	3.5902	6.40449	11.0112	0	0
1	23393324	23393421	15.7287	21.1771	14.4138	16.4705	13.7113	17.6804	3.6701	0
1	23403445	23403522	2.64187	1.77851	1.29697	6.22457	17.2727	9.54545	0	0
1	23403749	23403795	0	0	0	0	8.26087	15.9783	0	0
1	23472503	23472699	0.518939	0	0.509526	0	1.93878	2.5	0	0
1	23521747	23521887	18.1629	22.4981	15.6934	9.12937	17.6429	17.5	1.27143	0
1	23522624	23522767	4.26764	3.83063	6.98371	6.70338	10.6294	8.56643	1.24476	0
1	23523386	23523506	0	0	1.66445	1.33137	6.33333	4.08333	0	0
1	23524171	23524433	0.388214	0.522691	0	0	2.17557	3.74046	0	0
1	23525522	23525716	0.524289	0	1.02956	0.823526	1.95876	5.05155	0	0
1	23526050	23526170	0.8476	2.28242	0	0	11.0833	4.08333	1.48333	1.65833
1	23526409	23526712	4.69956	3.61571	1.31838	1.58182	5.0165	7.27723	0	0
1	23528393	23528704	0	0	0	0	3.66559	2.36334	1.71704	0
1	23622074	23622175	6.0423	2.71178	1.97756	3.16364	3.76238	14.5545	3.52475	0
1	23627455	23627589	9.86758	17.3736	0	1.19227	2.83582	3.65672	0	0
1	23698243	23698302	18.9633	11.6055	20.3119	13.5393	90.1695	70.5932	3.01695	3.37288
1	23708995	23709160	11.7123	5.80979	8.47356	2.9048	13.8182	7.42424	0	0
1	23800645	23800784	10.2444	12.8078	4.31081	2.29876	23.2374	12.3381	1.28058	2.86331
1	23926678	23926815	45.2878	56.9771	16.766	16.3262	23.5766	32.1898	9.09489	0
1	23962881	23962975	28.1331	21.8529	8.49932	8.49809	14.1489	28.6702	9.46809	4.23404
1	23989606	23989698	0	2.97707	7.59858	3.47313	12.3913	5.32609	0	0
1	24031316	24031566	10.9849	6.02558	4.79362	5.11245	14.44	7.84	1.424	0.796
1	24084401	24084433	12.714	21.3977	24.9667	19.9705	59.375	45.9375	0	6.21875
1	24195262	24195506	3.33482	2.80625	0.409291	1.30954	2.33607	3.0123	0	0
1	24221472	24221574	0.997176	0	0.979088	0	5.58824	4.80392	1.7451	0
1	24250477	24250642	1.23287	0.82997	0	0	4.60606	1.48485	0	0
1	24372454	24372563	8.39824	10.051	2.74863	2.93145	8.7156	11.2385	0	1.82569
1	24401276	24401358	13.6443	18.3707	1.21789	0	16.2195	5.97561	0	0
1	24479011	24479125	0.892211	0	0	1.40144	6.66667	6.44737	0	0
1	24577227	24577318	10.0594	13.544	10.9744	12.2895	8.35165	8.07692	1.95604	0
1	24623986	24624157	3.56884	1.6017	0	0.934292	2.22222	4.29825	2.08187	0
1	24660569	24660719	3.3904	1.82593	0.66578	0	2.53333	6.53333	0	0
1	24668725	24668845	0	0	0	0	7.91667	8.16667	0	0
1	24727732	24727787	3.69862	7.46973	0	0	10.3636	4.45455	0	0
1	24730213	24730382	1.80554	2.43098	0	0	2.24852	4.34911	0	0
1	24791277	24791342	0	0	0	0	26.3077	7.53846	0	0
1	24821548	24821581	0	0	3.02627	4.84133	5.75758	37.1212	0	0
1	24881805	24882053	29.9394	18.2225	6.44303	9.01894	5.3629	17.7823	2.87097	1.60484
1	24893537	24893734	1.03261	0	0.506939	0	1.92893	3.73096	0	0
1	24955957	24956209	2.42171	2.17373	0.792595	0.633984	7.53968	6.80556	0	0
1	24956379	24956407	0	0	0	0	6.78571	26.25	0	0
1	24956725	24956846	0	0	2.47604	1.32036	9.42149	4.04959	0	0
1	24957288	24957678	1.304	0.351141	1.02428	2.86756	2.92308	3.76923	0.45641	0
1	24984848	24985081	4.80185	5.87747	0.857227	0.685682	3.2618	5.25751	0	0
1	25250738	25250938	2.5428	2.7389	4.99335	3.19528	10.45	4.9	1.78	0
1	25251514	25251814	0.33904	0	0	1.06509	7.6	3.26667	0.593333	0
1	25251942	25252379	3.25851	5.32738	5.25616	4.7527	22.6087	15.1373	0	0.910755
1	25265817	25265901	10.8977	11.4121	1.18889	1.90195	15.8333	8.75	0	0
1	25304285	25304448	3.744	0.840153	0	1.96029	5.82822	1.50307	0	0
1	25304623	25305052	0.948364	0.319219	0.23279	0	6.20047	0	0	0
1	25305554	25305804	1.22054	0	0.798936	0	9.88	7.84	0	0
1	25306674	25306768	0	2.91372	5.31207	1.69962	14.1489	10.4255	0	0
1	25306881	25306997	0.876828	1.18056	0.860922	0	3.27586	8.44828	0	0
1	25308853	25309139	1.42255	0.957657	1.74593	1.11723	11.2937	4.28322	0	0
1	25309426	25309771	0.589635	3.17554	4.34204	1.85234	9.36232	6.3913	0	0
1	25310292	25310513	8.74447	6.81627	7.23019	7.22914	11.1765	13.3032	0.80543	0
1	25311123	25311262	0.731741	0	0	1.14938	9.56835	3.52518	0	0
1	25312613	25313333	2.40153	1.14121	2.91279	3.10652	12.4028	14.2917	0	0.552778
1	25335304	25335508	1.49576	1.3426	0.489544	0	3.72549	2.40196	0	0
1	25346138	25346344	1.48124	0.664782	0	0	1.84466	3.56796	0	0
1	25378778	25378944	8.57812	4.94982	3.00804	3.84973	12.5904	8.85542	2.14458	0
1	25488495	25488682	7.07089	2.9293	2.67024	1.70871	4.06417	6.5508	0	2.12834
1	25510264	25510326	255.921	267.264	156.244	203.57	64.3548	63.2258	100.484	80.2419
1	25523359	25523501	12.8931	15.4304	8.43946	11.251	18.7324	10.3521	1.25352	1.40141
1	25549904	25550168	6.16436	4.14985	3.02627	1.8155	10.7955	3.71212	0.674242	0
1	25557502	25557710	0	1.97517	0.96026	1.53619	5.48077	2.35577	1.71154	0
1	25624668	25624709	4.96156	6.68024	2.43578	0	23.1707	5.97561	0	0
1	25678082	25678147	209.683	204.364	93.7213	117.98	140.308	139.462	38.3385	24.4923
1	25701918	25702022	45.966	36.8698	24.9668	16.8981	27.4038	49.4712	3.42308	11.4808
1	25725683	25725822	19.757	24.6304	20.1171	33.3321	183.165	139.245	10.2446	7.15827
1	25726045	25726206	0.631752	1.70118	0.620292	0.992323	24.7826	24.3478	0	1.23602
1	25735240	25735313	26.473	26.2634	28.7289	43.771	249.863	201.37	17.0685	2.72603
1	25740398	25740466	31.4111	38.264	10.2804	9.39788	30.7353	18.0147	5.23529	8.77941
1	25818736	25818796	0	0	0	0	6.33333	8.16667	0	0
1	25867257	25867499	5.46387	9.6201	3.30139	5.28145	10.2066	8.09917	0	0
1	25883963	25883993	40.6848	27.389	29.9601	10.6509	44.3333	40.8333	0	0
1	25946104	25946200	0	0	1.04028	0	9.89583	5.10417	0	0
1	25955669	25955982	0.974875	0.437524	0	0	1.21406	2.34824	0	0
1	25990288	25990397	0	1.25638	0.916211	0	10.4587	13.4862	0	0
1	25994087	25994406	0	0	0.626125	0.500828	3.57367	3.0721	0	0
1	26017498	26017580	9.92312	1.67006	1.21789	1.94834	11.5854	17.9268	2.17073	0
1	26022820	26022965	15.4322	15.1112	8.26486	4.40728	13.1034	11.8276	2.45517	2.74483
1	26154736	26154804	1.49576	2.0139	1.46863	0	8.38235	7.20588	0	0
1	26221131	26221308	4.02251	4.6422	0.56422	0	4.29379	4.15254	0	0
1	26276842	26277021	7.95513	10.7108	2.23166	2.67761	18.0447	16.4246	0	0
1	26292563	26292698	0	0	0	1.18344	1.40741	7.25926	0	0
1	26307276	26307408	40.8389	39.4236	12.1051	9.68267	12.9545	25.9848	12.1364	7.53788
1	26378737	26378812	1.35616	0	3.99468	4.26037	22.8	13.0667	2.37333	5.30667
1	26439168	26439234	7.70545	8.2997	1.51314	2.42067	8.63636	11.1364	0	0
1	26466201	26466424	5.47329	2.45641	1.79134	0	0.852018	3.29596	0	0
1	26470216	26470312	11.6545	9.98557	3.12084	11.6495	15.8333	7.65625	1.85417	0
1	26471885	26472067	73.2103	82.0165	33.4719	34.2351	62.6374	33.6538	14.6703	0
1	26522247	26522337	13.5616	7.60806	1.10963	1.77516	10.5556	8.16667	0	0
1	26579556	26580385	16.8089	17.5105	9.03501	8.28691	33.462	26.8938	4.29433	2.16043
1	26582704	26582848	0	0	0.693521	1.10947	2.63889	5.10417	0	0
1	26585947	26586014	0	0	0	0	8.50746	14.6269	0	0
1	26587103	26587157	0	0	0	0	10.5556	9.07407	0	0
1	26646776	26646847	10.0279	13.5016	2.81315	0	5.35211	6.90141	0	5.60563
1	26672004	26672043	10.432	10.5342	12.8035	0	34.1026	37.6923	4.5641	10.2051
1	26764471	26764596	0	0	0	0	4.56	7.84	0	0
1	26906405	26906519	0.892211	0	1.75205	1.40144	8.33333	2.14912	0	0
1	26947887	26948001	9.81432	7.20763	14.8924	11.2115	16.6667	15.0439	3.12281	3.49123
1	27022769	27022801	22.2495	8.55906	15.6042	29.9557	17.8125	30.625	0	0
1	27088866	27088919	0	5.16774	1.88428	3.01442	3.58491	18.4906	0	0
1	27089708	27089747	0	0	12.8035	12.2895	4.87179	37.6923	0	10.2051
1	27140899	27141097	0.513697	0.691641	0	0.806889	3.83838	3.71212	0	0
1	27231804	27231959	7.87448	7.06813	1.28861	5.15368	4.90323	3.16129	0	0
1	27372091	27372233	2.14885	4.82201	1.40658	2.2502	9.3662	6.90141	1.25352	0
1	27464961	27465102	31.0186	24.281	7.08277	10.1977	8.08511	13.9007	5.04965	9.87943
1	27473056	27473173	1.73867	2.34094	0.853564	0	9.74359	0	0	0
1	27490298	27490408	3.69862	3.73486	1.81576	5.8096	5.18182	4.45455	0	0
1	27563963	27564191	1.78442	3.60382	0.876026	1.40144	6.66667	4.29825	0.780702	0
1	27577993	27578367	0	0	0	0	1.52406	1.96524	0	0
1	27580019	27580136	0	0	0	0	4.87179	4.18803	0	0
1	27600013	27600078	4.6944	2.10685	0	0	2.92308	11.3077	0	0
1	27614707	27614841	1.51809	3.06593	0.745276	0	2.83582	5.48507	0	0
1	27655275	27655530	2.79209	4.29631	0.783271	1.87958	3.72549	1.92157	0	0
1	27687681	27687990	1.97499	3.5455	2.58555	3.10221	3.07443	2.37864	0	1.93204
1	27843019	27843170	0.673589	1.81384	1.98411	4.23216	5.03311	1.62252	0	0
1	27849229	27849309	106.798	83.8788	39.9468	47.9292	28.5	36.75	4.45	4.975
1	27851083	27851248	3.08218	5.80979	3.63153	1.93653	4.60606	2.9697	0	0
1	27851368	27851870	0.810454	0.545598	0.795753	1.27302	2.6494	5.85657	0	0
1	27860419	27860546	2.40265	2.15661	4.71813	1.25798	2.99213	3.85827	0	0
1	27886302	27886515	7.16282	4.50054	3.75087	5.25046	2.67606	11.5023	0.835681	0
1	27891352	27891512	4.4499	2.56772	1.24834	1.99705	8.3125	3.0625	0	0
1	28029523	28029601	11.736	12.2899	8.96242	2.04826	14.6154	6.28205	6.84615	0
1	28092315	28092553	0	0	0	0	2.39496	2.05882	0	0
1	28147509	28147580	4.29769	3.85761	0	0	5.35211	13.8028	0	2.80282
1	28199667	28199884	0.468719	0	0.920433	0.73624	4.37788	4.51613	0	0
1	28206714	28207069	0.859538	1.9288	1.68789	1.35012	14.9859	26.2254	1.00282	0
1	28207587	28207757	1.19661	1.61112	0.587453	3.75915	16.7647	20.1765	0	1.17059
1	28208355	28208731	1.62306	1.09265	0.531207	0.849809	8.08511	13.0319	0	0
1	28220221	28220288	0	4.08791	1.49055	2.38454	14.1791	3.65672	2.65672	0
1	28220446	28220655	0.973321	1.31048	0	0	6.36364	11.7225	0	0.952153
1	28255739	28255846	0.950579	0	0.933336	0	12.4299	6.86916	0	0
1	28255977	28256560	0.174463	0.469794	0	0	5.86621	4.2024	0	0
1	28311131	28311359	12.4909	13.214	4.38013	4.90504	10	5.37281	0	0
1	28380085	28380216	6.98785	7.31767	2.28703	2.43915	5.80153	11.2214	0	1.51908
1	28380915	28381068	14.6253	20.5865	9.79088	7.30946	13.6601	9.60784	1.1634	2.60131
1	28443255	28443348	3.28103	1.47253	1.07384	0	8.17204	7.90323	0	0
1	28509086	28509299	17.6683	19.931	11.7215	9.00079	47.277	28.7559	4.1784	0
1	28595054	28595354	2.71232	3.19538	1.66445	4.26037	5.7	2.45	0.593333	0
1	28597244	28597366	4.16852	2.245	3.27433	2.61908	12.459	10.041	1.45902	0
1	28617730	28617874	3.53167	7.60806	1.38704	6.65683	13.1944	11.9097	1.23611	0
1	28713175	28713256	8.78993	6.76272	2.46585	0	16.4198	24.1975	0	0
1	28784239	28784332	48.1218	45.6483	30.0675	37.7936	134.839	123.817	19.1398	12.8387
1	28883924	28884115	1.06505	1.43398	0	0.836461	1.98953	2.56545	0	0
1	28884462	28884495	27.7396	20.7492	15.1314	24.2067	46.0606	37.1212	0	0
1	28909505	28909689	12.714	17.1181	5.42755	6.07798	9.29348	11.9837	0.967391	0
1	29013270	29013306	2.82533	0	22.1927	13.3137	42.2222	102.083	0	0
1	29053846	29053976	0	0	0	0	11.6923	7.53846	0	0
1	29054103	29056068	3.83038	3.48461	3.15102	3.00828	24.173	21.57	0.0905852	0.101272
1	29060031	29060160	14.9808	16.9854	5.41914	3.71544	14.7287	15.1938	0	0
1	29061311	29061512	0.50603	1.36264	0.496851	0	3.78109	2.43781	0.885572	0
1	29140438	29140587	25.94	24.8155	14.7455	10.7224	16.5772	14.7987	2.38926	1.33557
1	29199311	29199410	53.4245	60.8644	12.1051	6.45511	19.1919	34.6465	1.79798	0
1	29251720	29251866	7.66323	7.50384	4.10412	1.09427	16.9178	10.0685	1.21918	0
1	29262952	29263144	14.3032	17.1181	8.84239	9.15315	18.8021	12.7604	2.78125	1.03646
1	29297702	29297846	2.119	1.90201	0	1.10947	1.31944	5.10417	0	0
1	29362677	29362974	9.58901	10.1441	2.69002	2.68963	14.7138	17.3232	1.79798	0.670034
1	29375297	29375451	27.7396	26.6776	29.8304	26.9731	35.7792	50.9091	2.31169	2.58442
1	29396648	29396909	9.35283	8.3951	2.67843	0.612123	8.00766	5.63218	0.681992	0
1	29402113	29402194	6.27852	3.38136	4.9317	5.91719	9.38272	9.07407	0	0
1	29613957	29613991	65.8136	108.75	41.1217	37.5915	16.7647	21.6176	5.23529	17.5588
1	29685566	29685655	4.57133	7.69354	1.1221	1.7951	53.3708	30.2809	0	0
1	29793769	29793924	3.93724	6.18461	0.644303	5.15368	9.80645	9.48387	0	0
1	29795530	29795714	1.10557	2.2328	0.542755	1.73657	4.13043	9.32065	0	0
1	29796726	29796966	0	0	0	0	8.70833	1.02083	0.741667	0
1	29797826	29797967	0	0	0.708277	1.13308	13.4752	0	0	0
1	29838832	29838914	64.5003	45.0916	13.3968	15.5867	9.26829	14.939	0	0
1	29871211	29871331	4.238	2.28242	0.832225	0	7.91667	2.04167	0	0
1	29938624	29938869	2.49091	1.67688	0.40762	0.652098	3.10204	3	0.726531	0.812245
1	29994651	29994868	0	0	0	0	5.25346	2.25806	0	0
1	30053591	30053630	156.48	217.707	156.202	143.378	194.872	125.641	13.6923	15.3077
1	30099354	30099478	0	0	0	0	4.59677	1.97581	0	0
1	30099803	30100001	5.65067	6.91641	3.53065	3.22756	2.87879	8.66162	0.89899	0
1	30149105	30149237	6.16436	8.2997	3.78284	3.631	5.75758	11.1364	0	0
1	30177864	30178105	2.95429	5.11413	1.65754	1.98876	6.30705	2.0332	0	0
1	30237137	30237282	0	0	0	0	11.7931	1.68966	0	0
1	30249223	30249416	2.63503	4.25736	3.62212	3.31117	10.829	5.07772	0	0
1	30278043	30278119	4.01495	0	0	0	7.5	6.44737	0	0
1	30386096	30386180	0	6.52119	1.18889	0	4.52381	5.83333	0	0
1	30450585	30450711	1.61448	1.08687	0	2.53594	22.619	31.1111	1.4127	0
1	30508810	30508835	24.4109	5.4778	11.984	19.1717	30.4	68.6	0	0
1	30518794	30519159	3.06529	1.87596	0.820825	1.31313	1.56164	1.34247	0	0
1	30574674	30574749	4.06848	7.30373	7.98936	10.6509	5.06667	6.53333	0	0
1	30650451	30650821	3.02387	2.59085	0	1.29538	2.56757	3.31081	0	0
1	30651521	30651617	3.1785	0	0	1.66421	5.9375	5.10417	0	0
1	30658590	30658862	4.48729	4.02779	1.46863	1.7621	3.49265	1.80147	0	0
1	30677422	30677584	30.1369	27.8962	10.4799	13.8068	16.4198	28.7346	6.59259	1.2284
1	30724365	30724697	15.0117	13.612	5.11367	6.73704	25.753	18.4488	5.89759	3.59639
1	30770325	30770563	1.28208	0.575399	0.419609	0.671277	2.39496	2.05882	0	0
1	30808416	30808572	1.956	1.75571	0.640173	0	7.30769	7.85256	0	0
1	30810409	30810690	0.723929	0	0.710797	1.13711	8.79004	17.4377	0	0
1	30876838	30877014	21.3826	24.8991	7.37654	12.7085	20.5114	20.8807	6.06818	5.65341
1	30907667	30907717	4.06848	2.7389	0	0	3.8	19.6	0	0
1	30969618	30969804	3.82787	0.736263	1.07384	0.858946	5.10753	1.3172	0	0
1	31039064	31039245	5.0575	9.83583	1.65525	6.17872	27.2928	27.0718	0	0
1	31098731	31098992	0	0	0	0	1.45594	4.69349	0	0
1	31361140	31361410	1.50684	1.01441	0.369878	0.591719	7.03704	2.72222	0	0
1	31434367	31434657	1.40292	2.83334	0	0	5.24138	4.22414	0	0.686207
1	31523663	31523735	1.41267	0	0	4.43789	81.8056	85.0694	126.083	74.625
1	31558555	31558641	2.3654	0	1.16124	0	4.4186	5.69767	0	2.31395
1	31589714	31589825	0	1.23374	0	0	1.71171	6.62162	0	1.79279
1	31627504	31627631	0	0	0	0	4.48819	7.71654	0	0
1	31692149	31692199	24.4109	8.2167	15.9787	3.19528	19	14.7	0	3.98
1	31744450	31744603	26.5914	29.5372	7.83271	9.39788	36.0131	19.2157	3.4902	1.30065
1	31755429	31755632	9.0188	6.74606	4.91956	1.57403	7.48768	4.82759	0	0
1	31759624	31759665	12.4039	10.0204	4.87156	7.79337	60.2439	29.878	0	0
1	31923831	31923917	17.7405	9.5543	6.96747	5.57316	53.0233	48.4302	0	0
1	31958161	31958404	21.347	18.0339	11.0963	15.7792	6.25514	15.1235	0.73251	2.45679
1	32001364	32001400	5.65067	7.60806	5.54817	4.43789	21.1111	27.2222	0	0
1	32025424	32025574	2.71232	6.39077	0.66578	3.19528	2.53333	8.16667	1.18667	0
1	32090758	32090885	16.0176	15.0963	6.29083	8.80589	16.4567	9.64567	0	0
1	32090988	32091065	0	0	2.59395	0	7.4026	12.7273	0	0
1	32103950	32104010	0	2.28242	1.66445	0	12.6667	4.08333	0	0
1	32196589	32196627	0	0	0	0	10	12.8947	0	0
1	32239691	32240216	0.193737	1.04339	0.190223	0.912937	6.51429	6.06667	0	0
1	32240351	32240520	0.601846	0.810325	0.590929	1.8907	13.4911	4.34911	0	2.35503
1	32240739	32240873	7.59045	11.2418	2.23583	3.57681	9.92537	3.65672	0	4.45522
1	32240980	32241121	6.49226	0.971241	0.708277	0	5.39007	1.73759	0	0
1	32306030	32306349	11.4785	7.29801	3.44369	3.50579	11.9122	4.60815	1.11599	0.623824
1	32309913	32310111	7.70545	8.2997	5.54817	5.64822	7.67677	4.94949	1.79798	1.00505
1	32311838	32312413	0	0	0.173682	0	4.29565	3.4087	0	0
1	32365767	32365837	15.9833	21.5199	7.13336	6.84703	21.7143	21	5.08571	0
1	32461435	32461515	0	0	0	0	4.75	9.1875	0	0
1	32496271	32496329	126.263	108.612	61.9864	63.3547	147.414	88.7069	15.3448	17.1552
1	32499087	32499258	4.16365	2.40254	2.92009	1.86858	11.1111	5.73099	0	0
1	32571867	32571998	0	2.09076	0.762344	2.43915	10.1527	9.35115	0	0
1	32572387	32572510	12.4039	12.2471	2.43578	5.19558	23.1707	21.9106	0	0
1	32691435	32691640	4.96156	4.67617	1.94862	3.11735	5.56098	7.17073	0	0
1	32801896	32802143	0.411789	0	0	0	3.84615	2.97571	0	0
1	32802789	32802995	3.45623	3.98869	0.484791	0.775553	2.76699	3.56796	0	0
1	32826141	32826184	4.73079	3.18477	4.64498	0	110.465	96.8605	0	0
1	32827235	32827358	67.808	72.3693	29.2294	32.4724	74.1463	117.52	4.34146	11.3252
1	32860444	32860504	6.7808	15.9769	11.6511	13.3137	28.5	0	0	0
1	32980383	32980615	0.876828	1.77084	1.29138	0	4.91379	0	0	0
1	33035178	33035346	4.84343	1.6303	1.78334	0.950976	12.4405	10.2083	0	1.18452
1	33036312	33036412	0	0	0	1.59764	9.5	4.9	0	0
1	33145599	33145784	0	0	0	0	7.18919	23.8378	0	0
1	33147486	33147956	0.649226	2.33098	0.424966	0.339923	1.61702	3.64894	0.378723	0
1	33161190	33161280	1.13013	0	1.10963	1.77516	4.22222	8.16667	0	0
1	33289590	33289851	0.779402	0.524693	0	0	5.82375	0.938697	0	0
1	33397067	33397244	65.5094	53.3853	27.0826	31.5918	8.58757	5.53672	3.01695	0
1	33499858	33500330	5.1718	3.19151	6.77064	5.07725	6.84322	9.34322	2.26271	2.52966
1	33505447	33505529	23.5674	28.391	4.87156	1.94834	9.26829	17.9268	2.17073	2.42683
1	33527755	33527819	28.6065	29.9567	6.24169	2.49631	20.7812	11.4844	0	0
1	33531780	33531831	11.9661	10.7408	9.79088	6.26525	11.1765	9.60784	0	0
1	33537392	33537639	0.411789	0.554433	1.61728	3.23409	4.61538	4.95951	0.720648	0
1	33564328	33564534	6.41872	4.65347	6.30229	10.8577	9.2233	7.13592	0	0.966019
1	33568729	33568871	5.73025	6.75081	5.62631	7.87569	8.02817	10.3521	1.25352	7.00704
1	33580749	33580907	8.36871	6.93392	6.95277	11.1228	14.4304	13.9557	6.75949	1.25949
1	33589080	33589154	23.3663	18.5061	12.146	15.1128	43.6486	82.7703	28.8649	21.5135
1	33589440	33589657	7.4995	6.94191	6.44303	2.94496	21.8894	13.5484	20.5069	18.341
1	33590505	33590662	7.12632	6.97809	2.54438	7.12324	3.63057	9.36306	0	0
1	33697622	33697756	0	1.02198	0	0	4.25373	9.14179	0	0
1	33795999	33796169	12.5644	10.4723	7.63689	3.75915	17.8824	15.8529	2.09412	0
1	33989660	33989863	1.00209	0	0	0	2.80788	2.41379	0	0
1	34030411	34030721	10.8274	14.578	7.73164	9.27662	3.67742	6.32258	0.574194	0.641935
1	34031759	34031900	10.8204	7.76993	4.24966	4.53231	18.8652	24.3262	2.52482	0
1	34041861	34041948	2.33821	0	2.29579	0	4.36782	5.63218	0	0
1	34235504	34235625	7.56536	1.13178	4.12674	0	6.28099	2.02479	2.94215	0
1	34405779	34405984	0	1.33605	0.974312	0	1.85366	3.58537	0	0
1	34539842	34540115	0.745143	0	0	0	2.78388	0	0	0.728938
1	34611416	34611462	0	0	0	0	16.5217	10.6522	0	0
1	34658546	34658704	0	0	0	0	2.40506	3.10127	0	0
1	34668983	34669016	0	0	3.02627	4.84133	69.0909	37.1212	0	0
1	34715568	34715603	8.71817	3.91271	0	0	32.5714	0	0	0
1	34727413	34727461	2.119	0	0	0	3.95833	20.4167	0	0
1	34779505	34779701	69.5378	70.5686	63.6907	57.0586	32.9592	33.75	10.898	7.10714
1	34798318	34798421	28.6374	29.2504	15.5133	17.0622	16.6019	26.165	1.72816	1.93204
1	34895580	34895774	1.57287	4.23541	0.514778	1.64705	4.89691	5.05155	0	0
1	34970924	34971088	0.620195	0	0	0	3.47561	2.9878	0	0
1	35077785	35078024	4.25573	3.43795	3.34283	2.00541	17.4895	10.251	0	1.66527
1	35190666	35190805	52.6854	53.2017	39.5157	26.4358	20.5036	44.0647	15.3669	17.1799
1	35430249	35430384	1.50684	2.02881	0	2.36687	7.03704	0	0	0
1	35459473	35459538	1.5648	0	0	2.45791	8.76923	18.8462	2.73846	0
1	35528657	35528785	0	0	0	0	13.3594	13.3984	0	0
1	35528906	35529029	0	0	0	0	12.3577	3.98374	0	0
1	35529136	35530574	0.707316	0.95233	0	0.111102	44.2629	36.8011	0	0
1	35530756	35530825	0	0	0	0	5.50725	10.6522	0	0
1	35531042	35531485	0.459196	0.927393	0	0	9.43567	7.18962	0	0
1	35532374	35532515	0	0	0.708277	1.13308	5.39007	3.47518	0	0
1	35579531	35579656	3.25478	2.19112	9.58723	7.66867	13.68	15.68	1.424	0
1	35580915	35581151	5.60278	5.80275	2.11583	2.0309	16.9068	16.6102	0.754237	0
1	35589340	35589446	8.63592	3.8758	0.942142	4.52162	5.37736	6.93396	0	0
1	35595855	35595961	5.75728	3.8758	0.942142	0	7.16981	6.93396	0	0
1	35783637	35783817	1.13013	2.28242	4.43853	4.43789	5.27778	9.52778	0	0
1	35794779	35794940	0.631752	0.85059	1.24058	0.992323	7.08075	1.52174	0	0
1	35977208	35977578	10.4461	11.1036	5.39822	7.34051	14.3784	10.5946	2.88649	0.537838
1	35978401	35978555	1.32094	2.66776	3.89092	4.14971	6.16883	1.59091	0	1.29221
1	36063597	36063756	32.6246	35.3129	26.38	23.1105	44.2138	38.522	21.2704	26.283
1	36064648	36064724	22.7514	36.0382	5.25616	4.20432	12.5	6.44737	2.34211	2.61842
1	36128937	36129137	0.50856	0.684725	3.49534	0.79882	5.7	3.675	0	0
1	36197403	36197652	19.1987	10.4496	9.22466	11.5492	9.91968	7.87149	0.714859	0
1	36198457	36198836	0	0	0.263501	0	3.00792	4.52507	0	0
1	36198948	36199203	5.18532	5.37039	1.56654	1.25305	14.1569	3.84314	1.39608	0
1	36199357	36200060	2.89366	3.11681	0.710292	1.36356	15.4054	13.5917	0.506401	0
1	36200282	36200621	0	0.403968	0.294593	0	3.36283	6.50442	0	0
1	36302266	36302296	10.1712	9.12967	33.289	26.6273	126.667	204.167	5.93333	0
1	36452773	36452840	4.55427	2.04396	1.49055	2.38454	5.67164	7.31343	0	0
1	36512504	36512600	16.952	11.4121	5.20141	3.32842	47.5	45.9375	0	0
1	36793719	36793802	11.029	11.5496	1.20322	0	27.4699	8.85542	0	0
1	36872300	36872351	45.8701	37.5927	13.7072	34.4589	52.1569	43.2353	13.9608	0
1	36872984	36873155	23.7923	22.4237	6.42419	6.54005	17.7778	11.462	2.08187	3.49123
1	36880134	36880317	0	0	0	0.873027	4.15301	0	0	0
1	37055231	37055368	1.48485	1.9992	0	0	1.38686	5.36496	0	0
1	37091737	37091852	20.3424	23.8165	15.6314	13.8925	14.8696	8.52174	3.09565	0
1	37173167	37173395	2.23053	2.40254	0.876026	1.40144	5.83333	3.22368	0	1.74561
1	37248482	37248624	0.716282	1.9288	0.703289	1.1251	12.0423	5.17606	2.50704	0
1	37391405	37391561	9.128	3.51141	4.48121	3.07238	9.74359	3.14103	0	0
1	37481543	37481956	3.69414	1.98952	1.93447	2.32103	22.0823	15.4237	1.72397	0
1	37511395	37511486	2.23543	1.50489	6.58464	3.5113	6.26374	8.07692	1.95604	4.37363
1	37511688	37511808	0.8476	2.28242	3.3289	3.9941	6.33333	2.04167	0	3.31667
1	37682061	37682175	132.047	124.932	49.0575	58.8604	45	23.6404	3.12281	3.49123
1	37685463	37685515	9.78	10.5342	1.92052	0	10.9615	18.8462	3.42308	0
1	37702516	37702680	16.7453	18.3707	3.65367	1.94834	6.95122	5.97561	5.42683	2.42683
1	37940514	37940686	18.3318	10.3505	13.3543	13.9329	14.3605	9.97093	3.10465	2.31395
1	38005810	38005909	6.16436	6.91641	4.03503	1.61378	3.83838	12.3737	0	0
1	38334310	38334504	0.524289	1.4118	1.02956	0.823526	4.89691	1.26289	0	0
1	38335791	38336049	0	0.530795	0.387081	0	1.47287	9.49612	0	0
1	38336241	38336349	0	0	0.924694	0	8.7963	0	0	0
1	38336471	38336669	0	0.691641	1.00876	0.806889	4.79798	3.71212	0	0
1	38336858	38337036	0	0	0.561051	0	1.06742	4.12921	0	0
1	38362838	38363135	1.36986	1.84438	0	0	5.75758	4.12458	0	0
1	38363310	38363664	7.75769	11.9924	6.48853	5.86704	9.66102	5.53672	0	0.562147
1	38364017	38364071	0	0	0	0	7.03704	18.1481	0	0
1	38364246	38364668	4.0974	9.41091	3.31312	3.78588	11.7062	12.1919	0.843602	0
1	38365468	38365671	0.501044	0	0	0	10.2956	12.069	0	0
1	38365880	38365903	13.2668	17.8624	0	0	16.5217	42.6087	0	0
1	38437065	38437325	0	0	0	0.614477	2.92308	2.82692	1.36923	0
1	38441212	38441264	0	2.63356	1.92052	0	14.6154	0	0	0
1	38451191	38451347	0	0	0	0	0	6.28205	0	0
1	38451619	38452920	2.89265	2.63153	2.6099	2.33322	23.8048	19.02	0.273636	0.305919
1	38453466	38453583	0	0	0	0	16.2393	4.18803	0	0
1	38453959	38454089	7.824	5.26712	0.768208	1.22895	4.38462	1.88462	0	0
1	38533778	38534072	0	0	0.339684	0	7.7551	10.8333	0	0.676871
1	38560863	38560933	1.45303	0	0	0	8.14286	3.5	0	0
1	38591233	38591582	27.3952	22.3664	11.1599	10.0711	25.043	21.7622	3.5702	0
1	38669553	38669797	27.0954	30.3075	15.5531	13.0954	17.1311	26.1066	1.45902	0
1	38709748	38709870	37.5167	22.45	25.376	22.2622	15.5738	8.03279	7.29508	0
1	38730820	38731291	0.647847	1.45377	1.27219	0.678403	5.64756	1.04034	0	0
1	38764777	38765038	1.94851	3.67285	0.382632	1.22425	11.6475	0.938697	0	0
1	38765489	38765779	0.701462	0.944448	0.344369	1.10182	9.82759	0.844828	0	0
1	38768344	38768620	5.1593	1.48853	0.361837	0.578855	5.50725	4.43841	0	0
1	38772072	38772310	0.854723	0.575399	1.67844	0.671277	8.78151	6.17647	0	0
1	38778810	38778939	0	0	1.54833	1.23848	2.94574	11.3953	0	0
1	38787369	38787459	2.26027	6.08644	1.10963	0	0	10.8889	0	0
1	38927435	38927488	47.9774	54.2612	3.76857	6.02883	21.5094	55.4717	3.35849	0
1	39123746	39123848	2.99153	2.6852	0.979088	0	7.45098	4.80392	0	1.95098
1	39153159	39153259	2.03424	0	0	0	11.4	0	3.56	0
1	39193630	39193819	0	0.724577	0.528397	0	4.02116	5.18519	0	0
1	39208936	39209073	0.742423	0	0	1.16616	2.77372	3.57664	0	0
1	39330133	39330212	39.9123	52.0044	12.6414	18.201	28.8608	34.1139	2.25316	7.55696
1	39445657	39445785	1.58925	4.27953	0.780211	2.49631	4.45312	5.74219	0	0
1	39465234	39465378	2.82533	2.85302	0.693521	0	3.95833	5.10417	0	0
1	39546258	39546341	1.22545	3.29988	3.60965	1.92487	6.86747	8.85542	0	2.39759
1	39645658	39645765	4.7529	1.27986	0	0	5.3271	2.28972	0	0
1	39709017	39709164	0	0	2.0381	0	2.58503	8.33333	1.21088	0
1	39710113	39710265	7.36074	7.20763	5.25616	1.05108	11.25	9.67105	4.68421	0
1	39744685	39744747	0	2.20879	6.44303	0	6.12903	7.90323	0	0
1	39761047	39761115	2.99153	2.0139	2.93726	2.34947	13.9706	10.8088	0	2.92647
1	39838241	39838514	2.608	1.00326	0.365813	1.17043	0.695971	3.58974	0	0
1	39873053	39873090	156.691	103.634	35.0884	38.8615	46.2162	19.8649	0	5.37838
1	39874780	39874847	9.10854	26.5714	11.9244	14.3072	22.6866	18.2836	0	0
1	39902853	39902985	1.54109	1.03746	0	1.21033	7.19697	9.2803	0	0
1	39957817	39957974	5.18278	4.36131	3.81657	1.01761	8.47134	4.68153	0	0
1	39988847	39989150	3.02115	3.16375	1.97756	0	7.52475	8.08581	0.587459	0
1	39990494	39990765	3.37789	3.03199	4.42215	4.71628	9.8155	2.71218	0	1.46863
1	40048204	40048390	4.92155	5.89011	0.536919	0	4.08602	2.63441	0	0
1	40049192	40049407	3.31155	3.18477	0.464498	2.22927	0.883721	3.4186	0.827907	0
1	40159694	40159755	5.00223	4.49	0	0	15.5738	8.03279	0	0
1	40261460	40261580	3.3904	0	0	0	3.16667	4.08333	0	0
1	40319082	40319243	5.68576	8.5059	5.58263	3.96929	10.6211	25.8696	3.31677	4.9441
1	40369868	40369981	18.9022	10.9071	2.65134	5.65536	23.5398	26.0177	0	0
1	40374072	40374268	1.55682	1.3974	1.01905	2.44537	2.90816	2.5	0	2.03061
1	40378249	40378364	7.07562	7.14496	3.47363	0	23.1304	10.6522	1.54783	0
1	40396723	40396750	0	0	7.39756	11.8344	14.0741	36.2963	0	0
1	40429310	40429390	2.5428	1.71181	0	0	4.75	12.25	0	0
1	40437182	40437381	0	1.37633	1.00369	0	4.77387	1.23116	0	0
1	40437489	40437675	1.64052	2.20879	0.536919	0.858946	5.10753	1.3172	0	0
1	40440950	40441037	5.84552	11.0186	4.59159	1.83637	8.73563	11.2644	0	0
1	40530846	40531232	2.89853	3.19302	3.62212	6.62234	6.89119	4.44301	0	0
1	40546026	40546170	0.706333	0	0	0	2.63889	3.40278	0	0
1	40689512	40689545	15.4109	12.4495	18.1576	19.3653	23.0303	14.8485	10.7879	0
1	40698645	40698932	1.06319	0.954321	0.347969	1.11334	2.64808	5.97561	0.620209	0.69338
1	40735043	40735195	8.02989	2.70286	2.62808	3.15324	7.5	6.44737	0	0
1	40879550	40879621	35.8141	44.3625	15.4724	15.7514	13.3803	24.1549	5.01408	2.80282
1	40898172	40898207	2.90606	3.91271	0	0	16.2857	7	0	0
1	40953014	40953106	17.689	11.9083	4.34204	12.156	10.3261	10.6522	0	4.32609
1	41030817	41030942	13.8328	13.1467	4.79362	7.66867	6.08	19.6	2.848	0
1	41041228	41041384	0.652	0.877853	1.28035	1.02413	6.08974	1.57051	0	0
1	41144481	41144632	1.34718	2.72076	0.661371	0	3.77483	1.62252	0	0
1	41320869	41321115	2.06732	1.11337	2.84174	3.24724	16.2195	4.97967	0	0
1	41321915	41322061	2.08997	5.62788	2.05206	2.18855	26.0274	13.4247	1.21918	0
1	41322218	41323471	0.974097	1.42082	1.03613	1.27505	11.8276	10.9497	0.426177	0
1	41325003	41325216	0.477521	0	0.937718	0	5.35211	1.15023	0	0
1	41326324	41326514	2.14131	2.16229	2.10246	1.68173	6	5.15789	0	0
1	41332316	41332468	0	0	1.97106	3.15324	3.75	4.83553	0	0
1	41338398	41338448	28.4794	10.9556	7.98936	3.19528	22.8	29.4	0	0
1	41434859	41435062	0.501044	0.674606	0	0.787015	10.2956	6.03448	0	0
1	41435209	41435395	0	0	0	0	7.15054	0	0	0
1	41466766	41467031	0	0	0.376857	0.602883	3.58491	5.54717	0	0
1	41502884	41503061	2.29858	3.8685	2.25688	1.80524	5.36723	6.9209	0	0
1	41511843	41511944	0	0	0.988782	0	5.64356	4.85149	0	0
1	41561482	41561605	0.826927	1.11337	0.811927	3.89668	7.72358	5.97561	0	0
1	41605695	41605752	12.4909	16.8178	10.5123	16.8173	16.6667	30.0877	0	0
1	41903312	41903405	1.09368	2.94505	0	1.71789	6.12903	2.63441	0	0
1	41973248	41973447	2.04446	1.37633	0.501844	1.60567	2.86432	2.46231	0	0
1	41980336	41980519	14.4509	16.4633	1.63716	4.36514	11.4208	8.03279	1.94536	0
1	41992254	41992443	5.38159	6.52119	3.69878	3.38125	16.0847	16.8519	3.7672	7.37037
1	41992971	41993298	4.97673	4.60671	4.58106	3.42002	10.4587	11.2385	0	0.608563
1	41993554	41993759	3.96925	3.34012	2.92294	3.89668	18.5366	11.9512	0.868293	0.970732
1	41996287	41996371	31.4823	39.1271	23.7779	30.4312	95	70	10.5952	2.36905
1	42010979	42011162	4.44643	8.98	2.18289	1.74605	3.11475	1.3388	0.972678	1.08743
1	42041558	42041811	2.01012	1.62385	0.394731	0	5.25692	1.93676	0	0
1	42046091	42046212	5.04357	2.26355	0	0	7.85124	10.124	1.47107	0
1	42070615	42070718	36.5373	33.2391	11.635	17.0622	31.3592	38.0583	5.18447	1.93204
1	42083984	42084043	17.2393	16.2477	6.77064	10.8315	9.66102	20.7627	3.01695	0
1	42096391	42096565	2.92276	5.50928	1.72184	2.75455	6.55172	5.63218	3.06897	0
1	42109098	42109282	2.76391	0.744266	2.17102	0.868283	12.3913	3.99457	0	0
1	42208738	42208825	2.33821	0	0	0	6.55172	5.63218	2.04598	0
1	42215201	42215324	7.44234	4.4535	1.62385	0	4.63415	5.97561	0	0
1	42229102	42229259	13.6048	11.3394	2.54438	6.10563	6.05096	9.36306	1.13376	0
1	42294248	42294343	14.9891	14.4153	2.10246	5.04518	20	12.8947	0	2.09474
1	42411171	42411274	35.5498	26.5913	18.4221	17.0622	25.8252	14.2718	5.18447	1.93204
1	42455560	42455671	0.916324	3.70122	6.29792	5.75726	15.4054	4.41441	0	0
1	42467989	42468068	42.4873	39.8701	22.7545	22.2456	33.6709	9.3038	4.50633	0
1	42468886	42469011	19.5287	31.7712	8.7883	15.3373	44.08	21.56	4.272	0
1	42531053	42531350	11.9863	6.91641	10.0876	5.37926	42.862	42.8956	0.599327	1.34007
1	42569811	42570040	3.99741	1.19603	1.7444	1.39532	3.31878	9.62882	1.55459	0
1	42744081	42744274	3.68904	2.83824	2.58723	1.65559	8.8601	3.80829	0	0
1	42825316	42825364	29.666	22.8242	10.4028	6.65683	39.5833	20.4167	11.125	8.29167
1	42857950	42858342	8.30302	6.98699	6.62383	5.2983	5.33163	1.875	0	0
1	42899775	42899807	9.5355	8.55906	9.36253	14.9779	47.5	15.3125	0	0
1	43062102	43062164	6.56206	8.83516	0	0	9.19355	11.8548	0	0
1	43174460	43174506	0	2.97707	2.17102	0	53.6957	37.2826	0	0
1	43194447	43194512	1.5648	0	0	0	11.6923	3.76923	0	0
1	43225888	43226129	5.0645	1.13647	1.24316	0	3.15353	1.0166	0.738589	0.825726
2	22818	23292	6.22289	5.77827	1.68552	2.02233	2.80591	7.75316	0	0.419831
2	66578	66762	1.65835	1.48853	5.97031	0	14.4565	5.32609	0	1.08152
2	67409	67579	0.598306	0	0.587453	0.939788	5.58824	4.32353	0	0
2	72747	72875	4.76775	6.4193	0	1.24816	2.96875	9.57031	0	0
2	117632	117803	16.0598	16.017	5.84018	8.40863	13.3333	12.8947	6.24561	0
2	225398	225526	0	0	0	0	2.96875	3.82812	0	0
2	246722	246770	12.714	5.70604	8.32225	6.65683	7.91667	20.4167	0	0
2	426197	426310	3.60042	0	0	0	3.36283	8.67257	0	0
2	533762	534030	1.51809	2.04396	1.49055	0	4.96269	2.74254	0.664179	2.22761
2	634806	634886	5.0856	3.42363	0	5.99115	11.875	9.1875	0	2.4875
2	698383	698546	9.36	12.6023	2.45072	3.92059	13.9877	4.5092	2.18405	0
2	807618	807752	18.9761	21.4615	26.8299	27.4222	76.5672	87.7612	30.5522	56.4328
2	815836	815861	97.6435	32.8668	147.803	134.202	372.4	362.6	49.84	31.84
2	815992	816201	14.5998	13.76	20.5468	16.0528	53.6364	53.9234	11.0718	4.76077
2	855518	855547	0	0	0	0	26.2069	8.44828	0	0
2	1025431	1025606	0.581211	2.34763	0	0.912937	3.25714	5.6	0	1.13714
2	1027850	1027998	23.3663	25.9085	8.7721	6.47692	42.3649	8.27703	1.2027	2.68919
2	1029655	1029721	16.952	16.5994	7.56568	9.68267	34.5455	29.697	13.4848	0
2	1112874	1112944	4.35909	0	2.85334	2.28234	13.5714	24.5	2.54286	2.84286
2	1116704	1116851	1.38384	2.7948	0	2.17366	6.46259	6.66667	0	0
2	1178067	1178118	15.9548	18.7964	1.95818	3.13263	14.902	0	3.4902	0
2	1294786	1295319	3.62576	3.59705	1.12421	2.09821	21.0319	22.0638	0.667917	0
2	1296044	1296440	5.65067	6.91641	6.30473	5.24478	21.5909	25.9848	0	1.50758
2	1296548	1296783	10.3876	6.99294	3.82469	2.03954	24.2553	34.4043	4.54468	0
2	1300153	1300297	0	0	0	0	2.63889	6.80556	0	0
2	1300503	1300565	100.071	88.3516	51.5443	43.8063	82.7419	47.4194	11.4839	0
2	1367226	1367271	13.5616	3.04322	8.87707	7.10062	12.6667	16.3333	0	0
2	1423029	1423154	11.3917	14.2423	5.59255	1.27811	12.16	5.88	0	0
2	1443162	1443293	3.10571	5.22691	0.762344	1.21957	5.80153	1.87023	0	0
2	1512545	1512619	12.3704	9.25304	2.69911	6.47692	10.2703	16.5541	2.40541	0
2	1519059	1519333	2.22727	3.49859	1.09343	0.58308	4.16058	0.894161	0	0.726277
2	1577320	1577511	0	0	1.04573	0.836461	0.994764	5.13089	0	1.04188
2	1601898	1602001	2.96249	0	0	1.55111	1.84466	9.51456	1.72816	0
2	1698598	1698641	18.9232	9.5543	2.32249	7.43088	22.093	28.4884	0	0
2	1704431	1704663	1.75366	4.72224	2.15231	0	3.27586	4.22414	0	0.857759
2	1733317	1733402	10.7695	4.83335	3.52472	3.75915	6.70588	2.88235	0	9.36471
2	1782346	1782566	0.462327	1.24495	0.453941	1.4524	1.72727	2.22727	0	0
2	1831367	1831418	27.9209	10.7408	1.95818	0	29.8039	33.6275	0	0
2	1912657	1912796	4.39045	1.97043	5.74774	0	1.36691	7.05036	0	1.43165
2	1975039	1975101	16.4052	11.044	0	5.15368	9.19355	19.7581	2.87097	0
2	1976254	1976327	1.39332	0	0	2.18855	15.6164	13.4247	0	0
2	1976681	1976891	4.35909	2.60848	1.90223	4.56469	5.42857	3.5	3.39048	0
2	1977930	1978328	11.5001	12.387	3.76383	5.61984	6.20603	6.15578	1.34171	0
2	2029707	2029790	44.116	51.1481	34.8933	42.3471	45.7831	61.988	6.43373	4.79518
2	2044989	2045064	6.7808	10.9556	9.32092	4.26037	10.1333	3.26667	0	0
2	2063552	2063707	32.8103	25.622	23.8392	11.3381	9.80645	3.16129	3.44516	1.28387
2	2068334	2068810	0	0	0.209805	0	3.59244	3.08824	0	0
2	2069117	2070460	1.5147	2.3453	0.966695	1.30857	8.48846	5.10797	0.397617	0
2	2071225	2071265	0	0	2.49667	0	4.75	18.375	0	0
2	2080486	2080524	0	0	2.62808	0	15	6.44737	0	0
2	2124693	2124806	8.10096	6.05951	0	1.41384	5.04425	6.50442	0	0
2	2144911	2144960	0	5.58959	4.0762	6.52098	15.5102	10	0	0
2	2228377	2228503	2.42171	2.17373	1.58519	1.26797	4.52381	3.88889	0	0
2	2287542	2287699	16.844	18.3175	10.8136	12.2113	35.0955	24.9682	3.40127	1.26752
2	2347521	2347711	12.8478	6.48687	3.15369	1.68173	13	20.6316	0	1.04737
2	2355106	2355261	0.656206	3.53406	3.86582	1.03074	7.35484	1.58065	0	1.28387
2	2417910	2418157	15.2362	19.4052	10.108	5.82136	14.6154	12.8947	1.4413	0
2	2682397	2682569	2.95674	0.796192	3.48373	2.78658	13.2558	24.2151	0	0
2	2837218	2837406	0.541021	1.45686	0	0	4.04255	6.51596	0	1.05851
2	3088535	3088670	3.76711	0	0	0	12.6667	5.44444	0	1.47407
2	3137809	3138095	1.42255	0.957657	4.19022	3.35169	2.65734	2.56993	0	0
2	3176344	3176403	41.3744	34.8165	10.156	27.0786	12.8814	41.5254	3.01695	0
2	3235427	3235515	9.24655	15.5619	13.6182	9.0775	10.7955	5.56818	2.02273	0
2	3324038	3324180	11.4605	15.4304	9.84604	11.251	6.69014	6.90141	1.25352	2.80282
2	3324588	3324857	3.78112	7.63634	1.85626	1.18784	10.5948	6.37546	0	0
2	3435005	3435369	27.384	28.5929	24.9668	20.19	95.522	96.9231	26.8956	17.4945
2	3435814	3436076	45.421	32.9295	23.2515	23.7817	48.5878	47.6908	8.15267	4.55725
2	3436255	3436399	4.238	5.70604	7.62873	8.87578	67.2917	54.4444	7.41667	4.14583
2	3437672	3437811	35.1236	36.453	27.3018	37.9296	120.288	102.23	28.1727	38.6547
2	3438094	3438386	10.7982	9.84878	14.0224	6.56564	45.5479	45.3082	7.31507	9.5411
2	3499057	3499106	18.6818	2.7948	28.5334	3.26049	7.7551	35	14.5306	4.06122
2	3502162	3502355	1.58102	1.41912	2.58723	3.31117	3.93782	3.80829	0	0
2	3521939	3521985	0	8.9312	0	0	8.26087	10.6522	0	0
2	3537494	3537629	24.1095	34.4899	19.9734	13.0178	4.22222	5.44444	0	0
2	3567352	3567495	24.8945	23.9414	11.8723	15.6412	23.9161	37.6923	6.22378	4.17483
2	3574635	3574715	7.6284	6.84725	0	0	19	0	0	0
2	3582108	3582165	42.8261	38.4407	14.0164	19.6201	16.6667	8.59649	0	0
2	3583425	3583599	2.92276	0	1.1479	1.83637	0	7.04023	0	0
2	3591367	3591461	6.49226	8.74117	6.37449	1.69962	10.1064	15.6383	0	0
2	3594054	3594123	13.2668	5.95413	4.34204	2.31542	5.50725	14.2029	0	0
2	3600431	3600466	69.7454	58.6907	14.2667	13.6941	59.7143	63	0	17.0571
2	3639053	3639169	8.76828	4.72224	8.60922	8.26366	14.7414	4.22414	0	1.71552
2	3669441	3669649	3.912	3.95034	2.40065	0	4.56731	4.71154	0	0.956731
2	3700013	3700117	9.78	23.702	2.88078	3.07238	23.75	11.7788	0	0
2	3700223	3700465	0.840595	1.13178	0.412674	0.660182	3.92562	6.07438	0	0
2	3700575	3701269	1.17247	0.986635	0.863403	0.92083	10.4035	8.1196	0	0
2	3701433	3702099	2.13809	1.64498	0.899703	0.719658	7.98799	7.72523	0	0
2	3702586	3702688	0	1.3426	0	0	11.1765	0	0	0
2	3755630	3755701	97.4143	108.013	32.3513	33.753	26.7606	13.8028	0	0
2	3878781	3879019	63.2495	70.7741	26.855	24.166	45.5042	38.0882	3.7395	0.836134
2	3983522	3983818	0.343622	1.85061	0.337389	0.539743	0.641892	3.31081	0	0
2	3983943	3984145	1.00705	0.677946	0	0	1.88119	3.63861	0	0
2	4053372	4053529	5.83062	1.74452	3.18048	1.01761	13.3121	9.36306	1.13376	0
2	4119792	4119860	2.99153	2.0139	2.93726	4.69894	16.7647	14.4118	0	11.7059
2	4140815	4141113	12.2874	15.6246	4.02149	2.14448	8.92617	9.86577	0.597315	2.00336
2	4154961	4155310	6.12021	8.63264	2.28921	0	9.25501	4.21203	0.510029	0
2	4211100	4211251	13.4718	19.9523	9.25919	8.46432	18.8742	24.3377	1.17881	0
2	4395250	4395370	5.9332	3.42363	0.832225	1.33137	4.75	8.16667	0	0
2	4399231	4399364	0.764752	2.05932	0	0	35.7143	33.1579	0	0
2	4416480	4416573	30.623	23.5604	17.1814	15.461	16.3441	18.4409	0	6.41935
2	4416704	4416766	13.1241	19.8791	9.66455	2.57684	6.12903	19.7581	2.87097	0
2	4458802	4459061	8.24692	6.34494	1.54235	1.85055	6.60232	15.1351	0	0
2	4556112	4556329	30.9354	34.7096	10.585	11.7798	17.5115	18.0645	5.74194	6.41935
2	4667387	4667638	0	0	0	0	8.32669	18.5458	0	0
2	4778269	4778411	2.86513	2.8932	1.40658	0	9.3662	5.17606	2.50704	0
2	4786423	4786660	0	1.73348	0.842759	0	2.40506	6.20253	0	0
2	4786778	4787004	0	0.605951	0.441889	0	1.68142	4.33628	0	0
2	4812678	4812905	2.24035	1.80985	4.83937	0.703806	20.9251	22.6652	3.9207	1.7533
2	4814838	4815016	0.571416	3.07742	0	0.897551	9.60674	9.63483	1	2.23596
2	4883833	4884059	0	1.81785	0.441889	0	1.68142	2.16814	0	0
2	4907288	4907581	3.4714	4.2065	0.681686	0.54527	29.1809	32.6109	0	0
2	4948613	4948667	15.0684	7.60806	5.54817	5.91719	14.0741	22.6852	3.2963	0
2	5032717	5032821	9.78	6.58389	5.76156	4.60858	9.13462	7.06731	1.71154	1.91346
2	5159775	5159954	0	0	0.557916	0.892536	3.18436	1.36872	0	0
2	5265914	5266129	17.5039	25.4781	15.3284	10.4032	10.6047	12.5349	0	1.85116
2	5349408	5349565	2.59139	2.61678	1.27219	1.01761	6.05096	10.9236	0	1.26752
2	5382477	5382602	21.1561	17.529	11.1851	12.7811	22.8	13.72	4.272	4.776
2	5426998	5427190	1.0595	2.85302	0	0	5.9375	1.27604	0	0
2	5560568	5560764	20.7576	11.8779	7.13336	8.96635	12.602	12.5	0	0
2	5565211	5565258	4.32817	2.91372	4.24966	0	12.1277	5.21277	3.78723	0
2	5582813	5582946	0	3.08898	3.00352	3.6037	2.85714	9.21053	0	2.99248
2	5683898	5684045	0.691918	1.8632	0	0	5.17007	3.33333	1.21088	0
2	5703124	5703531	1.24953	1.00942	0.490747	0.392541	3.26781	2.40786	0	0
2	5739737	5739855	3.44786	5.80275	0.846331	4.0618	8.05085	8.30508	0	1.68644
2	5753750	5753901	7.40948	9.06921	3.30685	1.05804	13.8411	1.62252	0	0
2	5765331	5765563	0.876828	1.77084	0.860922	0	1.63793	6.33621	0	0
2	5861479	5861630	9.43025	7.25536	3.30685	8.46432	5.03311	8.11258	2.35762	0
2	5888225	5888555	4.00684	2.90489	2.11839	1.93653	2.87879	5.19697	0	0.60303
2	5889067	5889367	17.9691	20.5418	18.9747	17.574	27.2333	25.3167	1.18667	1.32667
2	5895690	5896011	0.63372	0.85324	2.4889	0	4.1433	4.57944	0	0.619938
2	5899272	5899368	5.2975	7.13255	5.20141	1.66421	9.89583	10.2083	0	0
2	5900392	5900464	19.7773	19.0201	26.3538	31.0652	21.1111	13.6111	0	0
2	5900751	5901084	0.610883	1.64498	2.09931	1.91909	4.56456	1.47147	0	0
2	5901323	5901779	3.79189	5.10541	7.22722	7.00719	5.83333	9.67105	0.390351	0
2	5901928	5902480	5.52783	4.71369	6.33215	3.1837	6.88406	8.43297	0.967391	0.721014
2	5945425	5945538	0	0	0	0	6.72566	6.50442	0	0
2	5947941	5947971	0	4.56483	0	0	12.6667	24.5	0	0
2	6019015	6019147	14.6404	29.0489	10.592	10.893	15.8333	18.5606	10.7879	4.52273
2	6050963	6050986	0	0	0	0	41.3043	31.9565	0	0
2	6142196	6142293	39.8459	35.2951	12.3547	13.1764	19.5876	7.57732	3.6701	2.05155
2	6181631	6181736	0	0	0	0	3.61905	4.66667	0	0
2	6236872	6236973	7.04935	2.71178	3.95513	0	9.40594	9.70297	3.52475	0
2	6237105	6237156	1.99435	0	0	0	7.45098	9.60784	0	0
2	6237332	6237436	7.824	0	9.6026	9.21715	29.2308	11.7788	0	1.91346
2	6299369	6299739	33.8124	38.1225	42.376	35.4072	139.162	105.284	31.7514	11.2946
2	6301367	6301436	22.1113	21.8318	20.2629	23.1542	99.1304	74.5652	23.2174	8.65217
2	6302507	6302654	29.0606	24.2216	21.7398	30.4312	108.571	106.667	27.8503	31.1361
2	6406474	6406686	13.4337	11.6274	3.2975	2.26081	25.0943	28.8915	7.5566	2.81604
2	6413558	6413842	5.73025	3.85761	7.03289	7.87569	17.3944	29.331	5.01408	4.90493
2	6414145	6414400	17.9492	20.9445	11.7491	15.6631	34.2745	27.8627	6.28235	8.58431
2	6417932	6418202	12.0548	7.10085	6.28792	7.10062	11.2593	10.8889	0.659259	0
2	6455404	6455725	3.48546	2.1331	4.35557	4.47936	17.757	14.5016	1.10903	2.47975
2	6520804	6520927	0.826927	1.11337	0.811927	1.29889	4.63415	7.96748	1.44715	0
2	6544890	6544969	1.28749	5.20044	10.1131	2.02233	40.8861	24.8101	2.25316	0
2	6552688	6552791	7.89996	5.31825	10.6654	4.65332	33.2039	26.165	0	0
2	6555779	6555884	4.84343	2.60848	3.80446	6.08625	1.80952	11.6667	0	0
2	6615500	6615638	0	0.992355	2.17102	3.47313	6.88406	1.77536	0	1.44203
2	6661393	6661665	4.11335	3.02085	1.83579	2.93684	9.08088	7.20588	0	0
2	6714158	6714278	27.9708	22.8242	9.9867	11.9823	26.9167	24.5	0	3.31667
2	6751936	6752244	1.65117	0.444627	0	0	3.08442	1.59091	0.577922	0
2	6759313	6759632	0.318846	0	0.313063	1.00166	6.55172	1.53605	0	0
2	6759826	6759959	1.5295	1.02966	0.75088	0	11.4286	3.68421	0	0
2	6760061	6760459	0.255558	0.344083	0.752766	0.802834	20.0503	18.4673	0	1
2	6762205	6762673	1.73867	0.585235	1.28035	0.341376	16.2393	16.2286	0	0
2	6764719	6764861	0.716282	0	0.703289	0	12.0423	10.3521	0	0
2	6768504	6768587	0	0	2.40643	1.92487	2.28916	8.85542	0	0
2	6952567	6952614	2.16409	2.91372	0	0	12.1277	10.4255	0	0
2	6953875	6953910	20.3424	15.6509	5.70669	0	5.42857	21	10.1714	0
2	6975665	6975765	2.03424	0	0.99867	4.79292	13.3	0	0	0
2	7012111	7012333	33.904	30.2266	12.146	9.35555	29.0991	30.9009	7.21622	8.96396
2	7070927	7071013	3.54809	6.36953	0	1.85772	4.4186	11.3953	0	4.62791
2	7073341	7073398	12.4909	0	3.50411	5.60575	10	4.29825	0	0
2	7150882	7151020	19.1631	11.9083	6.51307	6.94626	12.3913	8.87681	2.57971	5.76812
2	7327947	7328092	3.50731	1.8889	2.06621	1.10182	10.4828	6.75862	0	0
2	7402639	7402853	9.50579	14.0785	5.13335	5.22593	21.3084	19.4626	3.3271	2.78972
2	7480313	7480467	3.96281	3.55701	2.59395	5.18714	32.0779	42.9545	3.46753	0
2	7483081	7483331	2.44109	3.28668	0.399468	1.27811	5.32	1.96	0	0
2	7524025	7524050	85.4381	93.1226	39.9468	25.5622	15.2	68.6	0	7.96
2	7557689	7557727	5.35326	18.0191	0	0	25	12.8947	0	0
2	7558964	7559085	10.0871	9.05421	3.30139	2.64073	21.9835	40.4959	2.94215	1.64463
2	7605019	7605532	1.78442	2.66949	2.33607	2.18002	12.5926	16.2378	0.346979	0.387914
2	7609892	7609978	4.73079	3.18477	3.48373	1.85772	17.6744	42.7326	0	0
2	7610387	7611299	2.78816	1.65175	0.547516	1.57662	5.41667	4.29825	0.195175	0.218202
2	7642383	7642666	0.359406	1.45171	0	0	2.68551	0.865724	0	0
2	7665692	7665841	2.73052	1.83819	1.3405	0	5.10067	0	0	0
2	7725237	7725398	9.47627	1.70118	0	0	9.44099	10.6522	1.10559	0
2	7742064	7742109	24.8629	9.12967	22.1927	14.2012	16.8889	16.3333	0	0
2	7763475	7763794	1.91308	1.28788	0.313063	0	1.19122	3.84013	0	0
2	7768600	7768769	10.2314	3.2413	1.18186	0.945349	5.6213	4.34911	0	0
2	7836928	7837122	3.14573	2.11771	3.08867	2.47058	5.87629	2.52577	0	0
2	8021679	8021869	2.14131	0.720763	1.57685	0.840863	2	2.57895	0	0
2	8032280	8032409	5.51926	5.30795	3.09665	3.71544	7.36434	17.093	0	3.08527
2	8065688	8065739	5.98306	2.6852	0	0	11.1765	9.60784	0	0
2	8100432	8100527	3.21196	2.88305	1.05123	0	28	5.15789	1.87368	0
2	8114483	8114609	0	0	2.37779	1.26797	7.53968	1.94444	1.4127	0
2	8120324	8120523	21.4669	24.0858	6.02213	11.2397	21.005	22.1608	3.57789	2
2	8132382	8132730	5.26097	7.47688	3.15672	4.59092	6.55172	9.1523	2.55747	0.571839
2	8150264	8150320	27.2443	17.1181	10.7	11.4117	27.1429	35	3.17857	0
2	8175724	8175946	3.20714	4.31809	3.59881	2.15897	5.99099	5.51802	2.40541	0
2	8189778	8190036	24.0482	21.7626	13.1608	14.2425	23.5659	21.8411	4.13953	0
2	8255588	8255874	13.5142	17.7167	19.9036	20.1102	12.6224	6.85315	14.9371	15.3077
2	8337391	8337678	1.77199	1.90864	2.78375	1.11334	0.662021	4.26829	0	0
2	8410322	8410347	16.2739	5.4778	3.99468	12.7811	22.8	58.8	0	0
2	8431461	8431637	39.2978	35.7924	19.8599	14.524	30.2273	19.4886	3.03409	3.39205
2	8468462	8468536	126.453	127.692	41.8362	30.2256	123.243	56.2838	4.81081	18.8243
2	8560300	8560462	1.2557	0.84534	0	0	3.51852	3.02469	0	0
2	8592950	8593083	3.05901	3.08898	0	2.40247	2.85714	12.8947	1.33835	0
2	8641632	8641744	7.26514	13.45	5.35002	2.85293	6.78571	19.6875	0	3.55357
2	8735695	8735899	1.49576	2.0139	0.489544	0.783157	4.65686	2.40196	0	0
2	8757684	8758046	0.280972	0.756602	0.827627	0.441337	2.62431	2.70718	0	0
2	8758452	8758614	0.627852	0.84534	0	0	5.8642	1.51235	1.09877	0
2	8895221	8895370	4.77842	7.35275	4.69174	1.07224	19.1275	16.443	1.19463	0
2	8895611	8895842	0	1.18567	0	0	0.822511	3.18182	0	0
2	8999756	8999791	2.90606	3.91271	5.70669	0	32.5714	7	0	0
2	9000156	9000250	0	0	0	0	6.06383	5.21277	1.89362	0
2	9027794	9027837	7.09619	9.5543	0	0	22.093	22.7907	4.13953	0
2	9115335	9115432	3.14573	0	3.08867	0	5.87629	20.2062	0	0
2	9231730	9231904	1.1691	0	0.573948	0	3.27586	5.63218	0	0
2	9283228	9283414	13.1241	12.5165	3.75844	6.01262	27.5806	13.172	5.74194	1.06989
2	9348637	9348660	13.2668	5.95413	8.68409	13.8925	24.7826	21.3043	0	0
2	9382780	9382917	6.68181	6.99719	2.91582	0	38.8321	37.5547	0	0
2	9440168	9440317	56.6584	60.6602	26.1397	22.5171	39.5302	29.5973	3.58389	1.33557
2	9501827	9501948	1.68119	0	0	1.32036	4.71074	4.04959	0	0
2	9541638	9541783	0	1.8889	1.37748	0	1.31034	6.75862	0	0
2	9598018	9598080	6.56206	0	0	0	193.065	154.113	381.839	125.177
2	9628570	9628681	2.74897	0	0	0	3.42342	6.62162	0	0
2	9803565	9803722	0.647847	0	1.27219	0	4.84076	4.68153	0	2.53503
2	9844642	9844836	0	0.705902	0	0	3.91753	3.78866	0	0
2	9846032	9846095	0	0	0	0	9.04762	3.88889	0	0
2	9846202	9846512	0.656206	0	0.322152	1.03074	5.51613	6.32258	0	0.641935
2	9846634	9846924	1.40292	1.41667	0.688738	0.55091	5.24138	3.37931	0	0
2	9847045	9847240	0	0	0	0	3.89744	3.76923	0	0
2	9855059	9855149	1.13013	3.04322	0	0	14.7778	0	0	2.21111
2	9859537	9859560	17.689	11.9083	0	0	33.0435	31.9565	0	0
2	9860794	9861074	0.363257	0	0	0	2.71429	0.875	0	0
2	9861714	9861904	31.0489	29.5513	24.1783	20.1807	9	3.86842	0	2.09474
2	9876199	9876230	0	0	9.66455	10.3074	24.5161	110.645	0	6.41935
2	9894390	9894559	1.80554	1.62065	0.590929	0.945349	3.37278	1.4497	0	0
2	9894957	9895231	1.48485	0	1.45791	1.74924	4.16058	6.25912	0	0
2	9895901	9896054	0.664784	0	2.6109	1.04421	3.72549	4.80392	0	0
2	9901505	9901853	1.1691	3.14816	2.29579	1.37728	3.27586	7.74425	0	0.571839
2	9939725	9939936	2.41024	0.649028	0.946607	1.51435	3.6019	2.32227	0	0
2	9944948	9945138	0	0.720763	0	0	3	2.57895	0	0
2	9945265	9945446	2.24778	0	0.551751	1.76535	2.09945	5.41436	0	0
2	9955498	9955561	0	0	0	0	6.03175	11.6667	0	0
2	9955888	9955941	61.411	62.0128	15.0743	24.1153	43.0189	78.5849	16.7925	0
2	9992321	9992415	1.08204	0	1.06241	0	8.08511	5.21277	0	0
2	10021093	10021167	20.6173	3.70122	5.39822	12.9538	84.7297	49.6622	19.2432	2.68919
2	10040455	10040509	0	0	0	0	17.5926	9.07407	0	0
2	10082874	10083074	5.0856	3.42362	0.499335	1.59764	2.85	2.45	0	0
2	10092615	10092707	0	0	0	0	8.26087	5.32609	0	0
2	10098139	10098316	9.76895	10.8318	6.20642	6.31835	30.0565	22.1469	4.0226	7.87006
2	10137411	10137678	3.42849	0.512903	0.374034	0	5.69288	3.67041	0.666667	0.745318
2	10230592	10230658	64.7258	66.3976	66.578	60.5167	92.1212	55.6818	16.1818	15.0758
2	10231796	10231935	37.3188	33.4973	35.9234	51.7222	128.489	128.669	25.6115	40.0863
2	10232075	10232565	36.3257	45.2757	32.6096	34.5612	130.286	114	29.0612	17.4633
2	10233497	10233852	60.1677	49.3774	37.415	31.5028	106.507	88.338	23.5662	10.0901
2	10369629	10369754	82.1833	81.0714	23.1691	19.1717	104.88	66.64	5.696	19.104
2	10397365	10397439	1.37449	0	1.34955	0	7.7027	13.2432	0	0
2	10515967	10516941	0	0	0	0	7.80287	6.03696	0	0
2	10532156	10532376	7.85956	11.8271	9.53276	11.6192	44.0455	34.5227	6.47273	0.904545
2	10543991	10544024	0	0	6.05255	14.524	63.3333	51.9697	0	0
2	10646613	10646679	47.7738	64.3227	19.6708	26.6273	37.4242	22.2727	2.69697	3.01515
2	10698349	10698600	2.02614	2.18239	1.59151	0.63651	5.2988	0	0.709163	0.792829
2	10721387	10721553	0	0	0	0.962434	1.14458	5.90361	0	0
2	10737918	10738212	1.38384	0.465799	0	1.08683	4.52381	4.16667	0	0
2	10738331	10738665	6.09054	4.51016	4.18604	4.78335	28.4431	22.7395	0.532934	0
2	10751280	10751449	0.601846	0.810325	0.590929	0	4.49704	1.4497	0	0
2	10751803	10751986	2.22321	2.245	0.545721	0.873027	10.3825	0	0	0
2	10776100	10776270	1.79492	2.41668	0	2.81936	6.70588	2.88235	0	0
2	10821684	10822072	1.31072	1.4118	1.54434	2.05881	4.89691	3.78866	0.458763	0
2	10842396	10842810	1.47409	2.3155	1.68857	0.771807	4.13043	5.32609	0	0.480676
2	10851667	10851750	7.35267	11.5496	13.2354	17.3238	20.6024	38.3735	4.28916	0
2	10877391	10877606	15.1385	8.2804	3.71598	2.97235	12.3721	5.69767	0	2.77674
2	10899402	10899566	2.48078	0	0.608945	0.974171	4.63415	2.9878	0	0
2	11027891	11028032	98.1052	93.2391	44.6214	32.8593	48.5106	45.1773	12.6241	15.5248
2	11032094	11032434	5.0856	5.23613	3.52472	4.22905	12.8529	9.36765	1.57059	1.17059
2	11036207	11036451	7.08649	10.6638	4.09291	4.58339	13.2377	21.0861	1.45902	1.63115
2	11039769	11040102	1.83265	2.46748	0.299901	0	2.85285	5.15015	0	0
2	11080001	11080184	10.0045	11.9733	10.3687	13.9684	16.612	30.7923	1.94536	1.08743
2	11103045	11103215	1.79492	3.22224	0	0	10.0588	5.76471	0	0
2	11291059	11291087	0	0	7.13336	0	40.7143	26.25	0	0
2	11338202	11338365	9.36	7.56138	0.612681	0	13.9877	4.5092	0	2.44172
2	11371802	11371914	180.72	200.527	43.6918	47.0733	130.625	135.625	46.0893	21.3214
2	11419970	11420003	9.24655	4.14985	9.07882	4.84133	34.5455	14.8485	0	0
2	11448832	11449109	2.93753	3.95509	0.360531	0	6.17329	7.07581	0	0.718412
2	11485851	11486116	4.60583	1.55032	1.88428	4.82306	5.01887	7.39623	0	0.750943
2	11486228	11486363	2.26027	1.01441	2.21927	1.18344	7.03704	3.62963	0	0
2	11521376	11521463	39.7495	29.9075	28.6974	27.5455	39.3103	28.1609	10.2299	4.57471
2	11607518	11607773	1.99435	0.537039	0	0	2.23529	3.84314	0	0
2	11714575	11714668	5.46839	1.47253	1.07384	3.43578	8.17204	5.26882	1.91398	0
2	11728160	11728186	3.912	5.26712	15.3642	18.4343	21.9231	18.8462	0	0
2	11848800	11849006	7.89996	9.97172	7.27187	6.20443	17.5243	15.4612	0	0
2	11876049	11876122	18.1131	30.0153	2.73608	2.18855	20.8219	6.71233	0	0
2	11890692	11890748	23.6117	19.5636	0	5.70586	6.78571	17.5	12.7143	3.55357
2	11897158	11897481	6.61285	9.7515	7.42046	6.92476	75.8824	43.2353	4.40867	2.4644
2	11898355	11898529	49.1023	43.2872	37.8806	40.4001	218.391	205.575	40.9195	32.023
2	11900226	11900303	33.0234	48.0197	29.8304	22.8234	83.8961	60.4545	48.5455	25.8442
2	11902158	11902358	35.0906	36.2904	41.9441	34.3493	113.05	99.225	22.25	13.93
2	11902496	11902605	9.33138	10.051	7.32969	8.79435	125.505	44.9541	6.53211	3.65138
2	11907379	11907660	20.632	17.0572	9.95116	5.117	26.3701	22.669	4.43416	3.54093
2	11985867	11986168	4.05496	5.4596	2.32249	5.30777	3.15615	1.62791	2.95681	1.32226
2	11991777	11992002	0	0	1.33156	0	4.22222	1.08889	0	0
2	12058451	12058510	0	0	0	0	16.1017	16.6102	0	0
2	12065418	12065667	0.408482	1.09996	0.401072	1.28324	2.28916	0.983936	0	0
2	12078470	12078759	6.335	5.6863	2.41892	2.21127	8.54671	9.32526	0.615917	0.688581
2	12100942	12101094	1.33832	0.900954	0	2.10216	2.5	3.22368	1.17105	0
2	12102582	12102807	0.904107	2.43458	0.443853	0.710062	1.68889	9.8	0	0
2	12103259	12103392	3.82376	13.3856	0.75088	0	5.71429	5.52632	0	1.49624
2	12116557	12117092	1.1407	1.02389	0	0	6.03738	3.20561	0	0.743925
2	12117498	12117671	4.11551	5.54113	1.7318	4.61746	2.19653	2.83237	1.0289	0
2	12169004	12169229	0.452053	0	1.33156	2.13019	5.06667	5.44444	3.16444	0
2	12174080	12174290	1.45303	1.95636	0.475557	0	9.04762	3.5	0	0
2	12181538	12181777	9.78818	5.72992	2.08927	0.668469	5.56485	12.3013	3.72385	0
2	12185722	12185936	2.37645	3.19965	0	0	2.66355	1.14486	0	0
2	12205035	12205258	0.912215	0	0.895668	0	7.66816	3.29596	0	0
2	12205384	12205453	0	1.98471	0	0	11.0145	14.2029	0	0
2	12220039	12220241	1.51057	3.38973	0.494391	0	3.76238	1.21287	0	0
2	12220388	12220503	0	1.19083	2.60523	0	6.6087	2.13043	0	1.73043
2	12226500	12226828	1.24039	0.417515	0.304473	0.487085	6.37195	4.48171	0	0
2	12230856	12231005	6.14368	8.27185	7.37273	2.14448	7.65101	11.5101	2.38926	2.67114
2	12234453	12234696	0.837136	0	0	0	2.34568	3.02469	0	0
2	12422216	12422263	12.9845	8.74117	6.37449	0	20.2128	15.6383	0	0
2	12484075	12484144	0	0	0	0	8.26087	3.55072	0	0
2	12544603	12544669	1.54109	0	0	0	14.3939	18.5606	0	0
2	12641218	12641417	0	1.37633	0.501844	0.802834	3.8191	3.69347	0.894472	0
2	12654827	12654905	3.912	7.02282	0	0	4.87179	9.42308	0	0
2	12657975	12658116	0	0	0	0	2.69504	3.47518	0	0
2	12658359	12659498	0.178599	0	0	0	20.518	27.5329	0.156277	0
2	12659644	12660161	1.96735	2.91372	1.159	0.618043	204.7	156.383	0.688588	0
2	12660313	12660469	0.652	0	1.28035	1.02413	1.21795	7.85256	0	0
2	12660587	12661003	2.6895	3.29195	1.20032	1.92024	20.5529	24.1466	0	0
2	12661323	12661596	0.745143	0.50163	1.09744	0	6.26374	2.69231	0	0.728938
2	12662290	12662544	0.800882	0	0.393177	0	7.48031	2.8937	0	0
2	12753521	12753610	4.57133	6.15483	4.4884	3.5902	12.809	8.25843	4	0
2	12799549	12799686	4.45454	1.9992	1.45791	1.16616	12.4818	10.7299	0	0
2	12866252	12866419	6.69959	5.74021	13.7541	9.56671	30.7186	29.3413	0	1.19162
2	12944213	12944343	4.6944	8.42738	3.84104	1.22895	10.2308	3.76923	1.36923	1.53077
2	13021839	13021947	13.1849	10.1441	8.32225	4.43789	22.8704	13.6111	0	1.84259
2	13026973	13027055	8.68273	10.0204	6.08945	1.94834	2.31707	11.9512	6.5122	0
2	13049083	13049150	22.7713	14.3077	14.9055	7.15361	28.3582	29.2537	0	0
2	13084027	13084502	0.214131	0	0	0	4	3.61053	0	0
2	13084874	13085703	0.245385	0	0.120467	0.385438	12.6055	8.8661	0	0
2	13085992	13086249	0	0	0	0	51.751	49.572	0	0.774319
2	13091203	13091294	16.7657	13.544	7.68208	17.5565	35.4945	13.4615	0	0
2	13101778	13101965	0	0	0	0.854353	1.01604	11.7914	0	0
2	13133789	13134073	0	0	0	0	2.67606	2.58803	0	0
2	13139431	13139606	9.29938	14.8683	23.3974	15.5199	156.343	100.8	8.13714	1.13714
2	13140675	13140821	6.26992	6.56586	2.05206	1.09427	23.4247	21.8151	0	0
2	13163115	13163214	30.8218	41.4985	17.1489	16.1378	23.0303	17.3232	0	2.0101
2	13177951	13178032	11.3013	6.76272	8.63048	3.94479	25.8025	33.2716	0	0
2	13196239	13196274	5.81211	0	5.70669	0	16.2857	28	0	0
2	13229472	13229604	5.39382	4.14985	0.756568	1.21033	1.43939	5.56818	0	0
2	13230415	13230562	0	0.931599	0	0	7.7551	3.33333	0	1.35374
2	13231385	13231500	0	1.19083	0.868409	0	8.26087	2.13043	0	0
2	13235026	13235225	6.13339	6.88166	6.02213	2.4085	6.68342	11.0804	2.68342	0
2	13252450	13252638	0	0	0	0	4.04255	2.60638	0	0
2	13366433	13366526	62.3396	63.3187	33.289	27.4863	16.3441	28.9785	3.82796	14.9785
2	13400207	13400319	19.071	23.2317	4.45835	7.13232	23.75	17.5	3.17857	0
2	13420410	13420502	34.2725	44.656	17.3682	22.5753	28.913	18.6413	0	2.16304
2	13495116	13495148	57.213	68.4725	31.2084	19.9705	11.875	45.9375	5.5625	0
2	13498959	13499008	22.8333	25.1532	12.2286	16.3024	19.3878	15	3.63265	0
2	13530910	13531125	0	1.27391	0	0	3.53488	0	0	0
2	13535175	13535272	12.5829	8.47082	4.11823	3.2941	27.4227	25.2577	1.83505	2.05155
2	13559878	13560053	5.81211	7.04289	5.70669	1.82587	27.1429	18.2	2.03429	0
2	13570148	13570297	14.3352	8.27185	10.0537	6.43345	25.5034	26.3087	3.58389	0
2	13571698	13571946	0.820258	1.1044	0.805379	1.28842	3.06452	6.91532	0	0.802419
2	13572738	13572926	1.08204	0.728431	0	0.849809	10.1064	1.30319	0.946809	0
2	13573951	13574025	1.37449	7.40243	5.39822	4.31795	12.8378	19.8649	0	0
2	13574164	13574337	0.587931	0	0	0.923491	4.39306	11.3295	0	0
2	13574879	13574923	0	0	0	0	0	27.8409	0	0
2	13575042	13575155	4.50053	2.42381	0	0	8.40708	6.50442	0	0
2	13575370	13575752	0.266262	0.358495	0.261432	0.836461	11.4398	6.41361	0	0.520942
2	13575877	13576524	1.10044	1.69329	0.154354	0	5.87326	10.2241	0.550232	0
2	13576664	13577797	1.16704	1.08782	0.881439	0.423029	12.9126	7.5684	0.157105	0.35128
2	13578190	13578704	0.791533	1.06572	0.777175	0.310825	5.54475	13.823	0.346304	0
2	13578851	13579054	1.00209	0.674606	0.491956	0.787015	36.5025	27.7586	0	0
2	13586700	13586859	323.687	301.451	100.495	95.4565	62.1384	72.4214	80.6038	73.8428
2	13586996	13587441	0.685699	0.307742	2.01978	0.71804	16.2247	12.1124	0.4	1.34157
2	13591578	13591809	0	0.592835	0.432325	0	2.46753	3.18182	0.770563	0
2	13600404	13600636	4.82255	4.72224	4.30461	3.44319	5.73276	12.6724	3.83621	2.57328
2	13600909	13600983	6.87243	3.70122	5.39822	6.47692	15.4054	29.7973	0	0
2	13601129	13601234	0	2.60848	2.85334	0	39.8095	37.3333	1.69524	1.89524
2	13601697	13601838	0	0	2.12483	0	10.7801	6.95035	0	0
2	13603477	13603596	22.2228	17.262	10.0706	6.71277	19.1597	24.7059	8.97479	3.34454
2	13604307	13604590	1.07822	4.83905	0	0	7.38516	2.59717	0	0
2	13690169	13690203	44.8729	40.2779	11.7491	32.8926	530.882	338.676	15.7059	29.2647
2	13753595	13753633	40.1495	36.0382	10.5123	29.4302	475	303.026	14.0526	26.1842
2	13858134	13858283	30.7184	34.0065	18.0967	24.6616	44.6309	29.5973	7.16779	0
2	13872421	13872553	0	0	0	0	4.31818	7.42424	0	0
2	13926546	13926960	0.245681	0.66157	1.44735	0.771807	3.21256	2.95894	0	0
2	13932902	13932940	13.3832	28.8305	23.6527	12.6129	35	38.6842	0	0
2	14003355	14003426	4.29769	7.71521	4.21973	4.50039	2.67606	10.3521	0	0
2	14053212	14053283	2.86513	3.85761	1.40658	0	5.35211	6.90141	0	0
2	14159502	14159642	0	0	0	1.14117	5.42857	0	0	0
2	14219877	14220103	4.95058	3.63571	2.65134	4.24152	10.0885	3.25221	0.787611	0.880531
2	14260736	14260945	3.40662	5.89715	6.68966	6.11537	8.18182	9.37799	3.4067	2.85646
2	14264689	14264891	0.503525	2.03384	0.988782	0.790911	2.82178	8.4901	0	0
2	14266436	14266802	1.11161	1.87083	0.545721	0.873027	86.1749	76.9809	0	0.543716
2	14275535	14275834	2.04104	2.74806	0.668007	1.60298	154.415	119.632	0	0.665552
2	14283917	14284201	12.8931	15.9126	4.21973	6.18804	56.8662	69.0141	15.0423	11.2113
2	14288619	14288831	5.75728	8.39757	11.7768	5.27523	32.2642	55.4717	15.9528	15.9575
2	14328674	14328772	35.2878	41.9219	13.2477	30.9747	63.9796	60	12.7143	14.2143
2	14348992	14349141	3.41315	3.67638	3.35124	2.14448	11.4765	6.57718	1.19463	0
2	14354023	14354144	3.36238	5.65888	0	1.32036	12.562	6.07438	4.41322	0
2	14362267	14362404	28.2121	32.9868	5.83165	9.32928	16.6423	25.0365	5.19708	1.45255
2	14470895	14471105	11.6242	16.9551	8.56003	6.08625	18.0952	10.5	0	4.7381
2	14471744	14471950	0	0	0.484791	1.55111	2.76699	1.18932	0	0
2	14479027	14479148	26.0584	16.9767	7.42812	7.92218	10.9917	10.124	0	1.64463
2	14565315	14565464	10.9221	8.27185	2.01074	2.14448	15.302	4.93289	3.58389	2.67114
2	14592031	14592083	7.824	0	5.76156	3.07238	18.2692	9.42308	0	0
2	14633580	14633756	3.46745	2.33429	5.10684	3.631	6.47727	6.96023	0	0
2	14711005	14711437	0.235444	1.58501	0.231174	1.4793	2.19907	3.40278	0.412037	0
2	14727688	14727803	1.7689	2.38165	0.868409	1.38925	6.6087	10.6522	0	0
2	14727972	14728187	0.946158	0	0	0	3.53488	3.4186	0	0
2	14728386	14728552	0	0	0	0	6.86747	0	0	0
2	14746184	14746258	1.37449	1.85061	0	0	10.2703	9.93243	0	0
2	14765439	14765515	2.67663	0	1.31404	0	10	12.8947	0	0
2	14785475	14785681	1.97499	0.664782	0.969583	1.55111	8.30097	3.56796	0	0
2	14875723	14875874	2.02077	1.81384	0.661371	0	7.54967	12.9801	0	1.31788
2	14876496	14876894	3.06669	4.47308	2.00738	1.20425	14.3216	11.0804	0.894472	0
2	14985097	14985175	3.912	1.75571	3.84104	0	4.87179	9.42308	0	0
2	15081594	15081855	9.35283	9.44448	3.44369	3.06061	21.8391	14.0805	1.36398	0
2	15162875	15163072	9.80979	9.03698	4.56245	7.29886	37.6142	28.6041	7.22843	6.06091
2	15163697	15163837	23.2485	32.2799	22.8267	20.5411	63.7857	43.75	13.9857	2.84286
2	15165945	15166358	33.001	30.1743	20.3119	18.5682	69.4673	71.7797	18.9637	14.937
2	15280785	15280822	505.811	499.664	229.424	310.892	205.405	178.784	4.81081	5.37838
2	15315681	15315708	15.0684	40.5763	36.9878	23.6687	56.2963	45.3704	0	0
2	15318036	15318356	0	0.427953	0.624169	0	1.1875	3.0625	0	0
2	15371253	15371320	19.7352	28.6154	16.3961	21.4608	28.3582	7.31343	7.97015	8.91045
2	15391359	15391687	1.24039	0	0	0.487085	2.89634	0.746951	0	0
2	15438919	15439057	20.6372	15.8777	2.17102	5.78855	17.8986	7.10145	1.28986	0
2	15530791	15531038	0	1.10887	0	0	3.84615	0.991903	0	0
2	15562377	15562515	1.47409	0.992355	0.723674	0	2.75362	12.4275	0	1.44203
2	15563028	15563214	1.64052	0	0.536919	0	5.10753	10.5376	0	0
2	15569876	15570157	3.98161	5.36084	2.84319	1.13711	4.7331	3.48754	2.53381	0
2	15636506	15636885	0.536739	0.722665	1.31751	1.68616	2.00528	1.93931	1.40897	0
2	15637009	15637180	1.78442	0	4.08812	2.80288	5.55556	0	0	0
2	15637304	15637542	4.27361	3.45239	1.25883	2.68511	2.39496	5.14706	0.747899	0
2	15696420	15696477	8.92211	12.0127	7.00821	5.60575	56.6667	30.0877	0	0
2	15701132	15701273	3.60681	2.91372	0	2.26616	9.43262	6.95035	0	1.41135
2	15715373	15715480	3.80232	7.67916	0	0	3.5514	9.15888	0	0
2	15715821	15715889	5.98306	2.0139	0	0	22.3529	25.2206	0	0
2	15756668	15756783	0	0	0	0	1.65217	8.52174	0	0
2	15819761	15819810	8.30302	2.7948	0	0	31.0204	10	0	0
2	15826205	15826300	6.42392	1.44153	0	0	6	2.57895	0	0
2	15862356	15862411	3.69862	0	0	0	13.8182	0	0	0
2	15889838	15889896	1.75366	2.36112	0	0	9.82759	8.44828	3.06897	0
2	15896243	15896349	2.87864	1.29193	1.88428	0	3.58491	6.93396	0	0
2	15907018	15907099	0	1.69068	1.23293	0	11.7284	6.04938	0	0
2	15949751	15950021	0	0	0	0	1.40741	2.72222	0	0
2	15951201	15951297	0	0	0	0	5.9375	2.55208	0	0
2	15951870	15952023	0	0	0	0	8.69281	11.2092	0	0
2	15952426	15952792	1.66741	0.374167	0.545721	0.873027	14.5355	11.3798	0	0
2	15958801	15958852	41.8814	26.852	21.5399	18.7958	48.4314	72.0588	17.451	15.6078
2	16009154	16009370	0	0	0	0	2.63889	3.40278	0	0
2	16084878	16085015	1.48485	2.9988	0.728956	0	2.77372	3.57664	0	0
2	16111749	16111950	0.50603	1.36264	0	1.58969	1.89055	3.65672	0	0
2	16127145	16127262	5.216	2.34094	1.70713	4.09651	6.49573	6.28205	1.52137	0
2	16136214	16136571	8.83213	10.3572	8.11245	5.81774	13.3053	13.0392	0.498599	0
2	16145151	16145276	0	0	0	0	7.6	9.8	0	0
2	16190186	16190432	2.06732	0.556687	0.811927	0.649447	4.63415	0.995935	0.723577	0
2	16302141	16302241	5.0856	8.2167	1.99734	3.19528	20.9	14.7	1.78	0
2	16316904	16316974	0	0	0	0	8.14286	7	0	0
2	16329235	16329350	0.884452	0	0	2.7785	4.95652	4.26087	0	0
2	16342998	16343079	3.76711	5.07204	7.39756	5.91719	39.8765	42.3457	2.19753	0
2	16350863	16350958	2.14131	0	0	0	6	5.15789	0	0
2	16358583	16358637	0	0	0	0	10.5556	9.07407	0	0
2	16423899	16423977	0	0	0	0	4.87179	9.42308	0	0
2	16448781	16449210	0.474182	1.91531	0	0.37241	3.10023	1.14219	0	0
2	16462624	16462815	2.13009	2.15097	2.09146	0	4.97382	8.97906	0	0
2	16515908	16516038	0.7824	3.16027	1.53642	1.22895	2.92308	3.76923	0	0
2	16556318	16556752	4.92155	4.10204	4.60217	2.57684	16.1982	22.0161	0.820276	0
2	16603491	16603595	43.032	39.5034	33.6091	24.5791	82.2115	37.6923	23.9615	19.1346
2	16630601	16630758	0	0.872261	0.636096	1.01761	4.84076	4.68153	0	0
2	16782415	16782648	8.29411	9.9917	2.14307	5.48546	11.4163	2.103	0.763948	0.854077
2	16783064	16783213	11.6047	4.59547	5.36199	2.14448	8.92617	13.1544	1.19463	0
2	16803710	16803865	1.96862	0.883516	0	2.06147	3.67742	11.0645	0	0
2	16880054	16880205	2.02077	0.906921	4.6296	5.2902	6.29139	8.11258	2.35762	0
2	16957034	16957189	11.1555	10.6022	5.15443	6.18441	23.2903	15.8065	3.44516	0
2	16998423	16998634	16.3896	22.716	5.67964	7.57175	20.7109	18.5782	0	1.88626
2	17033356	17033525	4.81477	4.86195	2.36372	1.8907	13.4911	5.79882	1.05325	0
2	17058945	17059097	1.33832	1.80191	0	0	3.75	6.44737	0	0
2	17073833	17073890	3.56884	7.20763	8.76026	5.60575	13.3333	25.7895	3.12281	3.49123
2	17120761	17120956	0	0	2.04855	0	4.87179	5.02564	0	0
2	17121859	17122028	1.80554	0.810325	0.590929	0	6.74556	1.4497	0	0
2	17170571	17170706	0.753422	0	0	0	2.81481	7.25926	0	0
2	17178248	17178747	26.4981	29.9138	25.0168	26.2538	148.878	136.002	26.0401	18.3447
2	17178980	17179108	11.1247	6.4193	13.2636	8.73709	93.5156	99.5312	15.2969	15.5469
2	17180108	17180282	40.3341	48.7965	31.5672	36.7274	109.195	94.3391	25.5747	11.4368
2	17180479	17180636	11.0134	18.3175	17.8107	11.1937	31.465	24.9682	13.6051	7.6051
2	17181239	17181371	34.6745	30.0864	16.6445	22.9963	112.273	77.9545	17.5303	7.53788
2	17193721	17193863	3.58141	7.71521	1.40658	4.50039	12.0423	10.3521	1.25352	0
2	17254967	17255095	0	0	1.56042	1.24816	4.45312	5.74219	0	1.55469
2	17349665	17349730	1.5648	4.21369	0	0	11.6923	7.53846	5.47692	0
2	17349993	17350194	5.56633	3.40659	1.9874	2.38454	2.83582	3.65672	0.885572	0
2	17351714	17351946	2.63048	0	0	0	5.73276	9.50431	0.767241	0
2	17365953	17366164	2.41024	1.94709	2.83982	0.757175	4.50237	2.32227	0.843602	0
2	17366784	17366941	2.59139	4.36131	0.636096	3.05282	6.05096	3.12102	1.13376	0
2	17368083	17368109	3.912	5.26712	3.84104	0	21.9231	9.42308	0	0
2	17369677	17369767	2.26027	4.56483	0	5.32547	10.5556	5.44444	0	0
2	17392708	17392958	7.73011	8.2167	2.39681	1.91717	19	11.76	2.848	0.796
2	17546277	17546359	4.96156	6.68024	1.21789	0	6.95122	11.9512	0	0
2	17637536	17637654	22.4111	33.656	9.30964	17.6011	38.6441	26.9915	3.01695	0
2	17653299	17653334	5.81211	3.91271	2.85334	0	43.4286	35	0	0
2	17726419	17726501	4.96156	5.01018	6.08945	7.79337	41.7073	14.939	0	2.42683
2	17810744	17810815	31.5164	19.288	12.6592	31.5028	72.2535	48.3099	10.0282	2.80282
2	17903806	17903972	0.612723	1.64994	4.21126	1.92487	9.15663	4.42771	1.07229	0
2	17924726	17924770	0	3.11239	2.2697	7.262	12.9545	16.7045	0	0
2	17973452	17973504	0	0	0	0	14.6154	4.71154	0	0
2	18008073	18008126	1.91909	7.7516	11.3057	3.01442	32.2642	36.9811	0	0
2	18043172	18043202	0	4.56483	3.3289	0	19	8.16667	0	0
2	18119001	18119286	1.07065	0.480509	0	0.560575	1.33333	1.7193	0	0
2	18136807	18136974	6.69959	5.74021	2.39202	0.956671	3.41317	10.2695	1.06587	0
2	18307541	18307750	6.81324	13.76	3.34483	7.64421	10	8.20574	1.70335	0.952153
2	18336452	18336515	0	4.34746	0	0	12.0635	3.88889	0	0
2	18340065	18340399	1.21811	0.410015	1.79402	0.956671	11.9461	2.93413	0	0
2	18484211	18484443	7.89145	9.44448	5.16553	4.13183	9.82759	6.33621	1.53448	0.857759
2	18548913	18549003	0	0	0	0	6.33333	8.16667	0	0
2	18628047	18628361	0.323924	0.436131	0	0	1.81529	4.68153	0	0
2	18630440	18630569	0.788465	2.12318	0.774163	0	1.47287	9.49612	0	0
2	18702098	18702257	12.794	13.7806	13.19	5.02403	13.1447	12.327	2.23899	0
2	18745631	18745884	2.81417	2.70642	1.97366	3.15739	6.75889	1.93676	0	0
2	18782787	18782958	77.3249	76.8814	20.4406	20.5544	28.8889	17.193	11.4503	3.49123
2	18809411	18809528	33.904	30.4322	12.8035	9.55853	17.8632	12.5641	0	0
2	18844449	18844613	8.68273	10.8554	3.65367	2.92251	6.95122	0	4.34146	4.85366
2	18850611	18850774	9.984	12.6023	12.2536	12.7419	36.135	24.0491	4.3681	2.44172
2	18856459	18856618	4.47789	6.89031	3.76857	8.03844	8.36478	1.54088	0	0
2	18884866	18884923	0	2.40254	5.25616	0	3.33333	17.193	0	0
2	18887473	18887630	2.59139	1.74452	0.636096	0	3.63057	7.80255	0	0
2	18919594	18919678	0	0	0	0	6.78571	2.91667	0	0
2	18953175	18953307	0.770545	1.03746	0	0	5.75758	3.71212	0	0
2	19013802	19013889	0	0	0	1.83637	6.55172	19.7126	0	0
2	19042982	19043086	62.592	42.1369	64.3374	35.3324	47.5	89.5192	17.1154	3.82692
2	19080432	19080467	0	3.91271	14.2667	4.56469	38	49	10.1714	0
2	19184497	19184569	4.238	9.51007	1.38704	0	15.8333	20.4167	0	0
2	19274892	19275057	0	0	0	0	4.60606	1.48485	0	0
2	19275555	19275872	1.92515	1.29601	1.89023	1.00797	7.7918	6.18297	0	0
2	19278432	19278548	0	0	0	0	6.55172	0	0	0
2	19280931	19280993	0	0	0	0	24.5161	0	0	0
2	19281107	19281372	1.15146	0.516774	1.13057	0.602883	4.30189	10.1698	0	0
2	19281485	19281602	0.869333	0	1.70713	0	16.2393	14.6581	0	0
2	19281730	19282014	0.358141	0.964401	0.351644	0.562549	6.69014	8.62676	0.626761	0
2	19287654	19288339	0.148485	0.19992	0	0	17.4745	17.8832	0	0
2	19315494	19315601	0	0	0	0	7.1028	6.86916	0	0
2	19357937	19358034	7.34004	8.47082	14.4138	13.1764	0	15.1546	0	2.05155
2	19358778	19358874	5.2975	4.27953	5.20141	9.98525	9.89583	7.65625	5.5625	0
2	19423437	19423686	0	0	0	0	3.81526	4.91968	0	0
2	19423882	19424077	0	0	0	0	2.92308	2.51282	0	0
2	19424177	19424670	0	0	0	0.64813	3.85396	1.98783	0	0
2	19475430	19475588	2.57499	0.866741	0.63207	3.03349	10.8228	4.6519	1.12658	0
2	19475984	19476061	5.28374	5.33552	0	0	12.3377	9.54545	0	0
2	19476400	19476758	4.54579	2.6777	0.836874	1.3388	6.89944	6.15922	0	0.555866
2	19499618	19499768	1.35616	4.56483	1.33156	4.26037	10.1333	0	0	0
2	19516395	19516423	29.0606	19.5636	7.13336	11.4117	13.5714	35	19.0714	0
2	19558277	19558378	53.3736	75.9299	31.641	30.0546	43.2673	33.9604	5.28713	1.9703
2	19563760	19563940	8.476	13.6945	11.6512	6.21304	22.1667	2.72222	0.988889	9.95
2	19575385	19575580	0.5216	3.51141	1.02428	0.819303	2.92308	7.53846	0	0
2	19590768	19590951	1.11161	2.99333	0	0	8.30601	0	0	0
2	19602798	19602875	15.8512	17.7851	16.8607	10.3743	24.6753	47.7273	6.93506	5.16883
2	19642749	19642837	0	0	0	1.8155	6.47727	5.56818	0	0
2	19643235	19643415	5.0856	0.760806	6.6578	3.55031	9.5	2.72222	0	1.10556
2	19719768	19719849	2.51141	0	3.69878	1.9724	11.7284	3.02469	0	0
2	19749478	19749521	16.5578	9.5543	2.32249	3.71544	8.83721	17.093	0	0
2	19779895	19780074	19.8878	13.771	7.25291	2.67761	9.55307	13.6872	1.98883	1.11173
2	19785112	19785242	0	0	0	0	4.38462	3.76923	0	0
2	19825126	19825285	1.2794	0.861289	1.25619	0	9.55975	4.62264	0	0
2	19841312	19841416	1.956	0	0.96026	3.07238	3.65385	4.71154	0	0
2	19857529	19857828	24.8327	21.0685	9.01809	6.94626	24.1472	21.3043	1.78595	0.665552
2	19978072	19978189	0.869333	0	4.26782	5.46202	3.24786	4.18803	0	0
2	20021594	20021650	10.8977	19.5636	19.6167	19.9705	84.8214	56.875	15.8929	3.55357
2	20077499	20077569	49.403	46.9526	22.8267	27.3881	43.4286	31.5	0	0
2	20086878	20087296	0	0	0.955665	0.382211	0.454545	2.93062	0	0
2	20195313	20195529	18.3647	24.0922	11.0963	9.61543	27.2685	24.9537	4.12037	0.921296
2	20240585	20240654	4.42226	7.93884	8.68409	4.63084	60.5797	53.2609	2.57971	8.65217
2	20243664	20243754	11.3013	7.60806	3.3289	3.55031	14.7778	5.44444	7.91111	0
2	20276412	20276556	7.06333	9.51007	3.4676	4.43789	3.95833	6.80556	1.23611	0
2	20378375	20378422	2.16409	0	0	0	16.1702	5.21277	0	0
2	20387631	20387745	0	0	0.876026	4.20432	6.66667	4.29825	0	0
2	20402787	20403081	0.691918	0.465799	0.679367	0	3.87755	0.833333	1.21088	0
2	20459617	20459766	6.14368	5.51456	5.36199	5.36121	20.4027	16.443	1.19463	0
2	20468984	20469125	90.8916	78.6705	55.9539	46.4562	76.8085	39.9645	21.461	11.2908
2	20559566	20559765	10.2223	11.6988	5.52029	4.81701	18.1407	11.0804	1.78894	0
2	20563890	20564030	0	0.978179	0.713336	2.28234	5.42857	3.5	1.27143	0
2	20593806	20593935	0	0	0.774163	0	4.4186	3.79845	0	0
2	20695018	20695073	66.5751	59.7578	49.0256	37.7624	27.6364	62.3636	29.1273	10.8545
2	20715870	20716067	3.61413	4.86607	1.01388	1.62197	2.8934	3.73096	0.903553	0
2	20788301	20788472	0	0.800848	1.16804	0	4.44444	1.43275	0	0
2	20791277	20791444	2.43622	3.28012	2.39202	1.91334	6.82635	11.7365	1.06587	0
2	20799894	20800166	0.747882	1.00695	0	0.587368	2.79412	0.900735	0	0
2	20805794	20805918	2.46077	2.20879	0	0	12.2581	3.95161	0	0
2	20807396	20807570	0	0	0	0	1.09195	4.22414	0	0
2	20850218	20850385	0	1.64006	1.19601	0.956671	2.27545	5.86826	0	0
2	21091522	21091553	22.9672	26.5055	9.66455	0	12.2581	23.7097	0	0
2	21095503	21095710	0.491362	0	0.964899	2.31542	2.75362	4.7343	1.71981	0
2	21164917	21164947	478.046	620.817	312.917	319.528	779	914.667	1590.13	1976.73
2	21191757	21191863	0	0	0	1.50721	3.58491	6.93396	0	0
2	21214986	21215202	0.470889	0.634005	0	0	1.75926	2.26852	1.64815	0
2	21233935	21234098	0.624	1.68031	1.83804	2.94044	6.99387	3.00613	2.18405	0
2	21239819	21239979	8.2641	4.27953	0.624169	0.998525	2.375	4.59375	0	0
2	21240309	21240665	4.85703	6.53951	1.68315	4.03898	5.87079	7.57022	2	0
2	21349168	21349208	2.5428	10.2709	2.49667	3.9941	28.5	6.125	0	0
2	21350217	21350313	3.1785	1.42651	0	1.66421	7.91667	5.10417	0	0
2	21351301	21351420	12.8208	13.8096	3.35687	9.39788	12.7731	14.4118	0	3.34454
2	21406962	21407111	0	0	1.3405	1.07224	2.55034	3.28859	1.19463	0
2	21504189	21504388	0.511116	0.688166	0	0.802834	3.8191	1.23116	0	1
2	21516316	21516466	21.0205	31.0409	13.9814	10.6509	5.06667	16.3333	2.37333	0
2	21578966	21579238	1.49576	4.53127	1.10147	2.34947	4.19118	0.900735	0	0
2	21579497	21579551	3.76711	0	1.84939	2.95859	0	27.2222	0	0
2	21595337	21595405	20.9407	18.1251	11.7491	7.04841	16.7647	25.2206	2.61765	0
2	21618336	21618526	18.2011	15.8568	5.78177	5.04518	14	11.6053	4.68421	0
2	21864764	21864964	1.01712	0.684725	0.499335	0	1.9	3.675	0	1.99
2	21878253	21878357	11.736	25.0188	1.92052	4.60858	12.7885	4.71154	0	1.91346
2	21911907	21911949	0	0	0	0	27.1429	0	4.2381	0
2	21939624	21939829	3.47309	7.34827	0	0	3.70732	7.17073	1.73659	0
2	22082069	22082310	10.551	10.2283	5.38702	3.31461	11.0373	10.166	1.47718	0
2	22101842	22101900	0	0	5.16553	2.75455	6.55172	12.6724	0	0
2	22105944	22106194	4.47533	2.7389	0.399468	0.639056	3.04	1.96	0.712	0
2	22138886	22139078	9.00575	5.70604	6.76183	7.48894	13.8542	7.65625	7.41667	3.10938
2	22140658	22140903	0	0.558959	1.22286	0.652098	2.32653	2	0	0
2	22182050	22182359	1.31666	3.10231	1.29278	0	3.68932	9.51456	0	0
2	22224906	22225059	0.664784	0	1.30545	1.04421	2.48366	6.40523	0	0
2	22242037	22242208	19.0338	18.4195	7.00821	7.47434	27.7778	30.0877	2.08187	0
2	22309300	22309395	3.21196	5.76611	7.35862	10.0904	20	10.3158	3.74737	2.09474
2	22376207	22376359	58.2167	72.0763	48.6195	58.8604	27.5	25.7895	26.9342	19.6382
2	22430349	22430484	0.753422	2.02881	0.739756	0	4.22222	5.44444	0	0
2	22449932	22450166	0	0	0	0	1.62393	3.14103	0	0
2	22466796	22466853	12.4909	14.4153	5.25616	5.60575	10	21.4912	0	0
2	22467035	22467122	4.67641	1.57408	4.59159	0	6.55172	5.63218	0	0
2	22674010	22674133	1.65385	1.11337	0	1.29889	16.9919	7.96748	0	1.61789
2	22697835	22698002	1.21811	1.64006	0.598006	0	3.41317	1.46707	0	0
2	22703531	22703700	9.62954	10.5342	3.54557	2.83605	16.8639	2.89941	5.26627	2.35503
2	22739141	22739262	6.72476	5.65888	1.65069	3.96109	9.42149	4.04959	0	0
2	22744757	22744967	2.90606	5.21695	0.951114	3.04312	8.14286	2.33333	0	0
2	22841036	22841152	1.75366	3.54168	4.30461	0	14.7414	8.44828	0	0
2	22858881	22859019	10.3186	7.93884	4.34204	6.94626	12.3913	1.77536	3.86957	1.44203
2	22944201	22944306	82.3383	56.0822	52.3113	44.1253	77.8095	81.6667	13.5619	7.58095
2	22945344	22945473	10.25	10.6159	3.09665	6.1924	13.2558	20.8915	2.75969	0
2	22954586	22954722	3.73941	3.02085	1.46863	3.52421	2.79412	5.40441	1.30882	0
2	22997118	22997255	103.197	89.9639	57.5875	60.6404	31.8978	37.5547	19.4891	11.6204
2	22999617	22999776	4.47789	2.58387	2.51238	0	4.77987	3.08176	0	0
2	23016368	23016428	5.0856	6.84725	11.6511	7.9882	19	8.16667	0	0
2	23043590	23043755	1.23287	1.65994	2.42102	2.9048	8.06061	14.8485	0	1.20606
2	23168801	23168967	7.9654	7.42473	2.40643	1.92487	20.6024	17.7108	0	2.39759
2	23169722	23170004	2.16409	0	0	0	1.34752	4.34397	0	0
2	23199713	23199782	5.89635	17.8624	1.44735	4.63084	13.7681	17.7536	0	0
2	23263763	23263990	21.0593	11.4624	7.03908	9.14948	19.2511	14.0308	4.70485	1.7533
2	23291131	23291220	94.855	127.713	38.1514	23.3363	32.0225	44.0449	22	17.8876
2	23628074	23628122	21.19	19.9711	10.4028	13.3137	23.75	20.4167	3.70833	8.29167
2	23640549	23640721	5.32214	2.38858	0	0	2.2093	8.54651	0	0
2	23688066	23688208	15.0419	18.3236	13.3625	9.00079	12.0423	24.1549	3.76056	0
2	23757580	23757847	0.380944	3.07742	0	0	2.84644	0.917603	0.666667	0
2	23948893	23949146	1.20607	0.541285	1.18419	0	2.25296	0.968379	0	0
2	23979338	23979418	2.5428	0	0	0	11.875	15.3125	0	0
2	24046718	24046885	0.609054	0	0	0.956671	1.13772	4.4012	0	3.57485
2	24123611	24123793	0.558857	1.50489	0	0.877824	5.21978	0	0	0
2	24148744	24148892	1.37449	5.55182	2.02433	1.07949	1.28378	9.93243	0	2.68919
2	24149194	24149543	0.874315	2.74675	0.572304	0.457777	1.63324	6.31805	0	0
2	24150178	24150355	1.72393	3.8685	0.56422	0	2.14689	4.15254	0	0
2	24195954	24196058	4.89	2.63356	6.72182	0	7.30769	2.35577	0	0
2	24213857	24213893	25.428	7.60806	5.54817	0	15.8333	6.80556	0	0
2	24216233	24216281	0	0	0	0	7.91667	15.3125	0	0
2	24407429	24407725	2.06173	1.38796	0	0.539743	1.92568	2.48311	0	0
2	24408279	24408469	0	0	1.05123	0	8	2.57895	0	0
2	24480620	24480748	15.0979	8.55906	4.68127	2.49631	16.3281	21.0547	5.5625	1.55469
2	24513945	24514016	2.86513	1.9288	22.5052	15.7514	117.746	62.1127	10.0282	2.80282
2	24574058	24574292	11.3013	15.2161	3.41426	4.09651	6.49573	7.32906	1.52137	3.40171
2	24727352	24727473	0	0	0	0	4.71074	10.124	0	0
2	24897837	24898076	8.08589	5.15692	3.76068	4.01081	3.9749	9.22594	2.23431	0
2	24954251	24954383	10.7876	10.3746	2.2697	4.84133	40.303	29.697	1.34848	0
2	24986572	24986697	0.813696	0	1.59787	0	7.6	1.96	0	0
2	24997047	24997388	2.38621	2.00799	0.292865	0.937032	2.78592	2.15543	0	0
2	25015357	25015475	2.5859	2.3211	0	0	8.05085	2.07627	0	1.68644
2	25204837	25205006	3.61108	1.62065	0	0.945349	2.24852	4.34911	0	0
2	25224858	25224933	17.6301	23.7371	9.32092	17.0415	7.6	6.53333	0	0
2	25522026	25522184	1.28749	0.866741	0.63207	1.01116	2.40506	3.10127	0	0
2	25562188	25562244	1.81629	4.89089	8.9167	5.70586	13.5714	17.5	0	0
2	25591257	25591432	7.55575	3.13017	1.14134	0.912937	2.17143	9.8	0	1.13714
2	25692447	25692606	0	0	0	0	3.58491	1.54088	0	0
2	25783185	25783256	0	5.78641	8.43946	6.75059	18.7324	6.90141	0	0
2	25787474	25787545	107.442	104.155	45.0105	56.2549	74.9296	44.8592	7.52113	2.80282
2	25902106	25902424	52.4552	48.2322	32.0328	34.6658	81.8553	70.8805	5.59748	5.00629
2	25912237	25912361	13.9444	9.93956	5.63765	3.86526	12.2581	19.7581	0	0
2	25991807	25991941	34.9161	29.6374	7.45276	14.3072	49.6269	31.0821	1.32836	5.9403
2	26002464	26002550	17.7405	15.9238	5.80622	5.57316	11.0465	11.3953	0	0
2	26008812	26009004	4.238	5.70604	2.6007	1.66421	5.9375	6.38021	0	1.03646
2	26045320	26045394	2.74897	5.55182	0	0	7.7027	13.2432	0	0
2	26066401	26066584	0	0	0	0.873027	1.03825	9.37158	0.972678	0
2	26081265	26081301	11.3013	3.80403	8.32225	4.43789	15.8333	27.2222	0	0
2	26103285	26103407	6.66964	5.6125	0.818582	0	9.34426	6.02459	0	0
2	26130100	26130171	8.59538	7.71521	4.21973	9.00079	21.4085	6.90141	15.0423	11.2113
2	26136326	26136489	1.872	3.36061	1.22536	1.96029	25.6442	13.5276	2.18405	0
2	26203613	26203700	15.1983	11.0186	19.5142	5.5091	26.2069	8.44828	0	0
2	26231834	26231983	17.7484	14.7055	6.70248	8.57793	17.8523	13.1544	1.19463	0
2	26258495	26258668	30.5724	25.3309	22.5134	12.9289	69.1908	58.0636	11.3179	9.20231
2	26344859	26345053	5.24289	4.23541	2.05911	3.2941	2.93814	5.05155	0.917526	0
2	26354987	26355098	2.74897	1.23374	0.899703	0	13.6937	0	0	0
2	26404422	26404655	0.873064	1.17549	0	0.685682	3.2618	4.20601	0	0
2	26419887	26419931	53.1676	56.023	20.4273	36.31	73.4091	27.8409	24.2727	0
2	26463802	26463900	19.7197	19.5636	11.2096	17.9327	25.2041	20	1.81633	4.06122
2	26484895	26484992	4.19431	2.82361	3.08867	4.94115	9.79381	5.05155	0	0
2	26492890	26493053	1.248	3.36061	0.612681	0	6.99387	15.0307	1.09202	0
2	26528654	26528708	3.76711	10.1441	1.84939	2.95859	7.03704	13.6111	0	0
2	26535571	26535681	4.62327	4.97982	0.907882	4.3572	6.90909	0	0	0
2	26544329	26544596	2.66661	4.10322	1.87017	1.19673	2.84644	3.67041	1.33333	0
2	26570663	26570740	46.2327	35.5701	25.9395	16.5989	32.0779	22.2727	2.31169	5.16883
2	26684174	26684386	0.479774	0	0	0.753604	1.79245	2.31132	0.839623	0
2	26695790	26695815	142.397	115.034	55.9255	102.249	60.8	127.4	21.36	0
2	26783012	26783594	1.22334	1.88241	1.54434	1.37254	13.3849	14.3127	0	0.341924
2	26783834	26784183	1.16575	0.784785	0	0	3.81089	2.80802	0	0
2	26791703	26791842	5.12219	1.97043	0.718468	1.14938	5.46763	10.5755	1.28058	0
2	26810054	26810236	9.50057	15.0489	3.84104	4.38912	16.7033	16.1538	4.89011	0
2	26811115	26811272	1.94354	3.48904	0.636096	1.01761	3.63057	6.24204	0	0
2	26878685	26878888	0	0	0	0	3.74384	2.41379	0	0
2	26903870	26903973	29.6249	33.2391	8.72624	9.30664	46.1165	19.0291	5.18447	1.93204
2	26916356	26916523	16.4445	10.6604	2.39202	2.87001	9.1018	4.4012	1.06587	1.19162
2	26972458	26972567	0	0	0	0	6.97248	0	0	0
2	26997757	26997972	0.473079	0	1.85799	0	3.53488	2.27907	0.827907	1.85116
2	27043702	27043907	42.6694	37.4094	23.3835	20.2628	16.6829	16.7317	10.4195	7.76585
2	27065615	27065705	110.753	111.078	45.495	24.8522	95	78.9444	19.7778	4.42222
2	27070574	27071229	17.392	15.8898	6.25122	4.39046	8.99237	6.73282	3.26107	0
2	27076578	27076678	5.0856	5.4778	0.99867	3.19528	17.1	22.05	1.78	0
2	27112908	27113280	2.18735	2.20879	0.26846	0.858946	3.06452	1.3172	0	0
2	27133313	27133568	0.797741	1.61112	0.391635	0	5.96078	4.80392	0	0
2	27177099	27177262	1.248	3.36061	1.22536	0	6.99387	3.00613	0	0
2	27296726	27296926	0.50856	2.05418	1.99734	0.79882	0	4.9	0.89	0
2	27301072	27301190	0	0	0.846331	0	0	8.30508	0	0
2	27496417	27496535	6.03376	4.6422	0.846331	4.0618	8.05085	8.30508	0	1.68644
2	27569984	27570192	5.868	8.55906	2.40065	4.60858	20.0962	25.9135	1.71154	1.91346
2	27606938	27606974	16.952	22.8242	22.1927	8.87578	31.6667	74.8611	9.88889	0
2	27619304	27619398	9.73838	2.91372	1.06241	0	10.1064	2.60638	0	0
2	27693254	27693347	24.0609	14.7253	16.1076	6.87157	28.6022	13.172	3.82796	0
2	27726213	27726373	1.2714	0	0	0	2.375	4.59375	0	0
2	27730493	27730627	128.279	116.505	70.056	51.2676	95	82.2761	13.2836	7.42537
2	27762183	27762260	7.92561	1.77851	2.59395	6.22457	17.2727	19.0909	4.62338	5.16883
2	27794311	27794611	7.11984	10.0426	4.66046	1.06509	15.8333	23.6833	1.18667	1.99
2	27833179	27833294	0	3.57248	0.868409	1.38925	8.26087	8.52174	0	0
2	27873329	27873545	0.941778	3.17002	2.31174	0	1.75926	3.40278	0	0
2	27891310	27891563	18.0911	15.156	7.49989	12.6296	21.7787	14.5257	3.51779	3.14625
2	27892202	27892507	33.6817	25.593	16.3716	16.2383	32.3934	18.4754	3.50164	1.30492
2	27904630	27904734	13.692	14.4846	6.72182	7.68096	20.0962	21.2019	1.71154	0
2	27922461	27922570	0	2.51275	0	0	8.7156	2.24771	0	0
2	27939198	27939308	1.84931	6.22477	1.81576	5.8096	6.90909	6.68182	0	0
2	27953034	27953688	15.3968	15.9141	7.32969	6.84005	27.8899	26.9725	2.44954	0.608563
2	28033249	28033479	11.9401	16.0762	9.11829	3.47313	61.9565	35.1522	5.41739	0
2	28072331	28072504	4.11551	3.95795	1.7318	2.77047	4.39306	2.83237	0	0
2	28120903	28121087	1.65835	2.97707	0	0	3.09783	2.66304	0	0
2	28121248	28121369	0	1.13178	0	1.32036	7.85124	6.07438	0	0
2	28147738	28148012	2.96969	3.49859	2.18687	1.16616	1.38686	3.57664	0	0
2	28156315	28156516	2.53015	2.72527	0.993701	1.58969	2.83582	3.65672	0	1.9801
2	28201364	28201603	15.3206	19.4817	8.35707	8.02162	14.3096	19.477	1.48954	1.66527
2	28226441	28226625	89.5508	87.8234	49.3907	44.2824	32.0109	11.9837	3.86957	6.48913
2	28292750	28292833	55.1451	46.1983	37.2997	36.5725	89.2771	61.988	6.43373	4.79518
2	28361169	28361265	7.4165	4.27953	1.04028	3.32842	5.9375	5.10417	0	0
2	28372134	28372179	4.52053	18.2593	6.6578	14.2012	16.8889	5.44444	0	4.42222
2	28406454	28406629	5.81211	9.39051	9.1307	10.0423	17.3714	7	0	0
2	28469887	28470060	2.35172	5.54113	2.30906	3.69397	5.49133	5.66474	1.0289	1.15029
2	28500186	28500449	1.54695	2.08281	0.379722	0.607468	0.722433	5.58935	0	0
2	28538331	28538400	1.47409	3.96942	1.44735	2.31542	24.7826	3.55072	0	0
2	28555705	28555838	1.5295	1.02966	0	0	5.71429	1.84211	0	0
2	28571848	28571911	11.3013	4.34746	15.8519	12.6797	60.3175	27.2222	2.8254	3.15873
2	28613908	28613949	7.44234	16.7006	2.43578	3.89668	18.5366	11.9512	4.34146	0
2	28624509	28624655	0	0	0	0	2.60274	5.03425	0	1.36301
2	28625370	28625596	4.50053	4.84761	2.65134	3.5346	13.4513	18.4292	3.15044	0.880531
2	28625740	28625931	1.59757	0.71699	0	0	9.94764	2.56545	0	0
2	28637585	28637613	0	0	0	0	27.1429	8.75	0	0
2	28647314	28647560	7.02888	8.90699	1.62385	3.24724	7.72358	4.97967	3.61789	0
2	28659340	28659475	10.5479	11.1585	9.61682	2.36687	25.3333	19.963	0	5.8963
2	28717136	28717192	119.875	149.172	53.5002	31.3822	71.25	78.75	9.53571	0
2	28732138	28732249	17.4102	9.86991	6.29792	5.75726	17.1171	15.4505	3.20721	0
2	28870097	28870216	1.70945	2.3016	0	0	3.19328	4.11765	0	0
2	28872048	28872185	61.6211	41.9831	29.8872	25.6555	19.4161	42.9197	6.49635	2.90511
2	28884515	28884625	37.9108	36.1037	24.5128	15.9764	32.8182	28.9545	8.09091	0
2	28888334	28888501	0	1.64006	0	0	4.5509	2.93413	0	0
2	28892877	28892960	2.45089	0	1.20322	1.92487	11.4458	5.90361	0	0
2	28934030	28934116	2.3654	4.77715	1.16124	0	11.0465	2.84884	0	0
2	28934920	28935026	1.91909	1.29193	0.942142	0	5.37736	2.31132	0	0
2	29003522	29003958	4.66569	3.14094	1.60337	0.366431	13.5092	12.3624	0	0
2	29058094	29058243	2.04789	0.919094	0.670248	1.07224	7.65101	3.28859	1.19463	0
2	29101594	29101632	21.4131	14.4153	0	0	35	0	0	0
2	29165688	29165726	10.7065	7.20763	5.25616	0	40	70.9211	0	15.7105
2	29176355	29176600	0	0	0.815241	0.652098	3.87755	0	0	0
2	29217462	29217751	0	1.42157	2.07336	1.65845	2.62976	16.955	0.615917	0
2	29217893	29218096	4.00835	2.69842	1.96782	0	8.42365	1.2069	0	0
2	29323536	29323871	0.303618	0	0.894331	0	2.26866	4.38806	0	0.59403
2	29358513	29358712	5.62227	4.81716	6.02213	0.802834	7.63819	4.92462	0	1
2	29370810	29371049	2.12787	1.14598	0.835707	0	5.56485	8.20084	0	0
2	29413210	29413322	9.08143	7.33634	2.67501	7.13232	5.08929	24.0625	1.58929	0
2	29478490	29478640	0	0	6.6578	5.32547	5.06667	1.63333	0	0
2	29602566	29602674	2.82533	5.07204	2.77408	5.91719	7.03704	6.80556	1.64815	0
2	29678863	29679307	1.14541	0.925304	0.899703	0.359829	6.41892	10.4842	0	0.448198
2	29683730	29683881	5.38872	0.906921	0	1.05804	2.51656	3.24503	0	0
2	29685489	29685666	0.574644	0	0.56422	2.70786	2.14689	6.9209	0	0
2	29690135	29690434	1.3607	0.45801	0.668007	1.06866	3.81271	0.819398	0	0
2	29698230	29698400	1.19661	2.41668	0	0	6.70588	4.32353	1.04706	0
2	29699057	29699238	1.68583	1.5132	5.51751	1.76535	6.29834	8.12155	0	0
2	29712021	29712914	6.60615	3.52714	3.80233	3.93596	10	7.68197	0.597984	0.445689
2	29727522	29727601	39.9123	32.9361	10.1131	8.08932	19.2405	31.0127	6.75949	2.51899
2	29776094	29776327	0.873064	1.76324	0.428614	0.685682	2.44635	5.25751	0	0.854077
2	29776747	29776962	8.04234	5.09563	3.25148	2.22927	19.4419	17.093	0	0.925581
2	29777232	29778161	0.766398	1.3267	0.537497	1.71974	10.4306	9.7578	0.766416	0
2	29846049	29846154	7.74949	13.0424	1.90223	6.08625	16.2857	4.66667	0	1.89524
2	29850625	29850679	1.88356	0	1.84939	0	7.03704	22.6852	0	3.68519
2	29966014	29966147	3.05901	2.05932	0	0	11.4286	9.21053	0	0
2	29967067	29967186	0	1.1508	0	1.34255	15.9664	6.17647	0	0
2	29972589	29972709	0	0	0	0	14.25	0	0	0
2	29973114	29973240	0.807238	1.08687	0	2.53594	12.0635	1.94444	1.4127	0
2	30031941	30032242	0.675827	0.909934	0.663568	0.530777	2.52492	5.69767	0.591362	0
2	30035855	30036025	0	0	1.76236	1.87958	14.5294	7.20588	4.18824	0
2	30109100	30109149	45.6666	30.7428	8.15241	22.8234	27.1429	20	0	4.06122
2	30120463	30120585	5.83593	6.735	0.818582	2.61908	9.34426	6.02459	0	0
2	30150140	30150391	1.62091	1.63679	3.18301	3.81906	7.56972	4.88048	0	0
2	30165753	30166081	2.79088	2.08758	0.913418	0.974171	2.89634	5.22866	0	0
2	30191783	30192082	0	0	0	1.06866	1.2709	2.45819	0	0
2	30211486	30211646	4.4499	0	0	0	4.75	0	0	0
2	30214590	30214795	1.48847	0	0	0	3.70732	1.19512	0	0
2	30220171	30220417	1.24039	3.34012	0.811927	0.649447	4.63415	2.9878	0	0.808943
2	30285996	30286179	0	2.245	0	1.74605	1.03825	4.01639	0	0
2	30308232	30308379	49.1262	48.4431	23.0985	31.5181	28.4354	15	2.42177	1.35374
2	30411606	30411695	44.5704	46.1612	13.4652	8.97551	42.6966	22.0225	4	6.70787
2	30443655	30443881	4.05048	7.87737	1.76756	1.41384	10.9292	8.67257	0.787611	0
2	30490180	30490496	1.93124	4.3337	2.21224	0	12.6266	14.731	2.81646	1.88924
2	30491835	30492097	1.94107	0.522691	0.381172	0	0.725191	7.48092	0	0
2	30496644	30496729	0	0	0	0	2.23529	14.4118	0	0
2	30504156	30504391	3.02972	4.66196	1.2749	1.35969	3.23404	2.08511	0.757447	0
2	30598541	30598723	22.3543	28.5929	7.13336	5.26695	17.7473	8.07692	4.89011	1.09341
2	30638219	30638277	12.2756	11.8056	13.7748	19.2819	36.0345	16.8966	3.06897	0
2	30645362	30645464	1.99435	0	0.979088	0	3.72549	7.20588	3.4902	0
2	30649604	30649825	5.06259	5.57695	1.35566	2.16874	12.0362	4.43439	0.80543	0
2	30681315	30681344	59.6243	66.1114	89.5359	104.673	137.586	126.724	49.1034	34.3103
2	30705801	30705955	3.96281	4.44627	0.648487	2.07486	14.8052	9.54545	0	1.29221
2	30780967	30781100	3.05901	1.02966	0.75088	2.40247	11.4286	5.52632	1.33835	0
2	30893457	30893631	1.1691	0.78704	0.573948	0	3.27586	8.44828	0	0
2	30990938	30990970	0	4.27953	0	0	41.5625	22.9688	0	0
2	30993336	30993669	1.83265	1.64498	0.299901	1.43932	2.28228	4.41441	0	0
2	31059971	31060106	76.0956	86.2246	17.0144	18.935	32.3704	36.2963	7.91111	5.8963
2	31073413	31073511	8.30302	4.19219	1.01905	1.63024	5.81633	5	0	0
2	31095362	31095552	8.02989	2.16229	0.525616	0.840863	7	10.3158	0.936842	0
2	31118576	31118787	4.82047	7.78834	1.41991	2.27153	8.10427	6.96682	0	0.943128
2	31119388	31119533	0.701462	0.944448	0	0	3.93103	5.06897	0	0
2	31261753	31262015	0.776427	1.56807	1.90586	0	2.17557	1.87023	0	0
2	31465369	31465795	2.14885	2.25027	0.703289	0	2.67606	1.72535	0.835681	0
2	31609993	31610193	0	0	0	0	2.85	1.225	0.89	0
2	31701809	31701884	18.9862	9.12967	9.32092	10.6509	10.1333	6.53333	0	0
2	31728219	31728308	17.1425	26.158	22.442	17.951	23.4831	19.2697	12	0
2	31789926	31790094	1.21086	0	0	0	3.39286	2.91667	0	0
2	31842114	31842192	45.64	63.2054	37.13	24.5791	87.6923	25.1282	6.84615	0
2	31913578	31914026	12.0329	13.45	3.7896	3.56616	17.8125	3.82812	0.397321	0
2	31943156	31943360	3.49012	1.3426	0.979088	0	1.86275	3.60294	0	0
2	31994305	31994439	1.51809	0	0.745276	0	5.67164	1.82836	0	0
2	32047294	32047460	1.22545	1.64994	0	0	6.86747	1.4759	0	0
2	32056591	32056682	10.0594	3.00978	2.19488	1.75565	8.35165	10.7692	0	0
2	32076049	32076167	0	0	0.846331	0	16.1017	18.6864	0	0
2	32091794	32091930	0	0	0	2.34947	1.39706	5.40441	0	0
2	32103767	32103796	38.5804	51.9447	3.44369	11.0182	45.8621	67.5862	0	6.86207
2	32153443	32153585	0	0.964401	0	0	4.01408	6.90141	0	0
2	32162421	32162463	7.26514	0	0	0	13.5714	11.6667	0	0
2	32241716	32241835	19.6586	17.262	6.71375	4.02766	12.7731	18.5294	10.4706	0
2	32317986	32318101	5.30671	7.14496	2.60523	0	8.26087	21.3043	0	0
2	32429552	32429667	105.25	95.2661	46.0257	38.8991	54.5217	36.2174	15.4783	3.46087
2	32559994	32560023	536.618	481.669	210.065	297.492	196.552	160.517	18.4138	20.5862
2	32654219	32654331	0	0	0	0	8.48214	8.75	0	1.77679
2	32729675	32729819	0.706333	4.75503	0.693521	0	5.27778	1.70139	0	0
2	32768597	32768689	0	0	0	0	10.3261	2.66304	0	0
2	32817628	32817687	3.44786	0	1.69266	2.70786	16.1017	12.4576	3.01695	0
2	32843795	32843856	5.00223	4.49	1.63716	2.61908	9.34426	8.03279	0	3.2623
2	32893204	32893393	3.76711	2.17373	1.05679	0.845312	3.01587	2.59259	0	0
2	32900408	32900555	0	0	0	0	3.87755	5	0	0
2	32905549	32905786	0	0	0	0.67411	3.20675	3.10127	0	0
2	33156701	33156924	51.5402	46.0577	17.0177	15.045	41.7489	28.565	4.78924	8.92377
2	33187540	33187709	7.824	12.9652	6.50022	5.67209	12.3669	7.24852	4.21302	0
2	33232299	33232364	3.1296	2.10685	4.60925	0	8.76923	3.76923	0	0
2	33308806	33308939	15.295	7.20763	0.75088	1.20123	20	20.2632	2.67669	0
2	33345130	33345205	4.06848	7.30373	0	0	5.06667	6.53333	0	0
2	33415594	33415660	26.1985	26.974	16.6445	31.4687	23.0303	33.4091	0	0
2	33446200	33446348	24.0535	23.1326	15.5199	7.55641	26.9595	21.5203	0	1.34459
2	33449656	33449787	64.4435	85.7213	46.503	32.9285	58.0153	48.626	14.9466	7.59542
2	33453148	33453251	1.97499	0	0	3.10221	1.84466	7.13592	0	0
2	33586268	33586349	0	0	0	0	11.7284	0	0	0
2	33635702	33635849	8.99494	13.0424	8.15241	7.60781	15.5102	18.3333	1.21088	1.35374
2	33664521	33664903	0	0	0.261432	0	2.98429	2.56545	0.465969	0
2	33665291	33666155	0.470889	0.317002	0.34676	0.184912	3.51852	2.55208	0.412037	0
2	33666265	33666557	0	0	0	0	5.85616	2.51712	0	0
2	33668344	33668689	1.7689	0.396942	0.578939	1.85234	3.30435	8.52174	0	0
2	33724961	33725016	22.1917	12.4495	16.3419	0	6.90909	26.7273	0	0
2	33849758	33849919	0.631752	0	1.24058	0	4.7205	3.04348	0	0
2	33850091	33850236	1.40292	2.83334	1.37748	2.20364	15.7241	13.5172	0	1.37241
2	33850389	33850567	0	0	0	0	4.26966	1.3764	0	0
2	33927272	33927522	2.03424	0.54778	0	0.639056	2.28	1.96	0	0
2	34012105	34012335	90.6563	73.8312	57.7492	47.9292	165.217	152.326	31.7304	13.8435
2	34013061	34013303	8.82625	16.9767	11.9675	14.524	45.5372	45.5579	8.09091	11.5124
2	34013629	34014037	21.4393	22.1529	17.134	20.7537	96.3971	82.2672	20.9412	17.0711
2	34014620	34014656	163.869	148.357	158.123	137.575	332.5	387.917	44.5	22.1111
2	34046965	34047015	18.3082	19.1723	3.99468	9.58584	3.8	39.2	7.12	0
2	34082087	34082313	3.60042	1.81785	0	2.82768	7.56637	7.5885	0	0
2	34084403	34084568	1.23287	0.82997	1.21051	1.93653	3.45455	8.90909	0	0
2	34216252	34216358	13.4337	9.04354	1.88428	1.50721	10.7547	0	0	9.38679
2	34292417	34292477	8.476	4.56483	6.6578	7.9882	3.16667	12.25	0	0
2	34344780	34344932	4.01495	3.60382	0.65702	3.15324	5	3.22368	0	0
2	34415742	34415967	0.904107	0.608644	0.443853	0	3.37778	1.08889	0	0
2	34446383	34446516	0	1.02966	0.75088	0	4.28571	1.84211	0	0
2	34447859	34447935	0	0	0	0	22.5	9.67105	0	0
2	34586814	34587008	7.34004	8.47082	4.11823	3.2941	7.83505	6.31443	0	0
2	34624279	34624402	3.30771	4.4535	0	0	7.72358	1.99187	0	1.61789
2	34656577	34656670	3.28103	4.41758	7.51687	10.3074	49.0323	44.7849	0	0
2	34745392	34745417	166.808	180.767	123.835	76.6867	364.8	499.8	512.64	453.72
2	34808094	34808119	0	0	0	0	38	29.4	0	0
2	34833160	34833438	30.0014	25.123	17.2432	20.6889	49.2086	33.4892	4.48201	1.43165
2	34844915	34844957	0	6.52119	4.75557	3.8039	31.6667	52.5	0	0
2	34890602	34890699	31.4573	21.1771	13.3842	6.58821	17.6289	10.1031	1.83505	2.05155
2	34897687	34897768	177.054	153.852	123.293	96.6474	107.901	102.84	24.1728	14.7407
2	34951981	34952570	0	0	0	0	6.77419	4.99151	0	0
2	34952682	34952799	0	0	0	0	4.87179	4.18803	0	0
2	34952936	34953456	0.5868	0.790067	0.192052	0.307238	9.86538	12.25	0	0
2	34953864	34954012	0	0	0	0	10.2703	3.31081	0	0
2	34977990	34978133	2.13382	1.91531	0	0	3.98601	6.85315	1.24476	0
2	35137394	35137423	3.50731	0	6.88738	0	19.6552	16.8966	0	0
2	35214503	35214605	4.98588	2.6852	1.95818	0	5.58824	4.80392	0	0
2	35241514	35241718	1.49576	2.0139	0.979088	1.56631	3.72549	3.60294	0	0
2	35291018	35291292	2.22727	3.49859	1.45791	0.58308	5.54745	3.57664	0.649635	0
2	35360577	35360652	32.5478	23.7371	29.2943	38.3434	10.1333	13.0667	0	0
2	35648538	35648754	0	0	0.462347	0	3.51852	0	0	0
2	35821022	35821235	27.2187	27.6462	22.0364	23.252	10.7042	12.6526	0.835681	5.60563
2	35859160	35859291	9.31713	6.27229	7.62344	8.53701	63.8168	33.6641	2.71756	0
2	35873094	35873180	2.3654	0	3.48373	1.85772	61.8605	31.3372	0	0
2	35903344	35903526	1.67657	3.00978	3.84104	0	3.13187	4.03846	0.978022	0
2	35932208	35932326	0.861966	1.16055	1.69266	0	6.44068	2.07627	0	1.68644
2	35933074	35933116	9.68686	0	0	0	9.04762	17.5	0	0
3	90886	91136	0	0	0	0	3.04	2.94	0	0
3	105400	105513	14.4017	23.0262	3.53512	4.24152	13.4513	6.50442	0	0
3	149566	149597	26.2483	17.6703	0	20.6147	24.5161	15.8065	0	0
3	158490	158664	0	0	0	0	5.45977	1.40805	0	0
3	191726	192024	12.97	17.4628	5.69711	5.36121	16.5772	15.6208	1.19463	2.00336
3	213854	213977	4.96156	7.79362	0.811927	3.89668	23.1707	7.96748	0	0
3	218983	219123	10.8977	22.4981	4.99335	6.84703	5.42857	8.75	3.81429	7.10714
3	254643	255231	1.7298	2.0961	1.18889	1.90195	61.0714	73.75	0.605442	0
3	290367	290459	0	0	0	0	10.3261	7.98913	0	0
3	290997	291039	2.42171	0	0	3.8039	9.04762	40.8333	0	0
3	356572	356620	0	0	0	0	19.7917	5.10417	0	0
3	374865	374901	8.476	0	2.77408	4.43789	36.9444	27.2222	0	0
3	380167	380295	0	0	0	0	5.9375	9.57031	0	0
3	464369	464456	2.33821	4.72224	1.1479	1.83637	8.73563	19.7126	0	0
3	523181	523314	6.88277	5.14831	4.50528	7.2074	12.8571	9.21053	4.01504	0
3	524940	525158	0.933138	0	0	0	1.74312	5.61927	0	0
3	526367	526488	6.72476	3.39533	7.42812	1.32036	6.28099	12.1488	0	0
3	826627	826770	0.711273	0.957657	0	0	7.97203	1.71329	0	0
3	1040014	1040074	1.6952	0	1.66445	0	9.5	20.4167	0	0
3	1040775	1040821	59.7005	32.7477	23.8812	31.2582	37.1739	42.6087	0	0
3	1142559	1142687	22.2495	21.3977	7.0219	6.24078	22.2656	11.4844	8.34375	0
3	1185235	1185277	21.7954	16.303	2.37779	3.8039	63.3333	40.8333	0	4.7381
3	1209388	1209438	54.9245	41.0835	43.9415	38.3434	79.8	49	3.56	7.96
3	1317063	1317232	13.8425	11.3446	8.27301	7.56279	16.8639	2.89941	1.05325	1.17751
3	1456991	1457119	17.4818	20.3278	9.36253	12.4816	16.3281	21.0547	2.78125	0
3	1474651	1474881	47.7604	33.9385	32.9995	22.228	41.3043	42.6087	6.1913	3.46087
3	1612000	1612244	7.08649	7.29625	3.27433	3.27385	18.6885	10.041	0.729508	0
3	1724434	1724634	5.0856	2.05418	0.99867	0.79882	3.8	2.45	0	0.995
3	1806330	1806774	20.6173	21.8989	26.3163	21.2299	85.1577	68.4234	18.0405	9.41216
3	1807117	1807248	33.3864	20.9076	35.0678	26.8306	120.382	97.2519	13.5878	19.7481
3	1809432	1809544	33.6013	28.1226	28.5334	21.397	127.232	107.187	28.6071	14.2143
3	1809802	1809924	32.5145	40.41	23.7389	22.2622	157.295	116.475	30.6393	11.418
3	1810427	1811401	47.6188	49.7726	43.1663	36.2504	173.809	143.378	36.3676	23.2916
3	1840391	1840605	62.7382	70.3923	14.4667	14.9312	29.2991	32.0561	7.48598	3.71963
3	1891414	1891539	3.25478	2.19112	4.79362	1.27811	13.68	11.76	0	0
3	1891736	1891837	7.04935	6.77946	0.988782	1.58182	5.64356	4.85149	0	0
3	1908554	1908920	2.22321	1.49667	0.272861	0.436514	2.0765	2.6776	0	0.543716
3	1911659	1911775	81.545	87.3615	125.695	107.428	473.362	365.388	59.8448	25.7328
3	1914257	1914426	28.2868	29.982	18.3188	24.5791	95.5621	75.3846	16.8521	12.9527
3	1914649	1914806	36.9273	34.8904	29.8965	41.7218	131.911	129.522	28.3439	32.9554
3	1914935	1915069	9.86758	7.15384	13.415	17.884	102.09	89.5896	19.9254	10.3955
3	1915215	1915424	46.7194	41.2801	49.6946	39.7499	115.455	128.947	23.8469	15.2344
3	1915889	1916129	19.071	17.1181	27.4634	18.6391	76.7917	68.3958	21.5083	11.6083
3	1928887	1929028	0.721362	0	0.708277	1.13308	4.04255	3.47518	0	0
3	1934667	1934888	3.22165	3.0983	3.6151	0	5.15837	5.54299	0	1.8009
3	2168145	2168190	4.52053	0	0	0	12.6667	16.3333	0	0
3	2231725	2231866	12.2631	14.5686	7.08277	10.1977	18.8652	13.9007	1.26241	0
3	2278707	2278986	1.8228	0.981685	0	0	3.40502	2.63441	0	0
3	2287606	2287747	44.0031	31.0797	25.498	29.46	49.8582	45.1773	5.04965	1.41135
3	2363617	2363769	4.01495	2.70286	3.94212	3.15324	6.25	4.83553	0	0
3	2604168	2604258	5.65067	1.52161	6.6578	5.32547	6.33333	13.6111	0	0
3	2669651	2669911	0	0	0	0	3.65385	0.942308	0	0
3	2706359	2706506	5.53535	3.72639	2.71747	5.43415	6.46259	5	0	0
3	2818681	2818793	2.72443	8.55906	6.24169	5.70586	13.5714	21.875	1.58929	12.4375
3	2894064	2894242	23.428	19.2338	11.221	8.97551	33.0899	30.2809	3	1.11798
3	2897137	2897227	19.2123	21.3026	15.5349	14.2012	12.6667	10.8889	0	2.21111
3	3014085	3014110	0	21.9112	15.9787	12.7811	281.2	225.4	0	0
3	3038836	3038903	0	0	2.9811	0	11.3433	3.65672	0	0
3	3245358	3245523	16.0273	15.7694	7.26305	7.74613	27.6364	28.2121	1.07879	2.41212
3	3252155	3252354	3.06669	4.81716	2.50922	0	3.8191	2.46231	1.78894	1
3	3293151	3293311	5.7213	10.2709	1.87251	4.99262	7.125	9.1875	0	0
3	3309445	3309530	19.1458	22.5556	9.39925	15.0366	40.2353	8.64706	8.37647	2.34118
3	3314386	3314478	6.63339	7.44266	1.08551	1.73657	16.5217	5.32609	0	0
3	3315579	3315728	7.50894	10.11	6.70248	4.28897	40.8054	37.8188	7.16779	0
3	3332054	3332143	5.71416	6.15483	1.1221	0	8.53933	8.25843	2	0
3	3335805	3335978	2.35172	4.74954	0.577266	0	2.19653	4.24855	0	1.15029
3	3605404	3605702	3.75447	6.8932	1.67562	1.60836	16.5772	25.4866	0	0.667785
3	3607137	3607366	5.77404	10.7642	3.0527	0.697659	4.97817	2.13974	0	0
3	3696332	3696572	1.6952	0	5.40946	1.99705	3.95833	2.04167	0.741667	0
3	3813316	3813541	38.4245	34.6927	17.3103	21.3019	12.6667	16.3333	3.16444	1.76889
3	3853581	3853647	38.5273	29.0489	16.6445	4.84133	25.9091	29.697	5.39394	3.01515
3	3893982	3894228	42.5867	33.9579	21.5161	12.3395	20.0813	22.9065	5.06504	3.23577
3	3953093	3953376	1.79703	3.38733	1.76443	0.564537	3.35689	3.4629	1.25795	0
3	3956013	3956086	33.4396	43.1471	16.4165	8.75419	31.2329	16.7808	21.9452	8.17808
3	4050409	4050540	0.776427	0	0.762344	0	4.35115	5.61069	0	0
3	4055749	4055853	6.846	10.5342	2.88078	7.68096	12.7885	16.4904	0	0
3	4101927	4102079	2.00747	0.900954	0	1.05108	3.75	4.83553	0	3.92763
3	4146963	4147148	4.94815	2.22073	1.61946	1.72718	5.13514	2.64865	0.962162	1.07568
3	4147486	4147710	1.36221	3.66817	0.445835	0	3.39286	5.46875	0	0.888393
3	4163161	4163214	3.83819	5.16774	1.88428	0	21.5094	13.8679	6.71698	0
3	4336903	4337066	0	0	0	0	3.49693	6.01227	0	1.22086
3	4349534	4349761	0	0	1.31983	0	1.67401	2.15859	0	0
3	4427682	4427729	62.7585	67.0156	19.1235	23.7946	56.5957	52.1277	11.3617	8.46809
3	4440714	4440767	3.83819	23.2548	5.65285	3.01442	7.16981	27.7358	16.7925	0
3	4459701	4459984	1.43763	0.967809	0.705774	0.564537	1.34276	3.4629	0	0
3	4495045	4495098	5.75728	7.7516	9.42142	9.04325	10.7547	18.4906	0	0
3	4495465	4495607	0.716282	0	0	0	6.69014	1.72535	0	0
3	4508651	4508829	1.14283	0.769354	0.561051	0	2.13483	4.12921	0	0
3	4680615	4680641	27.384	10.5342	11.5231	24.5791	226.538	169.615	0	7.65385
3	4753476	4753689	2.38761	2.57174	2.3443	2.2502	3.56808	3.4507	0	0
3	4849009	4849133	0	0	0.805379	0	7.66129	5.92742	0	0
3	4849301	4849342	0	3.34012	2.43578	7.79337	23.1707	17.9268	13.0244	0
3	4869630	4869930	2.37328	1.36945	0.99867	0	2.53333	3.26667	0.593333	0
3	4916712	4916737	12.2054	0	0	0	15.2	19.6	0	0
3	5011358	5011549	21.3009	21.5097	8.36582	12.5469	19.8953	21.8063	3.72775	1.04188
3	5020177	5020344	4.26338	2.46009	1.79402	1.91334	3.41317	4.4012	0	0
3	5024214	5024466	29.0606	37.4968	21.4001	17.7516	33.1746	31.1111	34.6111	14.2143
3	5027700	5027868	10.2923	13.0424	1.18889	0	10.1786	7.29167	1.05952	1.18452
3	5102122	5102269	0.691918	1.8632	0	0	2.58503	3.33333	0	0
3	5437759	5437921	1.88356	0	0.616463	0.986198	3.51852	3.02469	0	0
3	5463756	5463794	0	0	2.62808	12.6129	20	6.44737	0	0
3	5467424	5467556	16.1815	5.18731	2.2697	4.84133	2.87879	12.9924	2.69697	3.01515
3	5501456	5501604	15.1194	9.25304	6.07299	7.55641	24.3919	23.1757	8.41892	9.41216
3	5527591	5527682	5.58857	7.52445	3.29232	1.75565	8.35165	5.38462	1.95604	0
3	5537318	5537370	0	0	0	0	14.6154	14.1346	0	0
3	5603945	5604048	32.5873	37.2278	16.4829	12.4089	22.1359	21.4078	3.45631	1.93204
3	5644788	5644924	1.49576	2.0139	0	1.17474	8.38235	1.80147	2.61765	0
3	5690646	5690872	8.10096	10.3012	2.20945	0	12.6106	5.42035	0.787611	0
3	5715567	5715646	231.749	225.353	84.6973	84.9378	197.215	127.152	42.8101	12.5949
3	5734312	5734455	1.42255	1.91531	2.79348	1.11723	3.98601	5.13986	0	0
3	5784948	5785097	0	0	0	0	5.10067	0	1.19463	0
3	5793997	5794236	0.425573	0	0	0	4.76987	1.0251	0	0
3	5852080	5852118	0	0	0	0	15	19.3421	0	0
3	5852292	5852627	0	0.408791	0.596221	0.953815	3.40299	0.731343	0	0
3	5853187	5853384	1.54891	1.3903	0	0.810985	3.85787	2.48731	0	0
3	5978180	5978284	0	1.31678	0	0	3.65385	11.7788	0	0
3	6047235	6047314	23.1749	12.1344	11.3773	24.2679	43.2911	43.4177	4.50633	0
3	6070184	6070325	5.04953	7.76993	0	2.26616	6.73759	8.68794	2.52482	2.8227
[truncated: 7,510 more rows]

## Sheet: Sheet3
S3_Data: Unique and common OsCLSY3 and OsCLSY4 loci.
Common_23_24nt_sRNA_loci_5rpmm
chr	start	end	PB1_R1	PB1_R2	OsCLSY3-kd_R1	OsCLSY3-kd_R2	PB1_R1	PB1_R2	OsCLSY4-kd_R1	OsCLSY4-kd_R2
1	56639	56757	15.5154	16.2477	5.92431	2.70786	3.22034	6.22881	0	0
1	81136	81162	89.976	68.4725	26.8873	36.8686	21.9231	37.6923	0	0
1	970887	971067	49.7259	39.5619	16.0897	21.3019	27.4444	32.6667	0.988889	0
1	1210138	1210222	10.8977	6.52119	4.75557	0	11.3095	8.75	0	0
1	1222682	1222886	6.48165	9.39819	1.95818	3.91578	3.72549	2.40196	0	1.95098
1	1446151	1446263	6.357	4.89089	2.67501	1.42646	6.78571	0	0	0
1	1697697	1697915	4.66569	5.0255	2.29053	5.13004	6.10092	3.37156	0.816514	0.912844
1	3393255	3393397	45.1257	54.9709	16.1756	19.1267	12.0423	17.2535	3.76056	7.00704
1	3492101	3492273	17.7405	15.1276	2.32249	2.78658	16.5698	9.97093	1.03488	0
1	4231262	4231400	44.9597	33.7401	9.40776	9.26168	5.50725	5.32609	3.86957	2.88406
1	4662704	4662878	15.7829	16.5278	1.72184	1.83637	6.55172	4.22414	2.04598	2.28736
1	5600008	5600282	3.71212	4.49819	0.364478	0.58308	4.85401	0.894161	0	0.726277
1	5600829	5601289	6.63339	5.95413	1.73682	2.08388	10.7391	6.92391	0.773913	0.432609
1	5602800	5602971	15.465	19.2204	9.34428	10.2772	26.6667	8.59649	3.12281	6.98246
1	5875498	5875594	41.3205	69.899	16.6445	8.32104	5.9375	22.9688	1.85417	0
1	6043156	6043203	582.139	594.4	329.349	336.524	432.553	422.234	56.8085	25.4043
1	6456984	6457071	11.691	22.0371	8.03528	5.5091	6.55172	2.81609	0	0
1	6598004	6598110	14.3932	16.7951	3.76857	9.04325	7.16981	6.93396	1.67925	5.63208
1	6759412	6759489	19.814	10.671	3.89092	2.07486	7.4026	3.18182	0	0
1	7156030	7156073	11.827	3.18477	4.64498	3.71544	26.5116	11.3953	4.13953	0
1	7317729	7317926	10.3261	9.03698	1.01388	1.62197	3.85787	1.24365	0	1.01015
1	7413203	7413324	15.9713	12.4495	7.42812	5.28145	9.42149	6.07438	0	0
1	7505607	7505682	14.9178	16.4334	3.99468	0	12.6667	3.26667	0	0
1	7604588	7604684	24.3685	29.9567	1.04028	1.66421	5.9375	12.7604	0	0
1	7611907	7612087	9.60613	10.6513	3.3289	2.66273	15.8333	16.3333	0	0
1	8143506	8144406	1.80821	2.58674	0.66578	0.887578	8.65556	8.16667	0.197778	0
1	8157281	8157384	22.7124	21.273	10.6654	6.20443	20.2913	26.165	0	3.86408
1	8273882	8274086	7.47882	5.37039	1.95818	7.04841	4.65686	8.40686	0	0
1	8341369	8341431	26.2483	19.8791	9.66455	5.15368	9.19355	7.90323	0	0
1	8530019	8530116	40.8945	52.2368	6.17734	8.23526	39.1753	30.3093	5.50515	4.10309
1	8727094	8727132	2.67663	3.60382	2.62808	8.40863	20	12.8947	0	0
1	8856448	8856926	5.31967	3.72445	0	0	10.7322	7.68828	0	0
1	9594117	9594386	17.3931	17.8181	5.94004	8.31486	38.1413	22.7695	1.32342	1.47955
1	9663717	9663747	47.4656	31.9538	16.6445	10.6509	19	16.3333	0	0
1	10106716	10106848	5.39382	8.2997	0	6.05167	7.19697	1.85606	5.39394	0
1	10154146	10154180	50.856	60.4169	14.6863	23.4947	33.5294	43.2353	5.23529	0
1	11272006	11272091	26.3255	12.8889	9.39925	7.51831	17.8824	23.0588	0	0
1	11437926	11438079	24.597	16.1112	5.2218	6.26525	9.93464	11.2092	4.65359	0
1	11702471	11702856	45.176	44.4627	23.6049	23.2384	32.0779	31.8182	2.77403	1.55065
1	11767907	11767996	28.5708	24.6193	11.221	10.7706	6.40449	19.2697	2	0
1	12337892	12337974	26.0482	21.7108	6.08945	3.89668	18.5366	14.939	0	0
1	12392747	12392968	8.74447	3.71796	0	0.722914	2.57919	5.54299	0	0
1	12504242	12504314	14.1267	20.9222	4.16113	4.43789	7.91667	13.6111	2.47222	0
1	14894364	14894400	491.608	467.895	241.345	217.457	174.167	217.778	14.8333	22.1111
1	15364814	15365034	40.6848	37.9711	19.5195	15.9764	43.1818	31.1818	4.04545	4.52273
1	15681288	15681362	27.4897	25.9085	10.7964	6.47692	12.8378	13.2432	0	0
1	16345325	16345655	4.93149	4.14985	0.907882	2.42067	2.87879	2.9697	0.539394	0
1	16468205	16468295	22.6027	16.7377	9.9867	12.4261	16.8889	5.44444	0	0
1	16747601	16747760	21.11	24.1161	13.8181	10.0481	23.8994	20.0314	6.71698	7.50943
1	16804452	16804493	1297.45	1279.27	389.725	479.292	3480.24	3495.73	1866.83	1072.66
1	16813745	16813771	2053.8	2017.31	622.248	761.951	5495.38	5521.92	2943.85	1691.5
1	18283060	18283252	47.1477	59.2002	13.0035	13.3137	38.5938	16.5885	3.70833	1.03646
1	19263344	19264125	1.69303	2.27949	1.27871	1.22738	13.6236	17.2535	0	0
1	19323461	19323605	12.714	12.3631	5.54817	3.32842	14.5139	17.0139	0	0
1	19451981	19452073	11.0557	13.3968	0	0	10.3261	2.66304	0	0
1	19693330	19693474	10.595	13.3141	2.77408	4.43789	7.91667	6.80556	0	1.38194
1	19984172	19984298	45.2053	45.6483	12.6815	5.07187	21.1111	19.4444	1.4127	1.57937
1	20263842	20263954	1.81629	4.89089	1.78334	7.13232	8.48214	4.375	1.58929	0
1	20292025	20292048	44.2226	29.7707	0	6.94626	33.0435	10.6522	23.2174	0
1	20504325	20504702	4.0469	1.453	2.64899	0.847554	2.51989	1.29973	0	0
1	20843100	20843197	56.6232	50.8249	25.7389	13.1764	37.2165	35.3608	3.6701	0
1	21758479	21758790	4.25163	2.64203	0.321116	1.02742	10.9968	4.72669	0.572347	0
1	21929959	21930119	10.1712	11.9827	3.74501	2.99557	3.5625	7.65625	4.45	0
1	22020917	22020975	15.7829	18.889	5.16553	27.5455	9.82759	4.22414	0	0
1	22102899	22103003	3.912	7.90067	3.84104	7.68096	21.9231	2.35577	1.71154	0
1	22103200	22103342	8.59538	9.64401	4.21973	3.3753	2.67606	10.3521	2.50704	0
1	22103459	22103627	29.666	31.7908	13.6723	8.55879	16.9643	14.5833	2.11905	8.29167
1	22206174	22206270	8.476	15.6916	7.28197	3.32842	15.8333	0	0	2.07292
1	22561696	22561822	39.5547	32.606	11.0963	7.60781	24.127	19.4444	1.4127	4.7381
1	22638105	22638283	33.7135	42.3145	11.221	9.87306	18.1461	13.764	1	0
1	22774273	22774625	4.33432	1.55619	0.567426	0.453875	2.69886	1.39205	0	0
1	22841452	22841591	68.0519	62.0686	20.1171	22.9876	30.0719	17.6259	11.5252	11.4532
1	23253043	23253073	40.6848	54.778	9.9867	0	25.3333	32.6667	0	6.63333
1	23307537	23307645	17.8938	16.4841	3.69878	5.91719	10.5556	2.26852	0	1.84259
1	23381228	23381385	3.23924	6.10583	3.18048	3.05282	12.1019	6.24204	0	0
1	23407742	23408007	8.0602	11.8858	2.638	3.01442	7.88679	8.32075	0	0.750943
1	24882905	24882989	26.6389	30.9757	14.2667	5.70586	20.3571	8.75	2.11905	14.2143
1	25242800	25243007	36.3608	37.0479	21.7102	14.6643	24.7826	28.4058	1.71981	0.961353
1	25475371	25475494	21.5001	21.1541	6.49541	11.69	7.72358	13.9431	1.44715	1.61789
1	25907551	25907657	28.7864	18.0871	7.53713	6.02883	14.3396	9.24528	0	0
1	26472695	26472975	39.9583	35.7035	15.6934	19.9705	19	7	0.635714	0
1	26561802	26561994	3.1785	5.70604	1.56042	0	0	10.2083	0.927083	0
1	27526230	27526344	23.1975	30.0318	7.00821	12.6129	6.66667	2.14912	1.5614	0
1	28298813	28298902	61.7129	73.858	20.1978	25.1314	21.3483	35.7865	4	4.47191
1	29497918	29497970	37.164	39.5034	3.84104	3.07238	14.6154	18.8462	0	7.65385
1	30955125	30955264	25.6109	16.7487	4.31081	12.6432	10.9353	8.81295	0	4.29496
1	31096037	31096199	6.90637	10.1441	3.69878	1.9724	3.51852	1.51235	0	0
1	31184149	31184272	5.78849	13.3605	2.43578	3.89668	3.08943	3.98374	0	0
1	31725800	31726039	8.51146	12.0328	3.76068	5.34775	3.9749	10.251	0	0
1	31779631	31779737	129.539	112.398	77.2556	46.7234	89.6226	87.8302	15.1132	7.50943
1	32312569	32312917	4.67641	5.11576	0.860922	0.459092	9.28161	10.5603	0.511494	0
1	32507242	32507328	8.27888	11.1467	3.48373	1.85772	13.2558	0	0	0
1	32802439	32802533	66.0046	72.8431	15.9362	25.4943	58.617	59.9468	9.46809	0
1	32955047	32955155	42.38	25.3602	9.24694	4.43789	19.3519	6.80556	3.2963	1.84259
1	33531260	33531415	2.62483	1.76703	3.86582	1.03074	2.45161	7.90323	0	0
1	34353563	34353683	9.3236	5.70604	0	0	6.33333	6.125	0	0
1	36248868	36249141	26.08	33.1076	7.31626	8.19303	6.95971	6.28205	1.30403	1.45788
1	36290204	36290274	23.2485	15.6509	9.9867	0	24.4286	17.5	0	8.52857
1	36453650	36453703	24.9482	23.2548	7.53713	3.01442	7.16981	18.4906	6.71698	0
1	36752982	36753076	15.1486	13.1118	1.06241	1.69962	8.08511	7.81915	1.89362	0
1	36779442	36779612	14.9576	16.9167	11.7491	14.0968	21.2353	12.9706	1.04706	0
1	36991857	36992008	3.36795	3.62768	3.30685	2.11608	5.03311	6.49007	0	0
1	37131556	37131772	4.70889	8.87606	1.84939	2.21894	6.15741	5.6713	0	0
1	37331822	37331900	14.344	14.0456	5.12138	4.09651	4.87179	15.7051	0	0
1	37832564	37832787	5.47329	6.75513	1.79134	1.43286	2.55605	4.39462	0	0
1	38360925	38361125	7.6284	4.79307	0.499335	5.59174	2.85	4.9	0	0
1	38364814	38365183	20.1219	15.9584	5.95413	10.8241	22.6558	11.2873	2.41192	2.15718
1	38771454	38771496	48.4343	55.4301	14.2667	7.60781	18.0952	17.5	0	0
1	38935504	38935604	12.2054	15.064	0.99867	4.79292	5.7	12.25	1.78	0
1	39718386	39718523	8.16666	7.99679	2.18687	4.66464	1.38686	12.5182	0	0
1	39990879	39990956	13.2094	8.89253	5.1879	6.22457	7.4026	3.18182	0	0
1	40914519	40914605	211.703	157.646	99.867	118.894	77.3256	139.593	31.0465	13.8837
1	41049475	41049682	23.094	17.8624	10.1314	12.3489	11.0145	10.6522	2.57971	1.92271
1	41323770	41323949	5.11401	10.7108	3.3475	8.03283	36.0894	28.743	0	0
1	41402613	41402743	46.1616	25.2822	9.9867	11.0606	5.84615	5.65385	1.36923	0
1	42439768	42440020	10.0905	7.06462	1.98149	1.90195	3.76984	5.83333	0.706349	0.789683
2	57232	57367	13.5616	16.2305	10.3566	8.28406	8.44444	3.62963	3.95556	1.47407
2	152575	152689	19.6286	12.0127	4.38013	7.00719	11.6667	0	0	1.74561
2	464713	465039	3.12	3.78069	1.22536	1.47022	2.91411	3.75767	0.546012	0
2	505557	505725	23.6117	21.1939	13.0778	9.50976	33.9286	18.9583	4.2381	3.55357
2	798973	799212	30.6413	30.3686	21.7284	20.7225	28.6192	23.5774	2.23431	3.33054
2	1489340	1489394	43.3218	38.0403	14.7951	14.793	10.5556	22.6852	0	3.68519
2	1514360	1514419	46.5462	37.1376	30.4679	27.0786	12.8814	16.6102	9.05085	3.37288
2	1646104	1646280	20.8047	18.6743	6.80911	7.262	28.0682	19.4886	3.03409	4.52273
2	1655863	1655939	12.0448	21.6229	0	2.10216	15	9.67105	0	0
2	1739970	1740095	21.9698	28.4846	7.98936	15.3373	13.68	9.8	0	0
2	1768114	1768165	87.7515	59.0743	19.5818	15.6631	18.6275	9.60784	0	0
2	2062638	2062770	7.70545	6.22477	2.2697	0	10.0758	0	2.69697	0
2	2180136	2180204	59.8306	60.4169	7.34316	9.39788	19.5588	36.0294	5.23529	0
2	2204035	2204291	6.357	10.1639	3.51095	2.49631	8.90625	3.82812	2.78125	0
2	3710278	3710438	17.1639	13.6945	4.36918	1.99705	15.4375	12.25	2.225	2.4875
2	3796928	3797010	14.8847	13.3605	4.87156	1.94834	13.9024	11.9512	0	0
2	3956797	3956916	23.9322	16.1112	1.67844	4.02766	17.563	12.3529	0	1.67227
2	4163477	4163611	13.6628	8.17582	4.47166	4.76907	7.08955	3.65672	1.32836	0
2	4299219	4299369	4.74656	8.2167	1.33156	0	3.8	3.26667	0	0
2	4590966	4591032	126.369	93.3716	40.8547	33.8893	66.2121	81.6667	2.69697	6.0303
2	5578492	5578524	98.5335	124.106	9.36253	9.98525	17.8125	30.625	0	0
2	5743988	5744080	13.2668	14.8853	0	0	10.3261	5.32609	0	0
2	6049805	6049842	30.2387	18.5061	8.09732	17.2718	20.5405	13.2432	0	0
2	6675674	6675798	7.38232	4.41758	2.41614	2.57684	6.12903	5.92742	1.43548	1.60484
2	7151264	7151417	8.6422	25.9569	9.13816	4.17684	31.0458	16.0131	3.4902	0
2	7378452	7378616	31.63	30.0611	18.8773	24.3543	37.0732	14.939	0	2.42683
2	7659223	7659382	23.6688	18.9484	3.14047	4.01922	3.58491	3.08176	2.23899	0
2	7830249	7830626	7.28441	5.44874	1.0596	2.54266	4.53581	2.59947	1.88859	1.0557
2	7935566	7935680	12.4909	2.40254	0.876026	1.40144	6.66667	10.7456	0	1.74561
2	8401614	8401839	2.71232	0.608644	0.443853	0.710062	1.68889	3.26667	1.58222	0
2	8806718	8806975	5.9365	10.1243	3.49729	0.62165	3.6965	1.90661	0.692607	0
2	9898088	9898339	3.64704	4.36478	0.795753	1.27302	3.02789	0.976096	1.41833	0
2	10237735	10237966	47.5537	46.834	16.8607	18.6737	24.6753	29.697	3.08225	4.30736
2	10370614	10370859	24.0788	24.0352	9.37527	9.78147	15.5102	5	2.90612	2.43673
2	10381333	10381533	5.59416	11.6403	1.49801	2.39646	8.55	6.125	0	0
2	10634024	10634179	9.8431	7.95165	2.57721	4.12294	23.2903	7.90323	3.44516	0
2	10770540	10770676	32.1589	52.3613	20.5609	21.1452	25.1471	30.625	6.54412	2.92647
2	11070055	11070523	2.82533	3.80403	0.853564	1.02413	1.62393	4.71154	0	0.425214
2	11291715	11291785	24.7015	15.6509	15.6934	6.84703	10.8571	3.5	0	0
2	11488523	11488852	6.80141	7.07619	3.03547	0.97121	6.35258	2.97872	0.541033	1.81459
2	12105981	12106097	8.76828	8.26392	6.88738	2.75455	4.91379	4.22414	0	1.71552
2	12125523	12125758	13.8501	13.9859	6.79946	8.15816	8.08511	5.21277	0	0
2	12642877	12642904	45.2053	35.5043	7.39756	17.7516	28.1481	18.1481	0	7.37037
2	13416184	13416323	6.58567	8.86694	0	5.74691	4.10072	1.76259	0	0
2	14501886	14501970	23.0063	17.9333	3.56668	3.8039	9.04762	5.83333	0	2.36905
2	14934799	14934880	37.6711	37.1949	24.6585	21.6963	7.03704	12.0988	0	2.45679
2	14986266	14986406	70.4719	52.8216	15.6934	12.5529	19	14	2.54286	2.84286
2	15304441	15304606	6.16436	9.12967	0.605255	3.87307	8.06061	5.93939	0	0
2	15425345	15425500	53.8089	40.6417	27.705	27.8299	22.0645	7.90323	11.4839	6.41935
2	15481830	15481986	18.256	15.8013	5.76156	4.09651	9.74359	7.85256	3.42308	0
2	15694724	15694784	27.1232	61.6253	6.6578	7.9882	41.1667	20.4167	5.93333	0
2	16652433	16652724	2.09715	2.82361	1.37274	0	1.30584	2.52577	0	0.683849
2	16883783	16883909	26.6389	24.9979	10.3037	11.4117	9.04762	19.4444	0	1.57937
2	16928883	16929038	1.96862	6.18461	1.28861	2.06147	8.58065	11.0645	1.14839	2.56774
2	17099641	17099718	31.7024	37.3486	19.4546	4.14971	19.7403	15.9091	4.62338	0
2	18530933	18530961	61.7537	19.5636	7.13336	0	20.3571	8.75	0	0
2	18907915	18908051	11.9661	5.03474	0.734316	7.04841	13.9706	9.00735	5.23529	5.85294
2	19127039	19127092	61.411	103.355	54.6442	54.2595	111.132	69.3396	13.434	0
2	19152673	19152805	5.39382	13.487	0	1.21033	1.43939	7.42424	1.34848	0
2	19214993	19215404	3.46464	2.6656	0.728956	1.55488	1.84915	1.78832	0	0
2	19389870	19390086	7.53422	10.1441	1.84939	1.4793	6.15741	2.26852	0	0
2	19405439	19405487	12.714	34.2363	14.5639	16.6421	19.7917	5.10417	0	0
2	19606201	19606286	17.9492	30.6112	7.04944	5.63873	40.2353	20.1765	4.18824	0
2	19693444	19693529	16.7526	6.44447	4.69962	7.51831	8.94118	14.4118	0	2.34118
2	19693656	19693712	3.63257	4.89089	5.35002	8.55879	23.75	8.75	0	0
2	19802322	19802445	20.6732	23.3809	6.49541	10.3912	26.2602	19.9187	4.34146	3.23577
2	19865996	19866316	7.94625	13.2665	3.12084	2.99557	2.96875	4.59375	0.55625	0
2	20392767	20392939	5.32214	4.77715	0.580622	0.92886	6.62791	0	2.06977	0
2	21363299	21363404	64.9019	61.2992	32.3379	31.9528	57.9048	37.3333	6.78095	5.68571
2	21387021	21387138	92.1493	74.9101	39.2639	28.6756	51.9658	33.5043	6.08547	1.70085
2	21783191	21783269	37.816	50.9154	14.0838	4.09651	19.4872	31.4103	2.28205	0
2	21830602	21830670	186.971	195.348	63.1512	70.4841	142.5	136.912	15.7059	26.3382
2	21908123	21908232	37.3255	41.4604	0.916211	4.39717	12.2018	8.99083	1.63303	0
2	22042705	22042742	299.638	270.189	121.46	120.902	154.054	125.811	67.3514	21.5135
2	22283679	22283763	12.1086	19.5636	5.94446	11.4117	11.3095	5.83333	0	2.36905
2	22320504	22320602	58.1211	55.8959	14.2667	14.6722	23.2653	45	1.81633	6.09184
2	22397528	22397882	5.74644	7.35016	1.41055	5.41573	4.83051	11.0734	0.502825	0
2	22855765	22855849	60.5429	89.6664	14.2667	24.7254	13.5714	37.9167	6.35714	14.2143
2	23453958	23454147	46.8198	64.4873	25.8914	33.8125	46.2434	40.1852	3.7672	6.31746
2	23513761	23513887	82.3383	91.2967	26.9482	44.3789	76.9048	54.4444	5.65079	1.57937
2	24077450	24077578	25.428	36.376	5.46148	8.73709	13.3594	22.9688	2.78125	1.55469
2	24913661	24913809	16.4938	16.6555	0.674777	3.23846	5.13514	1.65541	0	0
2	25502087	25502149	219.829	223.088	98.2562	126.265	199.194	106.694	20.0968	3.20968
2	25796924	25796960	31.0787	19.0201	0	4.43789	10.5556	27.2222	0	0
2	25831798	25831883	21.539	41.8891	2.34981	5.63873	13.4118	11.5294	2.09412	0
2	26038595	26038823	4.01495	6.00636	0.438013	2.80288	2.5	4.29825	2.34211	0
2	26052297	26052443	9.05655	8.44182	2.73608	6.56564	18.2192	15.1027	2.43836	0
2	26293484	26293846	6.18139	7.56602	3.03463	3.97203	1.04972	3.38398	0	0
2	26341208	26341277	86.9711	55.5719	27.4996	20.8388	22.029	28.4058	5.15942	5.76812
2	26772619	26772682	6.4579	2.17373	1.58519	0	6.03175	11.6667	0	0
2	27089371	27089638	6.47604	10.771	3.3663	2.99184	0.71161	5.50562	0.666667	0
2	27133005	27133144	19.0253	15.7635	2.1554	3.44814	8.20144	5.28777	0	0
2	27384219	27384377	14.1624	11.2676	4.42449	9.10048	14.4304	10.8544	0	0
2	27487133	27487257	3.28103	4.41758	0	0	10.7258	13.8306	0	1.60484
2	27647386	27647474	21.9605	9.33716	0	1.8155	15.1136	8.35227	0	0
2	27861124	27861269	11.9249	7.55559	0.688738	1.10182	6.55172	5.06897	0	0
2	27941495	27941561	13.8698	10.3746	1.51314	2.42067	14.3939	7.42424	2.69697	0
2	27941741	27941845	1.956	0	0.96026	0	5.48077	4.71154	1.71154	1.91346
2	28095646	28095876	15.9201	17.8624	5.21045	12.5033	12.3913	13.8478	0.773913	3.46087
2	28483373	28483591	3.73255	8.16644	0	1.46572	4.3578	2.24771	0	0.912844
2	28506933	28507161	69.5924	76.8814	16.2065	18.9194	36.6667	39.7588	8.58772	6.10965
2	28658395	28658537	61.6002	59.7929	38.6809	41.6286	54.8592	56.9366	12.5352	15.4155
2	28718445	28718513	76.284	74.5142	20.5609	23.4947	33.5294	32.4265	7.85294	2.92647
2	28894944	28895283	17.102	8.88729	10.6053	6.12664	15.1327	5.059	0.525074	2.9351
2	28965677	28965835	26.3936	27.7357	6.95277	8.08932	21.6456	10.8544	1.12658	1.25949
2	29010776	29010862	65.0484	62.103	16.2574	13.004	41.9767	34.186	4.13953	4.62791
2	29368422	29368516	19.4768	21.8529	7.4369	15.2966	6.06383	7.81915	3.78723	0
2	29698683	29698795	9.08143	9.78179	3.56668	0	11.875	4.375	0	0
2	30087876	30087928	39.12	39.5034	13.4436	33.7962	36.5385	23.5577	0	0
2	30156065	30156110	56.5067	42.6051	2.21927	21.3019	12.6667	21.7778	0	0
2	30204280	30204490	5.32777	12.3903	3.3289	2.28234	5.42857	5.83333	0	1.89524
2	30218861	30219017	60.636	55.3047	23.0462	35.8445	20.7051	17.2756	2.28205	3.82692
2	30386440	30386714	10.3939	12.9948	1.45791	1.74924	3.46715	4.4708	1.29927	0
2	30506971	30507114	17.7818	17.2378	4.19022	3.35169	15.9441	5.13986	2.48951	1.39161
2	30623570	30623717	8.99494	7.45279	1.35873	1.08683	3.87755	1.66667	2.42177	0
2	30889484	30889513	45.595	23.6112	13.7748	16.5273	32.7586	8.44828	0	0
2	31003603	31003630	94.1778	106.513	22.1927	11.8344	21.1111	9.07407	0	0
2	31168812	31168885	27.8663	24.3875	5.47216	4.3771	18.2192	30.2055	2.43836	2.72603
2	31355578	31355694	63.1316	49.5835	20.6621	17.9046	31.1207	57.0259	9.2069	6.86207
2	31543599	31543749	16.952	12.7815	9.9867	5.32547	5.06667	1.63333	1.18667	0
2	31692942	31693319	8.36359	8.35473	1.5894	1.27133	11.0875	5.84881	0.472149	1.0557
2	31756326	31756463	7.42423	3.99839	0.728956	0	12.4818	1.78832	0	0
2	32476875	32476923	46.618	57.0604	2.08056	3.32842	11.875	10.2083	0	0
2	32581741	32581790	325.894	343.76	152.858	114.117	77.551	120	10.898	4.06122
2	34308382	34308521	49.7584	60.0982	17.2432	22.9876	16.4029	22.9137	6.40288	4.29496
2	34875854	34875980	41.9764	30.4322	23.7779	25.3594	15.0794	7.77778	2.8254	1.57937
2	34897909	34897990	69.0637	67.6272	23.4256	21.6963	60.9877	21.1728	6.59259	2.45679
3	393370	393426	12.714	17.1181	3.56668	0	6.78571	8.75	0	0
3	461005	461169	0.620195	2.50509	1.21789	0	5.79268	1.4939	0	0
3	461276	461359	25.7344	18.1493	7.2193	7.69947	9.15663	5.90361	2.14458	0
3	1764971	1765044	22.293	28.1394	4.10412	2.18855	20.8219	3.35616	2.43836	0
3	1925160	1925289	49.6733	64.7569	21.6766	21.0542	41.2403	60.7752	5.51938	4.62791
3	2504675	2504839	8.68273	3.34012	0	0.974171	1.15854	7.46951	2.17073	0
3	2669059	2669280	4.60235	6.81627	5.42264	2.16874	5.15837	6.65158	2.41629	0
3	3330384	3330414	118.664	104.991	23.3023	26.6273	57	32.6667	11.8667	19.9
3	4063300	4063348	72.046	48.5014	4.16113	26.6273	27.7083	10.2083	0	0
3	4938427	4938493	144.863	134.87	45.3941	62.9373	118.03	70.5303	24.2727	3.01515
3	5183955	5184109	29.721	46.2412	11.6728	9.33686	33.3117	12.7273	0	0
3	5793701	5793730	98.2047	47.2224	24.1058	38.5637	52.4138	33.7931	0	0
3	5886003	5886161	10.2999	4.3337	3.16035	2.02233	7.21519	6.20253	0	0
3	6226577	6226758	5.61945	6.80942	2.75876	0.882674	9.44751	1.35359	0	0
3	6712592	6712753	3.79051	9.35649	4.96234	3.96929	10.6211	9.13043	0	0
3	6892060	6892107	45.4458	40.7921	8.49932	23.7946	48.5106	36.4894	3.78723	0
3	6923956	6924022	29.2807	20.7492	7.56568	19.3653	14.3939	22.2727	0	0
3	7116364	7117001	3.83216	4.0847	1.56777	2.00646	3.281	3.07692	0.279435	0
3	9138245	9138304	101.712	85.8808	18.6193	37.9101	32.2034	37.3729	0	6.74576
3	9342724	9342822	28.0227	30.7428	11.2096	13.042	15.5102	15	1.81633	0
3	9398074	9398148	24.7408	9.25304	9.44688	10.7949	12.8378	13.2432	2.40541	8.06757
3	9619038	9619325	9.92312	10.9747	1.73984	2.78334	10.5923	5.12195	1.24042	0
3	10713768	10714097	73.888	84.498	39.1576	37.3916	43.8906	36.4894	5.95137	3.02432
3	11125811	11125952	11.5418	9.71241	2.12483	3.39923	14.8227	12.1631	3.78723	0
3	11230935	11231112	66.0841	82.0123	26.5184	26.176	27.9096	16.6102	4.0226	1.12429
3	12093361	12093412	59.8306	37.5927	54.8289	31.3263	59.6078	105.686	6.98039	0
3	12324552	12324627	29.8355	63.9077	9.32092	14.9113	10.1333	19.6	2.37333	0
3	13048584	13048725	7.21362	3.88496	4.24966	2.26616	4.04255	3.47518	0	0
3	13053638	13053932	7.26514	6.52119	2.0381	1.63024	3.87755	4.16667	0	0.676871
3	13362146	13362253	10.4564	6.3993	3.73335	2.98624	5.3271	11.4486	0	0
3	13362600	13362930	22.8081	20.3343	6.35517	6.29373	14.3939	10.3939	2.69697	4.82424
3	13364611	13364799	63.8405	57.546	25.498	17.846	68.7234	71.6755	32.1915	22.2287
3	13369357	13369475	9.48163	4.6422	0.846331	4.0618	9.66102	4.15254	1.50847	0
3	13479110	13479347	7.2958	8.66741	5.47794	5.39288	8.01688	4.13502	0	0
3	13483543	13484310	11.6697	9.82005	1.82287	2.08297	15.1108	15.6519	2.78488	0.518905
3	13673227	13673440	13.3706	16.7163	7.03289	6.75059	22.3005	12.6526	1.67136	0
3	13838577	13838766	12.3777	16.6653	1.58519	5.91719	2.01058	5.18519	0	1.05291
3	13952749	13952781	57.213	72.752	21.8459	14.9779	23.75	15.3125	11.125	0
3	14774569	14774786	8.43694	6.31083	2.7613	0.73624	3.5023	5.64516	0.820276	0.917051
3	15829235	15829311	32.1196	43.2458	18.3966	16.8173	20	9.67105	0	0
3	16012686	16012906	21.2671	20.5418	12.2564	8.7144	30.2273	15.5909	2.42727	5.42727
3	16418620	16418859	19.5764	18.3357	10.0285	6.68469	11.9247	9.22594	0.74477	0
3	16866753	16866876	7.44234	11.1337	0.811927	2.59779	1.54472	5.97561	0	0
3	17133618	17133829	25.5485	29.2063	5.67964	9.84328	42.3223	51.09	3.37441	3.77251
3	17852409	17852434	40.6848	27.389	15.9787	6.39056	15.2	19.6	0	0
3	17867920	17868220	4.06848	5.93428	1.33156	2.13019	5.06667	1.63333	0	1.32667
3	18023681	18024032	1.44889	2.7311	0	0	1.62393	2.09402	0.507123	0
3	18228418	18228632	5.70348	4.47951	2.33334	5.22593	4.43925	2.28972	0	0
3	18753462	18753530	17.9492	24.1668	7.34316	11.7474	13.9706	25.2206	0	0
3	19183359	19183589	5.74894	4.16789	1.73682	2.08388	8.26087	3.19565	3.86957	0
3	20020086	20020122	33.904	41.8443	13.8704	8.87578	21.1111	13.6111	0	0
3	20476358	20476471	13.5016	20.6023	0.883779	1.41384	5.04425	8.67257	1.57522	0
3	20483009	20483206	7.74457	6.95152	3.04163	4.05492	5.7868	6.21827	0	0
3	21029492	21029535	21.2886	35.0324	0	0	17.6744	11.3953	0	0
3	21189887	21190094	6.87907	6.6157	1.9298	0.771807	9.17874	15.3865	0.859903	1.92271
3	21229201	21229265	22.2495	29.9567	14.0438	12.4816	17.8125	11.4844	2.78125	0
3	21342870	21343096	10.3512	10.3012	3.09323	3.5346	2.52212	8.67257	3.15044	0.880531
3	21448455	21448663	42.543	27.6524	18.2449	19.9705	17.3558	14.1346	6.84615	3.82692
3	21455003	21455276	3.35314	4.01304	0	0	3.47985	0.897436	0	0
3	21456504	21456718	6.65406	5.75937	2.33334	1.49312	1.7757	4.57944	0	1.85981
3	21681518	21681859	11.3345	10.04	2.63579	1.87406	3.34311	5.7478	0.521994	0
3	21720748	21720962	16.1599	13.4385	2.80001	3.7328	10.6542	4.57944	0.831776	0
3	22122002	22122255	69.9521	73.0734	20.526	25.2591	48.8142	29.0514	5.62846	3.93281
3	22387915	22388296	9.34362	4.67266	2.35906	4.19328	17.4541	6.43045	0.934383	0
3	22958699	22958862	35.568	34.4463	21.4438	25.4838	102.577	84.1718	5.46012	4.88344
3	22960696	22960740	113.27	158.732	52.2032	68.989	90.6818	133.636	4.04545	22.6136
3	23007369	23007455	46.1252	55.7334	25.5474	27.8658	59.6512	54.1279	6.2093	2.31395
3	23111592	23111760	21.7954	25.2696	5.94446	7.60781	6.78571	10.2083	2.11905	3.55357
3	23113306	23113412	50.856	42.6338	5.65285	10.5505	10.7547	6.93396	1.67925	0
3	23417096	23417192	11.6545	8.55906	2.08056	3.32842	5.9375	5.10417	3.70833	0
3	23443089	23443254	37.6026	32.3688	10.2893	8.7144	26.4848	19.303	2.15758	0
3	23677946	23678260	3.56316	1.30839	2.22633	0.508803	6.05096	4.68153	0.566879	0
3	24164270	24164345	12.2054	20.0853	1.33156	2.13019	12.6667	3.26667	0	0
3	24362247	24362410	29.328	42.8478	12.8663	18.6228	30.3067	12.0245	6.55215	0
3	24647188	24647522	5.78601	11.4804	3.58804	5.26169	6.25749	11.7365	2.13174	0
3	25124664	25124849	38.4856	33.3109	15.115	17.2718	23.6216	14.5676	2.88649	2.15135
3	25314157	25314260	12.8374	14.6252	3.87833	7.75553	9.2233	4.75728	0	0
3	25642765	25643124	4.24981	1.90731	0.278181	0	1.58774	2.04735	0.495822	0
3	25872061	25872264	57.6201	56.6669	14.2667	11.8052	13.1034	20.5172	12.2759	0.980296
3	25878868	25878912	127.14	112.046	49.9335	50.834	159.773	161.477	20.2273	0
3	25953912	25954378	3.92879	2.64486	1.28584	1.37136	2.44635	4.73176	1.14592	0
3	26170585	26170698	6.30074	10.9071	0.883779	4.24152	5.04425	10.8407	0	0
3	26418935	26419145	6.29646	7.17331	0.951114	0.760781	0.904762	5.83333	0	0
3	26613382	26613423	34.7309	30.0611	12.1789	3.89668	18.5366	17.9268	4.34146	0
3	26959048	26959179	25.6221	27.1799	8.38578	6.09786	23.2061	18.7023	4.07634	3.03817
3	27146372	27146474	45.8701	42.9631	17.6236	17.2295	20.4902	26.4216	3.4902	1.95098
3	27152510	27152534	42.38	45.6483	49.9335	19.9705	31.6667	40.8333	0	8.29167
3	27613183	27613328	23.8497	16.0556	4.13243	4.40728	3.93103	3.37931	1.22759	0
3	28424813	28424985	69.7792	85.1925	26.7086	39.941	40.8721	29.9128	4.13953	6.94186
3	29082279	29082606	1.55523	5.86309	3.05404	1.9543	6.39144	3.74618	0.544343	0
3	29127453	29127611	3.86248	2.60022	8.21691	7.07815	7.21519	6.20253	0	6.29747
3	29230116	29230238	170.91	151.538	83.4954	53.6912	104.344	106.434	20.4262	11.418
3	31387580	31387609	42.0877	42.5002	24.1058	27.5455	52.4138	16.8966	18.4138	0
3	31492812	31492954	28.6513	20.2524	13.3625	13.5012	16.0563	3.4507	2.50704	0
3	31544908	31545042	46.3017	52.1209	22.3583	19.0763	31.194	18.2836	1.32836	0
3	31745953	31746278	6.57216	12.2197	2.45826	2.94949	5.84615	5.27692	0	0
3	33192346	33192569	6.38551	4.91283	3.58267	2.14929	4.26009	4.39462	0.798206	0
3	33638275	33638403	5.56237	4.27953	0.780211	1.24816	5.9375	3.82812	0	0
3	33776620	33776649	31.5658	23.6112	3.44369	5.5091	32.7586	16.8966	0	0
3	34950144	34950389	19.0969	16.2098	8.96765	7.82518	3.87755	4	2.90612	0
3	35021023	35021121	7.26514	5.58959	2.0381	1.63024	5.81633	12.5	0	2.03061
3	35302074	35302264	0.535326	1.44153	1.05123	0	3	2.57895	0	0
4	10585	11054	2.38557	2.33595	1.27762	1.36259	4.45629	6.79104	0	0.848614
4	238513	238612	11.3013	15.2161	0	1.61378	5.75758	4.94949	0	0
4	475586	475615	101.712	85.0003	13.7748	11.0182	104.828	50.6897	6.13793	0
4	925478	925563	5.98306	6.44447	4.69962	1.87958	4.47059	5.76471	0	0
4	1865999	1866025	3.912	10.5342	3.84104	0	14.6154	28.2692	0	0
4	2020648	2020799	12.1246	13.6038	0	0	10.0662	4.86755	0	0
4	2401214	2401248	170.517	221.529	82.2434	93.9788	89.4118	136.912	26.1765	17.5588
4	3421181	3421262	30.1369	28.7415	12.3293	7.88958	9.38272	27.2222	2.19753	0
4	3422553	3422708	3.93724	7.06813	2.57721	0	2.45161	3.16129	0	0
4	3963535	3963791	4.37044	6.95424	1.17032	1.24816	2.22656	8.61328	0	0
4	4575338	4575540	18.1269	12.881	7.41587	5.53638	15.9901	18.1931	8.81188	0.985149
4	5188717	5188842	245.736	245.405	67.9096	65.1837	94.24	113.68	111.072	63.68
4	5568659	5568836	8.61966	6.1896	1.69266	3.61049	5.36723	4.15254	0	0
4	6599139	6599277	2.21113	0.992355	0.723674	1.15771	6.88406	5.32609	0	0
4	7287987	7288153	6.12723	6.59976	3.60965	0.962434	5.72289	10.3313	0	1.1988
4	8505501	8505693	18.5412	19.9711	1.56042	3.32842	12.8646	6.38021	0.927083	0
4	8524263	8524381	14.6534	9.28441	2.53899	5.41573	9.66102	10.3814	0	0
4	8884047	8884135	23.1164	29.5677	9.07882	9.0775	15.1136	11.1364	0	2.26136
4	9125787	9125812	211.561	197.201	119.84	121.421	114	274.4	128.16	95.52
4	9193125	9193349	5.44886	5.50225	0.89167	1.42646	6.78571	3.28125	0	0.888393
4	9292419	9292698	8.38486	9.81685	3.22152	1.71789	4.76703	2.63441	0	0
4	10853180	10853210	81.3696	50.2132	23.3023	15.9764	57	32.6667	23.7333	0
4	11371018	11371154	36.6462	38.264	5.14021	3.52421	9.77941	14.4118	6.54412	1.46324
4	11687312	11687536	47.6775	50.1317	8.02503	13.5514	31.3839	30.625	9.53571	4.44196
4	12709684	12709810	16.1448	14.1292	1.58519	0	4.52381	3.88889	0	0
4	15154848	15154955	109.317	113.908	59.7335	50.7661	37.2897	43.5047	0	5.57944
4	15497042	15497245	17.0355	14.1667	9.83911	3.93507	11.2315	19.3103	3.50739	1.96059
4	15515556	15515597	37.2117	56.7821	21.922	38.9668	23.1707	23.9024	21.7073	0
4	15730191	15730288	63.9632	50.8249	37.064	47.7645	50.9278	35.3608	22.0206	18.4639
4	16408609	16408955	12.0526	10.6865	5.19539	10.6202	12.0809	13.4538	6.17341	3.45087
4	16523161	16523249	11.5582	12.4495	1.13485	0	6.47727	8.35227	0	0
4	16878462	16878591	12.6154	6.36953	2.32249	4.95392	7.36434	0	0	1.54264
4	16883208	16883334	29.0606	33.6928	6.34076	7.60781	12.0635	7.77778	5.65079	0
4	16883764	16884303	12.8319	16.0066	1.66754	2.37127	3.17254	4.54545	0.330241	1.47681
4	16895736	16895872	10.4704	9.06254	0	0	4.19118	3.60294	0	0
4	17167803	17167866	104.941	123.903	19.0223	27.8953	75.3968	70	8.47619	6.31746
4	17266053	17266128	23.0547	16.4334	5.32624	10.6509	17.7333	6.53333	2.37333	2.65333
4	17395934	17396043	6.53196	6.28188	8.2459	7.32862	5.22936	2.24771	1.63303	0
4	17396227	17396279	3.912	2.63356	0	0	7.30769	9.42308	0	0
4	17445914	17446108	18.8744	24.0007	3.08867	9.05878	7.83505	10.1031	3.6701	3.07732
4	18236053	18236227	18.1211	11.0186	2.29579	4.59092	9.82759	4.22414	0	0
4	18280341	18280638	0.684929	0.922189	0.336253	0.537926	4.47811	0	0	0
4	18282957	18283118	8.84452	12.7589	2.48117	0.992323	7.08075	12.1739	1.10559	0
4	18436013	18436238	9.04107	16.4334	1.77541	2.13019	5.06667	1.08889	0	0.884444
4	18723108	18723191	40.4397	24.7491	19.2515	26.9481	43.494	53.1325	40.747	2.39759
4	19683977	19684213	3.44786	4.6422	0	0.676966	13.6864	13.4958	0	0.84322
4	19847225	19847255	33.904	41.0835	23.3023	5.32547	19	65.3333	5.93333	0
4	21304607	21304853	48.3752	41.7515	12.5849	19.4834	17.7642	16.9309	2.17073	0.808943
4	21455200	21455359	8.95577	7.7516	2.51238	5.02403	9.55975	3.08176	1.1195	2.50314
4	21827709	21827772	16.1448	15.2161	3.17038	0	24.127	3.88889	0	3.15873
4	21979284	21979399	38.0314	33.3431	26.0523	25.0065	61.1304	36.2174	4.64348	0
4	22649977	22650112	91.1641	75.0661	18.4939	15.3847	16.8889	14.5185	1.31852	0
4	22779671	22780107	11.4309	9.42282	1.37432	1.83216	4.3578	5.61927	0	0
4	22832330	22832487	9.06986	13.0839	3.81657	1.01761	3.63057	6.24204	1.13376	0
4	23410513	23410575	121.398	141.363	48.3227	59.2673	45.9677	23.7097	0	3.20968
4	23567914	23567945	26.2483	30.9231	16.1076	0	30.6452	15.8065	0	0
4	23573044	23573071	135.616	121.729	55.4817	53.2547	63.3333	9.07407	0	7.37037
4	23904941	23905220	4.73927	4.90842	1.43178	3.43578	2.04301	5.26882	0	0
4	24220287	24220363	4.01495	3.60382	0	4.20432	15	3.22368	0	0
4	25139267	25139477	24.7015	28.0411	17.1201	19.0195	15.381	11.6667	1.69524	1.89524
4	25333058	25333167	8.39824	12.5638	0.916211	0	8.7156	4.49541	0	0
4	25333285	25333486	2.02412	1.36264	1.9874	0	4.72637	6.09453	0	0
4	25749977	25750190	9.55042	10.9299	2.81315	6.00053	11.5962	3.4507	0	0
4	25820012	25820193	13.4867	15.8886	6.06927	0.882674	24.1436	25.7182	1.96685	0
4	26245761	26245928	7.30865	4.10015	1.19601	0.956671	2.27545	2.93413	0	0
4	26615380	26615482	18.9464	24.1668	7.83271	6.26525	3.72549	16.8137	0	0
4	26774702	26774901	5.62227	4.81716	1.00369	3.21134	5.72864	3.69347	0	0
4	26821186	26821554	2.21113	1.86067	0.271378	0.434141	2.06522	1.33152	0	0
4	27488555	27488668	5.40064	3.63571	1.76756	2.82768	5.04425	2.16814	0	1.76106
4	28202596	28202648	46.944	63.2054	11.5231	12.2895	32.8846	37.6923	6.84615	3.82692
4	28253700	28253848	7.55968	10.1783	0	0	5.13514	6.62162	0	1.34459
4	28404635	28404709	15.1194	14.8049	4.04866	6.47692	10.2703	29.7973	2.40541	0
4	28541980	28542189	12.1665	14.4153	7.16749	3.82211	3.63636	4.689	0.851675	0
4	28591543	28591621	41.728	57.9383	14.0838	8.19303	17.0513	6.28205	2.28205	2.55128
4	29147390	29147421	29.5293	35.3406	16.1076	0	30.6452	31.6129	0	0
4	29168230	29168404	32.7349	25.1853	18.3663	15.6091	27.2989	28.1609	2.04598	2.28736
4	29750683	29750875	14.3032	14.2651	10.923	9.98525	11.875	22.9688	1.85417	1.03646
4	29765289	29765487	33.3903	44.2651	34.8021	32.2756	129.545	117.551	18.8788	10.0505
4	30232933	30233181	57.4181	66.8159	27.3829	20.6147	32.1774	25.6855	6.45968	2.40726
4	30585071	30585175	11.736	13.1678	5.76156	9.21715	7.30769	14.1346	0	1.91346
4	30764051	30764140	21.7138	27.6967	4.4884	3.5902	8.53933	13.764	2	0
4	31316448	31316610	10.0456	10.9894	1.23293	1.9724	2.34568	3.02469	1.09877	1.2284
4	31351055	31351243	0.541021	3.64215	1.06241	0	7.07447	7.81915	0	0
4	31615529	31615600	15.7582	11.5728	2.81315	2.2502	8.02817	6.90141	0	0
4	31631588	31631611	48.6449	65.4954	39.0784	6.94626	49.5652	53.2609	23.2174	60.5652
4	32159540	32159632	15.4779	19.3509	3.25653	0	0	13.3152	0	0
4	32799926	32800030	17.604	18.4349	10.5629	12.2895	10.9615	11.7788	1.71154	0
4	33192233	33192405	96.9812	82.804	45.8691	47.3719	38.6628	21.3663	6.2093	2.31395
4	33413000	33413034	47.8645	60.4169	8.81179	4.69894	39.1176	14.4118	5.23529	0
4	33477425	33477758	12.8285	12.3374	3.59881	6.23703	7.98799	10.3003	0	1.1952
4	33484779	33485002	21.8932	17.1949	10.3002	9.3136	12.7803	18.6771	1.59641	0
4	34037451	34037505	197.773	205.418	72.1262	79.882	147.778	104.352	13.1852	0
4	34160409	34160607	10.7876	8.2997	3.53065	2.42067	6.71717	4.94949	2.69697	1.00505
4	34449673	34449748	8.13696	21.9112	2.66312	4.26037	2.53333	13.0667	0	0
4	34532494	34532595	57.4018	73.2181	26.6971	26.891	20.6931	26.6832	7.0495	9.85149
4	35061792	35061849	78.5145	64.8687	15.7685	5.60575	16.6667	17.193	6.24561	0
4	35280366	35280551	28.5893	29.6097	4.85839	10.3631	8.21622	9.27027	1.92432	1.07568
5	496192	496254	80.3853	77.3077	16.1076	23.1915	12.2581	31.6129	0	0
5	543291	543415	4.92155	3.31319	4.0269	2.57684	7.66129	1.97581	1.43548	0
5	663224	664045	2.72553	2.16843	0.608203	1.36218	6.94275	4.47625	0	0
5	1021473	1021562	19.4281	7.69354	4.4884	5.3853	10.6742	11.0112	0	0
5	1357142	1357235	24.0609	23.5604	3.22152	3.43578	10.2151	2.63441	1.91398	0
5	3781451	3781505	92.2942	139.481	14.7951	17.7516	21.1111	9.07407	3.2963	0
5	4247062	4247143	205.935	180.903	97.4011	116.371	215.802	142.16	26.3704	7.37037
5	4295290	4295495	6.45003	9.35234	2.92294	1.55867	5.56098	2.39024	0	0
5	4411408	4411457	668.393	723.852	105.981	130.42	124.082	130	3.63265	12.1837
5	4651068	4651196	8.74088	12.8386	5.46148	2.49631	4.45312	1.91406	0	0
5	5359753	5359977	4.99479	5.50225	0.445835	2.1397	5.9375	1.09375	0	0
5	5413034	5413300	0.382376	5.14831	0.37544	0.600617	3.57143	2.76316	0.669173	0
5	5762239	5762311	5.65067	1.90201	0	0	15.8333	0	2.47222	0
5	5954128	5954301	13.5224	10.2907	4.61813	5.54095	2.19653	4.24855	1.0289	0
5	6134619	6134717	12.4545	12.5766	7.13336	1.63024	9.69388	2.5	0	0
5	6307632	6307754	15.0067	11.225	9.0044	5.23816	9.34426	10.041	0	0
5	6420080	6420147	6.07236	8.17582	0	0	8.50746	7.31343	0	2.97015
5	6840901	6840995	121.189	106.351	64.8073	47.5893	72.766	86.0106	18.9362	2.11702
5	6880471	6880653	3.35314	6.01956	0	3.5113	2.08791	5.38462	0	0
5	6916994	6917256	5.82321	4.18153	1.52469	2.43915	2.90076	2.80534	0	0.759542
5	6947493	6947673	10.1712	12.9337	4.43853	3.55031	8.44444	5.44444	1.97778	1.10556
5	7308701	7308876	8.71817	8.60797	9.1307	4.56469	22.8	11.2	3.05143	1.13714
5	7393796	7393892	29.666	37.0893	3.12084	6.65683	45.5208	40.8333	0	2.07292
5	7461241	7461448	2.94817	4.63099	2.8947	1.54361	4.58937	0	0.859903	0.961353
5	7512867	7512963	15.8925	18.5446	10.4028	8.32104	23.75	33.1771	3.70833	2.07292
5	7913707	7913798	5.58857	7.52445	1.09744	0	12.5275	10.7692	1.95604	0
5	7913902	7914198	17.1811	16.6555	7.42255	10.2551	7.06081	3.31081	0.601351	0
5	7994420	7994553	18.354	19.5636	3.7544	7.2074	25.7143	29.4737	0	2.99248
5	8119836	8120039	5.01044	6.74606	1.47587	0.787015	14.0394	7.24138	0	0
5	8826783	8827441	38.6444	38.0865	17.3022	17.9674	38.9818	39.0957	11.9027	10.2827
5	8974261	8974289	25.428	63.5816	7.13336	5.70586	13.5714	26.25	0	0
5	9098664	9098726	41.0129	37.5494	12.8861	15.461	18.3871	7.90323	0	0
5	9596411	9596548	15.5909	11.9952	3.64478	1.16616	6.93431	10.7299	0	0
5	10821332	10821368	81.9347	49.4524	41.6113	13.3137	36.9444	27.2222	4.94444	5.52778
5	11044111	11044137	27.384	15.8013	7.68208	18.4343	58.4615	9.42308	0	0
5	11046539	11046575	33.904	22.8242	2.77408	8.87578	47.5	0	0	0
5	11157763	11157833	23.2485	17.6072	21.4001	18.2587	13.5714	7	0	2.84286
5	11615124	11615288	13.6443	10.0204	4.87156	4.87085	5.79268	4.48171	0	0
5	12575515	12575636	33.6238	44.1393	15.6816	23.7665	26.6942	20.2479	5.8843	6.57851
5	12986565	12987144	4.56738	3.31128	0.862409	1.10372	1.64076	3.80829	0.307427	0
5	13079512	13080308	6.77228	6.02145	4.14021	6.02126	17.4246	19.6985	0.223618	0.75
5	13189944	13190001	58.8859	60.0636	15.7685	11.2115	30	17.193	0	0
5	13312831	13312944	20.7024	10.9071	11.4891	9.89688	10.0885	8.67257	3.15044	8.80531
5	13414602	13414743	56.9876	67.9869	18.4152	13.5969	21.5603	43.4397	13.8865	8.46809
5	14865070	14865148	71.72	63.2054	7.68208	6.14477	9.74359	25.1282	4.5641	2.55128
5	16501567	16501733	3.67634	4.12485	0	0	0	5.90361	0	0
5	16618037	16618104	27.3256	38.8351	17.8866	19.0763	34.0299	18.2836	0	5.9403
5	16794660	16794843	17.2299	12.7217	3.27433	1.74605	24.918	14.7268	0	0
5	16962187	16962223	228.852	243.458	85.9966	110.947	68.6111	74.8611	14.8333	16.5833
5	17063850	17064013	4.992	10.922	8.57753	4.90074	18.6503	21.0429	2.18405	1.22086
5	17118922	17119049	2.40265	3.23492	2.35906	5.03194	4.48819	7.71654	0	0
5	17334241	17334379	28.7447	32.7477	20.9865	27.785	30.2899	24.8551	0	1.44203
5	17440348	17440827	2.76045	3.43077	1.04245	1.66768	5.15658	2.55741	0.371608	0
5	17850664	17850707	52.0387	35.0324	4.64498	11.1463	22.093	5.69767	4.13953	0
5	18174073	18174410	48.8942	60.5484	56.3048	44.5633	202.967	164.303	35.3887	27.1632
5	18175033	18175183	9.49312	12.7815	12.6498	9.58584	49.4	57.1667	14.24	5.30667
5	18442197	18442421	8.17329	7.33634	3.12084	0	5.08929	5.46875	0	0
5	19047084	19047235	47.1513	25.3938	6.61371	6.34824	7.54967	12.9801	0	1.31788
5	20125288	20125534	6.20195	6.12356	2.43578	1.29889	4.63415	1.99187	0	0
5	20148549	20148985	4.66569	3.14094	1.60337	1.83216	3.05046	4.49541	0.408257	0
5	20267852	20267961	13.9971	7.53826	6.41348	5.8629	3.48624	8.99083	0	1.82569
5	20311063	20311407	15.0794	12.341	10.4512	7.43088	44.7384	54.8401	4.13953	6.36337
5	20554561	20554629	13.4619	22.1529	2.93726	4.69894	16.7647	18.0147	2.61765	0
5	20867436	20867688	13.723	15.7595	3.17038	3.16992	5.27778	5.83333	0.706349	0
5	21755563	21755685	10.8382	11.225	3.27433	3.92862	6.22951	10.041	1.45902	0
5	22227834	22227922	68.1933	76.2535	22.697	38.1255	47.5	61.25	2.02273	2.26136
5	22292565	22292660	17.1304	5.76611	5.25616	1.68173	6	7.73684	0	0
5	22376995	22377019	50.856	62.7665	37.4501	33.2842	87.0833	20.4167	0	24.875
5	22831906	22831992	14.1924	15.9238	12.7737	5.57316	15.4651	11.3953	0	0
5	22968312	22968370	50.856	49.5835	20.6621	24.791	58.9655	105.603	33.7586	13.7241
5	23070256	23070429	7.05517	4.74954	0	1.84698	2.19653	4.24855	0	1.15029
5	23258398	23258525	91.3005	87.3429	27.5224	35.2236	41.8898	55.9449	7.00787	7.83465
5	23308924	23308983	32.7547	18.5688	15.2339	27.0786	32.2034	8.30508	6.0339	3.37288
5	23401477	23401606	14.1924	14.8622	4.64498	1.23848	8.83721	3.79845	0	0
5	23671538	23671635	75.4976	74.8256	25.7389	36.2351	37.2165	37.8866	11.0103	4.10309
5	23734286	23734428	10.0279	6.75081	4.92302	4.50039	12.0423	1.72535	0	0
5	23948707	23948760	49.8965	25.8387	9.42142	15.0721	14.3396	9.24528	0	0
5	24357605	24357672	6.07236	18.3956	1.49055	2.38454	8.50746	7.31343	0	0
5	24547537	24547615	27.384	28.0913	5.12138	8.19303	12.1795	9.42308	0	2.55128
5	26131610	26131860	6.91642	2.7389	0	0	1.52	2.94	0	0
5	26353114	26353256	17.1908	17.3592	4.21973	4.50039	6.69014	17.2535	0	0
5	26782505	26782613	28.2533	22.8242	10.1716	11.8344	10.5556	6.80556	6.59259	0
5	27431752	27431914	8.16207	14.3708	2.46585	2.95859	5.8642	10.5864	0	1.2284
5	27495667	27495886	6.96658	8.75447	0.456014	0	6.94064	4.47489	0.812785	2.72603
5	27824635	27824875	6.357	16.5475	3.3289	5.32547	9.5	10.2083	1.48333	1.65833
5	28808830	28809000	17.3509	16.9167	7.04944	4.69894	4.47059	8.64706	0	0
5	29577329	29577672	7.70995	7.58587	0.873472	1.39735	4.98542	3.57143	0	0
5	29678862	29679040	4.57133	6.92419	2.80525	1.7951	7.47191	1.3764	2	0
6	320868	320963	19.2717	17.2983	5.25616	6.72691	6	10.3158	0	4.18947
6	454246	454317	10.0279	21.2168	0	4.50039	13.3803	17.2535	0	0
6	1694412	1694461	26.9848	30.7428	6.11431	3.26049	23.2653	35	0	4.06122
6	2302231	2302287	114.426	163.845	55.2835	42.7939	81.4286	78.75	19.0714	17.7679
6	2599385	2599486	4.0282	6.77946	3.95513	4.74547	5.64356	2.42574	1.76238	0
6	2743327	2743417	58.7669	80.6454	37.7275	40.8286	76	95.2778	39.5556	61.9111
6	2887346	2887394	6.357	11.4121	0	0	7.91667	25.5208	0	0
6	3343769	3343884	17.689	21.4349	6.07886	8.33551	13.2174	29.8261	3.09565	5.1913
6	3715691	3716545	10.7191	8.17821	4.67761	4.67693	7.5644	8.89344	3.33489	0
6	3716829	3717218	16.7341	14.4338	6.93164	6.16057	7.81491	7.55784	1.83033	0
6	3717486	3717678	14.833	13.5518	7.80211	7.48894	4.94792	11.4844	1.85417	0
6	3718271	3718784	3.76711	5.33899	2.33607	0.934292	4.81481	7.16374	0.693957	0
6	3756514	3757133	1.64317	1.54865	0.645344	1.0324	5.21809	7.91599	0.287561	0.321486
6	4105235	4105500	23.0291	25.8387	9.04456	11.4548	17.9245	15.717	2.68679	0.750943
6	4240872	4240945	13.9332	15.0077	0	0	10.411	3.35616	0	0
6	4424896	4425032	9.72247	11.0764	1.46863	3.52421	13.9706	10.8088	0	0
6	4706254	4706396	13.6094	22.1812	11.2526	9.00079	5.35211	10.3521	3.76056	1.40141
6	4991985	4992294	5.92497	5.31825	0.646388	0.517036	3.07443	1.58576	0	0
6	5049124	5049179	40.6848	34.8587	7.26305	14.524	3.45455	22.2727	6.47273	0
6	5176908	5177058	10.1712	10.0426	1.99734	2.13019	20.2667	8.16667	0	0
6	5888344	5888391	67.0866	93.2391	12.749	13.5969	24.2553	15.6383	0	8.46809
6	5970655	5970688	30.8218	20.7492	12.1051	4.84133	11.5152	14.8485	0	0
6	6187872	6188017	58.2214	54.778	19.9734	12.12	27.5172	20.2759	7.36552	1.37241
6	6301481	6301775	2.07576	4.19219	0.339684	0	4.52381	0	0	0
6	6853419	6853566	28.3687	23.29	11.5492	11.9551	16.8027	30	9.68707	0
6	6879672	6879794	10.8382	13.47	3.27433	3.92862	6.22951	2.0082	0	0
6	7648432	7648620	51.397	58.2745	11.1554	7.64828	20.2128	22.1543	7.57447	3.17553
6	7674956	7675054	14.5303	8.38439	5.09526	3.26049	11.6327	10	0	0
6	7953615	7953747	17.7225	11.4121	2.2697	2.42067	7.19697	16.7045	2.69697	0
6	8022073	8022197	42.6534	35.3406	14.4968	14.1726	24.5161	17.7823	0	3.20968
6	8171136	8171230	14.0666	18.9392	6.37449	10.1977	12.1277	15.6383	1.89362	2.11702
6	8239593	8239653	25.428	43.3659	3.3289	5.32547	9.5	8.16667	0	0
6	8421840	8422035	23.472	30.1981	7.16994	3.27721	10.7179	10.0513	1.82564	0
6	8647084	8647254	17.9492	5.63891	0.587453	4.69894	2.23529	2.88235	0	0
6	9256249	9256325	18.7364	10.8114	0	0	10	6.44737	0	0
6	9917598	9917708	16.6438	12.4495	1.81576	0	5.18182	4.45455	0	1.80909
6	10762527	10762704	20.1125	23.9847	7.33486	3.61049	28.9831	23.5311	4.0226	2.24859
6	11199190	11199709	3.33161	2.9025	0.96211	0.615661	3.2948	2.83237	0.342967	0
6	11463678	11463902	27.6984	29.3454	6.68752	7.13232	3.39286	8.75	1.58929	2.66518
6	12328165	12328203	404.171	407.231	165.569	176.581	105	193.421	18.7368	10.4737
6	12767817	12767950	2.29426	2.05932	1.50176	1.20123	4.28571	5.52632	2.67669	0
6	12911789	12911845	36.3257	26.8999	1.78334	2.85293	13.5714	8.75	0	7.10714
6	13029361	13029460	71.9176	55.3313	22.1927	25.8204	24.9495	19.798	1.79798	0
6	13051615	13051707	88.4452	86.3349	29.3088	27.785	26.8478	39.9457	3.86957	4.32609
6	13275751	13275942	10.1179	4.30194	2.61432	1.67292	3.97906	1.28272	0.931937	0
6	13360880	13360916	101.712	91.2967	24.9668	22.1894	31.6667	20.4167	4.94444	0
6	13425428	13425808	8.83288	7.92839	3.15369	0.420432	6.5	11.6053	0	0
6	14377498	14377618	27.9708	23.9654	15.8123	5.32547	15.8333	12.25	2.96667	4.975
6	17515928	17516099	5.35326	11.2119	1.75205	2.80288	3.33333	2.8655	1.04094	0
6	18012248	18012338	5.65067	15.2161	0	5.32547	8.44444	2.72222	0	2.21111
6	18425169	18425286	9.56267	9.36376	3.41426	5.46202	3.24786	6.28205	6.08547	0
6	18796897	18796940	52.0387	28.6629	16.2574	7.43088	17.6744	5.69767	0	0
6	19171921	19172000	11.5874	17.3348	3.79242	6.06699	19.2405	3.10127	0	2.51899
6	20322929	20323048	17.9492	18.4128	8.39218	4.02766	4.78992	6.17647	0	0
6	21359703	21359844	12.9845	14.5686	2.12483	1.13308	2.69504	5.21277	0	0
6	21898591	21898670	38.6248	26.0022	7.58484	10.1116	16.8354	21.7089	2.25316	0
6	22867657	22867804	13.8384	13.0424	3.39684	5.43415	11.6327	18.3333	1.21088	0
6	23092747	23092949	9.06345	9.49124	1.97756	1.58182	14.1089	2.42574	0	1.9703
6	23287412	23287581	59.5828	74.5499	28.9555	29.3058	41.5976	23.1953	5.26627	5.88757
6	23340057	23340172	9.72897	5.95413	0.868409	2.7785	13.2174	14.913	0	0
6	23640888	23641004	28.0585	16.5278	4.30461	9.64093	1.63793	10.5603	0	0
6	23701864	23702087	18.2443	21.4936	4.92617	7.88074	12.7803	6.59193	3.19283	2.67713
6	23880208	23880245	43.9836	14.8049	0	0	51.3514	6.62162	4.81081	0
6	24084206	24084500	7.95706	7.91859	2.0381	2.17366	3.87755	6.66667	0	0
6	24340484	24340515	101.712	83.934	45.1012	30.9221	85.8065	31.6129	5.74194	0
6	24341413	24341641	6.24547	5.40572	2.62808	0	2.5	8.59649	0	0
6	24483035	24483133	10.3788	11.1792	1.01905	0	11.6327	5	0	0
6	24585074	24585334	9.3888	8.9541	2.68873	2.45791	5.11538	4.71154	0	0.765385
6	24611846	24612006	54.0345	48.7867	23.0942	25.9616	112.812	107.187	13.35	3.73125
6	24612123	24612247	5.74181	8.83516	1.61076	1.28842	12.2581	7.90323	0	0
6	24645676	24645859	6.11384	8.23167	1.63716	1.74605	5.19126	4.01639	0	0
6	25454270	25454652	45.797	44.8118	25.0975	20.4933	38.7958	26.9372	9.78534	4.16754
6	25624210	25624368	28.9686	26.869	8.21691	17.1898	8.41772	10.8544	5.63291	1.25949
6	25783620	25783849	7.55067	4.7841	0.872201	1.39532	0.829694	5.34934	0	0
6	26222647	26222711	69.927	92.0099	17.1646	27.4594	32.6562	19.1406	8.34375	6.21875
6	26324144	26324345	22.2653	28.6154	7.45276	7.94846	17.0149	10.9701	0.885572	2.97015
6	26516862	26516933	18.6233	13.5016	1.40658	0	16.0563	6.90141	0	0
6	26517212	26517325	34.204	31.5095	10.6053	24.0353	16.8142	30.354	3.15044	7.04425
6	26669684	26669720	36.7293	11.4121	5.54817	4.43789	47.5	13.6111	0	0
6	26702660	26702894	25.6453	21.6537	6.40173	12.2895	4.05983	9.42308	0	0
6	27380809	27380945	5.23518	10.0695	1.46863	0	6.98529	3.60294	0	1.46324
6	27770991	27771332	8.94827	5.22078	2.63579	1.40555	2.78592	2.8739	0.521994	0
6	27773083	27773375	3.83162	7.03485	2.05206	1.64141	3.90411	1.67808	0.609589	0
6	27940922	27941052	10.9536	6.32054	7.68208	8.60268	17.5385	20.7308	2.73846	0
6	28435164	28435480	7.08122	6.06718	0.316035	1.01116	2.40506	5.42722	0.563291	0.629747
6	30338321	30338345	93.236	79.8846	33.289	13.3137	15.8333	40.8333	0	0
7	96453	96624	12.4909	8.00848	0.584018	2.80288	4.44444	10.0292	0	1.16374
7	611275	611467	29.666	27.817	10.923	4.99262	30.6771	5.10417	2.78125	3.10938
7	697495	697591	19.071	34.2363	3.12084	3.32842	11.875	10.2083	0	2.07292
7	984586	984745	35.1834	34.4516	20.099	12.0577	41.8239	15.4088	5.59748	5.00629
7	1292887	1292967	15.2568	13.6945	9.9867	11.9823	2.375	12.25	0	4.975
7	2732485	2732583	12.4545	6.98699	5.09526	1.63024	15.5102	10	0	0
7	2922806	2922990	48.0921	53.5872	31.4798	28.6533	37.1739	27.962	20.3152	11.8967
7	2944593	2944801	9.78	5.9255	1.44039	0.768096	6.39423	8.24519	1.71154	0.956731
7	3166998	3167311	25.6717	25.8139	4.14783	8.16685	38.2428	47.7476	2.27476	0.635783
7	3744940	3745026	11.827	7.96192	3.48373	3.71544	13.2558	17.093	0	0
7	4146562	4148013	2.31323	2.54825	0.137653	0.880849	62.9841	57.2398	0.61337	0
7	4325723	4325854	19.4107	11.4992	3.81172	6.09786	11.6031	9.35115	1.35878	3.03817
7	4420055	4420144	2.28566	0	1.1221	0	6.40449	5.50562	0	0
7	4721292	4721376	36.3257	40.7574	13.0778	11.4117	33.9286	26.25	0	0
7	4815298	4815411	10.8013	13.3309	7.95401	8.48304	6.72566	0	1.57522	0
7	4982469	4982580	8.24692	8.63617	6.29792	7.19658	13.6937	15.4505	0	0
7	5148860	5148934	31.6132	35.1616	4.04866	6.47692	7.7027	6.62162	0	2.68919
7	5252711	5252994	17.9703	24.6791	9.52795	11.2907	26.1837	33.7633	1.88693	0
7	5254840	5255085	4.56666	6.14855	0.815241	4.56469	5.42857	3	0	0.812245
7	5311186	5311288	101.712	106.065	52.8708	50.122	37.2549	40.8333	1.7451	9.7549
7	5389732	5389875	14.9367	8.61892	2.09511	0	5.31469	10.2797	2.48951	1.39161
7	5672478	5672622	92.5297	101.758	47.8529	56.5831	62.0139	51.0417	6.18056	2.76389
7	6381950	6382076	51.6632	49.9958	29.326	26.6273	22.619	5.83333	1.4127	0
7	6430588	6430789	36.9402	25.8901	15.8992	17.4866	25.5224	25.597	11.5124	11.8806
7	6999277	6999390	3.60042	4.84761	0	0	1.68142	8.67257	0	0
7	7047267	7047469	8.0564	12.203	2.47196	3.95455	7.52475	2.42574	0	0
7	7352367	7352847	2.9666	4.27953	1.45639	0.998525	3.16667	4.08333	0	0
7	7354714	7354831	6.95467	15.2161	6.82851	2.73101	9.74359	8.37607	0	0
7	7576106	7576286	21.4725	22.0634	1.10963	3.55031	7.38889	9.52778	0.988889	0
7	7762345	7762700	5.15723	4.62913	5.62631	4.50039	12.8451	7.59155	1.00282	0
7	8329411	8329603	34.4337	24.2507	33.289	17.4742	32.6562	54.8698	11.125	1.03646
7	8488333	8488628	8.61966	9.28441	2.70826	6.49887	3.22034	5.81356	0	0
7	8835125	8835204	97.8495	124.811	32.8676	48.5359	31.2658	9.3038	0	2.51899
7	10198485	10198775	6.31316	5.66669	1.72184	1.10182	3.93103	3.37931	0.613793	1.37241
7	11496390	11496417	26.3698	60.8644	29.5902	5.91719	28.1481	27.2222	6.59259	0
7	11779769	11779933	12.4039	10.0204	1.21789	0.974171	4.63415	10.4573	0	0
7	11780060	11780100	15.2568	23.9654	7.49003	0	23.75	0	0	0
7	12741069	12741256	39.7058	26.3637	21.3619	17.9414	33.5294	22.2727	5.71123	3.19251
7	12804767	12804930	4.368	0.840153	0.612681	1.96029	5.82822	1.50307	1.09202	0
7	12960389	12960430	503.598	577.841	112.046	144.177	356.829	340.61	164.976	48.5366
7	13324901	13325042	10.8204	2.91372	2.12483	0	5.39007	1.73759	0	0
7	14393563	14393704	55.5449	65.0732	14.8738	11.3308	18.8652	39.9645	10.0993	4.23404
7	15669235	15669402	18.2716	9.02033	8.97009	11.48	14.7904	19.0719	1.06587	0
7	17849587	17849738	21.5549	19.0453	16.5343	5.2902	16.3576	6.49007	2.35762	0
7	17900084	17900457	10.9075	9.54576	2.6774	3.42657	3.56568	3.28418	1.90885	0
7	18574226	18574382	21.516	28.9691	18.565	9.21715	18.2692	36.1218	3.42308	1.27564
7	18675285	18675313	159.833	112.491	60.6335	39.941	40.7143	43.75	6.35714	0
7	18700652	18700756	25.428	17.1181	2.88078	1.53619	18.2692	9.42308	0	0
7	18797375	18797535	80.0982	91.582	27.4634	25.9616	84.3125	42.875	8.9	0
7	19103616	19103727	16.4938	7.40243	1.79941	4.31795	11.982	4.41441	0	0
7	19111711	19111776	28.1664	16.8548	9.21849	2.45791	11.6923	7.53846	0	0
7	19151307	19151611	10.3719	10.8114	5.25616	5.25539	13.75	9.67105	0.585526	1.96382
7	19514158	19514273	48.6449	70.2587	15.6314	15.2818	8.26087	10.6522	3.09565	0
7	19905999	19906514	9.87495	9.04103	5.04183	4.65332	26.1942	23.3107	4.4932	1.54563
7	20631001	20631079	20.864	10.5342	6.40173	6.14477	12.1795	15.7051	2.28205	0
7	20659484	20659690	119.981	137.61	52.3575	55.0643	24.9029	17.8398	19.0097	10.6262
7	21223059	21223261	2.0141	2.03384	0	0	2.82178	3.63861	0	0
7	21759318	21759512	1.57287	1.4118	0	0	3.91753	1.26289	0	0
7	21922359	21922514	44.622	35.3406	21.262	14.4303	14.7097	14.2258	5.74194	1.28387
7	22240845	22241094	17.5647	17.5994	8.02145	7.05785	15.261	8.85542	5.71888	3.99598
7	22456287	22456339	48.9	57.9383	24.9668	18.4343	36.5385	14.1346	3.42308	0
7	23102241	23102527	30.2291	31.6027	20.2527	18.4343	21.9231	15.4196	6.22378	2.78322
7	23648401	23648551	16.952	17.3464	6.6578	3.19528	20.2667	32.6667	2.37333	0
7	23991032	23991137	30.0293	36.5187	6.6578	10.6509	3.61905	9.33333	1.69524	0
7	24307867	24307922	11.0959	9.95964	0	0	6.90909	8.90909	0	0
7	24355426	24355496	13.0773	15.6509	2.85334	4.56469	13.5714	10.5	0	0
7	24424108	24424180	24.0153	13.3141	0	6.65683	15.8333	0	0	0
7	24842515	24842698	6.11384	5.98667	2.18289	0.873027	4.15301	2.6776	0	0
7	25633067	25633194	34.4379	29.1143	11.009	5.03194	14.9606	23.1496	0	1.56693
7	25710501	25710712	21.6921	23.365	14.1991	10.6005	24.3128	13.9336	0	3.77251
7	25739957	25740261	16.7289	10.361	5.58467	4.20432	4.375	4.83553	0.585526	0.654605
7	26489850	26489878	72.6514	88.0361	32.1001	45.6469	61.0714	26.25	19.0714	0
7	27815944	27815989	54.2464	73.0373	26.6312	24.8522	42.2222	43.5556	7.91111	13.2667
7	28117764	28117877	18.0021	12.119	7.07023	5.65536	15.1327	19.5133	0	0
7	28937215	28937290	65.0957	82.167	37.2837	42.6037	63.3333	94.7333	4.74667	7.96
7	29060576	29060630	30.1369	15.2161	7.39756	2.95859	24.6296	22.6852	6.59259	0
7	29549339	29549511	18.9232	19.1086	6.96747	4.6443	17.6744	11.3953	5.17442	2.31395
8	822672	823191	2.35172	2.37477	0.384844	0.923491	2.92871	2.36031	0	0
8	823315	823645	2.46575	2.48991	2.11839	1.4524	10.3636	4.45455	0.539394	0
8	980730	980908	10.2855	10.0016	3.3663	3.5902	4.26966	11.0112	2	0
8	1030104	1030269	24.041	24.0691	4.23678	5.8096	18.4242	16.3333	2.15758	1.20606
8	1270719	1270908	117.857	108.687	41.7433	47.3375	61.3228	72.5926	9.41799	13.6878
8	1618081	1618285	9.47318	5.37039	2.44772	1.56631	12.1078	14.4118	0.872549	0
8	2444169	2444283	42.8261	37.2394	16.6445	18.2187	15	10.7456	7.80702	6.98246
8	2799607	2799679	11.3013	1.90201	0	2.21894	2.63889	10.2083	0	2.76389
8	3237411	3237605	20.9715	26.8243	5.66256	6.58821	18.6082	17.6804	2.75258	3.07732
8	3501574	3501799	9.04107	12.1729	5.32624	4.97044	8.44444	15.2444	0.791111	0
8	3762249	3762461	27.3471	34.8822	8.95034	11.3041	9.85849	4.62264	2.51887	2.81604
8	3818835	3818989	27.7396	22.2313	5.1879	6.22457	7.4026	7.95455	1.15584	0
8	3960155	3960233	2.608	14.0456	0	0	9.74359	3.14103	0	0
8	4050699	4050742	170.308	171.977	20.9024	22.2927	30.9302	28.4884	0	18.5116
8	4203902	4204239	4.52724	6.09547	0.889024	0	2.81899	2.18101	0	0
8	5045801	5046067	44.738	50.9683	13.1404	12.6129	21.4286	14.7368	17.3985	8.97744
8	5171715	5172547	1.467	2.30436	0.360097	0	16.899	14.1346	0	0
8	5469517	5469761	31.6808	31.43	15.5531	17.024	46.7213	35.1434	4.37705	0.815574
8	6133416	6133522	18.2314	27.1306	7.53713	1.50721	19.717	20.8019	0	0
8	7674374	7674548	7.59917	8.65744	1.72184	0	3.27586	2.81609	0	2.28736
8	7815897	7816369	4.30983	6.09289	3.80849	2.0309	7.24576	7.26695	0.754237	0
8	10223101	10223373	5.98306	3.02085	1.46863	2.34947	2.79412	3.60294	0	0
8	10491523	10491584	90.0401	85.31	32.7433	52.3816	56.0656	72.2951	43.7705	19.5738
8	10578760	10578999	3.40459	5.72992	0.835707	1.33694	3.17992	2.05021	0	0
8	10619779	10619868	10.2855	16.9258	5.61051	5.3853	8.53933	13.764	0	0
8	11028438	11028711	6.33371	14.0456	1.82907	2.92608	5.56777	2.69231	1.30403	0
8	11052617	11052650	40.0684	62.2477	21.1839	0	17.2727	37.1212	0	0
8	12402220	12402299	106.862	100.542	35.3959	36.4019	45.6962	24.8101	2.25316	0
8	15071243	15071485	4.62327	3.96122	4.12674	1.98055	1.57025	5.06198	0	0
8	15092902	15093548	6.14051	5.9357	1.54593	0.989251	5.58824	3.41331	0.551084	0
8	15604817	15604944	4.00441	3.23492	0	2.51597	4.48819	3.85827	1.40157	0
8	15605060	15605207	2.76767	1.8632	2.0381	0	5.17007	0	0	0
8	16051604	16051658	28.2533	20.2881	7.39756	8.87578	31.6667	27.2222	6.59259	0
8	16134153	16134249	310.433	245.36	106.109	116.495	267.188	252.656	122.375	103.646
8	16157349	16157585	11.6365	6.96331	1.69266	0.676966	1.61017	5.19068	0	0
8	16630457	16630679	14.203	19.7398	9.44688	13.6735	24.8198	26.4865	5.61261	4.48198
8	17711607	17711898	6.29146	7.52962	1.02956	2.19607	5.87629	10.945	0.611684	0
8	18757138	18757203	9.3888	12.6411	0	0	8.76923	7.53846	2.73846	0
8	19276747	19276846	28.767	15.2161	4.03503	4.84133	15.3535	14.8485	0	0
8	19621020	19621073	23.0291	20.6709	1.88428	3.01442	14.3396	23.1132	0	0
8	20370802	20371114	14.996	14.4846	8.00216	6.14477	12.7885	14.1346	0	0
8	20673672	20673787	27.418	39.2973	7.81568	4.16776	4.95652	10.6522	0	17.3043
8	20988362	20988420	33.3194	28.3334	18.9403	8.26366	49.1379	25.3448	3.06897	0
8	21069870	21070031	5.68576	6.80472	0.620292	0	4.7205	4.56522	0	0
8	21071228	21071335	2.85174	2.55972	1.86667	1.49312	5.3271	2.28972	1.66355	0
8	21150055	21150137	37.2117	21.7108	19.4862	9.74171	6.95122	20.9146	2.17073	2.42683
8	21424400	21424531	11.6464	12.5446	2.28703	3.65872	2.90076	5.61069	1.35878	1.51908
8	21685871	21686019	10.9959	6.47713	2.69911	1.07949	6.41892	1.65541	0	0
8	21694416	21695373	2.76334	4.43604	3.96546	4.17356	18.6625	19.7126	0.185998	0.623824
8	21717231	21717405	2.92276	3.14816	1.72184	1.83637	3.27586	1.40805	0	0
8	21745304	21745411	21.8633	31.9965	14.9334	13.4381	10.6542	20.6075	1.66355	0
8	21807059	21807201	46.5583	63.6505	22.5052	25.8773	32.1127	22.4296	5.01408	2.80282
8	21918335	21918519	10.5029	14.1411	3.79929	6.94626	8.26087	1.33152	0.967391	0
8	22065745	22065973	15.6137	17.4184	7.44622	4.90504	5.83333	12.8947	0.780702	0
8	22330207	22330336	25.2309	22.2934	10.0641	8.66936	16.2016	11.3953	1.37984	3.08527
8	22480843	22480976	13.0008	11.3263	5.25616	8.40863	5.71429	7.36842	1.33835	0
8	22485903	22486023	6.7808	6.84725	4.16113	3.9941	6.33333	8.16667	0	1.65833
8	22982096	22982161	175.258	208.578	61.4566	88.4847	70.1538	49	10.9538	9.18462
8	23666141	23666289	15.8066	19.4314	8.09732	5.39743	3.85135	21.5203	0	0
8	23747975	23748265	5.26097	2.36112	4.4768	3.85637	7.86207	2.53448	0	0.686207
8	23963524	23963738	8.55521	8.95902	3.26668	2.23968	7.99065	8.01402	0	0
8	24089320	24089350	44.0752	118.686	13.3156	37.2783	25.3333	8.16667	0	6.63333
8	24302274	24302398	54.9573	54.1154	11.2753	12.8842	41.371	29.6371	7.17742	3.20968
8	24306842	24306977	64.7943	61.8789	21.4529	22.4853	32.3704	16.3333	1.31852	0
8	24902424	24902581	38.223	47.9744	14.6302	9.15845	18.1529	20.2866	1.13376	1.26752
8	24971697	24971843	6.26992	4.6899	4.78814	1.09427	5.20548	6.71233	0	2.72603
8	25068485	25068664	9.6598	6.12045	3.90541	3.57015	11.676	5.47486	0.994413	0
8	25108360	25108457	5.24289	8.47082	0	0	7.83505	5.05155	0	0
8	25444044	25444097	241.806	232.548	30.1485	27.1297	14.3396	13.8679	6.71698	0
8	25866641	25866789	9.62141	12.9543	2.02433	5.39743	5.13514	6.62162	1.2027	0
8	26172159	26172233	31.6132	29.6097	6.74777	4.31795	2.56757	9.93243	0	0
8	26828219	26828783	3.78715	2.4281	0.354138	1.41635	15.4965	14.3351	0	0
8	27750845	27750875	81.3696	50.2132	19.9734	26.6273	25.3333	8.16667	0	0
8	27757099	27757193	24.887	18.9392	4.24966	6.79847	20.2128	5.21277	0	0
9	603440	603541	40.282	61.0151	32.6298	45.8728	13.1683	29.1089	1.76238	3.94059
9	990336	990423	74.8226	97.593	25.2537	27.5455	54.5977	53.5057	12.2759	2.28736
9	1052941	1053101	3.8142	1.71181	0	0.998525	1.1875	6.125	0	0
9	1291501	1291575	34.3622	31.4603	2.69911	6.47692	10.2703	6.62162	0	0
9	1291779	1291868	33.1421	29.2354	1.1221	1.7951	23.4831	16.5169	0	2.23596
9	1351644	1351800	73.024	92.1745	32.6488	36.8686	25.5769	26.6987	5.70513	1.27564
9	3850553	3850801	5.74181	3.31319	0.805379	0	5.3629	1.97581	0.717742	0.802419
9	3851441	3851706	12.2822	7.7516	4.14542	5.42595	4.30189	14.7925	4.70189	3.00377
9	3953925	3954026	7.04935	8.13535	0	0	11.2871	2.42574	0	0
9	4545641	4545781	15.9833	15.6509	6.42002	9.12937	35.2857	45.5	6.35714	4.26429
9	4571280	4571456	8.09073	10.1153	1.13485	0	3.23864	6.96023	0	0
9	4572701	4572784	13.4799	6.59976	4.81287	13.4741	11.4458	2.95181	0	0
9	5139644	5139696	133.008	152.746	55.6951	49.1582	43.8462	28.2692	0	7.65385
9	5588998	5589128	11.736	14.7479	3.07283	6.14477	2.92308	5.65385	0	0
9	6010448	6010484	31.0787	22.8242	11.0963	0	15.8333	27.2222	0	0
9	6455067	6455396	4.94648	3.32997	3.03547	4.85605	5.77508	8.93617	0	1.81459
9	7179763	7179925	10.0456	3.38136	0	2.95859	7.03704	1.51235	1.09877	0
9	7313294	7313379	14.3593	9.66671	1.17491	1.87958	6.70588	8.64706	0	4.68235
9	8599595	8599990	3.08998	3.81366	1.01131	0.404466	5.77215	2.48101	1.3519	0
9	9426044	9426190	18.1131	21.5735	14.3644	9.84847	24.726	30.2055	1.21918	5.45205
9	9509508	9509710	9.56697	12.203	3.46074	7.1182	14.1089	20.6188	0.881188	0
9	11069040	11069070	54.2464	77.6022	9.9867	21.3019	19	16.3333	5.93333	0
9	12032030	12032184	44.2513	37.3486	26.588	22.8234	13.5714	19.0909	4.62338	5.16883
9	12201598	12201814	11.3013	13.9481	7.8599	5.17754	7.03704	18.1481	0.824074	1.84259
9	12235855	12236026	22.0079	28.0297	9.9283	10.2772	11.1111	5.73099	0	0
9	12758075	12758209	65.2779	63.3626	21.613	23.8454	31.194	16.4552	1.32836	0
9	13265995	13266370	17.6301	12.0512	6.12518	3.83434	11.6533	13.72	0.949333	0.530667
9	13620135	13620342	6.38771	5.29256	1.9298	2.31542	4.58937	7.10145	0	0.961353
9	13725214	13725357	13.5142	10.5342	5.58697	2.23446	3.98601	6.85315	1.24476	0
9	13754293	13754502	103.172	77.9735	54.4729	37.4566	75.4545	42.201	18.7368	8.56938
9	13764860	13765017	0	3.48904	0	1.01761	6.05096	4.68153	0	1.26752
9	13996639	13996778	10.2444	10.8374	5.02927	2.29876	13.6691	12.3381	1.28058	0
9	14080157	14080185	112.61	88.0361	17.8334	45.6469	54.2857	8.75	0	0
9	14204740	14204795	36.9862	32.3688	9.07882	17.4288	13.8182	31.1818	0	0
9	14434422	14435010	5.70833	6.52119	3.22699	4.07561	16.4796	10	2.11905	2.70748
9	14441528	14441556	3.63257	0	0	0	20.3571	35	0	0
9	14711177	14711211	44.8729	16.1112	5.87453	0	11.1765	14.4118	5.23529	0
9	15016529	15016643	62.4547	67.2712	20.1486	22.423	46.6667	34.386	3.12281	1.74561
9	15915306	15915375	13.2668	19.8471	7.23674	4.63084	8.26087	31.9565	2.57971	0
9	15970485	15970539	24.4862	12.6801	1.84939	5.91719	7.03704	27.2222	3.2963	0
9	16400048	16400253	4.96156	4.00815	0.487156	1.55867	4.63415	3.58537	0	0
9	17429831	17429934	14.8124	6.64782	1.93917	0	7.37864	7.13592	0	0
9	17547911	17547984	39.0128	24.3875	10.9443	13.1313	15.6164	3.35616	7.31507	0
9	17869914	17870055	10.0991	14.5686	1.41655	1.13308	4.04255	5.21277	0	0
9	17880712	17881191	1.4864	2.85898	1.25094	0.667073	5.15658	3.06889	0.371608	0
9	18119625	18119971	50.562	47.0996	27.1315	22.1638	100.491	77.1821	28.2948	15.5289
9	18170332	18170522	37.4728	33.1551	7.35862	9.24949	8	6.44737	0.936842	1.04737
9	18305654	18305814	0.6357	1.71181	1.24834	2.99557	13.0625	7.65625	0	1.24375
9	18355194	18355357	8.736	5.04092	0.612681	0	1.16564	7.51534	0	0
9	18398199	18398400	8.60251	8.85714	3.47796	3.97423	4.72637	4.87562	0	0
9	19533202	19533577	4.61094	2.92149	1.33156	2.13019	3.04	3.26667	0.949333	1.06133
9	19872425	19872617	5.82725	4.27953	1.56042	1.66421	5.9375	0	0	0
9	19950521	19950618	10.4858	8.47082	2.05911	3.2941	9.79381	5.05155	0	0
9	20352352	20352488	17.2013	21.1459	0	1.17474	4.19118	7.20588	0	0
9	20429627	20429739	2.72443	4.89089	0.89167	1.42646	13.5714	13.125	1.58929	0
9	20438576	20438716	15.2568	18.5854	11.4134	5.70586	54.2857	22.75	1.27143	1.42143
9	20596595	20596734	9.51263	13.793	6.46621	5.74691	6.83453	12.3381	5.1223	0
9	20953631	20953679	78.403	94.1497	41.6112	66.5683	59.375	51.0417	3.70833	8.29167
9	21410799	21410875	21.4131	28.8305	7.88424	21.0216	20	6.44737	2.34211	2.61842
9	22070299	22070974	2.41095	5.27492	1.77541	1.18344	12.3852	7.62222	0.263704	0.58963
10	106804	106948	11.3013	11.4121	7.62873	7.76631	11.875	6.80556	2.47222	1.38194
10	1181477	1181669	0	0.713255	0.520141	0	4.94792	1.27604	0	0
10	1211665	1211764	67.808	66.3976	22.1927	30.6618	36.4646	19.798	5.39394	2.0101
10	1976710	1976818	36.7293	30.4322	19.4186	20.7101	51.0185	61.25	4.94444	0
10	2021738	2021847	16.7965	21.3584	10.0783	5.8629	17.4312	11.2385	0	0
10	2026884	2027023	24.1475	23.6452	7.18468	4.59753	8.20144	12.3381	2.56115	0
10	2672827	2672929	17.9492	20.139	2.93726	6.26525	20.4902	19.2157	0	0
10	2743036	2743173	5.93939	4.99799	2.91582	9.32928	12.4818	8.94161	1.29927	0
10	2743447	2743549	0	1.3426	0	0	7.45098	2.40196	0	0
10	2807224	2807355	16.305	11.4992	0	0	4.35115	7.48092	0	0
10	3212426	3212662	6.46475	2.90138	0.846331	0	8.05085	4.15254	0	0
10	3742586	3742936	10.1712	12.1294	3.42401	2.73881	5.97143	4.9	1.01714	0
10	4245631	4245704	27.8663	24.3875	10.9443	6.56564	13.0137	13.4247	7.31507	2.72603
10	4510034	4510099	7.824	12.6411	1.53642	4.91582	2.92308	18.8462	0	0
10	4904308	4904556	47.575	56.8764	21.7452	21.9031	37.5403	34.5766	10.0484	10.4315
10	5092601	5092784	17.7857	14.2183	9.82298	11.3494	13.4973	14.7268	2.91803	7.61202
10	5093417	5093543	61.3501	56.517	26.9482	34.2351	34.6825	15.5556	8.47619	9.47619
10	5093649	5093946	43.493	41.9596	18.4939	20.4412	25.5892	23.9226	13.1852	6.70034
10	5098315	5098411	41.3205	51.3544	16.6445	21.6347	27.7083	22.9688	20.3958	12.4375
10	5128939	5129031	48.6449	46.1445	23.8812	29.5216	78.4783	55.9239	19.3478	21.6304
10	5265914	5266144	4.42226	5.95413	1.73682	2.08388	7.43478	3.19565	0	0
10	5406228	5406530	17.1765	19.9523	12.2354	19.5737	42.7815	33.2616	10.6093	4.61258
10	5406805	5407042	51.0706	47.3818	24.8614	23.5938	39.2827	44.4515	15.0211	9.23629
10	5408343	5408514	83.8678	91.2967	31.5369	25.2259	48.8889	53.0117	22.9006	17.4561
10	6007558	6007585	116.78	167.377	51.7829	35.5031	21.1111	27.2222	0	0
10	6243905	6244012	17.1104	19.1979	10.2667	14.9312	7.1028	11.4486	0	0
10	6567925	6568016	26.8251	37.6223	4.38976	10.5339	8.35165	8.07692	0	2.18681
10	7618975	7619118	27.0284	26.8144	7.68208	6.70338	11.958	10.2797	8.71329	2.78322
10	8109584	8109719	68.5614	60.8644	19.9734	14.2012	14.0741	23.5926	47.4667	51.5926
10	11005915	11006162	2.88253	4.9899	3.63888	1.94045	4.61538	2.97571	0.720648	0
10	11890573	11890707	15.1809	11.2418	1.49055	1.19227	4.25373	3.65672	2.65672	0
10	12806539	12806674	9.04107	12.1729	1.47951	1.18344	9.85185	7.25926	0	0
10	13650968	13651277	6.5833	4.43188	0.646388	0.517036	4.30421	1.58576	0	0
10	14460137	14460221	3.63257	14.6727	1.18889	0	9.04762	2.91667	2.11905	0
10	14668267	14668519	8.07238	9.23835	3.17038	1.90195	13.5714	7.77778	6.35714	2.36905
10	15513815	15513955	18.8894	17.6072	3.56668	10.2705	16.2857	26.25	2.54286	1.42143
10	15597385	15597555	25.1288	22.5556	9.39925	8.45809	4.47059	8.64706	1.04706	0
10	16318369	16318744	39.3286	41.6313	24.767	25.5622	39.0133	30.7067	3.32267	4.24533
10	16328026	16328110	10.8977	11.4121	7.13336	1.90195	11.3095	0	0	0
10	16570086	16570137	21.9379	18.7964	7.83271	9.39788	18.6275	14.4118	0	0
10	17078945	17079096	8.08307	9.06921	3.30685	1.05804	3.77483	3.24503	1.17881	0
10	17575080	17575216	16.4534	6.04169	2.93726	10.5726	8.38235	1.80147	1.30882	0
10	18002424	18002609	15.3942	8.14268	2.69911	7.7723	10.2703	11.9189	3.84865	0
10	18101560	18101826	4.58851	6.6928	1.12632	0.600617	4.28571	4.60526	0	0.74812
10	18110763	18111042	6.92662	5.89011	2.86357	2.29052	12.2581	9.6595	0	0
10	18277459	18277664	7.44234	2.6721	0.487156	3.89668	4.63415	7.17073	0	0
10	18658870	18658971	41.289	44.7444	23.7308	20.5637	30.099	12.1287	1.76238	0
10	19038031	19038093	14.7646	15.4615	6.44303	5.15368	18.3871	3.95161	5.74194	0
10	19118093	19118204	14.6612	6.16869	0.899703	1.43932	0	11.036	0	1.79279
10	19697794	19697939	9.82047	11.3334	2.06621	0	17.0345	15.2069	0	0
10	19887066	19887251	12.0955	8.14268	3.23893	2.59077	3.08108	2.64865	0	0
10	20295006	20295033	131.849	81.1526	29.5902	47.3375	49.2593	54.4444	6.59259	0
10	20813215	20813408	18.4452	16.3199	4.65701	2.48338	5.90674	13.9637	0.92228	1.03109
10	20862647	20862721	137.449	98.0822	103.916	58.2923	128.378	115.878	19.2432	10.7568
10	20948347	20948412	37.5552	40.0301	4.60925	9.83163	20.4615	11.3077	0	3.06154
10	21046401	21047144	3.42234	1.10588	0.940873	2.15026	4.85868	4.61642	0	0.267833
10	21337369	21337624	13.1627	5.37039	3.13308	1.25305	8.19608	9.60784	2.09412	0
10	22072728	22072906	94.2836	73.858	47.1282	28.7216	62.9775	46.7978	11	7.82584
10	22554770	22554984	5.22819	5.11944	1.4	0	1.7757	3.43458	0	0
11	703981	704248	4.95227	3.59032	3.74034	3.5902	5.69288	2.75281	0	1.49064
11	1044572	1044809	7.2958	10.4009	0.42138	0.67411	4.00844	2.06751	0	0
11	1066916	1067039	28.1155	34.5146	15.4266	14.2878	7.72358	9.95935	0	0
11	1347117	1347156	73.024	77.251	38.4104	24.5791	9.74359	37.6923	0	0
11	1946185	1946482	10.9589	7.37751	2.01752	1.07585	5.75758	10.7239	0	0.670034
11	2510280	2510407	72.0794	80.873	33.0269	28.9336	37.4016	30.8661	2.80315	9.40157
11	2852026	2852183	12.3091	7.85035	1.27219	1.01761	7.26115	4.68153	0	0
11	2960412	2960502	5.65067	16.7377	0	0	10.5556	5.44444	0	0
11	3885738	3885960	6.87243	3.08435	1.34955	2.87863	4.27928	8.82883	1.6036	0
11	4843479	4843619	6.53863	3.91271	2.85334	1.14117	5.42857	3.5	0	0
11	4895120	4895193	12.5398	13.1317	1.36804	0	5.20548	6.71233	0	2.72603
11	5199247	5199386	13.1713	6.89651	1.43694	0	8.20144	1.76259	0	2.86331
11	5573470	5573572	52.8504	49.6761	23.4981	21.9284	37.2549	24.0196	3.4902	0
11	5934298	5934468	57.4374	74.1114	23.4981	23.4947	33.5294	17.2941	2.09412	2.34118
11	6163653	6163811	33.4748	36.4031	25.9149	22.2456	46.8987	35.6646	12.3924	8.81646
11	6454376	6454880	19.9791	21.7373	3.56668	6.65683	32.7976	36.9444	1.4127	2.36905
11	6689105	6689138	231.164	261.44	84.7356	87.144	51.8182	51.9697	0	12.0606
11	6766357	6766752	28.8399	31.8961	17.9508	23.8635	30.7848	36.5949	6.30886	5.03797
11	6936159	6936187	58.1211	53.7998	3.56668	11.4117	20.3571	17.5	0	7.10714
11	7638937	7639017	86.4552	85.5906	14.9801	13.9793	7.125	15.3125	0	0
11	8077315	8077633	2.87864	3.8758	2.19833	1.50721	5.97484	8.47484	0	0
11	8422966	8423115	8.8742	11.9482	2.68099	6.43345	6.37584	13.1544	0	0
11	9753752	9753900	8.93416	7.40243	1.34955	2.15897	7.7027	3.31081	2.40541	0
11	10970713	10970866	79.1093	54.599	43.7326	28.1936	73.268	35.2288	15.1242	5.20261
11	10971903	10972069	8.57812	4.94982	3.00804	0	4.57831	1.4759	0	0
11	11007085	11007116	154.209	185.538	74.0949	97.9199	49.0323	63.2258	28.7097	6.41935
11	11133216	11133517	3.37914	6.36953	2.98606	2.65389	3.15615	14.6512	0	1.32226
11	11265115	11265165	482.115	460.135	111.851	131.006	49.4	44.1	74.76	71.64
11	11368734	11368756	166.438	87.1468	68.0911	72.62	146.818	122.5	24.2727	27.1364
11	11541640	11541779	4.39045	5.91129	2.87387	3.44814	0	10.5755	1.28058	0
11	13668858	13668979	11.7683	12.4495	0.825347	0	7.85124	8.09917	5.8843	3.28926
11	13725892	13726113	3.68188	2.47864	2.71132	2.16874	2.57919	5.54299	0	0
11	14152052	14152246	3.67002	3.52951	0.514778	0	3.91753	2.52577	0	1.02577
11	14811569	14811886	1.60429	3.45603	0	0.503987	6.59306	5.41009	0.561514	0
11	15415156	15415344	5.41021	9.4696	1.59362	1.69962	3.03191	3.90957	0.946809	0
11	15541185	15541215	40.6848	36.5187	26.6312	15.9764	50.6667	16.3333	5.93333	0
11	15806291	15806494	4.00835	3.37303	1.96782	2.36104	8.42365	8.44828	0.876847	2.94089
11	16397755	16398104	9.03459	10.5946	2.86152	1.83111	4.3553	6.31805	1.02006	0
11	16999322	16999549	29.1246	23.528	3.51954	3.51903	17.5771	5.39648	0.784141	0
11	17001051	17001251	13.2226	8.2167	9.48736	11.1835	51.3	42.875	1.78	4.975
11	17441068	17441139	12.8931	13.5016	9.84604	4.50039	16.0563	34.507	7.52113	0
11	17565455	17565697	2.10149	6.22477	1.23802	1.32036	2.35537	3.03719	0	0
11	18313931	18314114	4.44643	4.49	1.63716	0.873027	1.03825	4.01639	0	0
11	18405037	18405115	26.08	43.8926	12.8035	16.3861	24.359	25.1282	0	0
11	18652889	18653077	20.5588	22.5814	12.2178	11.0475	12.1277	11.7287	7.57447	2.11702
11	18913540	18913763	44.6985	41.759	14.7785	15.7615	7.66816	12.0852	4.78924	0
11	19338526	19338654	17.4818	21.3977	6.24169	6.24078	20.7812	22.9688	1.39062	0
11	19554585	19554706	41.1892	32.8215	14.8562	17.1647	45.5372	38.4711	2.94215	0
11	20061749	20062078	2.7824	6.24369	1.21419	0.485605	4.62006	2.97872	0	0
11	20583077	20583276	55.2005	50.9243	12.5461	9.63401	11.4573	11.0804	0	0
11	20683993	20684102	11.1977	7.53826	5.49727	4.39717	8.7156	11.2385	0	1.82569
11	21045885	21045985	16.2739	8.2167	3.99468	3.19528	5.7	7.35	5.34	0
11	22237516	22237675	44.1392	26.7	17.5866	18.0865	19.1195	13.8679	1.1195	1.25157
11	24787600	24787769	25.8794	25.1201	11.8186	16.0709	29.2308	11.5976	1.05325	1.17751
11	25044692	25045034	6.54288	5.20551	1.46004	1.86858	7.22222	8.59649	2.60234	1.74561
11	25046111	25046340	3.55326	5.38212	0	0	7.46725	4.27948	0	0
11	25476735	25476832	38.7974	35.2951	5.14778	3.2941	15.6701	7.57732	0	0
11	25855381	25855491	17.5684	27.389	11.8025	8.7144	15.5455	24.5	1.61818	0
11	26931259	26931470	5.78457	7.13931	3.31312	3.0287	3.6019	5.80569	0	0
11	27148295	27148665	4.67325	8.14268	1.34955	1.72718	3.59459	1.98649	0.481081	0
11	27190581	27190817	5.60278	5.80275	2.11583	6.09269	8.05085	9.34322	0.754237	0
11	27223517	27223754	3.00415	4.04479	1.26414	2.02233	1.60338	6.20253	0.751055	0
11	27331616	27331846	3.98003	1.78624	0	0	1.65217	5.32609	1.54783	0
11	27646506	27646755	6.53571	8.2497	2.00536	3.20811	10.6827	13.7751	2.14458	0
11	27695382	27695450	28.4195	16.1112	16.155	7.04841	11.1765	18.0147	2.61765	0
11	28036682	28036820	14.7409	13.893	2.8947	2.31542	9.63768	3.55072	0	1.44203
11	28054832	28054861	147.307	113.334	75.7612	77.1274	229.31	118.276	73.6552	41.1724
12	379615	379760	11.2234	17.0001	4.13243	2.20364	13.1034	5.06897	0	1.37241
12	1176084	1176198	8.92211	13.214	0	1.40144	6.66667	2.14912	1.5614	0
12	1617395	1617655	6.6504	4.21369	0.768208	2.45791	3.65385	2.82692	0.684615	0
12	1835678	1835804	16.1448	14.1292	3.17038	6.33984	9.04762	7.77778	1.4127	0
12	2143295	2143480	7.14733	4.44146	1.07964	5.18154	3.08108	5.2973	0	0
12	2761388	2761518	7.824	10.5342	1.53642	1.22895	5.84615	3.76923	0	0
12	2860281	2860420	51.9536	26.6008	10.777	5.74691	38.2734	26.4388	3.84173	2.86331
12	3398400	3398509	25.1947	30.153	16.4918	16.123	17.4312	6.74312	0	1.82569
12	3651057	3651323	16.8245	9.78179	4.12984	4.80493	9.28571	8.28947	1.33835	2.99248
12	3766450	3766572	64.1953	63.9825	33.5619	27.5004	57.623	36.1475	8.7541	9.78689
12	3904532	3904685	6.64784	12.5309	2.6109	2.08842	24.8366	19.2157	1.1634	0
12	3944419	3944675	5.16506	4.27953	3.90105	4.99262	6.67969	2.87109	0.695312	0
12	4122689	4122765	21.4131	18.0191	5.25616	2.10216	15	16.1184	2.34211	0
12	4524455	4524653	9.24655	11.0663	7.0613	6.45511	7.67677	14.8485	4.49495	3.01515
12	4593151	4593591	3.23629	4.0461	0.680911	1.0893	3.45455	1.67045	0.404545	0.452273
12	4619493	4619607	13.3832	20.4216	4.38013	4.20432	5	8.59649	0	0
12	4623629	4623686	51.7482	67.2712	26.2808	19.6201	66.6667	60.1754	3.12281	0
12	4676174	4676282	8.476	11.4121	0	10.3551	3.51852	4.53704	0	3.68519
12	4737388	4737779	3.90199	1.75121	2.55414	1.63441	13.1202	18.798	0.455243	1.0179
12	4780494	4780629	43.6985	51.7348	12.5758	10.6509	45.037	39.9259	13.1852	5.8963
12	5085025	5085155	25.0368	28.4424	9.9867	7.37372	30.6923	3.76923	0	0
12	5542224	5542399	6.97454	9.39051	3.42401	0	1.08571	4.2	0	0
12	5669135	5669187	54.768	28.9691	3.84104	3.07238	25.5769	9.42308	0	0
12	5871498	5871526	21.7954	73.3634	3.56668	0	40.7143	52.5	0	0
12	6791603	6791804	6.07236	8.17582	0.993701	0.794846	7.56219	3.65672	0.885572	0
12	7182854	7183004	16.952	12.7815	3.99468	4.26037	5.06667	4.9	0	0
12	9487125	9487258	9.17702	11.3263	2.25264	3.6037	12.8571	3.68421	0	1.49624
12	10112340	10112830	8.30302	8.10491	3.26096	1.63024	3.10204	6.5	2.90612	0.812245
12	10204536	10204561	44.7533	43.8224	0	0	7.6	39.2	0	0
12	11474027	11474112	27.5221	19.3334	10.5742	5.63873	40.2353	25.9412	14.6588	0
12	12806850	12807169	2.86962	3.86365	0.626125	0.500828	4.16928	9.98433	0.557994	0
12	13910975	13911165	4.81794	5.76611	1.05123	0.840863	4	1.28947	0	0
12	15153545	15153833	4.238	4.27953	1.7338	1.10947	4.61806	2.55208	0	0
12	17680220	17680466	16.952	11.6904	6.90138	16.2362	15.4472	19.9187	2.17073	1.61789
12	17791379	17791510	4.65856	6.27229	1.52469	0	0	7.48092	0	0
12	17972046	17972129	14.7053	9.89964	1.20322	1.92487	6.86747	14.759	0	0
12	17989940	17990784	22.1742	22.5537	3.54977	3.0287	8.5545	6.38626	0	0.235782
12	19346865	19347091	5.85069	5.45356	2.20945	2.12076	89.115	72.6327	3.93805	3.52212
12	19936609	19936702	56.8712	58.9011	19.3291	24.0505	16.3441	26.3441	15.3118	4.27957
12	20036738	20036814	445.659	486.515	68.3301	86.1885	65	96.7105	4.68421	7.85526
12	20437307	20437472	234.246	229.072	75.6568	61.0008	4.60606	7.42424	48.5455	19.297
12	20779356	20779591	15.1486	12.2376	2.5498	6.11862	8.08511	3.12766	0	0
12	20791071	20791103	136.675	94.1497	87.3836	74.8894	83.125	68.9062	16.6875	12.4375
12	21145627	21145800	18.8138	20.5813	6.92719	9.23491	23.0636	12.7457	1.0289	1.15029
12	21484684	21484820	7.47882	9.06254	0.734316	1.17474	2.79412	9.00735	0	0
12	21591962	21592108	11.1465	12.1937	4.10412	3.28282	9.10959	5.03425	0	0
12	22197551	22197725	16.952	11.0186	1.72184	0.918184	7.64368	9.85632	0	0
12	22615992	22616021	77.1608	66.1114	6.88738	38.5637	32.7586	42.2414	0	0
12	22674591	22675615	1.09261	2.40724	0.877737	0.312039	11.1328	9.0918	0.173828	0.388672
12	23070786	23070910	9.02284	17.6703	2.41614	2.57684	12.2581	7.90323	0	0
12	23260951	23261030	121.024	110.943	51.8297	50.5582	45.6962	89.9367	6.75949	10.0759
12	23537359	23537490	8.5407	9.40844	5.3364	1.21957	5.80153	5.61069	0	6.07634
12	23655611	23655746	120.548	105.498	51.7829	56.805	43.6296	19.963	9.22963	4.42222
12	23999928	23999959	62.3396	53.011	16.1076	15.461	36.7742	7.90323	5.74194	0
12	24151147	24151386	38.3016	37.2445	17.132	9.35856	24.6444	23.5774	2.97908	4.16318
12	24152031	24152287	4.76775	2.67471	0	1.24816	2.22656	1.91406	0	0
12	24333292	24333471	9.09158	6.8855	1.11583	0	2.12291	8.21229	2.98324	0
12	24728506	24728691	17.5934	14.8049	2.15929	1.72718	15.4054	15.8919	0	0
12	24855318	24855469	20.2077	21.7661	14.5502	15.8706	11.3245	17.8477	1.17881	1.31788
12	25208268	25208300	301.957	222.536	102.988	144.786	136.562	107.187	11.125	0
12	26490549	26490897	4.09186	3.14816	0.286974	0.918184	1.09195	4.22414	0	0

## Sheet: Sheet4
S3_Data: Unique and common OsCLSY3 and OsCLSY4 loci.
Exclusively_CLSY3_dependent_21_22nt_sRNA_loci_5rpmm
chr	start	end	PB1_R1	PB1_R2	OsCLSY3-kd_R1	OsCLSY3-kd_R2	PB1_R1	PB1_R2	OsCLSY4-kd_R1	OsCLSY4-kd_R2
1	242818	242982	3.87805	12.1646	7.5122	4.53659	20.0488	6.04878	6.69512	15.2561
1	243170	243278	13.7407	2.63889	4.27778	0	0	4.59259	3.38889	3.86111
1	335562	335583	90.8571	81.4286	7.33333	0	0	0	0	0
1	416071	416100	804.138	1022.07	440.759	504.552	1247.17	1248.55	1413.52	1466.69
1	493985	494074	107.191	124.888	24.2247	5.57303	55.4157	83.5955	94.5843	60.9101
1	529226	529251	42.4	68.4	0	19.84	0	0	14.64	0
1	674424	674560	31.1765	20.9559	2.26471	9.11765	12.0882	0	5.38235	6.13235
1	675016	675099	20.4337	20.6024	7.42169	8.96386	0	5.9759	26.4578	5.0241
1	699308	699994	12.3615	8.72449	2.91837	2.53061	4.793	10.1224	1.60058	5.47085
1	701383	701522	22.8777	36.9065	6.64748	7.13669	14.7842	0	5.26619	3
1	701635	701691	56.7857	81.4286	8.25	13.2857	14.6786	17.7143	32.6786	0
1	703216	704236	20.1608	19.2794	5.88824	6.56471	18.9382	16.5333	15.4294	6.95
1	708262	708523	35.7395	25.1149	7.6705	6.65134	39.3678	15.2031	18.2299	9.58621
1	756281	756632	34.4274	43.0342	11.8462	19.7835	23.4188	8.47863	23.9829	26.1368
1	934451	934537	22.186	16.5698	7.16279	11.5349	52.5698	46.1395	59.5814	48.4884
1	1120872	1120999	20.0315	20.1969	2.4252	7.81102	3.23622	0	2.88189	13.1339
1	1210106	1210255	5.69128	7.65101	1.03356	1.66443	0	3.32886	0	0
1	1595553	1595785	4.56897	7.37069	0.663793	3.2069	1.77155	0	0	5.39224
1	1595880	1596015	15.7037	16.8889	1.14074	7.34815	0	0	8.13333	0
1	1775495	1775518	368.696	297.391	13.3913	75.4783	393.13	474.435	1575.39	1504.83
1	1819104	1819253	113.826	93.7248	26.8725	29.9597	22.0671	6.65772	56.4966	39.1812
1	1896860	1896886	40.7692	54.8077	5.92308	9.53846	0	0	14.0769	0
1	2590624	2590719	11.1579	21	3.24211	0	0	10.4421	0	0
1	3219253	3219353	16.96	11.4	0	4.96	0	0	0	0
1	3700091	3700177	22.186	23.1977	1.7907	14.4186	28.6744	28.8372	8.51163	9.69767
1	3777447	3777789	25.4152	12.5	2.70175	4.35088	0	0	7.49123	14.6316
1	3986441	3986471	56.5333	66.5	0	0	0	0	0	0
1	4180625	4180736	9.54955	10.2703	0	4.46847	0	4.46847	9.89189	0
1	4262055	4262126	11.9437	16.0563	2.16901	6.98592	0	0	0	0
1	4266324	4266715	7.59079	4.3734	3.1509	4.4399	7.35806	12.6854	2.80818	10.665
1	4269533	4269637	10.1923	19.1827	8.88462	4.76923	94.8462	81.0769	42.2308	28.0673
1	4270094	4270325	9.17749	4.93506	1.33333	1.07359	10.6753	15.0303	0	7.22078
1	4457453	4457500	189.447	200.106	26.2128	21.1064	113.681	200.511	132.383	133.085
1	4704356	4704493	40.2336	35.365	8.9927	16.292	30	7.24088	29.3869	6.08759
1	4776692	4776963	104.827	110.424	60.2362	60.3985	492.897	435.601	160.716	126.177
1	4984241	4984271	35.3333	28.5	15.4	33.0667	0	0	0	0
1	5583930	5584266	21.4524	10.1786	3.66667	3.69048	7.33929	2.95238	14.1607	8.6875
1	5584342	5584415	14.5205	19.5205	0	0	0	40.7671	10.0274	17.137
1	5584503	5584726	33.2735	24.2825	4.1435	2.22422	18.4305	51.157	8.20628	33.6592
1	5584812	5585024	10	2.68868	2.90566	3.50943	15.5094	4.67925	0	3.93396
1	5597391	5597477	108.465	115.988	37.6047	43.2558	124.256	184.558	93.6279	82.4302
1	5600759	5600895	4.67647	12.5735	4.52941	7.29412	12.0882	14.5882	8.07353	3.06618
1	5604877	5605183	15.9346	16.7647	2.51634	3.24183	14.7745	17.8301	4.78431	12.2647
1	5606803	5607103	3.53333	4.75	0	2.48	1.37	0	1.22	2.78
1	5875498	5875523	127.2	102.6	12.32	19.84	32.88	0	0	0
1	6768796	6769263	6.35546	7.32334	0.989293	0.531049	4.40043	0	5.48608	1.78587
1	6769338	6770059	5.58669	9.48682	0.640777	1.37587	0.570042	0.687933	3.04577	2.31345
1	6793555	6793753	6.42424	2.87879	0	1.25253	0	0	0	0
1	7153912	7154124	7	9.41038	2.90566	2.33962	3.87736	0	8.63208	3.93396
1	7154264	7154330	38.5455	38.8636	2.33333	0	0	30.0606	0	25.2727
1	7154454	7154510	22.7143	20.3571	0	4.42857	0	8.85714	0	7.44643
1	7154775	7154843	18.7059	8.38235	0	3.64706	18.1324	14.5882	5.38235	30.6618
1	7154942	7155016	17.1892	15.4054	10.4054	0	16.6622	13.4054	29.6757	0
1	7155295	7155565	4.71111	7.38889	0.57037	0.918519	0	0	0	3.08889
1	7155669	7155775	14	2.68868	0	0	0	0	6.90566	0
1	7167978	7168349	8.57143	9.21833	0.830189	1.33693	5.53908	1.33693	0.986523	4.49596
1	7168435	7168629	18.5773	26.4433	3.96907	2.5567	16.9485	23.0103	9.43299	6.44845
1	7168973	7169093	12.3667	19	7.7	0	20.55	8.26667	3.05	13.9
1	7169186	7169379	2.19689	11.8135	1.59585	3.85492	6.3886	7.70984	5.68912	2.16062
1	7170378	7170440	23.9355	4.59677	0	0	0	0	0	0
1	7170532	7170633	14.6931	16.9307	1.52475	12.2772	8.13861	0	10.8713	4.12871
1	7170812	7170865	32	26.8868	8.71698	4.67925	31.0189	9.35849	20.717	23.6038
1	7170961	7171045	25.2381	20.3571	0	0	4.89286	0	0	0
1	7172034	7172604	16.3649	12.5	2.1614	4.35088	8.65263	13.0526	17.3368	14.6316
1	7286895	7287032	7.73723	12.4818	0	0	0	0	0	0
1	7413223	7413327	22.4231	21.9231	2.96154	2.38462	3.95192	19.0769	3.51923	0
1	7457434	7457488	215.926	200.556	39.9259	32.1481	121.778	192.889	318.556	355.222
1	7542125	7542305	14.1333	11.0833	1.71111	2.75556	11.4167	8.26667	2.03333	2.31667
1	7542415	7542720	16.682	10.2787	2.01967	2.43934	9.43279	13.0098	19.2	9.57049
1	7542875	7543075	8.48	7.125	1.54	1.24	4.11	0	5.49	4.17
1	7544277	7544542	4	9.67925	2.32453	2.80755	9.30566	7.48679	1.38113	1.57358
1	7544705	7545092	7.66925	7.36434	1.59173	0.640827	7.43411	2.56331	5.67442	4.31008
1	7545241	7545425	14.9783	18.587	2.51087	4.04348	13.4022	2.69565	3.97826	13.5978
1	7621268	7621289	686.476	583.571	66	82.6667	137	47.2381	296.286	218.429
1	7657801	7657844	64.093	39.7674	14.3256	5.76744	19.1163	0	8.51163	0
1	8244323	8244441	7.18644	9.66102	1.30508	0	0	0	3.10169	0
1	8273992	8274086	13.5319	9.09574	1.6383	2.6383	8.74468	0	0	0
1	8405880	8406144	5.62121	6.47727	1.16667	0	0	5.63636	5.54545	0
1	8407633	8407839	11.3204	13.835	3.73786	1.20388	1.99515	0	0	12.1456
1	8407980	8408125	11.6966	5.89655	2.12414	1.71034	0	0	0	0
1	8497506	8497556	25.44	17.1	0	0	0	0	0	0
1	8604475	8604539	82.8125	71.25	7.21875	19.375	77.0625	62	40.0312	6.51562
1	8721533	8721668	9.42222	6.33333	0	0	3.04444	3.67407	5.42222	0
1	8729120	8729253	14.3459	17.1429	6.94737	5.59398	24.7218	44.7519	11.0075	9.40602
1	9040902	9040958	18.9286	15.2679	2.75	8.85714	139.446	79.7143	0	7.44643
1	9049208	9049421	33.8404	33.4507	16.6291	10.4789	5.78873	2.32864	20.6197	21.5352
1	9212329	9212357	128.714	122.143	27.5	17.7143	88.0714	35.4286	39.2143	29.7857
1	9438585	9438814	6.48035	4.97817	2.01747	4.33188	19.7424	36.821	1.59825	1.82096
1	9439167	9439339	0	14.9128	2.68605	2.88372	57.3488	43.2558	2.12791	0
1	9620030	9620208	167.933	153.708	78.7303	75.236	704.242	593.528	150.101	131.191
1	9656136	9656229	11.3978	18.3871	8.27957	10.6667	48.6129	80	31.4839	62.7742
1	9770833	9770863	42.4	19	0	0	0	0	0	13.9
1	10105577	10105897	7.95	7.125	0.48125	0.775	0	1.55	1.14375	0
1	10106140	10106345	11.3756	12.5122	0	0	2.00488	4.83902	3.57073	0
1	10277093	10277217	11.9677	2.29839	0	2	3.31452	4	0	0
1	10277705	10278023	5.33333	6.27358	0.484277	0.779874	1.29245	1.55975	3.45283	1.31132
1	10482144	10482167	119.826	74.3478	0	0	0	0	0	0
1	10660435	10660590	10.9419	16.5484	0.993548	0	13.2581	12.8	0	0
1	10988395	10988593	9.63636	10.0758	3.11111	3.75758	2.07576	12.5253	22.1818	14.7424
1	10989006	10989032	1329.08	1414.04	325.769	343.385	0	0	380.077	128.308
1	11011863	11011966	16.466	16.6019	1.49515	0	3.99029	0	0	0
1	11047883	11048135	39.5397	31.6667	1.83333	5.90476	6.52381	21.6508	47.9286	34.75
1	11099570	11099808	255.647	235.903	73.7647	46.8908	91.5252	35.4286	86.1176	50.8109
1	11549657	11549984	42.789	41.8349	18.367	18.2018	51.5321	45.5046	51.4862	29.3303
1	11623282	11623431	11.3826	0	2.06711	1.66443	0	6.65772	2.45638	13.9933
1	11929273	11929513	14.1333	19	1.28333	0	13.7	2.06667	6.1	8.6875
1	12364786	12364858	17.6667	15.8333	0	6.88889	5.70833	0	0	0
1	12443415	12443524	40.844	65.367	7.06422	6.82569	3.77064	0	13.4312	7.65138
1	12748796	12748852	53	76.3393	30.25	31	0	0	104.571	67.0179
1	13778934	13778955	131.238	108.571	22	23.619	19.5714	23.619	17.4286	59.5714
1	13903540	13903690	11.3067	15.2	0	0	0	0	0	0
1	13932556	13932869	143.591	116.55	64.9457	62.5942	169.39	167.974	346.121	354.383
1	13947769	13947936	16.503	5.11976	0.922156	0	0	0	0	2.49701
1	14011881	14012080	5.32663	8.59296	0.773869	0	10.3266	14.9548	7.35678	4.19095
1	14019313	14019381	12.4706	20.9559	0	3.64706	0	0	0	24.5294
1	14178534	14178558	88.3333	71.25	6.41667	0	0	0	30.5	52.125
1	14334424	14334543	10.6891	7.18487	6.47059	8.33613	58.7143	87.5294	0	0
1	14431360	14431419	28.7458	28.9831	2.61017	0	13.9322	0	0	7.0678
1	14960737	14960817	288.85	274.312	86.625	86.8	154.125	223.2	219.6	271.05
1	15765670	15765690	212	285	92.4	124	143.85	173.6	36.6	20.85
1	15866641	15866667	179.385	328.846	112.538	47.6923	110.654	76.3077	42.2308	32.0769
1	16696053	16696119	1493.64	1412.05	42	30.0606	37.3636	82.6667	732	960.364
1	16770252	16770339	70.6667	62.2414	15.931	11.4023	113.379	79.8161	58.8966	91.069
1	16772772	16772890	215.593	260.847	61.339	56.7458	344.822	403.525	303.966	236.771
1	16778776	16778999	195.839	233.879	51.7937	46.7085	337.278	378.117	303.632	196.345
1	16779684	16779759	285.493	345.8	71.8667	69.44	482.24	562.133	434.32	272.44
1	16780947	16781053	64	34.9528	11.6226	9.35849	46.5283	56.1509	27.6226	39.3396
1	16781775	16781869	67.6596	60.6383	14.7447	10.5532	104.936	73.8723	54.5106	84.2872
1	16796064	16796176	168.464	160.312	30.25	37.6429	25.6875	17.7143	209.143	223.393
1	16808827	16808851	883.333	1080.62	231	217	1558.37	1756.67	1387.75	868.75
1	16808927	16808963	524.111	490.833	89.8333	110.222	79.9167	55.1111	650.667	695
1	16810275	16810530	138.008	155.353	35.0275	31.1216	238.541	268.424	236.824	143.906
1	16813458	16813614	148.128	179.038	40.4744	34.9744	242.385	282.974	218.192	136.327
1	16912711	16912796	321.741	372.176	86.9647	96.2824	512.541	571.859	447.812	343.412
1	16913402	16913426	883.333	1080.62	237.417	217	1575.5	1818.67	1387.75	886.125
1	16943538	16943699	186.981	208.882	47.8261	50.8323	270.596	326.559	247.789	194.255
1	17125955	17126081	143.016	128.929	23.2222	35.4286	26.0952	19.6825	180.095	188.643
1	17230125	17230253	48.0312	55.6641	22.8594	32.9375	41.7422	23.25	40.0312	32.5781
1	17618846	17618901	26.9818	31.0909	14	0	7.47273	0	6.65455	60.6545
1	17769350	17769564	8.91589	7.99065	0	2.31776	5.76168	0	6.84112	3.8972
1	17958522	17958642	14.1333	7.125	2.56667	2.06667	0	0	0	0
1	18143449	18143769	9.275	8.01562	2.8875	3.1	15.4125	10.85	11.4375	15.6375
1	18356364	18356387	55.3043	37.1739	0	0	0	0	0	0
1	18517887	18517956	24.5797	16.5217	11.1594	10.7826	23.8261	14.3768	10.6087	0
1	18631178	18631204	57.0769	54.8077	5.92308	0	47.4231	19.0769	14.0769	0
1	19330367	19330438	65.6901	20.0704	10.8451	3.49296	40.5211	0	46.3944	35.2394
1	19956373	19959466	145.377	148.72	0.199159	0.0801811	0	0.320724	1.18332	0.134821
1	20012464	20012585	87.6033	82.438	17.8182	16.3967	0	0	36.2975	6.89256
1	20012665	20012791	68.9841	61.0714	12.2222	23.619	6.52381	0	14.5238	39.7143
1	21144292	21144355	20.1905	27.1429	4.88889	3.93651	0	0	0	0
1	21236068	21236097	116.966	88.4483	10.6207	0	14.1724	0	12.6207	14.3793
1	21566975	21567060	144.659	103.941	41.6706	32.0941	91.8706	52.5176	47.3647	68.6824
1	21684653	21684736	17.8795	27.4699	1.85542	0	0	0	0	0
1	22008716	22008737	20.1905	95	14.6667	0	0	47.2381	0	0
1	22102905	22103119	4.95327	6.65888	2.15888	1.15888	1.92056	0	0	1.9486
1	22103207	22103245	39.0526	15	0	6.52632	0	0	9.63158	0
1	22104035	22104167	27.303	23.75	1.16667	1.87879	3.11364	7.51515	8.31818	3.15909
1	22104254	22104308	27.4815	5.27778	0	0	0	0	40.6667	7.72222
1	22478181	22478287	32	37.6415	29.0566	11.6981	89.1792	51.4717	13.8113	31.4717
1	22605504	22605606	8.31373	11.1765	3.01961	0	0	14.5882	7.17647	0
1	22605751	22606106	7.76338	13.6479	1.30141	4.19155	4.63099	2.79437	0	3.52394
1	22606335	22606528	12.0829	8.8601	2.39378	0	2.12953	5.1399	18.9637	6.48187
1	22833770	22833870	23.32	19.95	3.08	12.4	0	29.76	3.66	0
1	22836773	22836889	14.6207	4.91379	1.32759	2.13793	7.08621	12.8276	12.6207	10.7845
1	22836973	22837158	6.87568	7.7027	0.832432	2.68108	8.88649	13.4054	5.93514	9.01622
1	22926105	22926138	38.5455	51.8182	14	0	0	0	0	0
1	23171401	23171515	16.7368	5	5.40351	2.17544	3.60526	0	9.63158	3.65789
1	23247597	23247657	17.6667	19	0	0	0	0	18.3	20.85
1	23248100	23248177	13.7662	22.2078	2	0	0	12.8831	9.50649	10.8312
1	23308026	23308287	4.0613	9.82759	0.590038	0	3.14943	1.90038	5.6092	0
1	23351123	23351151	143.857	173.036	22	8.85714	88.0714	35.4286	91.5	104.25
1	23381225	23381370	10.2345	7.86207	0	0	2.83448	6.84138	5.04828	2.87586
1	23393350	23393425	39.5733	41.8	6.16	6.61333	5.48	13.2267	9.76	0
1	23400920	23400980	21.2	9.5	10.2667	4.13333	6.85	8.26667	0	13.9
1	23402750	23402975	6.59556	6.33333	0	0	0	0	0	0
1	23533709	23533861	16.7368	20.625	5.06579	4.89474	5.40789	6.52632	33.7105	32.9211
1	23535626	23535698	35.3333	35.625	8.55556	6.88889	5.70833	48.2222	30.5	23.1667
1	24206433	24206458	788.64	672.6	190.96	198.4	197.28	238.08	161.04	116.76
1	24210204	24210306	76.902	92.2059	21.1373	19.451	24.1765	14.5882	39.4706	20.4412
1	24860915	24860939	203.167	213.75	102.667	82.6667	0	0	61	121.625
1	24960874	24961017	4.44755	11.958	3.23077	3.46853	0	0	0	0
1	25358264	25358312	22.0833	17.8125	12.8333	25.8333	8.5625	31	0	52.125
1	25361366	25361470	10.1923	16.4423	11.8462	2.38462	7.90385	4.76923	3.51923	8.01923
1	25873356	25873426	24.2286	24.4286	4.4	0	29.3571	7.08571	0	11.9143
1	25919964	25919985	20.1905	95	7.33333	0	0	0	17.4286	0
1	26533691	26533712	100.952	81.4286	7.33333	0	19.5714	0	0	0
1	26560974	26561152	5.95506	8.00562	0.865169	1.39326	2.30899	5.57303	10.2809	0
1	26804117	26804188	35.831	40.1408	0	6.98592	11.5775	13.9718	36.0845	35.2394
1	26931359	26931489	47.2923	28.5	9.47692	9.53846	25.2923	22.8923	19.7077	19.2462
1	26937456	26937718	12.1374	13.0534	0.587786	1.89313	4.70611	7.57252	13.9695	11.1412
1	26937810	26937948	23.0435	12.3913	4.46377	3.5942	0	3.5942	13.2609	12.087
1	26938035	26938281	18.0976	22.0122	1.25203	4.03252	16.7073	18.1463	7.43902	16.9512
1	26938641	26938775	4.74627	19.1418	0	0	0	0	0	9.33582
1	26939429	26939866	15.524	9.78261	0	0	2.82151	3.40503	10.8879	9.54233
1	26939994	26940201	17.4106	27.5362	0.743961	0	0	4.79227	5.30435	6.04348
1	27133230	27133251	30.2857	67.8571	0	0	0	0	0	0
1	27526006	27526065	50.3051	62.7966	10.4407	8.40678	6.9661	0	31.0169	35.339
1	27934056	27934146	9.42222	15.8333	3.42222	5.51111	0	5.51111	4.06667	4.63333
1	28130395	28130436	558.439	722.927	300.488	350.829	842.049	871.024	874.829	966.22
1	28144569	28144601	477	463.125	139.562	124	1001.81	1023	2001.56	1837.41
1	28527269	28527347	19.0256	18.2692	0	3.17949	0	0	9.38462	0
1	28597250	28597339	14.2921	12.809	1.73034	2.78652	0	0	0	4.68539
1	28597558	28597822	10.4394	10.7955	2.33333	6.57576	7.78409	9.39394	6.93182	1.57955
1	28598685	28598769	20.1905	10.1786	3.66667	8.85714	19.5714	0	17.4286	9.92857
1	28599350	28599812	5.96537	7.4026	1.33333	1.61039	10.6753	8.58874	3.16883	2.70779
1	28640492	28640514	28.9091	64.7727	0	0	0	0	0	0
1	28660931	28660952	60.5714	67.8571	0	0	0	0	0	0
1	28783452	28783585	428.782	430.714	260.526	231.218	312.113	279.699	390.767	379.376
1	29025340	29025367	431.852	422.222	57.037	91.8519	45.6667	110.222	0	0
1	29213799	29213959	23.85	40.9688	14.4375	15.5	0	0	4.575	0
1	29425262	29425305	34.5116	19.8837	10.7442	5.76744	19.1163	11.5349	25.5349	0
1	29506660	29506799	9.15108	4.10072	0	0	0	3.56835	5.26619	0
1	29877549	29877590	537.756	437.927	48.8293	30.2439	300.732	205.659	607.024	732.293
1	30107909	30107932	1520.87	1561.3	140.609	107.826	857.739	819.478	1766.35	1142.22
1	30467542	30467610	106	100.588	24.9118	40.1176	54.3971	7.29412	32.2941	30.6618
1	30624392	30624514	13.9016	2.33607	0	0	3.36885	0	0	0
1	30649523	30649563	42.4	42.75	0	0	10.275	0	36.6	0
1	30707394	30707451	14.8772	20	0	0	7.21053	0	0	0
1	30908683	30908945	28.3206	39.1603	5.29008	15.145	21.9618	5.67939	18.1603	19.0992
1	31269191	31269216	127.2	125.4	36.96	39.68	0	19.84	29.28	16.68
1	31305881	31306081	5.3	4.275	0	0	0	0	0	0
1	31474843	31474868	67.84	34.2	12.32	9.92	0	19.84	29.28	0
1	31524182	31524323	7.51773	6.06383	2.1844	0	0	0	2.59574	0
1	31998928	31999125	1.07614	10.1269	2.34518	0	0	0	1.85787	2.11675
1	32087275	32087375	14.84	19.95	1.54	0	4.11	0	0	0
1	32292906	32292993	31.6782	42.5862	10.6207	11.4023	0	11.4023	21.0345	0
1	32339272	32339294	385.455	310.909	14	78.9091	411	496	1647	1573.23
1	32339849	32339877	287.714	234.107	38.5	35.4286	176.143	283.429	483.643	402.107
1	32352506	32352527	30.2857	81.4286	14.6667	23.619	0	0	17.4286	0
1	32940897	32941009	13.25	22.9018	0	0	0	0	0	7.44643
1	32964050	32964133	25.5422	30.9036	1.85542	2.98795	0	5.9759	4.40964	10.0482
1	33340520	33340622	160.039	134.118	22.6471	26.7451	40.2941	4.86275	78.9412	49.0588
1	33344994	33345161	25.3892	23.8922	10.1437	14.8503	7.38323	2.97006	15.3413	7.49102
1	33372928	33372954	57.0769	32.8846	5.92308	0	0	0	0	0
1	33505707	33505976	29.948	31.7844	12.0223	9.21933	41.2528	57.1599	48.9814	54.2565
1	33509618	33509652	2014	2036.91	421.235	496	338.471	277.176	452.118	551.912
1	33517569	33517647	81.5385	80.3846	25.6667	22.2564	474.231	343.385	483.308	336.808
1	33532848	33532912	1570.12	1482.89	52.9375	31	70.6406	124	766.312	1016.44
1	33561873	33561948	84.8	87.4	34.9067	26.4533	515.12	370.347	517.28	378.08
1	33563601	33563655	184.519	221.667	48.4815	64.2963	91.3333	110.222	101.667	169.889
1	33749444	33749520	11.1579	26.25	0	0	5.40789	0	0	0
1	34033864	34034030	3.83133	10.3012	0	0	2.4759	0	0	0
1	34578449	34578478	811.448	589.655	541.655	487.448	779.483	889.379	1350.41	1437.93
1	34784636	34784700	36.4375	31.1719	14.4375	3.875	6.42187	15.5	5.71875	26.0625
1	34942525	34942605	108.65	64.125	36.575	27.9	6534.9	5313.4	7708.88	5587.8
1	35485012	35485060	335.667	374.062	83.4167	51.6667	325.375	310	976	912.187
1	35777021	35777055	49.8824	50.2941	4.52941	0	0	0	0	0
1	35914130	35914263	15.9398	17.1429	1.15789	1.86466	3.09023	7.45865	0	3.13534
1	35990704	35990733	153.517	108.103	15.931	17.1034	14.1724	0	37.8621	28.7586
1	36453649	36453702	8	32.2642	0	0	0	28.0755	6.90566	0
1	37014840	37014940	38.16	45.6	4.62	4.96	24.66	4.96	3.66	12.51
1	37172377	37172492	14.7478	12.3913	1.33913	2.15652	10.7217	17.2522	3.18261	7.25217
1	37176827	37177115	17.6667	16.8229	4.8125	1.72222	0	0	16.5208	8.6875
1	37314774	37314795	50.4762	81.4286	22	11.8095	411	708.571	1115.43	635.429
1	37476231	37476337	26	18.8208	7.26415	4.67925	0	4.67925	0	0
1	37870438	37870463	25.44	57	0	0	0	0	0	0
1	38025396	38025540	7.36111	5.9375	1.06944	0	0	0	0	0
1	38057960	38058091	19.4198	21.7557	5.87786	9.46565	15.687	15.145	5.58779	0
1	38133315	38133351	1696	1852.5	218.167	206.667	4806.42	4767.11	4290.33	2339.83
1	38262952	38263110	9.39241	3.60759	1.94937	1.56962	0	9.41772	0	0
1	38277667	38277852	6.87568	9.24324	0.832432	2.68108	0	0	1.97838	0
1	38332307	38332388	13.0864	10.5556	0	0	0	0	0	0
1	38341873	38341975	8.31373	11.1765	0	0	16.1176	0	10.7647	0
1	38342195	38342389	5.46392	8.81443	0.793814	1.27835	0	5.1134	7.54639	6.44845
1	38771454	38771490	76.5556	190	12.8333	41.3333	0	27.5556	0	0
1	39067075	39067122	31.5745	48.5106	13.1064	15.8298	26.234	0	15.5745	26.617
1	39067687	39067772	4.98824	23.4706	0	2.91765	0	5.83529	12.9176	24.5294
1	39068315	39068474	5.33333	16.1321	2.90566	1.55975	0	12.478	9.20755	10.4906
1	39117370	39117522	8.36842	9.375	9.11842	13.0526	2.70395	3.26316	7.22368	10.9737
1	39123323	39123347	5026.17	4595.62	141.167	51.6667	102.75	41.3333	3949.75	4204.75
1	39317659	39317788	26.2946	17.6744	2.3876	0	0	11.5349	2.83721	0
1	39432122	39432241	7.12605	9.57983	2.58824	0	0	4.16807	12.3025	7.0084
1	39435563	39435594	61.5484	55.1613	29.8065	24	39.7742	16	11.8065	13.4516
1	39688973	39689028	15.4182	20.7273	0	4.50909	0	0	0	0
1	39857138	39857165	117.778	137.222	45.6296	45.9259	0	18.3704	54.2222	169.889
1	40317512	40317840	13.5732	21.7226	3.28659	2.26829	16.2896	3.02439	15.622	16.5274
1	40317958	40318192	15.4017	13.3974	2.63248	1.05983	12.2949	6.35897	9.38462	3.5641
1	40545312	40545338	32.6154	87.6923	5.92308	19.0769	126.462	0	0	48.1154
1	40941585	40941656	29.8592	8.02817	6.50704	0	0	6.98592	5.15493	0
1	40973418	40973726	8.25974	4.62662	1	0	1.33442	0	3.56494	5.41558
1	41442025	41442097	82.4444	114.792	19.25	17.2222	22.8333	41.3333	40.6667	69.5
1	41472999	41473090	65.2308	90.8242	15.2308	13.6264	18.0659	32.7033	32.1758	54.989
1	41712609	41712723	11.1579	7.5	1.35088	6.52632	3.60526	0	0	3.65789
1	41826795	41826922	21.7008	11.2205	1.2126	0	0	0	0	0
1	42239270	42239297	54.963	31.6667	11.4074	0	15.2222	18.3704	13.5556	15.4444
1	42239779	42239871	9.21739	12.3913	3.34783	2.69565	4.46739	5.3913	7.95652	0
1	42355484	42355588	32.6154	38.3654	14.8077	4.76923	0	0	35.1923	20.0481
1	42356158	42356253	24.5474	33	12.9684	2.61053	0	0	30.8211	35.1158
1	42573962	42574107	20.469	9.82759	4.24828	3.42069	19.8414	27.3655	2.52414	20.131
1	42745346	42745455	11.6697	7.84404	0	0	0	0	0	0
1	43020754	43020777	2654.61	2899.57	341.478	323.478	7523.09	7461.57	6715.3	3662.35
2	441129	441198	21.5072	33.0435	0	0	5.95652	0	26.5217	6.04348
2	634062	634120	21.931	14.7414	18.5862	4.27586	7.08621	17.1034	18.931	28.7586
2	815068	815512	91.1982	107.838	38.5	29.045	71.277	88.2523	131.892	124.912
2	1211648	1211672	44.1667	71.25	12.8333	0	0	20.6667	15.25	17.375
2	1236047	1236142	29.0105	12	1.62105	7.83158	8.65263	10.4421	7.70526	8.77895
2	1470677	1470847	4.98824	21.7941	2.71765	5.83529	4.83529	5.83529	8.61176	0
2	1705597	1705738	30.0709	28.2979	3.2766	5.2766	11.6596	7.03546	10.383	20.7021
2	1707046	1707232	5.69892	6.12903	1.65591	2.66667	6.62903	5.33333	19.6774	17.9355
2	1910062	1910107	28.2667	19	13.6889	5.51111	0	0	0	0
2	1988075	1988162	7.31034	19.6552	1.77011	0	4.72414	0	0	0
2	2362205	2362368	35.1166	43.7117	6.6135	7.60736	32.7791	15.2147	22.454	33.2577
2	2362452	2362636	20.7391	4.64674	5.02174	1.34783	8.93478	0	21.8804	18.1304
2	2363215	2363313	19.4694	14.5408	3.14286	2.53061	8.38776	5.06122	29.8776	25.5306
2	2430558	2430587	65.7931	78.6207	21.2414	34.2069	70.8621	85.5172	63.1034	14.3793
2	2451237	2451276	38.0513	7.30769	0	0	0	0	0	0
2	2614568	2614765	7.53299	5.7868	7.03553	10.0711	12.5178	2.51777	22.2944	33.868
2	2657261	2657284	55.3043	37.1739	0	0	0	0	0	36.2609
2	2913493	2913556	10.0952	27.1429	4.88889	0	13.0476	0	0	0
2	3216050	3216266	7.85185	2.63889	0	1.14815	0	0	1.69444	5.79167
2	3233859	3233881	1590	1645.23	665	721.455	672.545	541.091	2878.09	3108.55
2	3340457	3340543	14.7907	13.2558	7.16279	0	4.77907	11.5349	17.0233	38.7907
2	3437232	3437533	164.106	145.814	91.5814	88.9834	228.03	243.88	182.392	135.767
2	3562560	3562675	47.9304	24.7826	6.69565	10.7826	32.1652	30.1913	28.6435	18.1304
2	3563416	3563488	41.2222	15.8333	10.6944	3.44444	199.792	165.333	45.75	63.7083
2	3730099	3730223	6.83871	11.4919	2.48387	2	3.31452	0	8.85484	10.0887
2	4161972	4162057	22.4471	16.7647	0	2.91765	0	17.5059	0	9.81176
2	4242184	4242208	424	344.375	70.5833	93	68.5	82.6667	0	0
2	4435272	4435418	10.1644	7.80822	0	0	0	0	0	2.85616
2	4597333	4597356	64.5217	24.7826	6.69565	0	53.6087	0	31.8261	0
2	4984272	4984300	30.2857	71.25	5.5	8.85714	0	0	13.0714	0
2	5383314	5383516	30.4356	29.6287	2.28713	2.45545	4.06931	4.91089	0	8.25743
2	5578159	5578260	10.495	14.1089	0	0	0	0	10.8713	0
2	5861454	5861528	20.0541	11.5541	0	0	5.55405	6.7027	0	0
2	6406153	6406443	31.4345	26.5345	9.02759	9.4069	53.8552	46.1793	15.1448	10.0655
2	6766475	6766636	7.90062	3.54037	0	0	0	0	2.27329	0
2	6768263	6768427	9.04878	13.9024	2.81707	4.53659	15.0366	18.1463	2.23171	12.7134
2	6778970	6779067	24.0412	26.4433	4.76289	5.1134	0	10.2268	41.5052	30.0928
2	6779160	6779392	13.7069	18.4267	0	0	8.85776	8.55172	9.46552	10.7845
2	6780668	6780695	78.5185	21.1111	11.4074	18.3704	30.4444	0	13.5556	30.8889
2	7110433	7110767	16.503	12.7994	4.1497	1.48503	0	0	18.6287	3.74551
2	7513934	7514032	73.551	52.3469	39.2857	35.4286	0	5.06122	29.8776	8.5102
2	7622417	7622460	285.953	285	53.7209	46.1395	315.419	311.442	476.651	484.884
2	7660595	7660616	60.5714	95	29.3333	35.4286	58.7143	0	0	39.7143
2	7681019	7681176	6.75159	7.26115	2.94268	9.47771	10.4713	12.6369	11.6561	13.2803
2	7904586	7904608	86.7273	77.7273	0	0	93.4091	135.273	49.9091	94.7727
2	7950741	7950765	159	130.625	38.5	31	0	0	15.25	0
2	7955323	7955460	9.28467	10.4015	0	1.81022	0	0	13.3577	9.13139
2	8105579	8105694	7.37391	17.3478	5.35652	2.15652	78.6261	12.9391	6.36522	10.8783
2	8107766	8107858	9.21739	12.3913	5.02174	5.3913	0	0	0	0
2	8115043	8115126	17.8795	13.7349	1.85542	2.98795	0	5.9759	17.6386	0
2	8587605	8587800	8.69744	23.3846	1.57949	2.54359	0	5.08718	1.87692	12.8308
2	8783809	8783830	403.81	502.143	80.6667	70.8571	450.143	141.714	209.143	59.5714
2	8869852	8870028	12.0455	12.9545	0	0	0	2.81818	2.07955	2.36932
2	8897725	8897918	7.68912	7.38342	2.39378	1.28497	0	0	1.89637	0
2	8898261	8898497	7.18644	8.45339	3.26271	1.05085	0	0	1.55085	0
2	8935977	8936015	27.8947	30	16.2105	6.52632	0	26.1053	19.2632	0
2	8936349	8936402	24	10.7547	11.6226	4.67925	0	9.35849	0	0
2	8936731	8936791	219.067	270.75	43.6333	74.4	0	0	48.8	34.75
2	8997753	8997789	23.5556	39.5833	0	0	0	0	0	0
2	9031947	9032041	6.76596	18.1915	4.91489	0	4.37234	0	7.78723	0
2	9228936	9229088	16.7368	7.5	5.06579	1.63158	0	0	7.22368	0
2	9647479	9647604	20.352	20.52	4.928	7.936	32.88	51.584	40.992	40.032
2	9858269	9858353	10.0952	13.5714	7.33333	0	78.2857	5.90476	8.71429	14.8929
2	9858448	9858487	54.359	21.9231	0	0	10.5385	0	9.38462	0
2	9861652	9861968	8.72152	11.7247	1.46203	0.78481	1.30063	4.70886	1.15823	2.63924
2	10136771	10136890	16.0336	26.3445	1.29412	2.08403	3.45378	0	18.4538	7.0084
2	10185351	10185435	7.57143	20.3571	0	0	0	0	0	0
2	10231133	10231266	175.338	188.571	110	106.286	522.248	391.579	220.15	144.226
2	10231509	10231649	227.143	191.357	103.4	93.8857	337.607	407.429	183	169.779
2	10232883	10233105	140.378	142.5	69.3694	70.3784	159.216	138.523	181.351	155.905
2	10233222	10233422	120.84	81.225	63.14	54.56	180.84	151.28	126.27	58.38
2	10233640	10233824	297.261	302.038	174.924	153.652	239.005	207.565	242.674	124.647
2	10445508	10445543	54.5143	40.7143	13.2	21.2571	0	0	10.4571	23.8286
2	11046367	11046460	13.6774	9.19355	3.31183	0	22.0968	16	0	8.96774
2	11317100	11317121	222.095	149.286	14.6667	23.619	0	23.619	226.571	218.429
2	11463829	11464053	30.2857	24.1741	6.875	4.42857	33.0268	28.7857	27.7768	14.8929
2	11484004	11484252	10.2581	16.0887	3.10484	2	16.5726	10	4.42742	0
2	11484458	11484778	17.8875	15.1406	1.925	1.55	17.9812	12.4	9.15	3.90937
2	11493034	11493079	28.2667	19	13.6889	11.0222	27.4	55.1111	32.5333	55.6
2	11498739	11498983	12.1639	8.17623	0.631148	3.04918	10.1066	4.06557	1.5	11.9631
2	11768485	11768536	33.2549	16.7647	3.01961	4.86275	0	0	0	8.17647
2	11899024	11899280	284.875	297.246	167.234	151.125	349.992	317.75	283.078	131.941
2	12216561	12216799	8.90756	13.1723	0	4.16807	3.45378	6.2521	3.07563	15.7689
2	12221394	12221584	5.57895	13.5	1.62105	0	8.65263	5.22105	0	0
2	12221828	12221969	21.0496	12.1277	0	0	17.4894	0	5.19149	0
2	12222366	12222570	10.3922	18.1618	1.5098	1.21569	26.1912	26.7451	0	4.08824
2	12225245	12225407	10.4691	17.5926	2.85185	1.53086	12.6852	21.4321	9.03704	2.57407
2	12225739	12225834	13.3895	15	3.24211	2.61053	51.9158	15.6632	19.2632	4.38947
2	12389060	12389145	7.48235	16.7647	1.81176	11.6706	1150.8	1067.86	17.2235	14.7176
2	12393810	12394002	23.1875	16.3281	3.20833	7.75	12.8437	18.0833	9.53125	10.8594
2	12518621	12518772	11.2318	9.43709	3.0596	1.64238	0	0	0	0
2	12643787	12643937	16.96	15.2	1.02667	4.96	5.48	0	0	0
2	12857951	12857972	121.143	13.5714	29.3333	23.619	39.1429	23.619	0	0
2	12892193	12892231	22.3158	37.5	0	6.52632	0	13.0526	0	0
2	13041292	13041333	31.0244	20.8537	11.2683	6.04878	0	0	0	20.3415
2	13485467	13485550	15.3253	6.86747	0	0	0	0	0	0
2	13583676	13583915	18.6276	25.0418	7.08787	6.22594	60.1883	68.4854	1.53138	1.74477
2	13585750	13586075	5.87077	7.89231	3.31692	7.63077	63.2308	79.36	0	0
2	13613487	13613574	77.977	65.5172	5.31034	14.2529	18.8966	28.5057	84.1379	76.6897
2	13689599	13689630	622.323	606.774	114.258	128	92.8065	96	779.226	820.548
2	13717798	13717822	141.333	154.375	25.6667	20.6667	0	20.6667	106.75	17.375
2	13749873	13749895	240.909	246.136	14	11.2727	280.227	180.364	299.455	265.364
2	13757260	13757483	12.3587	8.94619	6.90583	6.67265	11.0583	6.67265	16.4126	1.86996
2	14119091	14119266	6.05714	8.14286	0	0	2.34857	0	0	0
2	14245735	14246031	443.338	410.169	52.027	35.1892	70.8142	68.7027	416.696	433.905
2	14246991	14247152	63.205	67.2671	60.2609	41.5901	285.913	234.137	145.491	124.323
2	14280849	14280910	86.8852	112.131	45.4426	36.5902	141.492	219.541	204	225.59
2	14281405	14281426	3260.76	3297.86	682	803.048	548	448.762	732	893.571
2	14302754	14303063	6.86084	6.45631	0.498382	0.802589	0	0	1.18447	0
2	14456293	14456428	10.9926	6.33333	0	0	0	0	0	6.17778
2	14459040	14459304	11.2424	5.39773	1.75	1.87879	0	0	5.54545	1.57955
2	14730755	14730927	19.7209	39.7674	15.2209	12.9767	200.721	207.628	6.38372	0
2	14731186	14731360	21.931	6.55172	7.96552	17.1034	103.931	102.621	2.10345	9.58621
2	14923651	14923919	33.2239	38.2836	10.3433	14.806	6.13433	5.55224	10.9254	6.22388
2	14926497	14926594	8.74227	26.4433	6.35052	2.5567	4.23711	5.1134	0	0
2	14934777	14934892	35.0261	47.087	10.713	8.62609	7.14783	0	15.913	21.7565
2	14960531	14960551	53	85.5	23.1	0	20.55	0	36.6	0
2	15318608	15318637	14.6207	58.9655	0	17.1034	0	0	0	0
2	15455488	15455561	23.2329	39.0411	0	0	0	0	0	0
2	15463039	15463296	41.2451	36.5953	7.19066	6.75486	3.19844	13.5097	5.6965	1.62257
2	16403161	16403275	13.0175	2.5	0	0	0	0	0	0
2	16630980	16631038	29.2414	19.6552	0	0	0	0	0	7.18966
2	16763888	16764054	135.373	127.048	26.9036	35.8554	29.7108	8.96386	50.7108	45.2169
2	17055554	17055771	31.2627	35.4608	4.25806	8	15.1521	16	18.553	21.1382
2	17181876	17182227	166.097	173.761	91.2593	87.6125	298.59	281.208	157.453	130.684
2	17361900	17362142	12.2645	10.5992	1.90909	3.07438	8.49174	4.09917	6.04959	8.6157
2	17368541	17368820	8.35842	2.04301	1.10394	0	1.47312	0	1.31183	0
2	17390836	17390947	150.883	128.378	33.2973	35.7477	25.9189	26.8108	32.973	22.5405
2	17545204	17545515	21.8135	17.4116	1.98071	3.98714	0	0	4.7074	2.68167
2	17546471	17546562	9.31868	15.6593	0	5.45055	0	0	0	4.58242
2	17583594	17583865	10.952	13.6716	4.54613	1.83026	4.54982	1.83026	20.2583	4.61624
2	17586225	17586485	14.6769	18.6346	4.73846	0.953846	1.58077	1.90769	21.1154	3.20769
2	18305326	18305522	21.6327	10.1786	4.71429	2.53061	25.1633	25.3061	5.60204	8.5102
2	18416728	18416865	7.73723	10.4015	0	1.81022	3	0	0	0
2	18423922	18424006	88.3333	50.8929	1.83333	5.90476	9.78571	53.1429	82.7857	74.4643
2	18431799	18431820	1665.71	1384.29	183.333	259.81	1761.43	1393.52	3503.14	4209.71
2	18736039	18736202	5.20245	15.7362	0.944785	3.04294	0	3.04294	20.2086	5.11656
2	18921439	18921761	4.6087	5.31056	3.82609	0.770186	3.82919	4.62112	2.27329	1.29503
2	19099092	19099200	9.81481	7.91667	0	0	3.80556	4.59259	10.1667	3.86111
2	19120146	19120279	51.0075	38.5714	15.0526	14.9173	6.18045	14.9173	19.2632	31.3534
2	19234030	19234189	9.33333	16.1321	1.93711	1.55975	5.16981	3.1195	13.8113	5.24528
2	19471164	19471286	13.9016	21.0246	2.52459	0	20.2131	97.5738	0	0
2	19488191	19488257	32.1212	34.5455	2.33333	0	0	0	16.6364	44.2273
2	19488397	19488608	14.0664	22.9621	3.64929	3.52607	3.89573	0	10.4076	15.8104
2	19854909	19855322	22.586	24.8426	11.9322	10.2082	59.7094	44.4358	67.3511	62.6005
2	19855742	19855985	9.59671	7.03704	3.16872	6.12346	6.76543	4.0823	22.5926	12.0123
2	19951966	19952083	12.6838	4.87179	0	0	3.51282	4.23932	0	0
2	20145743	20145941	6.42424	8.63636	3.88889	3.75758	16.6061	17.5354	12.9394	2.10606
2	20424238	20424366	11.5938	8.90625	0	0	0	3.875	0	0
2	20617823	20617905	23.2683	13.9024	3.7561	3.02439	5.0122	0	4.46341	0
2	20702980	20703031	108.078	67.0588	39.2549	53.4902	0	29.1765	64.5882	65.4118
2	20807498	20807576	16.3077	14.6154	0	0	0	0	0	0
2	21012767	21012864	17.4845	17.6289	1.58763	2.5567	4.23711	20.4536	3.7732	4.29897
2	21024551	21024608	26.0351	5	5.40351	26.1053	43.2632	34.807	12.8421	29.2632
2	21164893	21164951	215.655	201.466	114.172	98.3448	255.103	316.414	700.448	618.31
2	21822993	21823076	30.6506	34.3373	1.85542	0	14.8554	5.9759	17.6386	5.0241
2	22282768	22282799	20.5161	45.9677	0	0	0	0	0	0
2	22294260	22294312	28.5385	54.8077	5.92308	4.76923	31.6154	47.6923	0	8.01923
2	22320506	22320527	70.6667	40.7143	14.6667	0	0	0	0	0
2	22616426	22616542	16.4483	19.6552	7.96552	10.6897	0	0	9.46552	0
2	22702329	22702457	389.219	389.648	122.719	67.8125	144.492	42.625	154.406	130.312
2	22882289	22882330	62.0488	34.7561	11.2683	18.1463	20.0488	12.0976	17.8537	0
2	22982068	22982292	15.1429	11.4509	4.125	1.10714	5.50446	8.85714	16.3393	11.1696
2	22982430	22982677	21.4575	11.5385	3.74089	4.01619	4.9919	14.0567	22.2267	21.9474
2	22982777	22982975	13.9192	15.8333	2.33333	0	10.3788	15.0303	27.7273	21.0606
2	22984584	22984649	16.3077	26.3077	9.47692	15.2615	0	15.2615	33.7846	19.2462
2	22987285	22987448	11.7055	3.49693	0	1.52147	0	6.08589	6.7362	7.67485
2	23529077	23529139	23.9355	22.9839	14.9032	4	13.2581	16	0	26.9032
2	23530447	23530475	53	10.1786	0	0	0	17.7143	0	14.8929
2	23629364	23629532	17.6667	20.3571	3.66667	2.95238	4.89286	0	23.9643	19.8571
2	23716225	23716278	232	215.094	124.943	107.623	279.17	346.264	766.528	668.774
2	23887578	23887662	10.0952	13.5714	3.66667	8.85714	0	0	4.35714	0
2	23901167	23901188	262.476	325.714	36.6667	23.619	215.286	141.714	122	39.7143
2	24046980	24047132	6.97368	5.625	1.01316	4.89474	0	0	0	2.74342
2	24077467	24077576	23.3394	20.9174	1.41284	0	3.77064	18.2018	0	3.82569
2	24123329	24123509	8.24444	11.0833	0.855556	0	0	2.75556	0	0
2	24974578	24974755	8.38418	3.22034	1.74011	0	0	0	2.0678	0
2	24985487	24985705	6.80734	13.0734	0.706422	2.27523	5.65596	4.55046	5.0367	3.82569
2	24986809	24987084	7.70909	5.18182	0.56	0.901818	1.49455	3.60727	0	3.03273
2	24989174	24989261	14.6207	29.4828	7.08046	2.85057	0	0	0	0
[truncated: 2,120 more rows]

## Sheet: Sheet5
S3_Data: Unique and common OsCLSY3 and OsCLSY4 loci.
[truncated: 11,168 more rows]

[truncated: 1 more sheets: Sheet6]
