# Supplementary material for: Loss of function of chromatin remodeler OsCLSY4 leads to RdDM-mediated mis-expression of endosperm-specific genes affecting grain qualities
Source: PLoS Genet. 2025 Dec 1;21(12):e1011956. doi: 10.1371/journal.pgen.1011956 (PMC12680349; doi:10.1371/journal.pgen.1011956)
Supplement: S4 Data — (XLSX) [file pgen.1011956.s016.xlsx]

## Sheet: Sheet1
S4_Data:OsCLSY3 DMRs in Endosperm.
OsCLSY3 CG DMRs in Endosperm
seqnames	start	end	width	strand	sumReadsM1	sumReadsN1	proportion1	sumReadsM2	sumReadsN2	proportion2	cytosinesCount	context	direction	pValue	regionType
1	64901	65000	100	*	20	30	0.666667	1	43	0.0232558	4	CG	-1	4.0858e-09	loss
1	143401	143500	100	*	69	81	0.851852	8	50	0.16	4	CG	-1	1.8256e-14	loss
1	171501	171600	100	*	30	51	0.588235	0	49	0	4	CG	-1	2.8689e-10	loss
1	174101	174200	100	*	129	208	0.620192	4	150	0.0266667	11	CG	-1	1.84788e-29	loss
1	174501	174600	100	*	34	57	0.596491	0	29	0	4	CG	-1	1.2953e-07	loss
1	180701	180900	200	*	141	185	0.762162	32	227	0.140969	22	CG	-1	6.99784e-36	loss
1	210301	210700	400	*	151	248	0.608871	33	304	0.108553	36	CG	-1	3.01722e-34	loss
1	211201	211300	100	*	47	47	1	16	45	0.355556	4	CG	-1	6.50594e-11	loss
1	211701	212000	300	*	157	166	0.945783	8	120	0.0666667	14	CG	-1	1.41839e-48	loss
1	212501	212600	100	*	73	74	0.986486	1	49	0.0204082	8	CG	-1	6.88011e-26	loss
1	226001	226100	100	*	0	32	0	12	22	0.545455	4	CG	1	2.68525e-06	gain
1	230501	230600	100	*	39	50	0.78	7	51	0.137255	8	CG	-1	1.87262e-10	loss
1	305701	305800	100	*	37	42	0.880952	6	36	0.166667	8	CG	-1	5.12038e-10	loss
1	311001	311100	100	*	59	74	0.797297	18	71	0.253521	6	CG	-1	1.17127e-10	loss
1	363301	363400	100	*	32	57	0.561404	2	42	0.047619	4	CG	-1	1.49714e-07	loss
1	514701	514800	100	*	9	16	0.5625	0	24	0	4	CG	-1	3.30464e-05	loss
1	570101	570200	100	*	32	48	0.666667	2	26	0.0769231	4	CG	-1	1.49848e-06	loss
1	640901	641000	100	*	23	26	0.884615	6	40	0.15	4	CG	-1	7.24067e-09	loss
1	688701	688800	100	*	1	18	0.0555556	12	20	0.6	4	CG	1	0.000419315	gain
1	721701	721800	100	*	24	25	0.96	8	18	0.444444	4	CG	-1	0.000137941	loss
1	722701	722800	100	*	21	26	0.807692	2	27	0.0740741	4	CG	-1	1.05918e-07	loss
1	723101	723300	200	*	126	163	0.773006	10	98	0.102041	16	CG	-1	6.01233e-25	loss
1	724301	724500	200	*	48	64	0.75	2	92	0.0217391	8	CG	-1	5.28117e-21	loss
1	739101	739600	500	*	583	787	0.740788	16	592	0.027027	86	CG	-1	3.40973e-152	loss
1	739901	740100	200	*	80	93	0.860215	4	62	0.0645161	10	CG	-1	1.24495e-21	loss
1	740401	740500	100	*	26	26	1	11	25	0.44	4	CG	-1	8.73639e-06	loss
1	740801	741000	200	*	127	153	0.830065	5	69	0.0724638	10	CG	-1	1.48438e-25	loss
1	745701	745800	100	*	43	47	0.914894	13	37	0.351351	6	CG	-1	8.01564e-08	loss
1	768901	769000	100	*	58	91	0.637363	4	62	0.0645161	5	CG	-1	3.58666e-12	loss
1	936601	936700	100	*	48	60	0.8	5	52	0.0961538	8	CG	-1	2.92746e-13	loss
1	1020901	1021000	100	*	47	79	0.594937	5	113	0.0442478	8	CG	-1	1.19717e-16	loss
1	1053801	1053900	100	*	36	63	0.571429	0	39	0	6	CG	-1	7.52668e-09	loss
1	1109501	1109600	100	*	33	35	0.942857	5	32	0.15625	4	CG	-1	1.80327e-10	loss
1	1161501	1161600	100	*	47	52	0.903846	4	38	0.105263	4	CG	-1	1.3048e-13	loss
1	1169001	1169100	100	*	76	79	0.962025	29	80	0.3625	10	CG	-1	5.05667e-15	loss
1	1178601	1178700	100	*	8	40	0.2	17	21	0.809524	4	CG	1	5.09391e-06	gain
1	1186001	1186100	100	*	52	54	0.962963	16	38	0.421053	4	CG	-1	9.48645e-09	loss
1	1406101	1406200	100	*	37	52	0.711538	5	43	0.116279	8	CG	-1	6.06744e-09	loss
1	1406101	1406200	100	*	37	52	0.711538	5	43	0.116279	8	CG	-1	6.06744e-09	loss
1	1406401	1406600	200	*	124	191	0.649215	12	148	0.0810811	16	CG	-1	3.50737e-26	loss
1	1406401	1406600	200	*	124	191	0.649215	12	148	0.0810811	16	CG	-1	3.50737e-26	loss
1	1448801	1448900	100	*	41	45	0.911111	1	38	0.0263158	4	CG	-1	3.38878e-15	loss
1	1449301	1449400	100	*	23	24	0.958333	0	24	0	4	CG	-1	6.73102e-11	loss
1	1561601	1561700	100	*	10	19	0.526316	0	17	0	4	CG	-1	0.000439277	loss
1	1601501	1601600	100	*	37	38	0.973684	13	28	0.464286	4	CG	-1	2.27098e-06	loss
1	1633001	1633300	300	*	201	262	0.767176	22	198	0.111111	32	CG	-1	6.16247e-43	loss
1	1667901	1668000	100	*	22	22	1	10	21	0.47619	4	CG	-1	8.81125e-05	loss
1	1674801	1675000	200	*	43	74	0.581081	2	67	0.0298507	8	CG	-1	5.91482e-12	loss
1	1714901	1715000	100	*	31	43	0.72093	3	16	0.1875	4	CG	-1	0.000234392	loss
1	1753701	1753800	100	*	0	26	0	19	32	0.59375	4	CG	1	2.07621e-06	gain
1	1788301	1788400	100	*	2	67	0.0298507	44	74	0.594595	6	CG	1	2.41517e-12	gain
1	1810001	1810100	100	*	22	38	0.578947	1	22	0.0454545	4	CG	-1	4.57771e-05	loss
1	1986001	1986100	100	*	28	43	0.651163	3	28	0.107143	4	CG	-1	7.39514e-06	loss
1	1990101	1990200	100	*	13	25	0.52	0	16	0	4	CG	-1	0.00048939	loss
1	1996301	1996400	100	*	50	67	0.746269	2	39	0.0512821	4	CG	-1	1.23967e-11	loss
1	2044201	2044300	100	*	157	255	0.615686	18	163	0.110429	30	CG	-1	1.20791e-23	loss
1	2062801	2062900	100	*	29	54	0.537037	0	43	0	6	CG	-1	1.56625e-08	loss
1	2063201	2063300	100	*	26	31	0.83871	6	44	0.136364	6	CG	-1	2.54885e-09	loss
1	2084701	2084800	100	*	36	39	0.923077	0	27	0	4	CG	-1	3.78666e-13	loss
1	2085101	2085400	300	*	186	212	0.877358	61	167	0.365269	26	CG	-1	2.04185e-24	loss
1	2148401	2148500	100	*	9	30	0.3	34	42	0.809524	4	CG	1	1.57754e-05	gain
1	2216001	2216100	100	*	26	31	0.83871	1	37	0.027027	4	CG	-1	2.25631e-11	loss
1	2265801	2265900	100	*	62	63	0.984127	21	44	0.477273	4	CG	-1	1.18347e-09	loss
1	2269901	2270000	100	*	42	71	0.591549	6	80	0.075	8	CG	-1	2.40347e-11	loss
1	2272901	2273000	100	*	20	31	0.645161	0	38	0	4	CG	-1	7.23988e-09	loss
1	2278201	2278300	100	*	36	66	0.545455	1	40	0.025	6	CG	-1	7.62323e-08	loss
1	2282801	2283000	200	*	128	154	0.831169	64	233	0.274678	18	CG	-1	6.677e-26	loss
1	2330701	2330800	100	*	40	64	0.625	1	58	0.0172414	6	CG	-1	3.31845e-12	loss
1	2348001	2348200	200	*	75	111	0.675676	3	90	0.0333333	8	CG	-1	8.08538e-20	loss
1	2383001	2383100	100	*	12	51	0.235294	21	27	0.777778	6	CG	1	4.7657e-06	gain
1	2389801	2389900	100	*	140	147	0.952381	14	56	0.25	10	CG	-1	1.06451e-24	loss
1	2391301	2391400	100	*	50	99	0.505051	0	81	0	6	CG	-1	1.57054e-13	loss
1	2396501	2396600	100	*	43	52	0.826923	3	44	0.0681818	4	CG	-1	3.53184e-13	loss
1	2404301	2404400	100	*	7	22	0.318182	15	18	0.833333	4	CG	1	0.00112632	gain
1	2572501	2572600	100	*	19	31	0.612903	1	16	0.0625	4	CG	-1	0.000305885	loss
1	2612101	2612200	100	*	48	61	0.786885	0	34	0	4	CG	-1	5.4533e-13	loss
1	2637001	2637100	100	*	31	42	0.738095	5	26	0.192308	4	CG	-1	1.34683e-05	loss
1	2672701	2672800	100	*	21	23	0.913043	16	41	0.390244	4	CG	-1	5.22671e-05	loss
1	2687901	2688000	100	*	17	31	0.548387	0	27	0	4	CG	-1	5.64325e-06	loss
1	2701301	2701400	100	*	2	57	0.0350877	11	16	0.6875	4	CG	1	3.01036e-09	gain
1	2766801	2766900	100	*	60	75	0.8	35	135	0.259259	15	CG	-1	1.37848e-13	loss
1	2773201	2773300	100	*	35	40	0.875	5	18	0.277778	4	CG	-1	6.42092e-06	loss
1	2831101	2831200	100	*	16	32	0.5	0	31	0	4	CG	-1	6.13986e-06	loss
1	2832001	2832100	100	*	41	42	0.97619	1	43	0.0232558	4	CG	-1	7.0654e-18	loss
1	2841901	2842000	100	*	56	82	0.682927	4	98	0.0408163	8	CG	-1	4.49633e-19	loss
1	2842401	2842500	100	*	67	74	0.905405	7	59	0.118644	4	CG	-1	5.76044e-19	loss
1	2852601	2852700	100	*	20	35	0.571429	2	41	0.0487805	6	CG	-1	7.2984e-07	loss
1	2853201	2853400	200	*	98	112	0.875	19	138	0.137681	12	CG	-1	3.278e-30	loss
1	2869501	2869700	200	*	41	100	0.41	66	70	0.942857	14	CG	1	3.73593e-12	gain
1	2924001	2924500	500	*	153	235	0.651064	35	372	0.094086	34	CG	-1	4.39842e-46	loss
1	3082801	3082900	100	*	44	60	0.733333	6	38	0.157895	5	CG	-1	4.38801e-08	loss
1	3153401	3153500	100	*	36	44	0.818182	13	48	0.270833	4	CG	-1	2.08523e-07	loss
1	3155501	3155600	100	*	136	138	0.985507	52	112	0.464286	24	CG	-1	1.31187e-20	loss
1	3156901	3157100	200	*	182	229	0.79476	39	214	0.182243	24	CG	-1	7.42175e-37	loss
1	3173701	3173800	100	*	45	59	0.762712	1	57	0.0175439	6	CG	-1	8.82193e-16	loss
1	3187801	3187900	100	*	56	71	0.788732	5	58	0.0862069	8	CG	-1	6.44993e-15	loss
1	3197201	3197300	100	*	232	319	0.727273	48	228	0.210526	26	CG	-1	9.75922e-32	loss
1	3197901	3198000	100	*	18	35	0.514286	0	19	0	4	CG	-1	0.00013472	loss
1	3199201	3199300	100	*	44	46	0.956522	7	20	0.35	4	CG	-1	9.69736e-08	loss
1	3204101	3204300	200	*	71	76	0.934211	10	70	0.142857	10	CG	-1	4.19109e-21	loss
1	3262801	3262900	100	*	29	54	0.537037	0	42	0	4	CG	-1	2.11628e-08	loss
1	3273801	3273900	100	*	31	37	0.837838	9	34	0.264706	4	CG	-1	1.46774e-06	loss
1	3288801	3289100	300	*	377	415	0.908434	20	243	0.0823045	32	CG	-1	2.60168e-95	loss
1	3291601	3291700	100	*	52	52	1	11	46	0.23913	6	CG	-1	1.44783e-14	loss
1	3295201	3295300	100	*	134	144	0.930556	8	95	0.0842105	10	CG	-1	1.02885e-37	loss
1	3298301	3298500	200	*	305	317	0.962145	24	226	0.106195	28	CG	-1	2.38753e-88	loss
1	3301001	3301100	100	*	48	51	0.941176	10	30	0.333333	6	CG	-1	7.9648e-09	loss
1	3304001	3304200	200	*	228	236	0.966102	74	229	0.323144	25	CG	-1	1.58004e-46	loss
1	3306801	3307000	200	*	164	189	0.867725	10	136	0.0735294	24	CG	-1	2.88592e-44	loss
1	3312201	3312300	100	*	20	30	0.666667	0	16	0	4	CG	-1	1.58946e-05	loss
1	3312801	3313300	500	*	435	457	0.95186	79	515	0.153398	78	CG	-1	1.02655e-134	loss
1	3314901	3315400	500	*	637	672	0.947917	68	1036	0.0656371	96	CG	-1	6.66594e-284	loss
1	3317501	3318300	800	*	810	908	0.89207	86	1072	0.0802239	125	CG	-1	1.1212e-283	loss
1	3321901	3322000	100	*	38	42	0.904762	7	46	0.152174	4	CG	-1	4.43628e-12	loss
1	3339501	3339600	100	*	36	37	0.972973	0	53	0	4	CG	-1	9.86287e-20	loss
1	3362901	3363000	100	*	22	42	0.52381	0	28	0	4	CG	-1	4.52535e-06	loss
1	3407001	3407100	100	*	34	46	0.73913	1	29	0.0344828	4	CG	-1	4.53341e-09	loss
1	3421701	3421800	100	*	13	21	0.619048	1	22	0.0454545	4	CG	-1	6.4521e-05	loss
1	3428901	3429000	100	*	13	23	0.565217	0	18	0	4	CG	-1	0.000119105	loss
1	3447601	3447700	100	*	0	28	0	10	19	0.526316	4	CG	1	1.71531e-05	gain
1	3454801	3454900	100	*	0	35	0	12	16	0.75	4	CG	1	7.9562e-09	gain
1	3480001	3480100	100	*	68	71	0.957746	36	84	0.428571	8	CG	-1	7.04335e-12	loss
1	3507501	3507600	100	*	21	21	1	12	24	0.5	4	CG	-1	0.0001603	loss
1	3513601	3513700	100	*	24	24	1	8	20	0.4	4	CG	-1	9.98498e-06	loss
1	3514201	3514300	100	*	45	46	0.978261	13	30	0.433333	4	CG	-1	7.12594e-08	loss
1	3562301	3562400	100	*	1	50	0.02	48	50	0.96	6	CG	1	2.95253e-20	gain
1	3613501	3613600	100	*	23	24	0.958333	1	27	0.037037	4	CG	-1	4.72441e-11	loss
1	3613501	3613600	100	*	23	24	0.958333	1	27	0.037037	4	CG	-1	4.72441e-11	loss
1	3613801	3613900	100	*	19	33	0.575758	2	37	0.0540541	4	CG	-1	1.98743e-06	loss
1	3613801	3613900	100	*	19	33	0.575758	2	37	0.0540541	4	CG	-1	1.98743e-06	loss
1	3678401	3678500	100	*	45	60	0.75	1	41	0.0243902	6	CG	-1	1.72971e-12	loss
1	3678801	3678900	100	*	43	48	0.895833	8	80	0.1	6	CG	-1	2.57433e-18	loss
1	3734301	3734400	100	*	35	44	0.795455	4	39	0.102564	4	CG	-1	5.45576e-10	loss
1	3782201	3782300	100	*	9	45	0.2	20	28	0.714286	4	CG	1	1.44188e-05	gain
1	3814601	3814700	100	*	1	45	0.0222222	33	35	0.942857	6	CG	1	5.41992e-16	gain
1	3818001	3818100	100	*	21	28	0.75	2	24	0.0833333	4	CG	-1	1.76587e-06	loss
1	3846601	3846700	100	*	43	79	0.544304	1	71	0.0140845	10	CG	-1	2.80146e-12	loss
1	3847601	3847700	100	*	50	57	0.877193	3	29	0.103448	4	CG	-1	7.5424e-12	loss
1	3988401	3988500	100	*	17	34	0.5	0	16	0	4	CG	-1	0.000505496	loss
1	4024301	4024400	100	*	1	28	0.0357143	45	62	0.725806	6	CG	1	2.44224e-09	gain
1	4036101	4036200	100	*	51	60	0.85	25	73	0.342466	6	CG	-1	6.84529e-09	loss
1	4041101	4041200	100	*	27	33	0.818182	6	60	0.1	6	CG	-1	1.05834e-11	loss
1	4041901	4042000	100	*	29	32	0.90625	4	60	0.0666667	8	CG	-1	4.47706e-15	loss
1	4050001	4050100	100	*	22	26	0.846154	11	90	0.122222	6	CG	-1	1.54794e-12	loss
1	4053301	4053400	100	*	25	36	0.694444	5	28	0.178571	4	CG	-1	4.45107e-05	loss
1	4107001	4107100	100	*	41	44	0.931818	4	35	0.114286	4	CG	-1	8.57053e-13	loss
1	4108201	4108300	100	*	33	35	0.942857	8	57	0.140351	4	CG	-1	1.65992e-13	loss
1	4119201	4119300	100	*	21	31	0.677419	1	36	0.0277778	6	CG	-1	2.63007e-08	loss
1	4133501	4133600	100	*	11	27	0.407407	17	17	1	4	CG	1	7.38993e-05	gain
1	4161101	4161200	100	*	12	23	0.521739	0	17	0	4	CG	-1	0.000378732	loss
1	4229601	4229700	100	*	21	32	0.65625	0	16	0	4	CG	-1	1.76067e-05	loss
1	4256601	4256700	100	*	58	58	1	1	24	0.0416667	4	CG	-1	6.85307e-18	loss
1	4286901	4287000	100	*	29	54	0.537037	0	24	0	4	CG	-1	6.98366e-06	loss
1	4289001	4289200	200	*	101	127	0.795276	21	150	0.14	24	CG	-1	5.80363e-27	loss
1	4316301	4316400	100	*	15	27	0.555556	1	33	0.030303	4	CG	-1	5.6309e-06	loss
1	4543701	4543800	100	*	53	65	0.815385	8	45	0.177778	8	CG	-1	8.17985e-11	loss
1	4545001	4545200	200	*	112	126	0.888889	4	93	0.0430108	12	CG	-1	3.27845e-34	loss
1	4680001	4680100	100	*	46	47	0.978723	12	27	0.444444	4	CG	-1	1.13202e-07	loss
1	4692001	4692100	100	*	25	43	0.581395	2	32	0.0625	6	CG	-1	4.41466e-06	loss
1	4709301	4709400	100	*	3	25	0.12	14	18	0.777778	4	CG	1	1.53484e-05	gain
1	4730501	4730600	100	*	103	105	0.980952	42	89	0.47191	10	CG	-1	1.55071e-15	loss
1	4892401	4892500	100	*	22	29	0.758621	0	19	0	4	CG	-1	3.43053e-07	loss
1	4907401	4907800	400	*	178	230	0.773913	10	179	0.0558659	20	CG	-1	4.43547e-46	loss
1	4908401	4908500	100	*	21	33	0.636364	1	20	0.05	4	CG	-1	2.96043e-05	loss
1	4914101	4914200	100	*	1	40	0.025	17	22	0.772727	4	CG	1	1.04116e-09	gain
1	4995001	4995100	100	*	16	17	0.941176	3	18	0.166667	4	CG	-1	5.139e-06	loss
1	5027601	5027800	200	*	12	71	0.169014	77	88	0.875	12	CG	1	2.33128e-18	gain
1	5031301	5031400	100	*	45	45	1	10	23	0.434783	4	CG	-1	3.24546e-08	loss
1	5110701	5110800	100	*	62	102	0.607843	3	74	0.0405405	6	CG	-1	4.4103e-14	loss
1	5111301	5111800	500	*	261	299	0.87291	42	172	0.244186	24	CG	-1	1.36222e-41	loss
1	5212101	5212400	300	*	78	108	0.722222	4	150	0.0266667	14	CG	-1	2.61006e-31	loss
1	5235301	5235400	100	*	7	24	0.291667	17	19	0.894737	4	CG	1	8.15188e-05	gain
1	5260701	5260800	100	*	130	145	0.896552	34	161	0.21118	12	CG	-1	3.70637e-32	loss
1	5329001	5329100	100	*	0	26	0	8	16	0.5	4	CG	1	6.58345e-05	gain
1	5390701	5390800	100	*	20	27	0.740741	10	44	0.227273	4	CG	-1	2.36635e-05	loss
1	5429101	5429200	100	*	37	70	0.528571	0	75	0	10	CG	-1	8.26419e-13	loss
1	5575801	5575900	100	*	59	84	0.702381	2	68	0.0294118	8	CG	-1	1.57809e-16	loss
1	5592201	5592300	100	*	2	65	0.0307692	40	62	0.645161	8	CG	1	5.35865e-13	gain
1	5651601	5651700	100	*	34	38	0.894737	10	38	0.263158	4	CG	-1	3.8583e-08	loss
1	5676601	5676700	100	*	24	33	0.727273	1	33	0.030303	4	CG	-1	9.07167e-09	loss
1	5720201	5720300	100	*	68	103	0.660194	7	89	0.0786517	6	CG	-1	6.72029e-16	loss
1	5748801	5749100	300	*	202	215	0.939535	15	303	0.049505	44	CG	-1	2.63372e-89	loss
1	5761201	5761300	100	*	43	44	0.977273	1	34	0.0294118	4	CG	-1	2.27754e-16	loss
1	5771801	5771900	100	*	23	79	0.291139	36	43	0.837209	9	CG	1	1.34756e-08	gain
1	5815501	5815800	300	*	159	194	0.819588	10	181	0.0552486	18	CG	-1	1.14406e-48	loss
1	5816801	5816900	100	*	121	130	0.930769	17	69	0.246377	9	CG	-1	1.39921e-22	loss
1	5825701	5825800	100	*	53	64	0.828125	26	135	0.192593	12	CG	-1	4.82702e-17	loss
1	5826401	5826600	200	*	301	340	0.885294	94	319	0.294671	36	CG	-1	1.42491e-52	loss
1	5829201	5829300	100	*	19	20	0.95	0	20	0	4	CG	-1	3.21991e-09	loss
1	5866801	5866900	100	*	46	68	0.676471	4	54	0.0740741	8	CG	-1	4.15232e-11	loss
1	5879401	5879500	100	*	30	46	0.652174	3	34	0.0882353	6	CG	-1	5.49079e-07	loss
1	5935901	5936000	100	*	29	30	0.966667	20	47	0.425532	4	CG	-1	1.86518e-06	loss
1	5944701	5944800	100	*	35	37	0.945946	13	65	0.2	8	CG	-1	1.08612e-12	loss
1	5945101	5945200	100	*	19	19	1	2	22	0.0909091	4	CG	-1	1.06907e-08	loss
1	6016201	6016300	100	*	3	78	0.0384615	32	59	0.542373	6	CG	1	4.83826e-11	gain
1	6029501	6029600	100	*	23	58	0.396552	23	24	0.958333	4	CG	1	3.78026e-06	gain
1	6055801	6055900	100	*	29	30	0.966667	3	39	0.0769231	4	CG	-1	5.72165e-13	loss
1	6071801	6071900	100	*	77	81	0.950617	7	110	0.0636364	14	CG	-1	3.35264e-33	loss
1	6072501	6072900	400	*	394	407	0.968059	155	347	0.446686	53	CG	-1	1.79128e-56	loss
1	6073201	6073500	300	*	450	577	0.779896	46	597	0.0770519	50	CG	-1	3.23845e-129	loss
1	6093501	6093600	100	*	36	60	0.6	10	110	0.0909091	12	CG	-1	2.46167e-12	loss
1	6093901	6094100	200	*	69	81	0.851852	15	131	0.114504	20	CG	-1	1.14697e-25	loss
1	6136801	6137000	200	*	97	107	0.906542	16	43	0.372093	8	CG	-1	1.58045e-11	loss
1	6137401	6137500	100	*	66	80	0.825	23	72	0.319444	8	CG	-1	5.30038e-10	loss
1	6219201	6219300	100	*	2	37	0.0540541	13	17	0.764706	4	CG	1	9.11605e-08	gain
1	6296101	6296200	100	*	97	114	0.850877	7	120	0.0583333	22	CG	-1	3.78118e-33	loss
1	6330001	6330100	100	*	5	33	0.151515	21	30	0.7	4	CG	1	1.15894e-05	gain
1	6332801	6332900	100	*	26	32	0.8125	7	25	0.28	6	CG	-1	5.74201e-05	loss
1	6433201	6433300	100	*	18	35	0.514286	0	42	0	4	CG	-1	1.58762e-07	loss
1	6461301	6461400	100	*	30	47	0.638298	4	35	0.114286	4	CG	-1	2.36491e-06	loss
1	6572501	6572600	100	*	56	64	0.875	9	33	0.272727	6	CG	-1	4.03697e-09	loss
1	6609501	6609700	200	*	248	291	0.852234	14	474	0.0295359	53	CG	-1	5.95073e-118	loss
1	6616901	6617100	200	*	549	595	0.922689	27	281	0.0960854	45	CG	-1	5.45881e-126	loss
1	6634201	6634400	200	*	109	128	0.851562	15	87	0.172414	14	CG	-1	2.85263e-22	loss
1	6682101	6682200	100	*	17	72	0.236111	37	40	0.925	6	CG	1	6.82454e-12	gain
1	6713301	6713400	100	*	1	36	0.0277778	14	24	0.583333	4	CG	1	1.43729e-06	gain
1	6715701	6715800	100	*	66	70	0.942857	20	69	0.289855	7	CG	-1	7.83212e-15	loss
1	6767001	6767100	100	*	40	57	0.701754	0	39	0	5	CG	-1	1.76739e-11	loss
1	6791601	6791700	100	*	108	130	0.830769	6	62	0.0967742	8	CG	-1	2.13946e-21	loss
1	6975401	6975500	100	*	22	22	1	4	16	0.25	4	CG	-1	1.17317e-06	loss
1	6981401	6981500	100	*	17	24	0.708333	4	20	0.2	4	CG	-1	0.000781925	loss
1	7032501	7032600	100	*	10	34	0.294118	14	17	0.823529	4	CG	1	0.000363233	gain
1	7039601	7039700	100	*	38	58	0.655172	2	76	0.0263158	10	CG	-1	1.09059e-14	loss
1	7042601	7042700	100	*	64	102	0.627451	13	118	0.110169	10	CG	-1	3.68033e-15	loss
1	7096301	7096400	100	*	162	263	0.61597	7	154	0.0454545	14	CG	-1	2.16268e-29	loss
1	7120101	7120200	100	*	39	44	0.886364	10	44	0.227273	4	CG	-1	9.39669e-10	loss
1	7121401	7121600	200	*	69	81	0.851852	13	79	0.164557	10	CG	-1	1.52327e-17	loss
1	7268101	7268200	100	*	37	38	0.973684	12	39	0.307692	6	CG	-1	2.29088e-09	loss
1	7284201	7284300	100	*	34	45	0.755556	6	27	0.222222	4	CG	-1	1.19707e-05	loss
1	7338401	7338500	100	*	60	60	1	21	54	0.388889	4	CG	-1	1.81691e-12	loss
1	7405801	7405900	100	*	45	45	1	19	39	0.487179	4	CG	-1	5.71283e-08	loss
1	7422001	7422100	100	*	32	64	0.5	0	56	0	6	CG	-1	1.22191e-09	loss
1	7439301	7439400	100	*	16	21	0.761905	0	16	0	4	CG	-1	4.33326e-06	loss
1	7441901	7442000	100	*	32	36	0.888889	4	50	0.08	6	CG	-1	1.88091e-13	loss
1	7442401	7442500	100	*	67	73	0.917808	8	39	0.205128	6	CG	-1	6.80511e-14	loss
1	7463701	7463800	100	*	37	61	0.606557	4	56	0.0714286	4	CG	-1	2.48109e-09	loss
1	7478101	7478200	100	*	53	60	0.883333	16	43	0.372093	10	CG	-1	7.93735e-08	loss
1	7542101	7542200	100	*	8	26	0.307692	25	30	0.833333	6	CG	1	7.13456e-05	gain
1	7548501	7548900	400	*	224	283	0.791519	79	328	0.240854	26	CG	-1	8.90669e-41	loss
1	7549501	7549600	100	*	33	44	0.75	4	21	0.190476	4	CG	-1	2.28464e-05	loss
1	7549701	7549800	100	*	50	58	0.862069	13	52	0.25	4	CG	-1	1.9477e-10	loss
1	7558701	7558800	100	*	40	66	0.606061	5	68	0.0735294	8	CG	-1	1.44891e-10	loss
1	7730201	7730300	100	*	18	19	0.947368	1	28	0.0357143	4	CG	-1	7.98655e-10	loss
1	7741801	7741900	100	*	62	92	0.673913	5	59	0.0847458	6	CG	-1	3.03018e-12	loss
1	7800001	7800100	100	*	0	35	0	10	20	0.5	4	CG	1	4.52535e-06	gain
1	7811901	7812000	100	*	35	110	0.318182	49	59	0.830508	8	CG	1	4.34068e-10	gain
1	7880701	7880900	200	*	154	202	0.762376	19	205	0.0926829	30	CG	-1	2.70159e-41	loss
1	7881701	7881800	100	*	28	54	0.518519	1	57	0.0175439	10	CG	-1	3.43612e-09	loss
1	7893201	7893300	100	*	27	36	0.75	2	17	0.117647	4	CG	-1	1.78783e-05	loss
1	7910801	7910900	100	*	48	85	0.564706	1	53	0.0188679	6	CG	-1	1.52747e-10	loss
1	7938401	7938600	200	*	75	84	0.892857	24	77	0.311688	8	CG	-1	1.13916e-13	loss
1	8054901	8055000	100	*	18	35	0.514286	0	36	0	4	CG	-1	8.35116e-07	loss
1	8112901	8113000	100	*	68	125	0.544	6	143	0.041958	22	CG	-1	2.4115e-19	loss
1	8117101	8117300	200	*	18	94	0.191489	58	74	0.783784	8	CG	1	5.95857e-14	gain
1	8132901	8133200	300	*	213	249	0.855422	10	194	0.0515464	38	CG	-1	8.53524e-62	loss
1	8148401	8148500	100	*	82	99	0.828283	40	136	0.294118	16	CG	-1	2.11033e-15	loss
1	8162601	8162700	100	*	0	23	0	11	19	0.578947	4	CG	1	2.41256e-05	gain
1	8175301	8175400	100	*	27	37	0.72973	7	41	0.170732	4	CG	-1	8.71879e-07	loss
1	8186601	8186700	100	*	3	21	0.142857	15	20	0.75	4	CG	1	9.53315e-05	gain
1	8200301	8200400	100	*	22	67	0.328358	34	39	0.871795	8	CG	1	9.62765e-08	gain
1	8207901	8208000	100	*	23	23	1	9	22	0.409091	4	CG	-1	1.40908e-05	loss
1	8290801	8290900	100	*	67	67	1	12	51	0.235294	10	CG	-1	9.78786e-18	loss
1	8320901	8321100	200	*	6	77	0.0779221	50	73	0.684932	8	CG	1	4.9529e-14	gain
1	8326901	8327000	100	*	23	36	0.638889	1	58	0.0172414	8	CG	-1	1.82702e-11	loss
1	8326901	8327000	100	*	23	36	0.638889	1	58	0.0172414	8	CG	-1	1.82702e-11	loss
1	8327201	8327400	200	*	59	71	0.830986	13	63	0.206349	10	CG	-1	4.55423e-13	loss
1	8327201	8327400	200	*	59	71	0.830986	13	63	0.206349	10	CG	-1	4.55423e-13	loss
1	8331901	8332000	100	*	55	60	0.916667	4	35	0.114286	4	CG	-1	2.44474e-14	loss
1	8342201	8342300	100	*	45	49	0.918367	11	37	0.297297	4	CG	-1	3.89809e-09	loss
1	8347201	8347400	200	*	82	134	0.61194	0	74	0	14	CG	-1	2.31915e-17	loss
1	8367901	8368000	100	*	18	36	0.5	0	20	0	4	CG	-1	0.000129307	loss
1	8383501	8383600	100	*	31	32	0.96875	1	18	0.0555556	4	CG	-1	2.22859e-10	loss
1	8386101	8386200	100	*	34	46	0.73913	2	23	0.0869565	4	CG	-1	4.33521e-07	loss
1	8399201	8399400	200	*	261	268	0.973881	12	349	0.034384	55	CG	-1	5.68403e-120	loss
1	8399201	8399400	200	*	261	268	0.973881	12	349	0.034384	55	CG	-1	5.68403e-120	loss
1	8399601	8399900	300	*	348	360	0.966667	16	659	0.0242792	66	CG	-1	7.6828e-198	loss
1	8399601	8399900	300	*	348	360	0.966667	16	659	0.0242792	66	CG	-1	7.6828e-198	loss
1	8400601	8400800	200	*	196	202	0.970297	119	314	0.378981	34	CG	-1	5.12374e-40	loss
1	8409301	8409400	100	*	10	25	0.4	17	18	0.944444	4	CG	1	0.000275605	gain
1	8437201	8437300	100	*	5	20	0.25	15	17	0.882353	4	CG	1	0.000125483	gain
1	8442501	8442600	100	*	3	35	0.0857143	22	31	0.709677	4	CG	1	2.57514e-07	gain
1	8446101	8446200	100	*	48	73	0.657534	0	35	0	4	CG	-1	2.54072e-10	loss
1	8487701	8487800	100	*	56	61	0.918033	8	36	0.222222	7	CG	-1	6.96547e-12	loss
1	8505501	8505900	400	*	416	470	0.885106	20	270	0.0740741	32	CG	-1	2.3479e-103	loss
1	8505501	8505900	400	*	416	470	0.885106	20	270	0.0740741	32	CG	-1	2.3479e-103	loss
1	8506101	8506200	100	*	21	31	0.677419	3	32	0.09375	6	CG	-1	1.84863e-06	loss
1	8506101	8506200	100	*	21	31	0.677419	3	32	0.09375	6	CG	-1	1.84863e-06	loss
1	8559101	8559200	100	*	76	79	0.962025	38	87	0.436782	11	CG	-1	8.77243e-13	loss
1	8561401	8561500	100	*	48	51	0.941176	8	52	0.153846	4	CG	-1	3.70476e-15	loss
1	8561501	8561600	100	*	1	46	0.0217391	27	43	0.627907	4	CG	1	1.42025e-09	gain
1	8561901	8562000	100	*	33	36	0.916667	6	22	0.272727	4	CG	-1	5.35819e-07	loss
1	8717401	8717500	100	*	17	51	0.333333	22	24	0.916667	4	CG	1	2.95239e-06	gain
1	8719501	8719600	100	*	33	43	0.767442	8	56	0.142857	6	CG	-1	7.81641e-10	loss
1	8731401	8731600	200	*	41	49	0.836735	17	107	0.158879	10	CG	-1	1.55071e-15	loss
1	8740601	8741200	600	*	157	216	0.726852	26	200	0.13	22	CG	-1	1.87503e-33	loss
1	8856401	8856600	200	*	225	299	0.752508	10	295	0.0338983	44	CG	-1	3.69936e-70	loss
1	8875701	8875800	100	*	1	55	0.0181818	19	33	0.575758	6	CG	1	2.75686e-09	gain
1	8947901	8948100	200	*	52	77	0.675325	7	134	0.0522388	10	CG	-1	1.6853e-21	loss
1	8949901	8950100	200	*	79	97	0.814433	22	133	0.165414	20	CG	-1	7.42315e-22	loss
1	8964301	8964400	100	*	27	29	0.931034	13	32	0.40625	6	CG	-1	1.85808e-05	loss
1	8966601	8966800	200	*	155	189	0.820106	10	152	0.0657895	20	CG	-1	2.02283e-42	loss
1	8991901	8992000	100	*	14	21	0.666667	3	23	0.130435	4	CG	-1	0.000270341	loss
1	9004801	9005100	300	*	179	200	0.895	63	162	0.388889	28	CG	-1	1.82988e-23	loss
1	9021001	9021100	100	*	0	46	0	27	35	0.771429	4	CG	1	8.24838e-13	gain
1	9108701	9108800	100	*	16	29	0.551724	0	27	0	6	CG	-1	5.90548e-06	loss
1	9120301	9120400	100	*	30	35	0.857143	0	25	0	4	CG	-1	1.2681e-10	loss
1	9178701	9178800	100	*	7	47	0.148936	40	50	0.8	8	CG	1	2.95319e-10	gain
1	9258401	9258500	100	*	16	44	0.363636	43	47	0.914894	4	CG	1	5.70941e-08	gain
1	9267401	9267500	100	*	48	48	1	3	24	0.125	4	CG	-1	4.33343e-14	loss
1	9310601	9310800	200	*	19	59	0.322034	41	48	0.854167	8	CG	1	5.3291e-08	gain
1	9376401	9376500	100	*	8	21	0.380952	17	19	0.894737	4	CG	1	0.000809325	gain
1	9389301	9389400	100	*	23	25	0.92	7	22	0.318182	4	CG	-1	2.05856e-05	loss
1	9448701	9448800	100	*	61	64	0.953125	15	35	0.428571	4	CG	-1	5.99981e-09	loss
1	9452301	9452500	200	*	179	219	0.817352	9	226	0.039823	38	CG	-1	1.95961e-60	loss
1	9454301	9454400	100	*	34	47	0.723404	2	24	0.0833333	6	CG	-1	4.54181e-07	loss
1	9458601	9458700	100	*	8	22	0.363636	26	26	1	4	CG	1	1.70332e-06	gain
1	9563301	9563400	100	*	6	57	0.105263	29	47	0.617021	6	CG	1	5.92521e-08	gain
1	9600201	9600300	100	*	0	69	0	50	59	0.847458	6	CG	1	7.32383e-22	gain
1	9600601	9600700	100	*	1	27	0.037037	19	28	0.678571	4	CG	1	9.97146e-07	gain
1	9609001	9609100	100	*	11	17	0.647059	2	17	0.117647	4	CG	-1	0.00149493	loss
1	9631701	9631800	100	*	22	38	0.578947	0	35	0	4	CG	-1	1.06797e-07	loss
1	9775601	9775700	100	*	19	59	0.322034	31	34	0.911765	6	CG	1	6.03288e-08	gain
1	9779601	9779700	100	*	9	35	0.257143	15	19	0.789474	4	CG	1	0.000176455	gain
1	9791801	9791900	100	*	74	99	0.747475	11	62	0.177419	6	CG	-1	4.55298e-12	loss
1	9875301	9875400	100	*	38	58	0.655172	6	47	0.12766	6	CG	-1	7.67908e-08	loss
1	9894001	9894100	100	*	23	31	0.741935	2	26	0.0769231	4	CG	-1	4.66686e-07	loss
1	9894001	9894100	100	*	23	31	0.741935	2	26	0.0769231	4	CG	-1	4.66686e-07	loss
1	9894301	9894400	100	*	75	127	0.590551	11	133	0.0827068	30	CG	-1	3.31771e-18	loss
1	9894301	9894400	100	*	75	127	0.590551	11	133	0.0827068	30	CG	-1	3.31771e-18	loss
1	9937101	9937200	100	*	60	73	0.821918	0	45	0	6	CG	-1	1.82052e-17	loss
1	9972301	9972400	100	*	138	150	0.92	56	148	0.378378	18	CG	-1	6.52664e-22	loss
1	9974601	9974800	200	*	25	76	0.328947	59	69	0.855072	8	CG	1	3.01238e-10	gain
1	10118101	10118200	100	*	42	52	0.807692	2	42	0.047619	4	CG	-1	5.91457e-13	loss
1	10123501	10123600	100	*	67	71	0.943662	22	68	0.323529	6	CG	-1	8.13954e-14	loss
1	10294401	10294500	100	*	89	121	0.735537	12	108	0.111111	8	CG	-1	2.09271e-21	loss
1	10294401	10294500	100	*	89	121	0.735537	12	108	0.111111	8	CG	-1	2.09271e-21	loss
1	10294701	10294800	100	*	30	50	0.6	1	69	0.0144928	4	CG	-1	6.83034e-13	loss
1	10294701	10294800	100	*	30	50	0.6	1	69	0.0144928	4	CG	-1	6.83034e-13	loss
1	10492601	10492700	100	*	130	170	0.764706	32	155	0.206452	14	CG	-1	5.89385e-23	loss
1	10493101	10493200	100	*	14	20	0.7	0	21	0	4	CG	-1	2.84725e-06	loss
1	10626201	10626300	100	*	32	53	0.603774	1	42	0.0238095	6	CG	-1	6.43702e-09	loss
1	10626701	10626800	100	*	6	23	0.26087	20	22	0.909091	4	CG	1	1.23997e-05	gain
1	10684101	10684200	100	*	18	42	0.428571	16	16	1	4	CG	1	8.33188e-05	gain
1	10806601	10806700	100	*	19	33	0.575758	3	64	0.046875	6	CG	-1	6.54958e-09	loss
1	10814801	10814900	100	*	32	38	0.842105	8	32	0.25	4	CG	-1	8.0854e-07	loss
1	10821401	10821500	100	*	49	60	0.816667	6	47	0.12766	4	CG	-1	3.80259e-12	loss
1	10905601	10905700	100	*	2	22	0.0909091	18	25	0.72	4	CG	1	1.53255e-05	gain
1	10909601	10909700	100	*	28	39	0.717949	3	26	0.115385	6	CG	-1	2.35401e-06	loss
1	10910501	10910600	100	*	194	196	0.989796	48	114	0.421053	26	CG	-1	1.84239e-30	loss
1	10972901	10973000	100	*	71	92	0.771739	20	75	0.266667	12	CG	-1	1.50735e-10	loss
1	11021301	11021400	100	*	11	34	0.323529	20	23	0.869565	4	CG	1	5.28887e-05	gain
1	11031801	11031900	100	*	39	53	0.735849	7	37	0.189189	6	CG	-1	4.50488e-07	loss
1	11089801	11089900	100	*	41	42	0.97619	15	38	0.394737	6	CG	-1	2.33615e-08	loss
1	11163201	11163300	100	*	17	27	0.62963	1	28	0.0357143	4	CG	-1	3.30193e-06	loss
1	11171501	11171600	100	*	20	57	0.350877	24	28	0.857143	6	CG	1	1.2985e-05	gain
1	11189001	11189100	100	*	10	108	0.0925926	122	140	0.871429	16	CG	1	4.11677e-33	gain
1	11243001	11243100	100	*	18	55	0.327273	49	57	0.859649	4	CG	1	1.51612e-08	gain
1	11244701	11244800	100	*	65	88	0.738636	18	95	0.189474	11	CG	-1	2.62359e-13	loss
1	11247601	11247700	100	*	37	44	0.840909	7	30	0.233333	4	CG	-1	2.42929e-07	loss
1	11252501	11252600	100	*	25	43	0.581395	3	51	0.0588235	6	CG	-1	5.24206e-08	loss
1	11370601	11370700	100	*	14	21	0.666667	3	18	0.166667	4	CG	-1	0.00169625	loss
1	11422201	11422300	100	*	22	32	0.6875	3	30	0.1	6	CG	-1	3.01051e-06	loss
1	11439301	11439400	100	*	18	23	0.782609	3	20	0.15	4	CG	-1	3.81721e-05	loss
1	11619401	11619500	100	*	71	89	0.797753	11	58	0.189655	6	CG	-1	1.0949e-12	loss
1	11621701	11621800	100	*	8	16	0.5	0	17	0	4	CG	-1	0.000815512	loss
1	11651701	11651800	100	*	0	28	0	22	28	0.785714	4	CG	1	3.15046e-09	gain
1	11679801	11679900	100	*	22	37	0.594595	1	36	0.0277778	4	CG	-1	2.61978e-07	loss
1	11728301	11728400	100	*	5	18	0.277778	18	22	0.818182	4	CG	1	0.000589612	gain
1	11881101	11881400	300	*	75	87	0.862069	8	73	0.109589	12	CG	-1	1.33087e-20	loss
1	11920301	11920400	100	*	1	18	0.0555556	15	18	0.833333	4	CG	1	3.25698e-06	gain
1	12087901	12088000	100	*	31	42	0.738095	7	43	0.162791	4	CG	-1	1.40106e-07	loss
1	12120201	12120400	200	*	2	140	0.0142857	130	157	0.828025	20	CG	1	8.00665e-44	gain
1	12127601	12127700	100	*	0	56	0	34	61	0.557377	12	CG	1	7.27865e-11	gain
1	12132901	12133000	100	*	49	68	0.720588	6	29	0.206897	6	CG	-1	3.59963e-06	loss
1	12308501	12308600	100	*	52	63	0.825397	7	25	0.28	6	CG	-1	1.18476e-06	loss
1	12854901	12855000	100	*	40	56	0.714286	10	47	0.212766	10	CG	-1	5.29216e-07	loss
1	12915601	12915700	100	*	17	18	0.944444	4	44	0.0909091	4	CG	-1	2.39062e-10	loss
1	12927701	12927800	100	*	41	50	0.82	10	34	0.294118	6	CG	-1	1.61635e-06	loss
1	13121401	13121500	100	*	91	109	0.834862	3	61	0.0491803	12	CG	-1	4.94462e-23	loss
1	13121401	13121500	100	*	91	109	0.834862	3	61	0.0491803	12	CG	-1	4.94462e-23	loss
1	13121701	13121800	100	*	17	26	0.653846	1	19	0.0526316	4	CG	-1	4.78006e-05	loss
1	13121701	13121800	100	*	17	26	0.653846	1	19	0.0526316	4	CG	-1	4.78006e-05	loss
1	13306901	13307000	100	*	20	22	0.909091	1	17	0.0588235	4	CG	-1	1.8296e-07	loss
1	13316201	13316300	100	*	17	46	0.369565	23	25	0.92	4	CG	1	9.27355e-06	gain
1	13344701	13344900	200	*	148	227	0.651982	10	183	0.0546448	32	CG	-1	5.51457e-34	loss
1	13387701	13387900	200	*	1	63	0.015873	74	86	0.860465	8	CG	1	1.57733e-23	gain
1	13459601	13459700	100	*	17	57	0.298246	61	71	0.859155	10	CG	1	2.1305e-10	gain
1	13507501	13507600	100	*	129	171	0.754386	47	399	0.117794	36	CG	-1	4.93525e-50	loss
1	13518901	13519000	100	*	19	26	0.730769	2	18	0.111111	4	CG	-1	5.61804e-05	loss
1	13530801	13531100	300	*	106	139	0.76259	37	164	0.22561	14	CG	-1	5.73198e-20	loss
1	13532801	13532900	100	*	13	61	0.213115	28	39	0.717949	6	CG	1	7.34274e-07	gain
1	13550601	13550700	100	*	42	42	1	8	18	0.444444	4	CG	-1	1.73986e-07	loss
1	13557201	13557500	300	*	188	215	0.874419	14	218	0.0642202	28	CG	-1	1.42669e-62	loss
1	13798401	13798500	100	*	44	53	0.830189	4	66	0.0606061	6	CG	-1	7.54879e-17	loss
1	13810101	13810200	100	*	15	27	0.555556	1	24	0.0416667	4	CG	-1	8.38099e-05	loss
1	13897601	13897700	100	*	31	39	0.794872	1	23	0.0434783	4	CG	-1	1.75136e-08	loss
1	13950001	13950100	100	*	27	46	0.586957	4	51	0.0784314	6	CG	-1	1.20193e-07	loss
1	13988101	13988400	300	*	137	149	0.919463	2	109	0.0183486	14	CG	-1	2.23448e-45	loss
1	14039601	14039700	100	*	31	34	0.911765	0	26	0	4	CG	-1	6.28232e-12	loss
1	14408201	14408400	200	*	132	157	0.840764	54	188	0.287234	22	CG	-1	6.69722e-24	loss
1	14467801	14467900	100	*	9	40	0.225	32	37	0.864865	8	CG	1	2.99519e-08	gain
1	14509101	14509200	100	*	53	53	1	23	53	0.433962	6	CG	-1	2.07746e-10	loss
1	14510201	14510300	100	*	68	71	0.957746	20	91	0.21978	6	CG	-1	4.52125e-20	loss
1	14528301	14528600	300	*	87	102	0.852941	10	92	0.108696	14	CG	-1	2.94931e-24	loss
1	14529501	14529600	100	*	107	133	0.804511	12	132	0.0909091	10	CG	-1	1.66912e-30	loss
1	14625301	14625400	100	*	49	54	0.907407	7	32	0.21875	4	CG	-1	1.96978e-10	loss
1	14626101	14626300	200	*	116	163	0.711656	27	150	0.18	24	CG	-1	2.21818e-20	loss
1	14680801	14680900	100	*	22	23	0.956522	2	27	0.0740741	4	CG	-1	9.30342e-10	loss
1	14742601	14742700	100	*	27	31	0.870968	4	22	0.181818	4	CG	-1	6.96741e-07	loss
1	14776701	14776800	100	*	13	39	0.333333	23	27	0.851852	4	CG	1	3.50715e-05	gain
1	14828201	14828300	100	*	36	40	0.9	1	37	0.027027	6	CG	-1	5.82939e-14	loss
1	14834101	14834200	100	*	10	130	0.0769231	80	131	0.610687	18	CG	1	5.87179e-19	gain
1	15005601	15005800	200	*	90	126	0.714286	5	119	0.0420168	12	CG	-1	2.95757e-26	loss
1	15007701	15007800	100	*	71	77	0.922078	16	44	0.363636	6	CG	-1	1.06272e-10	loss
1	15060301	15060400	100	*	102	121	0.842975	49	168	0.291667	14	CG	-1	1.11843e-19	loss
1	15572301	15572400	100	*	32	44	0.727273	4	21	0.190476	4	CG	-1	5.05891e-05	loss
1	15779301	15779400	100	*	13	35	0.371429	33	37	0.891892	4	CG	1	5.17933e-06	gain
1	15977801	15977900	100	*	24	28	0.857143	14	40	0.35	4	CG	-1	3.7232e-05	loss
1	16064601	16064700	100	*	2	16	0.125	19	28	0.678571	4	CG	1	0.000412914	gain
1	16155501	16155600	100	*	6	45	0.133333	33	43	0.767442	6	CG	1	3.84336e-09	gain
1	16266701	16266800	100	*	16	21	0.761905	7	32	0.21875	4	CG	-1	0.000100498	loss
1	16316701	16316800	100	*	30	34	0.882353	8	36	0.222222	4	CG	-1	4.66248e-08	loss
1	16457301	16457700	400	*	520	594	0.875421	48	620	0.0774194	110	CG	-1	1.82073e-168	loss
1	16499601	16499800	200	*	54	72	0.75	9	61	0.147541	8	CG	-1	1.0045e-11	loss
1	16507701	16507800	100	*	12	34	0.352941	23	25	0.92	5	CG	1	1.34877e-05	gain
1	16510401	16510500	100	*	28	38	0.736842	6	31	0.193548	4	CG	-1	8.34539e-06	loss
1	17027301	17027400	100	*	20	20	1	6	24	0.25	4	CG	-1	6.27145e-07	loss
1	17599101	17599200	100	*	66	69	0.956522	5	124	0.0403226	16	CG	-1	1.43602e-35	loss
1	17866301	17866400	100	*	9	51	0.176471	22	31	0.709677	6	CG	1	1.74112e-06	gain
1	17930901	17931000	100	*	0	61	0	22	26	0.846154	4	CG	1	3.69165e-16	gain
1	17950201	17950300	100	*	19	26	0.730769	0	28	0	4	CG	-1	3.05813e-08	loss
1	17997001	17997100	100	*	29	33	0.878788	6	21	0.285714	4	CG	-1	1.00139e-05	loss
1	18057401	18057500	100	*	9	39	0.230769	29	30	0.966667	6	CG	1	2.05597e-09	gain
1	18087901	18088000	100	*	2	57	0.0350877	26	46	0.565217	6	CG	1	3.29735e-09	gain
1	18153101	18153200	100	*	21	27	0.777778	5	29	0.172414	6	CG	-1	6.69522e-06	loss
1	18157001	18157100	100	*	41	42	0.97619	15	36	0.416667	8	CG	-1	6.67684e-08	loss
1	18175301	18175400	100	*	9	36	0.25	48	59	0.813559	6	CG	1	8.01327e-08	gain
1	18191001	18191100	100	*	53	55	0.963636	30	76	0.394737	8	CG	-1	5.7637e-11	loss
1	18222101	18222200	100	*	6	22	0.272727	21	23	0.913043	4	CG	1	1.3411e-05	gain
1	18307101	18307200	100	*	22	24	0.916667	0	30	0	4	CG	-1	2.26885e-11	loss
1	18372901	18373000	100	*	12	18	0.666667	0	26	0	4	CG	-1	1.34825e-06	loss
1	18392101	18392200	100	*	47	60	0.783333	8	31	0.258065	4	CG	-1	1.52158e-06	loss
1	18527301	18527400	100	*	11	37	0.297297	19	23	0.826087	4	CG	1	7.26817e-05	gain
1	18532501	18532600	100	*	36	51	0.705882	3	37	0.0810811	6	CG	-1	9.70656e-09	loss
1	18625501	18625700	200	*	133	165	0.806061	4	85	0.0470588	16	CG	-1	3.04023e-29	loss
1	18673301	18673400	100	*	16	24	0.666667	2	34	0.0588235	6	CG	-1	1.07825e-06	loss
1	18674601	18674700	100	*	29	36	0.805556	7	31	0.225806	4	CG	-1	2.58262e-06	loss
1	18821501	18821600	100	*	45	58	0.775862	5	22	0.227273	4	CG	-1	7.11472e-06	loss
1	18892901	18893200	300	*	102	107	0.953271	27	159	0.169811	14	CG	-1	5.8412e-35	loss
1	18998101	18998200	100	*	40	58	0.689655	3	40	0.075	8	CG	-1	3.02487e-09	loss
1	19083601	19083700	100	*	10	20	0.5	0	19	0	4	CG	-1	0.000358366	loss
1	19088601	19088700	100	*	12	44	0.272727	30	31	0.967742	6	CG	1	4.17636e-09	gain
1	19185401	19185500	100	*	23	23	1	12	26	0.461538	4	CG	-1	3.44204e-05	loss
1	19198701	19198800	100	*	19	71	0.267606	50	58	0.862069	8	CG	1	3.79592e-11	gain
1	19202401	19202500	100	*	20	36	0.555556	1	36	0.0277778	6	CG	-1	1.08717e-06	loss
1	19244301	19244800	500	*	86	107	0.803738	9	100	0.09	14	CG	-1	5.13271e-24	loss
1	19340601	19340700	100	*	18	19	0.947368	7	19	0.368421	4	CG	-1	0.000175198	loss
1	19389401	19389500	100	*	87	107	0.813084	5	46	0.108696	8	CG	-1	1.23855e-15	loss
1	19435601	19435700	100	*	6	47	0.12766	37	53	0.698113	8	CG	1	1.46806e-08	gain
1	20037301	20037400	100	*	10	36	0.277778	29	29	1	6	CG	1	5.99981e-09	gain
1	20278601	20278700	100	*	17	39	0.435897	39	40	0.975	6	CG	1	1.9093e-07	gain
1	20304301	20304400	100	*	34	46	0.73913	0	16	0	4	CG	-1	4.22828e-07	loss
1	20305301	20305400	100	*	24	45	0.533333	0	49	0	8	CG	-1	5.47862e-09	loss
1	20309001	20309100	100	*	35	37	0.945946	17	42	0.404762	4	CG	-1	5.61794e-07	loss
1	20316401	20316500	100	*	39	48	0.8125	2	27	0.0740741	4	CG	-1	1.31896e-09	loss
1	20345501	20345600	100	*	17	21	0.809524	6	20	0.3	4	CG	-1	0.00102081	loss
1	20445801	20445900	100	*	5	31	0.16129	21	29	0.724138	4	CG	1	1.26329e-05	gain
1	20576701	20576800	100	*	3	106	0.0283019	44	73	0.60274	6	CG	1	3.94013e-17	gain
1	20606401	20606500	100	*	39	71	0.549296	0	30	0	6	CG	-1	3.0622e-07	loss
1	20610701	20610800	100	*	27	40	0.675	5	30	0.166667	4	CG	-1	2.65482e-05	loss
1	20918801	20918900	100	*	1	101	0.00990099	40	60	0.666667	8	CG	1	1.20292e-19	gain
1	20934801	20934900	100	*	32	47	0.680851	3	35	0.0857143	6	CG	-1	1.04739e-07	loss
1	20939201	20939300	100	*	12	62	0.193548	23	32	0.71875	4	CG	1	7.91554e-07	gain
1	20961101	20961200	100	*	40	51	0.784314	1	32	0.03125	8	CG	-1	5.41634e-11	loss
1	21044201	21044400	200	*	89	97	0.917526	0	53	0	8	CG	-1	6.54235e-27	loss
1	21044801	21045000	200	*	113	146	0.773973	20	75	0.266667	10	CG	-1	8.30682e-13	loss
1	21047401	21047700	300	*	255	262	0.973282	14	211	0.0663507	30	CG	-1	3.14125e-87	loss
1	21047401	21047700	300	*	255	262	0.973282	14	211	0.0663507	30	CG	-1	3.14125e-87	loss
1	21047901	21048000	100	*	50	52	0.961538	15	42	0.357143	4	CG	-1	2.83616e-10	loss
1	21047901	21048000	100	*	50	52	0.961538	15	42	0.357143	4	CG	-1	2.83616e-10	loss
1	21130801	21130900	100	*	13	77	0.168831	44	65	0.676923	12	CG	1	1.42193e-09	gain
1	21140901	21141000	100	*	21	24	0.875	8	24	0.333333	6	CG	-1	0.000130277	loss
1	21157501	21157700	200	*	101	136	0.742647	20	101	0.19802	18	CG	-1	4.22509e-16	loss
1	21179401	21179500	100	*	33	56	0.589286	2	45	0.0444444	6	CG	-1	1.75136e-08	loss
1	21186301	21186400	100	*	30	52	0.576923	1	51	0.0196078	8	CG	-1	1.32428e-09	loss
1	21226501	21226700	200	*	214	238	0.89916	13	279	0.046595	37	CG	-1	8.86572e-83	loss
1	21698801	21698900	100	*	120	147	0.816327	29	105	0.27619	17	CG	-1	3.45607e-17	loss
1	21789201	21789300	100	*	6	51	0.117647	21	31	0.677419	4	CG	1	2.38417e-07	gain
1	21848801	21848900	100	*	2	68	0.0294118	22	38	0.578947	8	CG	1	1.8954e-10	gain
1	21853101	21853300	200	*	46	68	0.676471	2	86	0.0232558	10	CG	-1	1.59038e-17	loss
1	21900501	21900600	100	*	43	65	0.661538	3	80	0.0375	8	CG	-1	9.76937e-16	loss
1	21900501	21900600	100	*	43	65	0.661538	3	80	0.0375	8	CG	-1	9.76937e-16	loss
1	21900801	21900900	100	*	37	61	0.606557	0	35	0	8	CG	-1	4.16954e-09	loss
1	21900801	21900900	100	*	37	61	0.606557	0	35	0	8	CG	-1	4.16954e-09	loss
1	21905101	21905200	100	*	5	31	0.16129	37	41	0.902439	6	CG	1	5.33684e-10	gain
1	21907701	21907800	100	*	13	49	0.265306	15	19	0.789474	4	CG	1	8.61827e-05	gain
1	21921301	21921400	100	*	48	49	0.979592	37	78	0.474359	10	CG	-1	6.62448e-09	loss
1	21956801	21956900	100	*	43	45	0.955556	15	47	0.319149	4	CG	-1	5.16378e-10	loss
1	21970001	21970100	100	*	71	88	0.806818	11	58	0.189655	6	CG	-1	5.43657e-13	loss
1	21988401	21988500	100	*	2	41	0.0487805	13	17	0.764706	4	CG	1	2.32921e-08	gain
1	22018501	22018700	200	*	6	70	0.0857143	51	63	0.809524	12	CG	1	1.50511e-16	gain
1	22038001	22038100	100	*	1	48	0.0208333	19	28	0.678571	4	CG	1	6.60147e-10	gain
1	22062601	22062700	100	*	11	16	0.6875	3	22	0.136364	4	CG	-1	0.000513309	loss
1	22108401	22108500	100	*	26	44	0.590909	1	22	0.0454545	4	CG	-1	2.40043e-05	loss
1	22176801	22176900	100	*	39	39	1	11	22	0.5	4	CG	-1	1.37777e-06	loss
1	22285501	22285600	100	*	1	47	0.0212766	20	29	0.689655	6	CG	1	4.91294e-10	gain
1	22293001	22293100	100	*	144	169	0.852071	11	134	0.0820896	18	CG	-1	2.76934e-39	loss
1	22446601	22446700	100	*	90	96	0.9375	31	98	0.316327	6	CG	-1	2.06418e-18	loss
1	22453001	22453100	100	*	18	20	0.9	9	23	0.391304	4	CG	-1	0.000584284	loss
1	22485901	22486000	100	*	14	45	0.311111	48	58	0.827586	8	CG	1	1.57278e-07	gain
1	22552401	22552500	100	*	66	82	0.804878	3	55	0.0545455	10	CG	-1	3.13792e-17	loss
1	22612301	22612400	100	*	134	164	0.817073	29	226	0.128319	26	CG	-1	5.36975e-41	loss
1	22638801	22638900	100	*	55	64	0.859375	12	44	0.272727	4	CG	-1	6.71269e-10	loss
1	22638801	22638900	100	*	55	64	0.859375	12	44	0.272727	4	CG	-1	6.71269e-10	loss
1	22639101	22639900	800	*	906	1035	0.875362	326	1221	0.266994	170	CG	-1	6.56017e-184	loss
1	22639101	22639900	800	*	906	1035	0.875362	326	1221	0.266994	170	CG	-1	6.56017e-184	loss
1	22659201	22659400	200	*	108	125	0.864	52	157	0.33121	18	CG	-1	1.42403e-18	loss
1	22659801	22659900	100	*	46	54	0.851852	3	52	0.0576923	6	CG	-1	2.43811e-16	loss
1	22659801	22659900	100	*	46	54	0.851852	3	52	0.0576923	6	CG	-1	2.43811e-16	loss
1	22660101	22660200	100	*	76	92	0.826087	37	114	0.324561	18	CG	-1	6.42948e-13	loss
1	22660101	22660200	100	*	76	92	0.826087	37	114	0.324561	18	CG	-1	6.42948e-13	loss
1	22662601	22662700	100	*	71	79	0.898734	5	81	0.0617284	17	CG	-1	2.29416e-25	loss
1	22665301	22665400	100	*	11	55	0.2	21	28	0.75	4	CG	1	1.44535e-06	gain
1	22685801	22685900	100	*	60	63	0.952381	1	28	0.0357143	4	CG	-1	3.87322e-17	loss
1	22690201	22690300	100	*	35	60	0.583333	3	70	0.0428571	10	CG	-1	3.32507e-11	loss
1	22745801	22745900	100	*	50	54	0.925926	6	32	0.1875	4	CG	-1	9.29192e-12	loss
1	22746001	22746100	100	*	77	86	0.895349	20	51	0.392157	6	CG	-1	7.43349e-10	loss
1	22783701	22783800	100	*	12	31	0.387097	29	30	0.966667	6	CG	1	1.80558e-06	gain
1	22785101	22785200	100	*	24	30	0.8	7	24	0.291667	4	CG	-1	0.00018046	loss
1	22802201	22802300	100	*	14	61	0.229508	27	35	0.771429	4	CG	1	3.29787e-07	gain
1	22804301	22804400	100	*	26	44	0.590909	2	33	0.0606061	4	CG	-1	2.11877e-06	loss
1	22953701	22953900	200	*	91	104	0.875	21	95	0.221053	14	CG	-1	8.33823e-20	loss
1	22981001	22981100	100	*	32	32	1	2	44	0.0454545	4	CG	-1	5.42491e-16	loss
1	23001001	23001300	300	*	107	139	0.769784	16	120	0.133333	20	CG	-1	1.03747e-23	loss
1	23027201	23027400	200	*	314	464	0.676724	21	421	0.0498812	48	CG	-1	1.56097e-80	loss
1	23122501	23122600	100	*	1	55	0.0181818	24	38	0.631579	6	CG	1	1.17278e-10	gain
1	23225701	23225800	100	*	31	38	0.815789	0	39	0	4	CG	-1	8.13792e-13	loss
1	23232701	23232800	100	*	20	27	0.740741	1	16	0.0625	4	CG	-1	1.91813e-05	loss
1	23327501	23327600	100	*	39	43	0.906977	5	40	0.125	4	CG	-1	2.5943e-12	loss
1	23353601	23353700	100	*	55	78	0.705128	3	98	0.0306122	10	CG	-1	1.77695e-20	loss
1	23365101	23365600	500	*	343	568	0.603873	34	503	0.0675944	40	CG	-1	1.53565e-73	loss
1	23377801	23378200	400	*	190	259	0.733591	13	229	0.0567686	20	CG	-1	1.94145e-50	loss
1	23391901	23392000	100	*	12	21	0.571429	1	25	0.04	4	CG	-1	7.1425e-05	loss
1	23400301	23400400	100	*	2	39	0.0512821	17	19	0.894737	4	CG	1	2.75154e-10	gain
1	23423601	23423700	100	*	45	73	0.616438	5	74	0.0675676	8	CG	-1	5.50059e-12	loss
1	23447801	23447900	100	*	93	161	0.57764	6	187	0.0320856	26	CG	-1	2.39091e-29	loss
1	23447801	23447900	100	*	93	161	0.57764	6	187	0.0320856	26	CG	-1	2.39091e-29	loss
1	23448101	23448400	300	*	224	404	0.554455	8	612	0.0130719	68	CG	-1	4.98497e-90	loss
1	23448101	23448400	300	*	224	404	0.554455	8	612	0.0130719	68	CG	-1	4.98497e-90	loss
1	23499401	23499500	100	*	96	127	0.755906	19	89	0.213483	8	CG	-1	1.2499e-14	loss
1	23569401	23569500	100	*	4	29	0.137931	20	30	0.666667	4	CG	1	3.91657e-05	gain
1	23632601	23632700	100	*	3	69	0.0434783	36	44	0.818182	4	CG	1	1.23029e-16	gain
1	23681601	23681700	100	*	9	17	0.529412	0	20	0	4	CG	-1	0.00018999	loss
1	23723201	23723300	100	*	2	34	0.0588235	14	25	0.56	4	CG	1	2.11045e-05	gain
1	23807301	23807400	100	*	30	37	0.810811	1	24	0.0416667	4	CG	-1	7.47777e-09	loss
1	23809601	23809700	100	*	47	50	0.94	8	34	0.235294	4	CG	-1	5.82632e-11	loss
1	23839801	23839900	100	*	80	117	0.683761	5	100	0.05	12	CG	-1	8.75126e-21	loss
1	23920601	23920700	100	*	34	40	0.85	7	42	0.166667	4	CG	-1	1.17508e-09	loss
1	23928701	23928800	100	*	28	41	0.682927	6	43	0.139535	6	CG	-1	5.31485e-07	loss
1	23932401	23932600	200	*	177	261	0.678161	5	332	0.0150602	40	CG	-1	3.86288e-66	loss
1	23935501	23935800	300	*	110	134	0.820896	33	145	0.227586	14	CG	-1	2.51862e-22	loss
1	23989701	23989800	100	*	59	72	0.819444	11	47	0.234043	10	CG	-1	4.52976e-10	loss
1	24034501	24034600	100	*	2	50	0.04	26	34	0.764706	4	CG	1	1.13183e-11	gain
1	24067601	24067700	100	*	50	58	0.862069	1	32	0.03125	4	CG	-1	8.23537e-14	loss
1	24068601	24068700	100	*	41	47	0.87234	5	34	0.147059	4	CG	-1	7.86486e-11	loss
1	24068601	24068700	100	*	41	47	0.87234	5	34	0.147059	4	CG	-1	7.86486e-11	loss
1	24068901	24069000	100	*	41	45	0.911111	11	31	0.354839	6	CG	-1	2.94196e-07	loss
1	24068901	24069000	100	*	41	45	0.911111	11	31	0.354839	6	CG	-1	2.94196e-07	loss
1	24069601	24069700	100	*	40	48	0.833333	18	61	0.295082	8	CG	-1	3.55497e-08	loss
1	24070901	24071000	100	*	36	57	0.631579	4	33	0.121212	4	CG	-1	3.2602e-06	loss
1	24072001	24072100	100	*	83	91	0.912088	25	74	0.337838	8	CG	-1	3.87371e-14	loss
1	24072401	24072500	100	*	85	113	0.752212	18	110	0.163636	10	CG	-1	5.53981e-18	loss
1	24194001	24194100	100	*	15	18	0.833333	7	46	0.152174	4	CG	-1	3.43113e-07	loss
1	24240101	24240200	100	*	12	28	0.428571	26	27	0.962963	4	CG	1	2.03433e-05	gain
1	24275601	24275700	100	*	2	38	0.0526316	24	33	0.727273	4	CG	1	6.85867e-09	gain
1	24284001	24284100	100	*	94	108	0.87037	40	108	0.37037	13	CG	-1	1.12897e-13	loss
1	24284201	24284300	100	*	94	150	0.626667	8	110	0.0727273	20	CG	-1	7.93305e-19	loss
1	24390501	24390600	100	*	0	16	0	12	24	0.5	4	CG	1	0.000729926	gain
1	24503401	24503500	100	*	58	68	0.852941	4	75	0.0533333	6	CG	-1	3.34967e-21	loss
1	24723101	24723200	100	*	1	24	0.0416667	18	21	0.857143	4	CG	1	5.06761e-08	gain
1	24760601	24760700	100	*	21	33	0.636364	2	27	0.0740741	4	CG	-1	9.69325e-06	loss
1	24767101	24767300	200	*	130	156	0.833333	2	109	0.0183486	18	CG	-1	8.23746e-38	loss
1	24811101	24811200	100	*	67	70	0.957143	20	53	0.377358	6	CG	-1	6.49751e-12	loss
1	24812401	24812500	100	*	65	71	0.915493	14	39	0.358974	6	CG	-1	1.03947e-09	loss
1	24898101	24898200	100	*	66	102	0.647059	10	79	0.126582	8	CG	-1	5.02549e-12	loss
1	24995501	24995600	100	*	15	22	0.681818	0	24	0	4	CG	-1	1.081e-06	loss
1	24997001	24997100	100	*	2	80	0.025	56	63	0.888889	8	CG	1	1.14319e-24	gain
1	25042001	25042100	100	*	36	66	0.545455	3	77	0.038961	6	CG	-1	2.81363e-11	loss
1	25044301	25045000	700	*	300	392	0.765306	57	342	0.166667	56	CG	-1	1.63591e-57	loss
1	25051801	25051900	100	*	0	54	0	35	59	0.59322	8	CG	1	2.26762e-11	gain
1	25063101	25063300	200	*	175	233	0.751073	4	133	0.0300752	24	CG	-1	4.98732e-39	loss
1	25067501	25067900	400	*	367	390	0.941026	58	233	0.248927	30	CG	-1	1.71183e-70	loss
1	25072101	25072600	500	*	298	377	0.790451	10	277	0.0361011	44	CG	-1	1.13177e-79	loss
1	25235801	25235900	100	*	27	45	0.6	3	38	0.0789474	6	CG	-1	1.10561e-06	loss
1	25237301	25237400	100	*	88	95	0.926316	10	87	0.114943	8	CG	-1	5.44989e-28	loss
1	25237301	25237400	100	*	88	95	0.926316	10	87	0.114943	8	CG	-1	5.44989e-28	loss
1	25237601	25237700	100	*	43	46	0.934783	7	27	0.259259	4	CG	-1	1.9964e-09	loss
1	25237601	25237700	100	*	43	46	0.934783	7	27	0.259259	4	CG	-1	1.9964e-09	loss
1	25333901	25334000	100	*	66	71	0.929577	0	67	0	10	CG	-1	7.21805e-27	loss
1	25359201	25359300	100	*	45	56	0.803571	1	51	0.0196078	4	CG	-1	1.03935e-15	loss
1	25360101	25360200	100	*	54	55	0.981818	23	58	0.396552	6	CG	-1	5.59577e-11	loss
1	25360701	25360800	100	*	37	62	0.596774	0	43	0	4	CG	-1	6.08277e-10	loss
1	25414401	25414600	200	*	166	195	0.851282	35	174	0.201149	30	CG	-1	7.33727e-35	loss
1	25482501	25482600	100	*	13	30	0.433333	21	22	0.954545	4	CG	1	0.000100213	gain
1	25514201	25514300	100	*	50	76	0.657895	1	67	0.0149254	14	CG	-1	4.04211e-15	loss
1	25516301	25516400	100	*	47	68	0.691176	3	34	0.0882353	4	CG	-1	1.54137e-08	loss
1	25517701	25518000	300	*	102	160	0.6375	7	124	0.0564516	12	CG	-1	1.14628e-22	loss
1	25552901	25553000	100	*	3	69	0.0434783	30	44	0.681818	6	CG	1	9.42726e-13	gain
1	25597701	25597800	100	*	71	80	0.8875	15	83	0.180723	8	CG	-1	8.07127e-19	loss
1	25603201	25603300	100	*	42	70	0.6	0	62	0	6	CG	-1	4.31306e-13	loss
1	25668401	25668500	100	*	49	51	0.960784	0	40	0	10	CG	-1	3.63517e-19	loss
1	25713901	25714000	100	*	32	96	0.333333	63	70	0.9	16	CG	1	8.73e-13	gain
1	25773001	25773300	300	*	378	520	0.726923	42	437	0.0961098	73	CG	-1	8.92377e-84	loss
1	25774501	25775000	500	*	583	650	0.896923	28	623	0.0449438	88	CG	-1	9.41157e-201	loss
1	25818401	25818500	100	*	135	150	0.9	75	210	0.357143	20	CG	-1	5.02609e-24	loss
1	25845301	25845400	100	*	44	55	0.8	6	81	0.0740741	10	CG	-1	2.9718e-17	loss
1	25854501	25854600	100	*	30	32	0.9375	11	29	0.37931	4	CG	-1	4.26627e-06	loss
1	25862601	25862700	100	*	32	42	0.761905	4	32	0.125	4	CG	-1	8.39464e-08	loss
1	25863101	25863200	100	*	42	45	0.933333	14	67	0.208955	10	CG	-1	1.68206e-13	loss
1	25867001	25867100	100	*	20	21	0.952381	6	18	0.333333	4	CG	-1	4.72419e-05	loss
1	26004501	26004600	100	*	41	51	0.803922	8	43	0.186047	10	CG	-1	4.10195e-09	loss
1	26123101	26123200	100	*	74	87	0.850575	24	72	0.333333	8	CG	-1	5.51366e-11	loss
1	26123301	26123400	100	*	57	90	0.633333	1	57	0.0175439	10	CG	-1	2.87829e-13	loss
1	26152501	26152600	100	*	62	85	0.729412	2	106	0.0188679	8	CG	-1	3.37765e-24	loss
1	26294801	26294900	100	*	55	61	0.901639	10	48	0.208333	4	CG	-1	6.75089e-13	loss
1	26298101	26298200	100	*	32	38	0.842105	0	27	0	4	CG	-1	4.97411e-11	loss
1	26410601	26410700	100	*	13	34	0.382353	19	20	0.95	4	CG	1	4.50788e-05	gain
1	26491001	26491100	100	*	49	56	0.875	2	33	0.0606061	6	CG	-1	1.86657e-13	loss
1	26495101	26495300	200	*	17	128	0.132812	49	68	0.720588	10	CG	1	4.44296e-16	gain
1	26534001	26534100	100	*	55	65	0.846154	24	78	0.307692	6	CG	-1	2.35968e-10	loss
1	26609301	26609400	100	*	0	32	0	13	16	0.8125	4	CG	1	4.16987e-09	gain
1	26655501	26655600	100	*	76	117	0.649573	2	90	0.0222222	10	CG	-1	2.61876e-20	loss
1	26655501	26655600	100	*	76	117	0.649573	2	90	0.0222222	10	CG	-1	2.61876e-20	loss
1	26655801	26655900	100	*	27	37	0.72973	1	45	0.0222222	4	CG	-1	1.77905e-11	loss
1	26655801	26655900	100	*	27	37	0.72973	1	45	0.0222222	4	CG	-1	1.77905e-11	loss
1	26693901	26694000	100	*	57	284	0.200704	172	216	0.796296	24	CG	1	7.48375e-39	gain
1	26801101	26801200	100	*	24	31	0.774194	0	20	0	4	CG	-1	9.46626e-08	loss
1	26831601	26831700	100	*	39	56	0.696429	4	30	0.133333	4	CG	-1	8.46196e-07	loss
1	26879801	26879900	100	*	60	72	0.833333	11	41	0.268293	8	CG	-1	4.05888e-09	loss
1	26898601	26898800	200	*	81	98	0.826531	13	125	0.104	14	CG	-1	1.72299e-26	loss
1	26977101	26977200	100	*	62	67	0.925373	10	48	0.208333	4	CG	-1	1.54059e-14	loss
1	27009601	27009700	100	*	73	115	0.634783	5	100	0.05	6	CG	-1	2.76662e-18	loss
1	27046501	27046600	100	*	65	89	0.730337	19	139	0.136691	16	CG	-1	6.19281e-19	loss
1	27067301	27067400	100	*	42	65	0.646154	2	63	0.031746	6	CG	-1	7.0951e-13	loss
1	27087901	27088000	100	*	57	68	0.838235	0	76	0	6	CG	-1	6.87504e-24	loss
1	27093901	27094000	100	*	5	19	0.263158	27	34	0.794118	4	CG	1	0.000156625	gain
1	27120201	27120300	100	*	23	40	0.575	1	50	0.02	4	CG	-1	5.7227e-09	loss
1	27124201	27124300	100	*	39	45	0.866667	23	79	0.291139	8	CG	-1	1.34189e-09	loss
1	27138701	27138800	100	*	6	101	0.0594059	32	55	0.581818	10	CG	1	1.0443e-12	gain
1	27156301	27156700	400	*	89	102	0.872549	3	114	0.0263158	18	CG	-1	4.59056e-35	loss
1	27364301	27364400	100	*	46	46	1	18	37	0.486486	4	CG	-1	4.82419e-08	loss
1	27367601	27367800	200	*	81	143	0.566434	0	181	0	16	CG	-1	1.41884e-30	loss
1	27375601	27376100	500	*	113	193	0.585492	8	252	0.031746	20	CG	-1	1.49031e-37	loss
1	27469001	27469100	100	*	28	40	0.7	0	21	0	5	CG	-1	2.61016e-07	loss
1	27485101	27485400	300	*	150	172	0.872093	16	125	0.128	14	CG	-1	4.04539e-36	loss
1	27513901	27514000	100	*	31	38	0.815789	0	24	0	4	CG	-1	7.63451e-10	loss
1	27557601	27557700	100	*	9	16	0.5625	1	24	0.0416667	4	CG	-1	0.000200453	loss
1	27569001	27569100	100	*	21	28	0.75	2	26	0.0769231	6	CG	-1	7.66039e-07	loss
1	27585701	27585800	100	*	21	28	0.75	4	16	0.25	4	CG	-1	0.00128148	loss
1	27660601	27660700	100	*	1	27	0.037037	13	16	0.8125	4	CG	1	2.20534e-07	gain
1	27665201	27665300	100	*	22	41	0.536585	1	37	0.027027	4	CG	-1	1.07813e-06	loss
1	27740801	27740900	100	*	15	21	0.714286	5	26	0.192308	4	CG	-1	0.000327619	loss
1	27741301	27741400	100	*	33	52	0.634615	3	42	0.0714286	8	CG	-1	3.68342e-08	loss
1	27746201	27746300	100	*	35	41	0.853659	1	49	0.0204082	4	CG	-1	3.30425e-15	loss
1	27817501	27817600	100	*	66	68	0.970588	13	35	0.371429	6	CG	-1	2.26019e-11	loss
1	27826401	27826500	100	*	26	38	0.684211	3	32	0.09375	6	CG	-1	7.72905e-07	loss
1	27876601	27876800	200	*	45	62	0.725806	8	66	0.121212	8	CG	-1	9.61321e-12	loss
1	27966501	27966600	100	*	38	39	0.974359	6	38	0.157895	4	CG	-1	1.24065e-12	loss
1	28035701	28035800	100	*	20	38	0.526316	0	17	0	4	CG	-1	0.000183377	loss
1	28100101	28100400	300	*	73	99	0.737374	16	77	0.207792	10	CG	-1	7.77801e-12	loss
1	28128501	28128800	300	*	103	109	0.944954	34	94	0.361702	10	CG	-1	4.21073e-18	loss
1	28199101	28199200	100	*	21	44	0.477273	37	37	1	4	CG	1	2.82322e-07	gain
1	28245401	28245500	100	*	32	52	0.615385	1	34	0.0294118	5	CG	-1	7.06125e-08	loss
1	28284601	28284700	100	*	27	30	0.9	6	36	0.166667	4	CG	-1	5.20264e-09	loss
1	28309901	28310000	100	*	15	23	0.652174	0	26	0	4	CG	-1	1.0016e-06	loss
1	28365201	28365300	100	*	60	70	0.857143	14	55	0.254545	4	CG	-1	2.38603e-11	loss
1	28373501	28373700	200	*	72	100	0.72	5	95	0.0526316	12	CG	-1	9.11049e-21	loss
1	28442701	28442800	100	*	53	63	0.84127	20	85	0.235294	8	CG	-1	8.53777e-13	loss
1	28502201	28502500	300	*	105	124	0.846774	4	164	0.0243902	26	CG	-1	8.44668e-45	loss
1	28540601	28540700	100	*	31	50	0.62	3	34	0.0882353	4	CG	-1	1.40392e-06	loss
1	28560101	28560200	100	*	37	40	0.925	10	39	0.25641	4	CG	-1	2.60661e-09	loss
1	28628801	28628900	100	*	2	35	0.0571429	19	31	0.612903	4	CG	1	1.6644e-06	gain
1	28654601	28654700	100	*	130	168	0.77381	20	76	0.263158	10	CG	-1	9.79244e-14	loss
1	28666901	28667000	100	*	118	165	0.715152	4	103	0.038835	8	CG	-1	2.36732e-26	loss
1	28678901	28679000	100	*	23	36	0.638889	3	27	0.111111	4	CG	-1	2.82018e-05	loss
1	28686901	28687000	100	*	18	18	1	14	28	0.5	4	CG	-1	0.00032938	loss
1	28733101	28733200	100	*	7	35	0.2	18	23	0.782609	4	CG	1	1.3411e-05	gain
1	28820401	28820600	200	*	90	137	0.656934	3	138	0.0217391	28	CG	-1	7.66594e-28	loss
1	28833501	28833700	200	*	121	129	0.937984	4	153	0.0261438	30	CG	-1	7.1937e-52	loss
1	28889601	28889700	100	*	29	36	0.805556	0	43	0	4	CG	-1	3.97687e-13	loss
1	28893701	28893900	200	*	97	110	0.881818	38	158	0.240506	12	CG	-1	3.72983e-24	loss
1	28929001	28929100	100	*	3	57	0.0526316	26	43	0.604651	8	CG	1	3.09337e-09	gain
1	28959201	28959300	100	*	4	21	0.190476	34	38	0.894737	4	CG	1	9.39146e-08	gain
1	29192901	29193000	100	*	36	59	0.610169	3	43	0.0697674	6	CG	-1	4.54631e-08	loss
1	29199601	29199700	100	*	20	27	0.740741	4	44	0.0909091	6	CG	-1	3.04738e-08	loss
1	29331901	29332100	200	*	189	228	0.828947	39	252	0.154762	22	CG	-1	4.56526e-48	loss
1	29438301	29438400	100	*	3	73	0.0410959	48	52	0.923077	4	CG	1	2.94134e-22	gain
1	29484101	29484200	100	*	15	27	0.555556	1	24	0.0416667	6	CG	-1	8.38099e-05	loss
1	29562901	29563000	100	*	25	30	0.833333	1	34	0.0294118	4	CG	-1	1.36805e-10	loss
1	29566201	29566300	100	*	45	51	0.882353	3	36	0.0833333	7	CG	-1	4.49269e-13	loss
1	29582701	29582800	100	*	52	75	0.693333	8	51	0.156863	12	CG	-1	5.65967e-09	loss
1	29646901	29647000	100	*	68	79	0.860759	35	106	0.330189	8	CG	-1	1.79237e-12	loss
1	29664801	29664900	100	*	20	22	0.909091	0	18	0	4	CG	-1	1.73586e-08	loss
1	29776501	29776600	100	*	51	73	0.69863	9	48	0.1875	4	CG	-1	5.78037e-08	loss
1	29784201	29784300	100	*	37	41	0.902439	0	38	0	4	CG	-1	3.42397e-15	loss
1	29802401	29802500	100	*	32	42	0.761905	4	52	0.0769231	8	CG	-1	2.59338e-11	loss
1	29832301	29832400	100	*	57	67	0.850746	10	30	0.333333	6	CG	-1	4.7043e-07	loss
1	29879501	29879700	200	*	5	190	0.0263158	131	203	0.64532	18	CG	1	6.86408e-37	gain
1	29914301	29914400	100	*	37	39	0.948718	4	17	0.235294	4	CG	-1	4.61306e-08	loss
1	30020901	30021000	100	*	27	95	0.284211	69	87	0.793103	8	CG	1	1.55419e-11	gain
1	30028001	30028100	100	*	50	95	0.526316	1	77	0.012987	8	CG	-1	6.46726e-13	loss
1	30055901	30056000	100	*	41	51	0.803922	2	30	0.0666667	5	CG	-1	2.80187e-10	loss
1	30083801	30083900	100	*	46	50	0.92	4	41	0.097561	4	CG	-1	1.4432e-14	loss
1	30084401	30084500	100	*	26	36	0.722222	2	33	0.0606061	4	CG	-1	3.5582e-08	loss
1	30093101	30093200	100	*	35	36	0.972222	1	18	0.0555556	4	CG	-1	3.74321e-11	loss
1	30239101	30239200	100	*	160	237	0.675105	53	308	0.172078	30	CG	-1	8.646e-32	loss
1	30302401	30302500	100	*	6	53	0.113208	34	55	0.618182	6	CG	1	8.29851e-08	gain
1	30329801	30329900	100	*	27	27	1	9	29	0.310345	4	CG	-1	1.08822e-07	loss
1	30355401	30355500	100	*	64	80	0.8	4	53	0.0754717	6	CG	-1	1.01886e-15	loss
1	30356501	30356600	100	*	61	73	0.835616	1	55	0.0181818	6	CG	-1	2.64039e-19	loss
1	30376001	30376100	100	*	32	43	0.744186	4	39	0.102564	4	CG	-1	8.53391e-09	loss
1	30378101	30378400	300	*	236	248	0.951613	35	192	0.182292	24	CG	-1	2.16469e-59	loss
1	30379501	30379600	100	*	29	41	0.707317	0	34	0	4	CG	-1	7.44165e-10	loss
1	30400901	30401000	100	*	52	60	0.866667	6	46	0.130435	6	CG	-1	1.34366e-13	loss
1	30419401	30419500	100	*	44	60	0.733333	3	58	0.0517241	4	CG	-1	1.21221e-13	loss
1	30507401	30507500	100	*	0	24	0	11	20	0.55	4	CG	1	3.01208e-05	gain
1	30550501	30550600	100	*	1	27	0.037037	16	27	0.592593	6	CG	1	1.27211e-05	gain
1	30556501	30556600	100	*	39	41	0.95122	5	21	0.238095	4	CG	-1	8.15768e-09	loss
1	30557401	30557500	100	*	33	36	0.916667	7	26	0.269231	6	CG	-1	1.45932e-07	loss
1	30557401	30557500	100	*	33	36	0.916667	7	26	0.269231	6	CG	-1	1.45932e-07	loss
1	30557701	30557800	100	*	19	20	0.95	1	26	0.0384615	4	CG	-1	6.31525e-10	loss
1	30557701	30557800	100	*	19	20	0.95	1	26	0.0384615	4	CG	-1	6.31525e-10	loss
1	30559201	30559300	100	*	19	33	0.575758	0	39	0	4	CG	-1	5.13392e-08	loss
1	30610001	30610200	200	*	58	100	0.58	3	115	0.026087	10	CG	-1	1.24609e-18	loss
1	30680801	30680900	100	*	1	54	0.0185185	29	46	0.630435	4	CG	1	6.3199e-11	gain
1	30698301	30698400	100	*	96	111	0.864865	6	253	0.0237154	18	CG	-1	2.2797e-59	loss
1	30703201	30703300	100	*	28	76	0.368421	84	93	0.903226	12	CG	1	7.16427e-13	gain
1	30780101	30780200	100	*	22	35	0.628571	6	54	0.111111	6	CG	-1	3.86412e-07	loss
1	30890501	30890600	100	*	122	180	0.677778	13	75	0.173333	12	CG	-1	5.46212e-13	loss
1	30892301	30892400	100	*	9	16	0.5625	0	28	0	4	CG	-1	9.98498e-06	loss
1	30995601	30995700	100	*	33	45	0.733333	7	49	0.142857	6	CG	-1	1.21574e-08	loss
1	31002801	31002900	100	*	15	31	0.483871	26	26	1	4	CG	1	1.76928e-05	gain
1	31012101	31012200	100	*	39	52	0.75	7	36	0.194444	4	CG	-1	3.9672e-07	loss
1	31012801	31012900	100	*	27	31	0.870968	10	27	0.37037	4	CG	-1	8.07661e-05	loss
1	31052501	31052600	100	*	17	52	0.326923	36	41	0.878049	6	CG	1	1.42821e-07	gain
1	31053501	31053600	100	*	29	31	0.935484	9	21	0.428571	4	CG	-1	5.67e-05	loss
1	31203101	31203200	100	*	46	51	0.901961	14	53	0.264151	4	CG	-1	1.01531e-10	loss
1	31204101	31204200	100	*	32	35	0.914286	3	30	0.1	4	CG	-1	1.12816e-10	loss
1	31310701	31310800	100	*	104	108	0.962963	35	80	0.4375	8	CG	-1	1.77159e-15	loss
1	31311501	31311600	100	*	72	106	0.679245	8	83	0.0963855	12	CG	-1	2.98986e-15	loss
1	31368701	31368800	100	*	32	39	0.820513	6	32	0.1875	4	CG	-1	1.49402e-07	loss
1	31393201	31394300	1100	*	758	862	0.87935	25	699	0.0357654	72	CG	-1	2.22179e-238	loss
1	31421301	31421600	300	*	102	120	0.85	15	187	0.0802139	18	CG	-1	1.21891e-40	loss
1	31424701	31424800	100	*	35	35	1	5	19	0.263158	4	CG	-1	6.27685e-09	loss
1	31429801	31430000	200	*	135	201	0.671642	12	149	0.0805369	16	CG	-1	1.37953e-27	loss
1	31524801	31524900	100	*	46	58	0.793103	5	24	0.208333	4	CG	-1	8.8387e-07	loss
1	31525601	31525700	100	*	31	31	1	13	31	0.419355	6	CG	-1	6.33536e-07	loss
1	31549101	31549200	100	*	31	32	0.96875	10	26	0.384615	5	CG	-1	1.49401e-06	loss
1	31552601	31552700	100	*	14	24	0.583333	1	30	0.0333333	6	CG	-1	7.33195e-06	loss
1	31552601	31552700	100	*	14	24	0.583333	1	30	0.0333333	6	CG	-1	7.33195e-06	loss
1	31552901	31553000	100	*	27	48	0.5625	0	46	0	4	CG	-1	1.6897e-09	loss
1	31552901	31553000	100	*	27	48	0.5625	0	46	0	4	CG	-1	1.6897e-09	loss
1	31571501	31571600	100	*	50	51	0.980392	8	32	0.25	4	CG	-1	4.28956e-12	loss
1	31726201	31726300	100	*	75	84	0.892857	14	69	0.202899	12	CG	-1	3.1776e-17	loss
1	31734901	31735000	100	*	6	63	0.0952381	33	41	0.804878	8	CG	1	7.71895e-13	gain
1	31828701	31828800	100	*	36	38	0.947368	9	24	0.375	4	CG	-1	1.11636e-06	loss
1	31876501	31876600	100	*	57	81	0.703704	2	72	0.0277778	6	CG	-1	4.26571e-17	loss
1	31947101	31947200	100	*	44	71	0.619718	6	70	0.0857143	12	CG	-1	7.56987e-11	loss
1	31966601	31966700	100	*	16	48	0.333333	37	38	0.973684	8	CG	1	2.42537e-09	gain
1	32029501	32029600	100	*	12	45	0.266667	47	48	0.979167	4	CG	1	2.63754e-12	gain
1	32080601	32080700	100	*	40	49	0.816327	7	38	0.184211	4	CG	-1	7.56652e-09	loss
1	32124401	32124500	100	*	22	44	0.5	18	18	1	4	CG	1	0.000194174	gain
1	32142601	32142700	100	*	64	72	0.888889	14	43	0.325581	4	CG	-1	3.93157e-10	loss
1	32142601	32142700	100	*	64	72	0.888889	14	43	0.325581	4	CG	-1	3.93157e-10	loss
1	32142901	32143000	100	*	113	118	0.957627	22	57	0.385965	10	CG	-1	3.17464e-17	loss
1	32142901	32143000	100	*	113	118	0.957627	22	57	0.385965	10	CG	-1	3.17464e-17	loss
1	32150701	32150800	100	*	37	38	0.973684	14	37	0.378378	6	CG	-1	5.06723e-08	loss
1	32167201	32167300	100	*	6	29	0.206897	23	26	0.884615	4	CG	1	6.66753e-07	gain
1	32179601	32179700	100	*	34	49	0.693878	6	46	0.130435	4	CG	-1	4.23646e-08	loss
1	32195801	32196000	200	*	102	107	0.953271	17	75	0.226667	14	CG	-1	2.45411e-23	loss
1	32199701	32199800	100	*	20	60	0.333333	36	39	0.923077	8	CG	1	1.21476e-08	gain
1	32266801	32267200	400	*	314	326	0.96319	35	345	0.101449	44	CG	-1	1.2851e-108	loss
1	32452501	32452600	100	*	33	42	0.785714	7	25	0.28	4	CG	-1	4.86079e-05	loss
1	32474201	32474300	100	*	22	52	0.423077	26	28	0.928571	4	CG	1	1.23467e-05	gain
1	32542301	32542600	300	*	171	220	0.777273	9	162	0.0555556	18	CG	-1	4.38222e-43	loss
1	32542701	32542800	100	*	16	50	0.32	50	56	0.892857	10	CG	1	2.28836e-09	gain
1	32568901	32569000	100	*	44	47	0.93617	26	64	0.40625	6	CG	-1	1.78518e-08	loss
1	32577201	32577400	200	*	55	137	0.40146	116	121	0.958678	18	CG	1	1.93587e-20	gain
1	32581401	32581500	100	*	82	129	0.635659	11	127	0.0866142	12	CG	-1	3.4039e-19	loss
1	32583101	32583200	100	*	7	27	0.259259	28	36	0.777778	4	CG	1	4.5215e-05	gain
1	32659401	32659500	100	*	79	88	0.897727	8	45	0.177778	11	CG	-1	5.58744e-16	loss
1	32662501	32662700	200	*	70	72	0.972222	11	83	0.13253	12	CG	-1	1.22773e-24	loss
1	32663201	32663300	100	*	108	112	0.964286	21	112	0.1875	8	CG	-1	6.2407e-31	loss
1	32806701	32806800	100	*	93	143	0.65035	12	108	0.111111	20	CG	-1	4.22188e-17	loss
1	32917501	32917600	100	*	32	42	0.761905	7	40	0.175	4	CG	-1	1.5072e-07	loss
1	32937501	32937600	100	*	22	77	0.285714	76	79	0.962025	8	CG	1	1.06248e-17	gain
1	32951401	32951500	100	*	4	41	0.097561	17	27	0.62963	4	CG	1	4.09485e-06	gain
1	32992801	32992900	100	*	31	33	0.939394	13	32	0.40625	4	CG	-1	5.18615e-06	loss
1	32993201	32993300	100	*	79	109	0.724771	8	66	0.121212	8	CG	-1	3.21616e-14	loss
1	33045801	33045900	100	*	10	20	0.5	0	18	0	4	CG	-1	0.000481484	loss
1	33211001	33211100	100	*	71	85	0.835294	1	44	0.0227273	5	CG	-1	5.73042e-18	loss
1	33218301	33218400	100	*	25	32	0.78125	11	40	0.275	6	CG	-1	2.20037e-05	loss
1	33219601	33219700	100	*	12	29	0.413793	40	41	0.97561	4	CG	1	1.68428e-07	gain
1	33243101	33243200	100	*	86	119	0.722689	2	80	0.025	8	CG	-1	1.56289e-21	loss
1	33258301	33258400	100	*	23	27	0.851852	5	22	0.227273	5	CG	-1	1.27594e-05	loss
1	33329101	33329200	100	*	38	54	0.703704	3	28	0.107143	7	CG	-1	4.10261e-07	loss
1	33450001	33450100	100	*	12	28	0.428571	21	22	0.954545	4	CG	1	0.000102525	gain
1	33461701	33461800	100	*	30	35	0.857143	2	28	0.0714286	4	CG	-1	1.08909e-09	loss
1	33464701	33465100	400	*	161	209	0.770335	10	250	0.04	28	CG	-1	5.0613e-57	loss
1	33595201	33595300	100	*	35	36	0.972222	17	43	0.395349	6	CG	-1	1.07734e-07	loss
1	33597801	33597900	100	*	60	72	0.833333	5	65	0.0769231	15	CG	-1	3.95107e-18	loss
1	33598801	33598900	100	*	51	77	0.662338	10	73	0.136986	10	CG	-1	1.26474e-10	loss
1	33662301	33662700	400	*	223	319	0.69906	12	267	0.0449438	24	CG	-1	7.70363e-57	loss
1	33667301	33667400	100	*	23	24	0.958333	8	19	0.421053	4	CG	-1	0.000101107	loss
1	33692401	33692500	100	*	47	59	0.79661	1	29	0.0344828	4	CG	-1	1.48806e-11	loss
1	33692401	33692500	100	*	47	59	0.79661	1	29	0.0344828	4	CG	-1	1.48806e-11	loss
1	33692701	33692800	100	*	23	33	0.69697	1	29	0.0344828	4	CG	-1	9.11323e-08	loss
1	33692701	33692800	100	*	23	33	0.69697	1	29	0.0344828	4	CG	-1	9.11323e-08	loss
1	33693801	33693900	100	*	75	79	0.949367	28	65	0.430769	6	CG	-1	1.62558e-11	loss
1	33695701	33695800	100	*	66	79	0.835443	12	62	0.193548	8	CG	-1	8.48958e-14	loss
1	33697401	33697800	400	*	436	459	0.949891	254	852	0.298122	78	CG	-1	1.08784e-110	loss
1	33710601	33710800	200	*	121	147	0.823129	3	111	0.027027	14	CG	-1	1.09376e-35	loss
1	33711301	33711400	100	*	22	30	0.733333	4	26	0.153846	4	CG	-1	1.64354e-05	loss
1	33736901	33737000	100	*	18	71	0.253521	52	67	0.776119	8	CG	1	1.56831e-09	gain
1	33742501	33742800	300	*	50	89	0.561798	2	70	0.0285714	10	CG	-1	2.93165e-12	loss
1	33825701	33825800	100	*	52	60	0.866667	13	37	0.351351	4	CG	-1	2.22904e-07	loss
1	33868501	33868600	100	*	20	63	0.31746	80	83	0.963855	8	CG	1	3.26001e-16	gain
1	33907701	33907800	100	*	19	39	0.487179	24	24	1	4	CG	1	2.42252e-05	gain
1	33912801	33912900	100	*	0	41	0	29	45	0.644444	4	CG	1	5.41193e-10	gain
1	33930901	33931000	100	*	37	42	0.880952	18	60	0.3	6	CG	-1	6.91012e-09	loss
1	33930901	33931000	100	*	37	42	0.880952	18	60	0.3	6	CG	-1	6.91012e-09	loss
1	33931201	33931300	100	*	40	60	0.666667	12	100	0.12	6	CG	-1	8.84732e-13	loss
1	33931201	33931300	100	*	40	60	0.666667	12	100	0.12	6	CG	-1	8.84732e-13	loss
1	33947001	33947100	100	*	60	87	0.689655	8	94	0.0851064	10	CG	-1	1.93721e-16	loss
1	33978801	33979100	300	*	183	239	0.76569	10	160	0.0625	28	CG	-1	5.98009e-42	loss
1	34041701	34041800	100	*	37	41	0.902439	1	58	0.0172414	10	CG	-1	2.21442e-18	loss
1	34137701	34137800	100	*	29	34	0.852941	4	24	0.166667	4	CG	-1	2.8131e-07	loss
1	34147201	34147300	100	*	44	51	0.862745	7	73	0.0958904	10	CG	-1	5.68317e-17	loss
1	34147801	34147900	100	*	53	56	0.946429	36	85	0.423529	6	CG	-1	5.99797e-10	loss
1	34176501	34176600	100	*	14	94	0.148936	98	120	0.816667	8	CG	1	1.71606e-21	gain
1	34292901	34293000	100	*	11	37	0.297297	40	50	0.8	8	CG	1	3.09539e-06	gain
1	34299401	34299500	100	*	65	72	0.902778	5	48	0.104167	10	CG	-1	1.55676e-17	loss
1	34355201	34355300	100	*	16	41	0.390244	35	37	0.945946	8	CG	1	3.55709e-07	gain
1	34368401	34368600	200	*	9	177	0.0508475	96	136	0.705882	16	CG	1	4.6864e-34	gain
1	34368401	34368600	200	*	9	177	0.0508475	96	136	0.705882	16	CG	1	4.6864e-34	gain
1	34368801	34368900	100	*	15	107	0.140187	79	106	0.745283	12	CG	1	5.97745e-19	gain
1	34368801	34368900	100	*	15	107	0.140187	79	106	0.745283	12	CG	1	5.97745e-19	gain
1	34433501	34433600	100	*	6	125	0.048	48	67	0.716418	8	CG	1	5.86232e-22	gain
1	34439101	34439200	100	*	26	48	0.541667	1	35	0.0285714	4	CG	-1	1.08208e-06	loss
1	34443801	34443900	100	*	53	60	0.883333	6	35	0.171429	6	CG	-1	1.26416e-11	loss
1	34510501	34510600	100	*	57	68	0.838235	1	30	0.0333333	4	CG	-1	2.33542e-13	loss
1	34615901	34616700	800	*	485	520	0.932692	16	378	0.042328	40	CG	-1	7.85805e-153	loss
1	34621001	34621100	100	*	42	59	0.711864	1	41	0.0243902	6	CG	-1	2.02069e-11	loss
1	34623201	34623300	100	*	21	25	0.84	7	23	0.304348	4	CG	-1	0.000175742	loss
1	34644901	34645000	100	*	49	52	0.942308	0	16	0	4	CG	-1	5.77075e-13	loss
1	34681301	34681400	100	*	23	30	0.766667	1	20	0.05	4	CG	-1	8.82055e-07	loss
1	34717701	34717800	100	*	14	30	0.466667	30	31	0.967742	6	CG	1	1.45879e-05	gain
1	34723701	34723800	100	*	10	28	0.357143	31	33	0.939394	4	CG	1	1.74997e-06	gain
1	34767501	34767600	100	*	16	27	0.592593	3	38	0.0789474	6	CG	-1	8.47065e-06	loss
1	34800701	34800800	100	*	142	145	0.97931	40	100	0.4	24	CG	-1	1.41397e-23	loss
1	34810601	34810700	100	*	41	45	0.911111	13	34	0.382353	6	CG	-1	7.4595e-07	loss
1	34840701	34841100	400	*	300	306	0.980392	15	405	0.037037	70	CG	-1	1.11268e-136	loss
1	34865001	34865100	100	*	163	202	0.806931	53	190	0.278947	14	CG	-1	6.25963e-25	loss
1	34891101	34891200	100	*	24	91	0.263736	40	47	0.851064	6	CG	1	1.19023e-10	gain
1	34936101	34936200	100	*	23	170	0.135294	82	111	0.738739	9	CG	1	1.10228e-23	gain
1	34949501	34949600	100	*	126	133	0.947368	13	82	0.158537	10	CG	-1	6.99818e-31	loss
1	34960501	34960600	100	*	16	30	0.533333	1	41	0.0243902	4	CG	-1	9.04376e-07	loss
1	34980701	34980800	100	*	16	22	0.727273	6	28	0.214286	4	CG	-1	0.000293328	loss
1	34992001	34992100	100	*	1	78	0.0128205	67	86	0.77907	15	CG	1	1.67901e-22	gain
1	35083101	35083300	200	*	77	85	0.905882	19	111	0.171171	12	CG	-1	1.41243e-23	loss
1	35083801	35083900	100	*	54	68	0.794118	4	43	0.0930233	5	CG	-1	1.57675e-12	loss
1	35096601	35097000	400	*	211	242	0.871901	8	177	0.0451977	30	CG	-1	2.10959e-61	loss
1	35152501	35152600	100	*	64	74	0.864865	13	37	0.351351	8	CG	-1	4.87513e-08	loss
1	35195101	35195200	100	*	3	30	0.1	14	22	0.636364	4	CG	1	5.01501e-05	gain
1	35260801	35260900	100	*	1	32	0.03125	19	25	0.76	4	CG	1	1.73686e-08	gain
1	35265901	35266200	300	*	234	318	0.735849	27	365	0.0739726	34	CG	-1	5.41704e-69	loss
1	35299001	35299200	200	*	37	117	0.316239	89	104	0.855769	18	CG	1	2.20609e-15	gain
1	35390701	35390800	100	*	27	44	0.613636	1	52	0.0192308	4	CG	-1	3.50927e-10	loss
1	35413701	35413900	200	*	63	98	0.642857	3	75	0.04	8	CG	-1	2.15922e-15	loss
1	35414001	35414100	100	*	93	103	0.902913	28	88	0.318182	8	CG	-1	2.50259e-16	loss
1	35461701	35461800	100	*	29	30	0.966667	4	26	0.153846	4	CG	-1	1.31848e-09	loss
1	35486901	35487000	100	*	53	84	0.630952	3	41	0.0731707	8	CG	-1	6.76906e-09	loss
1	35515501	35515600	100	*	12	35	0.342857	50	55	0.909091	6	CG	1	2.47742e-08	gain
1	35599901	35600000	100	*	39	41	0.95122	12	34	0.352941	4	CG	-1	4.96681e-08	loss
1	35643201	35643400	200	*	31	109	0.284404	76	90	0.844444	14	CG	1	1.05031e-14	gain
1	35654401	35654700	300	*	88	101	0.871287	20	91	0.21978	12	CG	-1	5.12583e-19	loss
1	35661801	35662300	500	*	118	175	0.674286	26	157	0.165605	18	CG	-1	5.36059e-20	loss
1	35728801	35728900	100	*	38	58	0.655172	1	35	0.0285714	4	CG	-1	5.21028e-09	loss
1	35780001	35780100	100	*	4	42	0.0952381	15	20	0.75	4	CG	1	2.41561e-07	gain
1	35837801	35837900	100	*	34	43	0.790698	6	23	0.26087	4	CG	-1	2.98424e-05	loss
1	35876001	35876300	300	*	97	109	0.889908	26	109	0.238532	16	CG	-1	1.86053e-21	loss
1	35885601	35886000	400	*	187	200	0.935	21	182	0.115385	18	CG	-1	1.14716e-56	loss
1	35902601	35902700	100	*	46	55	0.836364	13	54	0.240741	8	CG	-1	8.52077e-10	loss
1	35959901	35960000	100	*	85	120	0.708333	8	86	0.0930233	12	CG	-1	9.50621e-18	loss
1	35973701	35973800	100	*	49	79	0.620253	5	81	0.0617284	18	CG	-1	2.37032e-13	loss
1	36044601	36044700	100	*	77	82	0.939024	12	33	0.363636	6	CG	-1	5.65307e-11	loss
1	36045001	36045100	100	*	39	46	0.847826	7	41	0.170732	4	CG	-1	5.35977e-10	loss
1	36083401	36083500	100	*	35	55	0.636364	2	63	0.031746	6	CG	-1	4.21297e-12	loss
1	36084001	36084200	200	*	56	58	0.965517	6	66	0.0909091	12	CG	-1	1.52611e-21	loss
1	36102101	36102200	100	*	38	61	0.622951	2	34	0.0588235	6	CG	-1	1.36564e-07	loss
1	36130801	36130900	100	*	24	29	0.827586	2	44	0.0454545	4	CG	-1	2.03555e-11	loss
1	36156301	36156400	100	*	7	54	0.12963	41	50	0.82	6	CG	1	4.38623e-12	gain
1	36214601	36214900	300	*	260	347	0.74928	52	303	0.171617	46	CG	-1	1.18661e-47	loss
1	36225401	36225500	100	*	25	30	0.833333	1	32	0.03125	4	CG	-1	3.2647e-10	loss
1	36239901	36240000	100	*	35	47	0.744681	3	21	0.142857	4	CG	-1	4.67909e-06	loss
1	36397501	36397600	100	*	91	104	0.875	25	92	0.271739	8	CG	-1	4.19268e-17	loss
1	36404701	36404800	100	*	33	38	0.868421	2	46	0.0434783	4	CG	-1	7.13181e-14	loss
1	36405601	36405900	300	*	65	81	0.802469	15	56	0.267857	12	CG	-1	8.44733e-10	loss
1	36420401	36420500	100	*	117	133	0.879699	36	97	0.371134	10	CG	-1	2.50083e-15	loss
1	36430501	36430600	100	*	5	20	0.25	25	33	0.757576	4	CG	1	0.000308655	gain
1	36472401	36472500	100	*	25	63	0.396825	30	30	1	6	CG	1	4.90922e-08	gain
1	36491701	36492000	300	*	348	363	0.958678	14	396	0.0353535	55	CG	-1	1.12917e-140	loss
1	36518301	36518400	100	*	25	27	0.925926	9	22	0.409091	5	CG	-1	9.97004e-05	loss
1	36674601	36674700	100	*	65	76	0.855263	9	61	0.147541	6	CG	-1	5.52857e-16	loss
1	36694401	36694500	100	*	22	37	0.594595	0	40	0	4	CG	-1	1.31569e-08	loss
1	36956501	36956600	100	*	31	46	0.673913	0	29	0	4	CG	-1	1.30576e-08	loss
1	36990201	36990300	100	*	2	32	0.0625	17	29	0.586207	4	CG	1	1.02949e-05	gain
1	36990201	36990300	100	*	2	32	0.0625	17	29	0.586207	4	CG	1	1.02949e-05	gain
1	36990501	36990600	100	*	27	37	0.72973	2	16	0.125	4	CG	-1	4.90149e-05	loss
1	36990501	36990600	100	*	27	37	0.72973	2	16	0.125	4	CG	-1	4.90149e-05	loss
1	36996701	36996800	100	*	7	34	0.205882	26	36	0.722222	4	CG	1	1.72498e-05	gain
1	37016201	37016300	100	*	13	67	0.19403	33	47	0.702128	6	CG	1	7.85325e-08	gain
1	37024501	37024600	100	*	28	45	0.622222	2	30	0.0666667	4	CG	-1	1.88678e-06	loss
1	37040501	37040600	100	*	58	61	0.95082	1	57	0.0175439	4	CG	-1	2.69922e-23	loss
1	37158001	37158200	200	*	149	173	0.861272	37	180	0.205556	16	CG	-1	6.96809e-34	loss
1	37160101	37160200	100	*	43	74	0.581081	3	46	0.0652174	6	CG	-1	2.55623e-08	loss
1	37170601	37170700	100	*	8	106	0.0754717	53	90	0.588889	8	CG	1	3.29328e-14	gain
1	37320701	37320800	100	*	40	50	0.8	10	49	0.204082	4	CG	-1	5.31434e-09	loss
1	37351401	37351500	100	*	27	36	0.75	3	16	0.1875	4	CG	-1	0.000156962	loss
1	37401201	37401300	100	*	39	51	0.764706	1	43	0.0232558	8	CG	-1	1.19497e-12	loss
1	37402101	37402200	100	*	64	118	0.542373	3	76	0.0394737	11	CG	-1	1.72619e-12	loss
1	37420801	37420900	100	*	23	23	1	13	31	0.419355	5	CG	-1	8.89985e-06	loss
1	37442301	37442400	100	*	74	78	0.948718	21	65	0.323077	6	CG	-1	1.03408e-14	loss
1	37453501	37453600	100	*	17	19	0.894737	10	32	0.3125	4	CG	-1	6.0551e-05	loss
1	37462601	37462700	100	*	28	44	0.636364	4	32	0.125	4	CG	-1	9.63826e-06	loss
1	37511801	37511900	100	*	41	42	0.97619	9	23	0.391304	4	CG	-1	1.27578e-07	loss
1	37538301	37538500	200	*	110	126	0.873016	4	67	0.0597015	8	CG	-1	6.25333e-27	loss
1	37576301	37576500	200	*	131	159	0.823899	3	114	0.0263158	14	CG	-1	1.70263e-37	loss
1	37577801	37577900	100	*	44	58	0.758621	2	45	0.0444444	4	CG	-1	1.29922e-12	loss
1	37643201	37643300	100	*	11	35	0.314286	18	20	0.9	4	CG	1	3.14331e-05	gain
1	37714101	37714200	100	*	0	20	0	14	27	0.518519	4	CG	1	0.000127117	gain
1	37736901	37737000	100	*	32	41	0.780488	3	20	0.15	4	CG	-1	3.60066e-06	loss
1	37769501	37769600	100	*	38	38	1	7	27	0.259259	4	CG	-1	1.81303e-10	loss
1	37769501	37769600	100	*	38	38	1	7	27	0.259259	4	CG	-1	1.81303e-10	loss
1	37769801	37769900	100	*	15	25	0.6	2	38	0.0526316	6	CG	-1	1.6795e-06	loss
1	37769801	37769900	100	*	15	25	0.6	2	38	0.0526316	6	CG	-1	1.6795e-06	loss
1	37813801	37813900	100	*	111	140	0.792857	21	125	0.168	10	CG	-1	2.13827e-23	loss
1	37814401	37814500	100	*	40	42	0.952381	2	38	0.0526316	6	CG	-1	3.01336e-15	loss
1	37831101	37831300	200	*	218	240	0.908333	16	248	0.0645161	35	CG	-1	4.69838e-76	loss
1	37845401	37845500	100	*	32	38	0.842105	13	47	0.276596	6	CG	-1	2.87709e-07	loss
1	37865101	37865200	100	*	5	71	0.0704225	29	43	0.674419	6	CG	1	1.98701e-11	gain
1	37882101	37882200	100	*	100	111	0.900901	19	48	0.395833	8	CG	-1	3.69999e-11	loss
1	37918201	37918300	100	*	29	49	0.591837	6	68	0.0882353	4	CG	-1	7.50173e-09	loss
1	37950901	37951000	100	*	74	109	0.678899	8	69	0.115942	8	CG	-1	5.95123e-13	loss
1	37951401	37951500	100	*	32	40	0.8	4	40	0.1	6	CG	-1	6.16148e-10	loss
1	37955801	37956100	300	*	266	352	0.755682	23	308	0.0746753	30	CG	-1	9.63244e-68	loss
1	37956501	37956600	100	*	52	54	0.962963	2	45	0.0444444	4	CG	-1	3.20985e-19	loss
1	38011601	38011700	100	*	83	135	0.614815	8	92	0.0869565	18	CG	-1	5.65645e-15	loss
1	38020101	38020200	100	*	61	86	0.709302	5	115	0.0434783	12	CG	-1	1.70962e-22	loss
1	38030501	38030600	100	*	9	30	0.3	16	18	0.888889	4	CG	1	8.17739e-05	gain
1	38033501	38033600	100	*	30	32	0.9375	5	32	0.15625	8	CG	-1	6.74864e-10	loss
1	38040301	38040400	100	*	37	50	0.74	9	46	0.195652	4	CG	-1	1.40209e-07	loss
1	38049401	38049500	100	*	26	49	0.530612	1	51	0.0196078	4	CG	-1	1.44328e-08	loss
1	38050401	38050500	100	*	43	56	0.767857	1	46	0.0217391	4	CG	-1	1.13179e-13	loss
1	38052401	38052500	100	*	26	31	0.83871	3	35	0.0857143	4	CG	-1	1.4409e-09	loss
1	38053101	38053200	100	*	34	36	0.944444	2	48	0.0416667	5	CG	-1	4.97882e-16	loss
1	38053601	38053700	100	*	26	43	0.604651	3	53	0.0566038	4	CG	-1	1.01929e-08	loss
1	38054701	38054800	100	*	37	39	0.948718	15	39	0.384615	4	CG	-1	1.80641e-07	loss
1	38062301	38062400	100	*	22	59	0.372881	27	29	0.931034	4	CG	1	9.48924e-07	gain
1	38153101	38153200	100	*	8	29	0.275862	34	43	0.790698	4	CG	1	1.57754e-05	gain
1	38160901	38161000	100	*	0	39	0	22	24	0.916667	4	CG	1	3.6052e-13	gain
1	38200501	38200600	100	*	54	57	0.947368	5	43	0.116279	6	CG	-1	2.38306e-16	loss
1	38200601	38200700	100	*	0	39	0	15	30	0.5	4	CG	1	7.89705e-07	gain
1	38223201	38223300	100	*	25	40	0.625	4	39	0.102564	6	CG	-1	1.84289e-06	loss
1	38283001	38283100	100	*	15	30	0.5	0	24	0	4	CG	-1	4.96511e-05	loss
1	38313001	38313100	100	*	24	32	0.75	3	46	0.0652174	4	CG	-1	7.84505e-10	loss
1	38334701	38334800	100	*	21	27	0.777778	2	30	0.0666667	4	CG	-1	7.04189e-08	loss
1	38389701	38389800	100	*	41	50	0.82	10	61	0.163934	4	CG	-1	1.25331e-11	loss
1	38390201	38390300	100	*	22	27	0.814815	1	18	0.0555556	4	CG	-1	7.8986e-07	loss
1	38410101	38410200	100	*	57	59	0.966102	6	47	0.12766	6	CG	-1	1.10802e-17	loss
1	38483401	38483700	300	*	357	428	0.834112	70	233	0.300429	44	CG	-1	1.50424e-41	loss
1	38492001	38492100	100	*	25	27	0.925926	15	36	0.416667	4	CG	-1	3.57511e-05	loss
1	38536701	38537000	300	*	114	128	0.890625	25	68	0.367647	10	CG	-1	5.26922e-14	loss
1	38569301	38569400	100	*	53	60	0.883333	18	59	0.305085	6	CG	-1	2.66064e-10	loss
1	38630001	38630100	100	*	75	118	0.635593	7	65	0.107692	9	CG	-1	1.51933e-11	loss
1	38658601	38658800	200	*	33	95	0.347368	75	88	0.852273	14	CG	1	9.68772e-12	gain
1	38706701	38706900	200	*	178	223	0.798206	6	101	0.0594059	18	CG	-1	2.05721e-34	loss
1	38732701	38732800	100	*	29	45	0.644444	1	27	0.037037	4	CG	-1	5.60373e-07	loss
1	38733201	38733300	100	*	54	60	0.9	2	43	0.0465116	4	CG	-1	4.18506e-17	loss
1	38734301	38734600	300	*	102	125	0.816	8	92	0.0869565	16	CG	-1	1.94109e-25	loss
1	38738101	38738200	100	*	58	85	0.682353	0	60	0	5	CG	-1	5.52988e-16	loss
1	38738501	38739100	600	*	209	272	0.768382	8	196	0.0408163	26	CG	-1	2.6504e-53	loss
1	38739601	38739700	100	*	30	41	0.731707	0	28	0	4	CG	-1	3.13303e-09	loss
1	38741001	38741300	300	*	116	156	0.74359	12	185	0.0648649	16	CG	-1	6.49979e-37	loss
1	38745301	38745400	100	*	23	29	0.793103	4	42	0.0952381	4	CG	-1	4.60482e-09	loss
1	38760301	38760400	100	*	10	32	0.3125	41	48	0.854167	6	CG	1	1.03148e-06	gain
1	38867201	38867300	100	*	16	18	0.888889	3	16	0.1875	4	CG	-1	4.29315e-05	loss
1	38969101	38969200	100	*	27	45	0.6	4	40	0.1	6	CG	-1	2.19083e-06	loss
1	38970801	38970900	100	*	23	34	0.676471	3	28	0.107143	4	CG	-1	7.2615e-06	loss
1	38972901	38973100	200	*	276	284	0.971831	68	248	0.274194	46	CG	-1	8.10074e-62	loss
1	38981801	38981900	100	*	32	50	0.64	0	27	0	4	CG	-1	8.0836e-08	loss
1	38982701	38982800	100	*	71	77	0.922078	4	78	0.0512821	8	CG	-1	1.68667e-26	loss
1	39000401	39000500	100	*	34	47	0.723404	0	23	0	4	CG	-1	2.08124e-08	loss
1	39057901	39058000	100	*	72	110	0.654545	1	38	0.0263158	9	CG	-1	5.45427e-11	loss
1	39104701	39104800	100	*	71	87	0.816092	19	61	0.311475	6	CG	-1	1.14807e-09	loss
1	39110901	39111000	100	*	45	57	0.789474	8	32	0.25	8	CG	-1	8.5205e-07	loss
1	39121501	39121600	100	*	10	83	0.120482	37	56	0.660714	10	CG	1	8.81591e-11	gain
1	39273401	39273500	100	*	39	39	1	9	21	0.428571	4	CG	-1	1.86461e-07	loss
1	39290901	39291000	100	*	32	54	0.592593	7	78	0.0897436	8	CG	-1	9.25407e-10	loss
1	39301801	39301900	100	*	9	50	0.18	60	63	0.952381	10	CG	1	2.42985e-16	gain
1	39317501	39317600	100	*	15	22	0.681818	1	16	0.0625	4	CG	-1	0.000140472	loss
1	39474901	39475000	100	*	6	36	0.166667	14	17	0.823529	4	CG	1	4.96117e-06	gain
1	39576301	39576400	100	*	2	44	0.0454545	38	59	0.644068	6	CG	1	1.31848e-09	gain
1	39617301	39617400	100	*	27	38	0.710526	4	28	0.142857	7	CG	-1	5.9022e-06	loss
1	39617901	39618000	100	*	19	38	0.5	45	45	1	4	CG	1	9.78962e-08	gain
1	39686201	39686300	100	*	20	25	0.8	4	33	0.121212	4	CG	-1	2.8131e-07	loss
1	39731101	39731200	100	*	25	25	1	7	33	0.212121	6	CG	-1	4.08555e-09	loss
1	39787001	39787100	100	*	29	50	0.58	3	57	0.0526316	4	CG	-1	4.86386e-09	loss
1	39862701	39862800	100	*	22	28	0.785714	6	42	0.142857	4	CG	-1	7.5097e-08	loss
1	39862701	39862800	100	*	22	28	0.785714	6	42	0.142857	4	CG	-1	7.5097e-08	loss
1	39863001	39863100	100	*	19	22	0.863636	1	24	0.0416667	4	CG	-1	1.9364e-08	loss
1	39863001	39863100	100	*	19	22	0.863636	1	24	0.0416667	4	CG	-1	1.9364e-08	loss
1	39932201	39932300	100	*	42	44	0.954545	25	63	0.396825	6	CG	-1	7.58357e-09	loss
1	39947401	39947500	100	*	70	114	0.614035	4	120	0.0333333	20	CG	-1	7.62135e-21	loss
1	40019801	40020000	200	*	72	86	0.837209	12	89	0.134831	14	CG	-1	7.73477e-20	loss
1	40020801	40020900	100	*	60	63	0.952381	0	47	0	4	CG	-1	2.11612e-22	loss
1	40021401	40021500	100	*	69	77	0.896104	3	66	0.0454545	4	CG	-1	2.43954e-23	loss
1	40022401	40022500	100	*	33	61	0.540984	2	53	0.0377358	6	CG	-1	6.24059e-09	loss
1	40022401	40022500	100	*	33	61	0.540984	2	53	0.0377358	6	CG	-1	6.24059e-09	loss
1	40022701	40022800	100	*	81	92	0.880435	13	102	0.127451	8	CG	-1	1.07968e-25	loss
1	40022701	40022800	100	*	81	92	0.880435	13	102	0.127451	8	CG	-1	1.07968e-25	loss
1	40064901	40065000	100	*	68	86	0.790698	8	78	0.102564	12	CG	-1	5.0185e-18	loss
1	40121101	40121200	100	*	20	25	0.8	8	27	0.296296	4	CG	-1	0.0002792	loss
1	40147001	40147100	100	*	52	81	0.641975	5	49	0.102041	6	CG	-1	3.28479e-09	loss
1	40162701	40162800	100	*	2	40	0.05	20	28	0.714286	6	CG	1	1.37275e-08	gain
1	40163301	40163400	100	*	20	25	0.8	4	23	0.173913	4	CG	-1	1.662e-05	loss
1	40182001	40182100	100	*	0	22	0	15	16	0.9375	4	CG	1	9.01165e-09	gain
1	40244201	40244300	100	*	17	25	0.68	1	24	0.0416667	4	CG	-1	4.35452e-06	loss
1	40365001	40365100	100	*	30	37	0.810811	12	46	0.26087	8	CG	-1	8.31591e-07	loss
1	40383201	40383300	100	*	5	41	0.121951	46	46	1	8	CG	1	4.01658e-16	gain
1	40401001	40401100	100	*	3	66	0.0454545	19	32	0.59375	4	CG	1	1.95585e-09	gain
1	40441801	40441900	100	*	71	119	0.596639	2	111	0.018018	12	CG	-1	2.47985e-20	loss
1	40452101	40452200	100	*	13	41	0.317073	42	51	0.823529	6	CG	1	1.09874e-06	gain
1	40463501	40464000	500	*	187	220	0.85	30	189	0.15873	28	CG	-1	4.36021e-43	loss
1	40506801	40506900	100	*	23	39	0.589744	3	39	0.0769231	4	CG	-1	1.95499e-06	loss
1	40611501	40612500	1000	*	485	596	0.813758	77	464	0.165948	60	CG	-1	7.6105e-96	loss
1	40651401	40651500	100	*	6	29	0.206897	23	30	0.766667	4	CG	1	1.92629e-05	gain
1	40662401	40662500	100	*	14	17	0.823529	3	18	0.166667	4	CG	-1	0.000107256	loss
1	40704901	40705400	500	*	317	393	0.806616	5	300	0.0166667	54	CG	-1	8.11489e-95	loss
1	40704901	40705400	500	*	317	393	0.806616	5	300	0.0166667	54	CG	-1	8.11489e-95	loss
1	40705601	40705800	200	*	78	86	0.906977	1	77	0.012987	10	CG	-1	4.10265e-30	loss
1	40705601	40705800	200	*	78	86	0.906977	1	77	0.012987	10	CG	-1	4.10265e-30	loss
1	40714701	40714800	100	*	95	108	0.87963	6	144	0.0416667	12	CG	-1	5.94264e-40	loss
1	40740101	40740200	100	*	30	39	0.769231	6	25	0.24	4	CG	-1	3.44204e-05	loss
1	40774001	40774100	100	*	16	22	0.727273	2	19	0.105263	4	CG	-1	6.72928e-05	loss
1	40819501	40819700	200	*	27	92	0.293478	44	54	0.814815	8	CG	1	2.15221e-09	gain
1	40979501	40979600	100	*	18	22	0.818182	3	37	0.0810811	4	CG	-1	1.75925e-08	loss
1	40995801	40995900	100	*	20	33	0.606061	2	33	0.0606061	4	CG	-1	3.1922e-06	loss
1	41065801	41065900	100	*	38	47	0.808511	1	24	0.0416667	4	CG	-1	1.51454e-09	loss
1	41078701	41078800	100	*	30	31	0.967742	1	31	0.0322581	4	CG	-1	4.99935e-13	loss
1	41189201	41189300	100	*	10	16	0.625	1	22	0.0454545	4	CG	-1	0.000105876	loss
1	41257001	41257100	100	*	15	17	0.882353	10	28	0.357143	4	CG	-1	0.000593674	loss
1	41539001	41539100	100	*	12	21	0.571429	0	18	0	4	CG	-1	0.000121611	loss
1	41623701	41623800	100	*	5	32	0.15625	12	18	0.666667	4	CG	1	0.000261949	gain
1	41706101	41706200	100	*	74	87	0.850575	17	86	0.197674	14	CG	-1	3.45405e-17	loss
1	41777201	41777300	100	*	1	46	0.0217391	22	39	0.564103	6	CG	1	3.23165e-08	gain
1	41784601	41784700	100	*	26	35	0.742857	1	41	0.0243902	4	CG	-1	1.47139e-10	loss
1	41823401	41823500	100	*	34	38	0.894737	3	41	0.0731707	4	CG	-1	7.36352e-13	loss
1	41884101	41884200	100	*	65	84	0.77381	12	79	0.151899	8	CG	-1	6.54367e-15	loss
1	41892201	41892500	300	*	182	262	0.694656	35	199	0.175879	20	CG	-1	1.81879e-27	loss
1	41895501	41895600	100	*	82	109	0.752294	12	69	0.173913	7	CG	-1	1.51507e-13	loss
1	41934001	41934100	100	*	7	38	0.184211	39	51	0.764706	6	CG	1	8.85225e-08	gain
1	41973301	41973400	100	*	58	62	0.935484	36	84	0.428571	10	CG	-1	5.14115e-10	loss
1	41999001	41999100	100	*	30	36	0.833333	2	22	0.0909091	4	CG	-1	5.31727e-08	loss
1	42000101	42000200	100	*	66	81	0.814815	15	94	0.159574	6	CG	-1	1.92451e-17	loss
1	42007201	42007300	100	*	52	56	0.928571	29	89	0.325843	6	CG	-1	2.89892e-12	loss
1	42042701	42042800	100	*	95	139	0.683453	5	100	0.05	8	CG	-1	7.52517e-22	loss
1	42054101	42054300	200	*	58	83	0.698795	3	75	0.04	10	CG	-1	8.31666e-17	loss
1	42137001	42137100	100	*	94	98	0.959184	48	116	0.413793	16	CG	-1	1.62119e-16	loss
1	42144101	42144200	100	*	8	38	0.210526	24	27	0.888889	4	CG	1	1.03841e-07	gain
1	42155601	42155700	100	*	18	22	0.818182	2	16	0.125	4	CG	-1	2.65083e-05	loss
1	42157201	42157300	100	*	47	49	0.959184	27	75	0.36	12	CG	-1	6.54962e-11	loss
1	42165001	42165100	100	*	73	73	1	16	49	0.326531	6	CG	-1	8.3359e-16	loss
1	42179301	42179400	100	*	46	54	0.851852	7	32	0.21875	4	CG	-1	9.09787e-09	loss
1	42180401	42180500	100	*	57	67	0.850746	14	40	0.35	4	CG	-1	1.63305e-07	loss
1	42182301	42182500	200	*	105	131	0.801527	12	74	0.162162	10	CG	-1	3.07769e-18	loss
1	42203301	42203400	100	*	15	20	0.75	0	25	0	4	CG	-1	1.63778e-07	loss
1	42211601	42211700	100	*	11	36	0.305556	41	49	0.836735	4	CG	1	8.99106e-07	gain
1	42259901	42260000	100	*	3	32	0.09375	31	34	0.911765	6	CG	1	6.71971e-11	gain
1	42306701	42306800	100	*	12	29	0.413793	19	20	0.95	4	CG	1	0.000135644	gain
1	42340401	42340500	100	*	32	34	0.941176	5	38	0.131579	4	CG	-1	1.6319e-11	loss
1	42348201	42348300	100	*	17	21	0.809524	2	20	0.1	4	CG	-1	6.25537e-06	loss
1	42395901	42396000	100	*	82	116	0.706897	10	111	0.0900901	10	CG	-1	1.69534e-20	loss
1	42398601	42398700	100	*	2	55	0.0363636	23	24	0.958333	4	CG	1	1.9415e-15	gain
1	42410601	42410700	100	*	41	55	0.745455	3	48	0.0625	8	CG	-1	6.88454e-12	loss
1	42574101	42574200	100	*	93	94	0.989362	46	127	0.362205	16	CG	-1	8.10878e-21	loss
1	42575501	42575600	100	*	44	44	1	17	34	0.5	4	CG	-1	1.63311e-07	loss
1	42589301	42589400	100	*	135	192	0.703125	4	134	0.0298507	24	CG	-1	1.26714e-32	loss
1	42627501	42627600	100	*	28	37	0.756757	10	72	0.138889	6	CG	-1	2.99701e-10	loss
1	42631401	42631500	100	*	41	69	0.594203	5	74	0.0675676	12	CG	-1	3.7261e-11	loss
1	42670701	42670800	100	*	14	76	0.184211	80	116	0.689655	13	CG	1	1.74712e-11	gain
1	42736801	42736900	100	*	55	70	0.785714	12	102	0.117647	6	CG	-1	4.97063e-18	loss
1	42755301	42755400	100	*	28	29	0.965517	6	16	0.375	4	CG	-1	1.18033e-05	loss
1	42762901	42763000	100	*	47	56	0.839286	7	36	0.194444	4	CG	-1	1.63343e-09	loss
1	42776001	42776300	300	*	125	159	0.786164	16	150	0.106667	16	CG	-1	4.59168e-32	loss
1	42783501	42783600	100	*	63	65	0.969231	9	63	0.142857	10	CG	-1	2.44746e-20	loss
1	42793901	42794000	100	*	54	57	0.947368	13	44	0.295455	6	CG	-1	1.4984e-11	loss
1	42803701	42803800	100	*	49	77	0.636364	8	70	0.114286	16	CG	-1	1.8343e-10	loss
1	42821801	42821900	100	*	59	64	0.921875	0	34	0	8	CG	-1	3.29036e-18	loss
1	42867901	42868100	200	*	121	127	0.952756	31	139	0.223022	10	CG	-1	3.0473e-33	loss
1	42867901	42868100	200	*	121	127	0.952756	31	139	0.223022	10	CG	-1	3.0473e-33	loss
1	42868301	42868400	100	*	44	45	0.977778	12	37	0.324324	4	CG	-1	2.48792e-10	loss
1	42868301	42868400	100	*	44	45	0.977778	12	37	0.324324	4	CG	-1	2.48792e-10	loss
1	42969101	42969200	100	*	48	51	0.941176	2	41	0.0487805	4	CG	-1	5.59986e-17	loss
1	42971201	42971300	100	*	26	26	1	10	23	0.434783	4	CG	-1	9.02933e-06	loss
1	43073201	43073300	100	*	40	43	0.930233	14	38	0.368421	4	CG	-1	1.26842e-07	loss
1	43073901	43074100	200	*	111	134	0.828358	16	127	0.125984	14	CG	-1	7.05803e-29	loss
1	43138201	43138300	100	*	2	16	0.125	22	29	0.758621	4	CG	1	4.92334e-05	gain
1	43152301	43152400	100	*	30	32	0.9375	16	39	0.410256	6	CG	-1	4.46215e-06	loss
1	43155201	43155300	100	*	15	19	0.789474	0	20	0	4	CG	-1	5.48529e-07	loss
1	43224501	43224600	100	*	1	57	0.0175439	24	34	0.705882	8	CG	1	2.89972e-12	gain
1	43231701	43231800	100	*	32	33	0.969697	13	30	0.433333	6	CG	-1	3.0967e-06	loss
10	3101	3200	100	*	16	31	0.516129	0	39	0	6	CG	-1	4.42724e-07	loss
10	361201	361300	100	*	34	44	0.772727	5	22	0.227273	4	CG	-1	2.40043e-05	loss
10	365001	365100	100	*	23	40	0.575	1	18	0.0555556	4	CG	-1	0.000208992	loss
10	402201	402300	100	*	16	37	0.432432	24	25	0.96	4	CG	1	2.29608e-05	gain
10	410201	410300	100	*	32	32	1	10	25	0.4	4	CG	-1	4.50661e-07	loss
10	711501	711600	100	*	4	22	0.181818	16	17	0.941176	4	CG	1	3.12545e-06	gain
10	774501	774600	100	*	40	43	0.930233	14	49	0.285714	6	CG	-1	7.32881e-10	loss
10	806601	806700	100	*	100	121	0.826446	1	80	0.0125	10	CG	-1	1.23107e-28	loss
10	980301	980400	100	*	46	52	0.884615	24	64	0.375	6	CG	-1	3.7719e-08	loss
10	1025501	1025600	100	*	9	28	0.321429	35	40	0.875	6	CG	1	3.17602e-06	gain
10	1201901	1202000	100	*	11	19	0.578947	1	32	0.03125	4	CG	-1	9.63122e-06	loss
10	1225801	1225900	100	*	43	60	0.716667	2	61	0.0327869	6	CG	-1	2.34068e-14	loss
10	1229601	1229700	100	*	34	41	0.829268	8	41	0.195122	9	CG	-1	1.52503e-08	loss
10	1358501	1358600	100	*	20	35	0.571429	1	20	0.05	4	CG	-1	0.000134494	loss
10	1450301	1450400	100	*	21	38	0.552632	1	31	0.0322581	6	CG	-1	4.76282e-06	loss
10	1450801	1450900	100	*	59	63	0.936508	0	29	0	6	CG	-1	1.45378e-17	loss
10	1562901	1563000	100	*	31	57	0.54386	0	54	0	6	CG	-1	3.5259e-10	loss
10	1565901	1566100	200	*	6	147	0.0408163	74	111	0.666667	14	CG	1	4.21344e-26	gain
10	1586001	1586100	100	*	112	138	0.811594	17	91	0.186813	10	CG	-1	5.81031e-20	loss
10	1606301	1606400	100	*	21	36	0.583333	2	36	0.0555556	6	CG	-1	1.96838e-06	loss
10	1609401	1609500	100	*	7	22	0.318182	23	26	0.884615	4	CG	1	5.77644e-05	gain
10	1648501	1648600	100	*	1	37	0.027027	18	25	0.72	4	CG	1	1.07605e-08	gain
10	1663301	1663400	100	*	24	31	0.774194	2	48	0.0416667	6	CG	-1	3.0848e-11	loss
10	1665001	1665200	200	*	203	300	0.676667	18	473	0.038055	45	CG	-1	4.17111e-80	loss
10	1674901	1675200	300	*	182	1623	0.112138	1009	1128	0.894504	18	CG	1	0	gain
10	1729701	1729800	100	*	16	23	0.695652	0	17	0	4	CG	-1	1.04415e-05	loss
10	1735201	1735300	100	*	37	37	1	20	42	0.47619	4	CG	-1	3.03771e-07	loss
10	1752301	1752400	100	*	45	48	0.9375	1	24	0.0416667	6	CG	-1	2.53752e-13	loss
10	1755601	1755700	100	*	37	59	0.627119	2	50	0.04	4	CG	-1	3.78551e-10	loss
10	1774101	1774200	100	*	59	68	0.867647	16	48	0.333333	8	CG	-1	5.32402e-09	loss
10	1786301	1786400	100	*	20	33	0.606061	1	33	0.030303	4	CG	-1	6.82588e-07	loss
10	1866601	1866700	100	*	61	63	0.968254	3	32	0.09375	6	CG	-1	3.66039e-17	loss
10	1870001	1870400	400	*	477	605	0.78843	119	558	0.213262	50	CG	-1	6.45101e-84	loss
10	1879401	1879500	100	*	179	239	0.748954	65	344	0.188953	28	CG	-1	3.15182e-40	loss
10	1888501	1889200	700	*	883	929	0.950484	47	1173	0.0400682	104	CG	-1	0	loss
10	1888501	1889200	700	*	883	929	0.950484	47	1173	0.0400682	104	CG	-1	0	loss
10	1889401	1889600	200	*	301	352	0.855114	15	275	0.0545455	32	CG	-1	4.48748e-88	loss
10	1889401	1889600	200	*	301	352	0.855114	15	275	0.0545455	32	CG	-1	4.48748e-88	loss
10	1900801	1901000	200	*	85	93	0.913978	8	169	0.0473373	17	CG	-1	1.8515e-43	loss
10	1901601	1901900	300	*	218	322	0.677019	9	343	0.0262391	44	CG	-1	1.83917e-68	loss
10	1914701	1914800	100	*	17	29	0.586207	0	31	0	5	CG	-1	6.35579e-07	loss
10	1915201	1915300	100	*	74	90	0.822222	14	88	0.159091	10	CG	-1	4.17333e-18	loss
10	1917301	1917600	300	*	90	129	0.697674	13	113	0.115044	14	CG	-1	3.02925e-19	loss
10	1935101	1935200	100	*	12	40	0.3	55	63	0.873016	8	CG	1	4.87252e-09	gain
10	1989301	1989400	100	*	90	134	0.671642	8	58	0.137931	13	CG	-1	2.58292e-11	loss
10	2041001	2041100	100	*	196	280	0.7	48	264	0.181818	22	CG	-1	6.8598e-33	loss
10	2062601	2062700	100	*	94	144	0.652778	1	47	0.0212766	10	CG	-1	1.66227e-13	loss
10	2072501	2072600	100	*	3	18	0.166667	17	24	0.708333	4	CG	1	0.000511534	gain
10	2110001	2110300	300	*	81	129	0.627907	6	148	0.0405405	14	CG	-1	6.10738e-25	loss
10	2110701	2110800	100	*	47	77	0.61039	4	76	0.0526316	6	CG	-1	7.06543e-13	loss
10	2123801	2123900	100	*	37	44	0.840909	3	16	0.1875	4	CG	-1	2.55288e-06	loss
10	2128801	2129500	700	*	385	408	0.943627	25	317	0.0788644	45	CG	-1	3.67913e-118	loss
10	2140901	2141100	200	*	36	78	0.461538	45	46	0.978261	10	CG	1	8.87759e-09	gain
10	2143401	2144100	700	*	435	462	0.941558	14	392	0.0357143	42	CG	-1	1.25099e-151	loss
10	2146701	2146800	100	*	27	48	0.5625	1	33	0.030303	6	CG	-1	9.76659e-07	loss
10	2146901	2147000	100	*	11	19	0.578947	1	19	0.0526316	4	CG	-1	0.000483179	loss
10	2146901	2147000	100	*	11	19	0.578947	1	19	0.0526316	4	CG	-1	0.000483179	loss
10	2147201	2147500	300	*	85	124	0.685484	1	91	0.010989	16	CG	-1	1.97356e-23	loss
10	2147201	2147500	300	*	85	124	0.685484	1	91	0.010989	16	CG	-1	1.97356e-23	loss
10	2147901	2148000	100	*	125	137	0.912409	5	80	0.0625	10	CG	-1	7.9014e-34	loss
10	2161201	2161300	100	*	5	40	0.125	22	33	0.666667	4	CG	1	2.28691e-06	gain
10	2338801	2338900	100	*	34	38	0.894737	4	30	0.133333	4	CG	-1	6.70631e-10	loss
10	2340801	2340900	100	*	9	38	0.236842	20	26	0.769231	4	CG	1	2.92636e-05	gain
10	2362701	2362800	100	*	55	61	0.901639	30	86	0.348837	8	CG	-1	5.14217e-11	loss
10	2439101	2439200	100	*	39	49	0.795918	5	54	0.0925926	6	CG	-1	1.55139e-12	loss
10	2479201	2479300	100	*	22	23	0.956522	3	17	0.176471	4	CG	-1	6.29316e-07	loss
10	2528901	2529000	100	*	70	109	0.642202	2	46	0.0434783	8	CG	-1	2.04663e-11	loss
10	2550501	2550600	100	*	41	44	0.931818	0	16	0	4	CG	-1	1.6328e-11	loss
10	2556101	2556300	200	*	130	148	0.878378	26	110	0.236364	12	CG	-1	1.32787e-24	loss
10	2586201	2586300	100	*	72	94	0.765957	12	61	0.196721	10	CG	-1	9.04978e-12	loss
10	2593401	2593500	100	*	1	28	0.0357143	15	16	0.9375	4	CG	1	3.9288e-09	gain
10	2593801	2593900	100	*	9	21	0.428571	30	31	0.967742	4	CG	1	1.21455e-05	gain
10	2594901	2595000	100	*	31	39	0.794872	0	26	0	6	CG	-1	6.42819e-10	loss
10	2664901	2665000	100	*	16	16	1	3	17	0.176471	4	CG	-1	2.15138e-06	loss
10	2705801	2705900	100	*	36	44	0.818182	4	18	0.222222	4	CG	-1	9.89712e-06	loss
10	2736401	2736500	100	*	22	25	0.88	3	22	0.136364	4	CG	-1	4.65375e-07	loss
10	2797701	2797800	100	*	0	46	0	48	48	1	6	CG	1	1.9026e-21	gain
10	2804701	2804800	100	*	125	139	0.899281	64	193	0.331606	34	CG	-1	4.76972e-24	loss
10	2832401	2832500	100	*	47	75	0.626667	2	101	0.019802	8	CG	-1	6.53213e-19	loss
10	2832401	2832500	100	*	47	75	0.626667	2	101	0.019802	8	CG	-1	6.53213e-19	loss
10	2832701	2832800	100	*	52	78	0.666667	13	83	0.156627	8	CG	-1	4.342e-11	loss
10	2832701	2832800	100	*	52	78	0.666667	13	83	0.156627	8	CG	-1	4.342e-11	loss
10	3126401	3126700	300	*	431	516	0.835271	171	642	0.266355	64	CG	-1	5.05113e-81	loss
10	3377001	3377100	100	*	2	27	0.0740741	23	25	0.92	4	CG	1	1.95932e-09	gain
10	3501801	3502000	200	*	42	60	0.7	8	63	0.126984	8	CG	-1	2.09362e-10	loss
10	3516001	3516200	200	*	135	230	0.586957	7	171	0.0409357	18	CG	-1	1.10484e-28	loss
10	3518001	3518100	100	*	45	60	0.75	12	76	0.157895	10	CG	-1	9.06634e-12	loss
10	3626701	3626800	100	*	21	33	0.636364	3	26	0.115385	4	CG	-1	5.65516e-05	loss
10	3977501	3977600	100	*	26	36	0.722222	6	49	0.122449	6	CG	-1	2.72638e-08	loss
10	4033601	4033700	100	*	25	32	0.78125	3	19	0.157895	4	CG	-1	1.72448e-05	loss
10	4281601	4281700	100	*	38	40	0.95	5	48	0.104167	4	CG	-1	9.22194e-15	loss
10	4578701	4578800	100	*	39	42	0.928571	8	26	0.307692	4	CG	-1	1.06894e-07	loss
10	4580601	4580700	100	*	7	36	0.194444	13	16	0.8125	4	CG	1	2.61861e-05	gain
10	4602101	4602200	100	*	15	29	0.517241	0	20	0	4	CG	-1	0.000118441	loss
10	4635101	4635200	100	*	2	49	0.0408163	45	83	0.542169	6	CG	1	1.04148e-08	gain
10	4641101	4641200	100	*	38	51	0.745098	1	49	0.0204082	4	CG	-1	3.21546e-13	loss
10	4642601	4642700	100	*	21	31	0.677419	0	27	0	4	CG	-1	1.2571e-07	loss
10	4667901	4668100	200	*	32	75	0.426667	65	69	0.942029	12	CG	1	9.67409e-11	gain
10	4760601	4760700	100	*	27	36	0.75	0	20	0	4	CG	-1	1.08822e-07	loss
10	4795501	4795600	100	*	12	71	0.169014	34	47	0.723404	4	CG	1	2.71872e-09	gain
10	5025601	5025700	100	*	19	22	0.863636	4	16	0.25	4	CG	-1	0.000138782	loss
10	5279401	5279500	100	*	2	108	0.0185185	46	67	0.686567	8	CG	1	3.58902e-21	gain
10	5326301	5326400	100	*	67	104	0.644231	12	98	0.122449	12	CG	-1	9.47506e-14	loss
10	5374801	5374900	100	*	3	18	0.166667	22	30	0.733333	4	CG	1	0.00014782	gain
10	5579201	5579300	100	*	22	53	0.415094	64	68	0.941176	11	CG	1	4.84148e-10	gain
10	5641701	5641800	100	*	38	43	0.883721	1	34	0.0294118	4	CG	-1	2.81827e-13	loss
10	5642101	5642200	100	*	14	27	0.518519	0	18	0	4	CG	-1	0.000239313	loss
10	5650401	5650500	100	*	1	19	0.0526316	32	36	0.888889	4	CG	1	3.14701e-09	gain
10	5804801	5805100	300	*	87	92	0.945652	20	86	0.232558	12	CG	-1	1.67178e-21	loss
10	5805601	5805800	200	*	250	279	0.896057	40	254	0.15748	38	CG	-1	4.64632e-64	loss
10	5816201	5816300	100	*	39	40	0.975	3	30	0.1	4	CG	-1	4.05622e-13	loss
10	6148201	6148300	100	*	34	34	1	17	34	0.5	4	CG	-1	2.39918e-06	loss
10	6188401	6188500	100	*	88	91	0.967033	32	70	0.457143	10	CG	-1	5.15622e-13	loss
10	6371501	6371600	100	*	35	37	0.945946	9	39	0.230769	4	CG	-1	5.48108e-10	loss
10	6374501	6374600	100	*	0	37	0	20	38	0.526316	4	CG	1	3.52379e-07	gain
10	6565601	6565700	100	*	19	22	0.863636	2	30	0.0666667	4	CG	-1	1.19995e-08	loss
10	6569401	6569500	100	*	27	35	0.771429	0	27	0	6	CG	-1	2.28625e-09	loss
10	6794401	6794500	100	*	11	36	0.305556	21	25	0.84	5	CG	1	4.30275e-05	gain
10	6843801	6843900	100	*	18	31	0.580645	2	37	0.0540541	4	CG	-1	2.56954e-06	loss
10	6845401	6845500	100	*	25	44	0.568182	2	52	0.0384615	10	CG	-1	1.4605e-08	loss
10	6848901	6849000	100	*	14	36	0.388889	30	32	0.9375	4	CG	1	2.84085e-06	gain
10	6858901	6859000	100	*	0	17	0	16	20	0.8	4	CG	1	1.26563e-06	gain
10	6955201	6955300	100	*	7	32	0.21875	24	30	0.8	6	CG	1	5.70309e-06	gain
10	7023201	7023300	100	*	34	111	0.306306	61	70	0.871429	10	CG	1	3.53627e-13	gain
10	7024101	7024200	100	*	13	23	0.565217	1	22	0.0454545	4	CG	-1	0.000172891	loss
10	7301001	7301100	100	*	2	52	0.0384615	41	60	0.683333	6	CG	1	6.49499e-12	gain
10	7362301	7362400	100	*	21	59	0.355932	37	43	0.860465	8	CG	1	5.08288e-07	gain
10	7412901	7413200	300	*	321	361	0.889197	50	291	0.171821	26	CG	-1	6.38859e-74	loss
10	7501101	7501200	100	*	34	35	0.971429	15	33	0.454545	4	CG	-1	2.55794e-06	loss
10	7540401	7540500	100	*	31	34	0.911765	13	41	0.317073	4	CG	-1	2.69314e-07	loss
10	7623501	7623700	200	*	54	60	0.9	9	73	0.123288	8	CG	-1	2.10243e-18	loss
10	7683801	7683900	100	*	4	60	0.0666667	56	62	0.903226	8	CG	1	1.29744e-19	gain
10	7696301	7696400	100	*	62	75	0.826667	9	34	0.264706	6	CG	-1	1.90431e-08	loss
10	7784501	7784600	100	*	5	18	0.277778	21	26	0.807692	4	CG	1	0.000446871	gain
10	7789801	7789900	100	*	32	36	0.888889	15	41	0.365854	8	CG	-1	3.25645e-06	loss
10	7971301	7971400	100	*	20	21	0.952381	8	19	0.421053	4	CG	-1	0.000257289	loss
10	8072101	8072200	100	*	7	30	0.233333	20	23	0.869565	4	CG	1	5.25612e-06	gain
10	8175901	8176000	100	*	17	17	1	10	21	0.47619	4	CG	-1	0.000407379	loss
10	8478101	8478200	100	*	20	45	0.444444	39	41	0.95122	10	CG	1	5.69698e-07	gain
10	8520701	8520800	100	*	3	29	0.103448	27	44	0.613636	6	CG	1	1.65178e-05	gain
10	8523401	8523500	100	*	31	52	0.596154	1	21	0.047619	4	CG	-1	2.13753e-05	loss
10	8593701	8593800	100	*	5	27	0.185185	18	25	0.72	6	CG	1	0.000109971	gain
10	8696901	8697000	100	*	2	31	0.0645161	26	37	0.702703	6	CG	1	1.45886e-07	gain
10	8870901	8871000	100	*	26	42	0.619048	0	34	0	4	CG	-1	2.48323e-08	loss
10	8942701	8942800	100	*	22	32	0.6875	2	20	0.1	4	CG	-1	3.89595e-05	loss
10	8962501	8962600	100	*	12	19	0.631579	0	33	0	4	CG	-1	2.70963e-07	loss
10	9057801	9057900	100	*	5	19	0.263158	21	24	0.875	4	CG	1	4.98426e-05	gain
10	9071801	9071900	100	*	17	26	0.653846	2	37	0.0540541	4	CG	-1	4.45647e-07	loss
10	9166801	9166900	100	*	20	54	0.37037	26	29	0.896552	5	CG	1	5.11486e-06	gain
10	9759401	9759500	100	*	60	109	0.550459	2	76	0.0263158	8	CG	-1	3.14792e-13	loss
10	9862201	9862300	100	*	25	28	0.892857	8	31	0.258065	4	CG	-1	1.20994e-06	loss
10	9955001	9955200	200	*	14	82	0.170732	73	96	0.760417	14	CG	1	1.44881e-14	gain
10	10085201	10085300	100	*	3	33	0.0909091	18	27	0.666667	4	CG	1	4.00269e-06	gain
10	10101901	10102000	100	*	62	89	0.696629	11	70	0.157143	6	CG	-1	2.87143e-11	loss
10	10122501	10122600	100	*	117	184	0.63587	5	126	0.0396825	9	CG	-1	3.71703e-25	loss
10	10165001	10165100	100	*	30	106	0.283019	67	82	0.817073	10	CG	1	1.01558e-12	gain
10	10204501	10204700	200	*	114	149	0.765101	5	156	0.0320513	28	CG	-1	3.68221e-38	loss
10	10257801	10258000	200	*	305	319	0.956113	55	430	0.127907	48	CG	-1	1.34385e-109	loss
10	10298301	10298400	100	*	39	51	0.764706	16	63	0.253968	8	CG	-1	8.59642e-08	loss
10	10302801	10302900	100	*	89	144	0.618056	8	126	0.0634921	16	CG	-1	1.50258e-20	loss
10	10310401	10310500	100	*	68	82	0.829268	3	82	0.0365854	8	CG	-1	8.81822e-24	loss
10	10322101	10322200	100	*	11	33	0.333333	40	48	0.833333	6	CG	1	5.59126e-06	gain
10	10401001	10401100	100	*	4	38	0.105263	23	29	0.793103	4	CG	1	2.08858e-08	gain
10	10425601	10425700	100	*	12	18	0.666667	2	18	0.111111	4	CG	-1	0.00063554	loss
10	10753501	10753600	100	*	25	38	0.657895	2	32	0.0625	8	CG	-1	4.65376e-07	loss
10	10756001	10756100	100	*	16	26	0.615385	3	28	0.107143	4	CG	-1	9.83825e-05	loss
10	10789201	10789300	100	*	55	55	1	7	35	0.2	6	CG	-1	4.65123e-15	loss
10	10928201	10928300	100	*	59	68	0.867647	12	63	0.190476	4	CG	-1	2.51777e-14	loss
10	10929801	10930000	200	*	109	156	0.698718	7	147	0.047619	8	CG	-1	2.19486e-30	loss
10	10956701	10956800	100	*	17	62	0.274194	52	58	0.896552	6	CG	1	1.33273e-11	gain
10	11037801	11037900	100	*	15	21	0.714286	4	23	0.173913	4	CG	-1	0.000308093	loss
10	11127301	11127400	100	*	24	29	0.827586	12	48	0.25	4	CG	-1	1.11053e-06	loss
10	11192401	11192500	100	*	3	85	0.0352941	71	110	0.645455	10	CG	1	1.38817e-17	gain
10	11264001	11264100	100	*	18	32	0.5625	1	50	0.02	6	CG	-1	2.18063e-08	loss
10	11267201	11267300	100	*	1	17	0.0588235	27	30	0.9	4	CG	1	2.62314e-08	gain
10	11274101	11274300	200	*	167	284	0.588028	10	129	0.0775194	22	CG	-1	1.56681e-21	loss
10	11297201	11297300	100	*	32	43	0.744186	0	60	0	10	CG	-1	2.99668e-15	loss
10	11320701	11320800	100	*	17	23	0.73913	9	42	0.214286	4	CG	-1	3.96762e-05	loss
10	11390301	11390400	100	*	9	16	0.5625	1	22	0.0454545	4	CG	-1	0.000359214	loss
10	11405901	11406100	200	*	292	319	0.915361	60	164	0.365854	34	CG	-1	9.66482e-37	loss
10	11406501	11406700	200	*	211	239	0.882845	25	178	0.140449	38	CG	-1	2.22812e-50	loss
10	11591701	11591800	100	*	45	51	0.882353	0	35	0	6	CG	-1	2.99602e-15	loss
10	11664201	11664300	100	*	29	48	0.604167	2	46	0.0434783	4	CG	-1	1.24455e-08	loss
10	11664801	11664900	100	*	68	82	0.829268	21	71	0.295775	10	CG	-1	5.68937e-11	loss
10	11693001	11693100	100	*	62	65	0.953846	20	47	0.425532	5	CG	-1	4.64248e-10	loss
10	11693001	11693100	100	*	62	65	0.953846	20	47	0.425532	5	CG	-1	4.64248e-10	loss
10	11693301	11693400	100	*	72	93	0.774194	12	72	0.166667	6	CG	-1	9.81416e-15	loss
10	11693301	11693400	100	*	72	93	0.774194	12	72	0.166667	6	CG	-1	9.81416e-15	loss
10	11761701	11761800	100	*	6	28	0.214286	13	18	0.722222	4	CG	1	0.000645294	gain
10	11784301	11784400	100	*	22	34	0.647059	1	33	0.030303	4	CG	-1	1.53705e-07	loss
10	11896801	11897200	400	*	299	395	0.756962	8	226	0.0353982	32	CG	-1	4.41031e-67	loss
10	11896801	11897200	400	*	299	395	0.756962	8	226	0.0353982	32	CG	-1	4.41031e-67	loss
10	11897401	11897700	300	*	149	166	0.89759	4	156	0.025641	14	CG	-1	2.91282e-55	loss
10	11897401	11897700	300	*	149	166	0.89759	4	156	0.025641	14	CG	-1	2.91282e-55	loss
10	11898401	11898500	100	*	22	36	0.611111	0	33	0	6	CG	-1	7.93692e-08	loss
10	11899301	11899400	100	*	20	40	0.5	0	35	0	4	CG	-1	1.3287e-06	loss
10	11919001	11919100	100	*	52	77	0.675325	2	43	0.0465116	10	CG	-1	7.0051e-11	loss
10	11930401	11930500	100	*	0	37	0	21	25	0.84	4	CG	1	1.70058e-11	gain
10	11937901	11938000	100	*	58	59	0.983051	11	42	0.261905	4	CG	-1	5.12129e-14	loss
10	11983901	11984000	100	*	108	179	0.603352	8	154	0.0519481	22	CG	-1	4.77343e-25	loss
10	12029601	12029800	200	*	134	172	0.77907	26	220	0.118182	34	CG	-1	1.10015e-38	loss
10	12067001	12067100	100	*	10	19	0.526316	0	38	0	4	CG	-1	1.09439e-06	loss
10	12073801	12073900	100	*	2	18	0.111111	11	16	0.6875	4	CG	1	0.000563875	gain
10	12115601	12115700	100	*	22	35	0.628571	0	24	0	4	CG	-1	1.20775e-06	loss
10	12206601	12206700	100	*	7	27	0.259259	17	21	0.809524	4	CG	1	0.00016121	gain
10	12480201	12480300	100	*	18	39	0.461538	29	29	1	4	CG	1	2.49021e-06	gain
10	12754001	12754100	100	*	43	45	0.955556	11	26	0.423077	4	CG	-1	5.48702e-07	loss
10	12801101	12801200	100	*	35	36	0.972222	7	16	0.4375	4	CG	-1	7.4405e-06	loss
10	12879701	12879900	200	*	123	133	0.924812	3	185	0.0162162	28	CG	-1	1.39035e-58	loss
10	12899601	12899700	100	*	51	72	0.708333	4	65	0.0615385	6	CG	-1	1.23956e-14	loss
10	12899601	12899700	100	*	51	72	0.708333	4	65	0.0615385	6	CG	-1	1.23956e-14	loss
10	12899901	12900000	100	*	35	61	0.57377	2	63	0.031746	8	CG	-1	4.25707e-11	loss
10	12899901	12900000	100	*	35	61	0.57377	2	63	0.031746	8	CG	-1	4.25707e-11	loss
10	12900901	12901000	100	*	22	34	0.647059	1	30	0.0333333	4	CG	-1	4.46818e-07	loss
10	13013101	13013200	100	*	10	19	0.526316	0	29	0	4	CG	-1	1.29492e-05	loss
10	13013601	13013700	100	*	23	30	0.766667	0	31	0	4	CG	-1	1.23932e-09	loss
10	13019201	13019300	100	*	77	114	0.675439	0	116	0	10	CG	-1	1.58063e-26	loss
10	13019601	13019700	100	*	44	58	0.758621	3	31	0.0967742	7	CG	-1	4.47668e-09	loss
10	13022401	13022500	100	*	28	53	0.528302	0	16	0	4	CG	-1	0.000168256	loss
10	13066501	13066600	100	*	0	29	0	16	32	0.5	6	CG	1	1.07317e-05	gain
10	13107701	13107800	100	*	32	53	0.603774	3	46	0.0652174	10	CG	-1	3.56456e-08	loss
10	13111101	13111700	600	*	936	973	0.961973	69	1290	0.0534884	164	CG	-1	0	loss
10	13112801	13112900	100	*	38	51	0.745098	0	46	0	4	CG	-1	1.81274e-13	loss
10	13114001	13114100	100	*	44	44	1	19	38	0.5	4	CG	-1	1.27887e-07	loss
10	13163701	13163800	100	*	52	90	0.577778	3	87	0.0344828	12	CG	-1	1.92643e-14	loss
10	13255601	13255700	100	*	17	35	0.485714	16	16	1	4	CG	1	0.000369639	gain
10	13258201	13258300	100	*	30	48	0.625	4	49	0.0816327	8	CG	-1	3.24546e-08	loss
10	13270601	13270700	100	*	19	37	0.513514	0	16	0	4	CG	-1	0.00035251	loss
10	13279901	13280000	100	*	86	95	0.905263	43	111	0.387387	12	CG	-1	5.9029e-14	loss
10	13353601	13353700	100	*	1	42	0.0238095	15	16	0.9375	4	CG	1	8.47949e-12	gain
10	13381901	13382000	100	*	9	58	0.155172	55	83	0.662651	10	CG	1	4.55906e-09	gain
10	13406501	13406600	100	*	0	50	0	21	37	0.567568	6	CG	1	1.78002e-09	gain
10	13519601	13519700	100	*	12	46	0.26087	31	36	0.861111	6	CG	1	9.81773e-08	gain
10	13541101	13541200	100	*	28	28	1	14	31	0.451613	4	CG	-1	4.13926e-06	loss
10	13560601	13560900	300	*	142	156	0.910256	36	191	0.188482	28	CG	-1	1.17629e-39	loss
10	13605201	13605300	100	*	54	59	0.915254	3	48	0.0625	4	CG	-1	6.64299e-18	loss
10	13610501	13610600	100	*	6	59	0.101695	18	26	0.692308	6	CG	1	3.90069e-08	gain
10	13698101	13698200	100	*	38	66	0.575758	2	45	0.0444444	10	CG	-1	1.70183e-08	loss
10	13702801	13702900	100	*	56	91	0.615385	7	168	0.0416667	12	CG	-1	6.54407e-24	loss
10	13703601	13703700	100	*	44	57	0.77193	5	51	0.0980392	6	CG	-1	5.52012e-12	loss
10	13717601	13717700	100	*	2	22	0.0909091	32	40	0.8	4	CG	1	1.17047e-07	gain
10	13719901	13720000	100	*	24	25	0.96	9	24	0.375	4	CG	-1	1.44898e-05	loss
10	13746801	13746900	100	*	45	50	0.9	3	39	0.0769231	6	CG	-1	3.48068e-14	loss
10	13747901	13748200	300	*	96	126	0.761905	20	108	0.185185	17	CG	-1	6.46732e-18	loss
10	13835901	13836000	100	*	62	65	0.953846	0	80	0	10	CG	-1	7.51612e-30	loss
10	13838901	13839000	100	*	47	51	0.921569	19	49	0.387755	6	CG	-1	2.82073e-08	loss
10	13839501	13839600	100	*	49	58	0.844828	13	41	0.317073	4	CG	-1	1.31108e-07	loss
10	13856601	13856700	100	*	24	25	0.96	11	31	0.354839	4	CG	-1	4.02916e-06	loss
10	13897001	13897300	300	*	82	90	0.911111	7	72	0.0972222	8	CG	-1	3.15905e-24	loss
10	13924501	13924600	100	*	98	125	0.784	23	86	0.267442	6	CG	-1	2.63555e-13	loss
10	13931701	13931800	100	*	26	34	0.764706	3	20	0.15	4	CG	-1	1.39078e-05	loss
10	13937901	13938000	100	*	40	43	0.930233	0	29	0	6	CG	-1	2.19291e-14	loss
10	13939701	13939800	100	*	46	86	0.534884	1	160	0.00625	10	CG	-1	5.71102e-23	loss
10	13987001	13987100	100	*	25	31	0.806452	5	18	0.277778	4	CG	-1	0.000257576	loss
10	13988101	13988300	200	*	5	124	0.0403226	31	54	0.574074	8	CG	1	1.33601e-15	gain
10	14011301	14011400	100	*	9	44	0.204545	33	39	0.846154	6	CG	1	9.13187e-09	gain
10	14070501	14070700	200	*	18	206	0.0873786	112	123	0.910569	14	CG	1	4.16588e-48	gain
10	14111101	14111200	100	*	2	54	0.037037	21	28	0.75	4	CG	1	2.22967e-11	gain
10	14116901	14117000	100	*	32	44	0.727273	1	27	0.037037	4	CG	-1	2.41941e-08	loss
10	14177701	14177800	100	*	20	33	0.606061	0	38	0	4	CG	-1	2.40094e-08	loss
10	14184301	14184400	100	*	18	22	0.818182	5	22	0.227273	4	CG	-1	9.23077e-05	loss
10	14203101	14203200	100	*	34	36	0.944444	5	16	0.3125	4	CG	-1	1.51693e-06	loss
10	14203701	14203800	100	*	44	44	1	12	36	0.333333	6	CG	-1	2.01428e-10	loss
10	14204301	14204400	100	*	25	41	0.609756	2	38	0.0526316	4	CG	-1	2.56281e-07	loss
10	14269101	14269200	100	*	20	26	0.769231	6	39	0.153846	4	CG	-1	9.16237e-07	loss
10	14281201	14281300	100	*	16	18	0.888889	5	29	0.172414	4	CG	-1	1.96528e-06	loss
10	14284401	14284500	100	*	7	48	0.145833	11	17	0.647059	4	CG	1	7.69913e-05	gain
10	14295601	14295700	100	*	3	50	0.06	29	41	0.707317	4	CG	1	2.56899e-10	gain
10	14318701	14318800	100	*	3	38	0.0789474	40	47	0.851064	6	CG	1	3.75492e-12	gain
10	14320401	14321000	600	*	363	524	0.692748	57	463	0.12311	56	CG	-1	2.31834e-71	loss
10	14326201	14326300	100	*	6	83	0.0722892	56	79	0.708861	7	CG	1	3.13135e-16	gain
10	14327301	14327400	100	*	2	65	0.0307692	23	38	0.605263	6	CG	1	1.15052e-10	gain
10	14433401	14433500	100	*	26	39	0.666667	0	25	0	4	CG	-1	1.6819e-07	loss
10	14475501	14475600	100	*	48	48	1	17	37	0.459459	4	CG	-1	9.67592e-09	loss
10	14480401	14480500	100	*	2	44	0.0454545	53	76	0.697368	4	CG	1	1.20363e-11	gain
10	14492601	14492700	100	*	32	35	0.914286	8	23	0.347826	4	CG	-1	6.04413e-06	loss
10	14499701	14499800	100	*	45	73	0.616438	3	36	0.0833333	6	CG	-1	1.91297e-07	loss
10	14542601	14542700	100	*	32	35	0.914286	1	36	0.0277778	4	CG	-1	2.07865e-13	loss
10	14553701	14553800	100	*	67	72	0.930556	21	66	0.318182	6	CG	-1	2.26518e-13	loss
10	14558101	14558200	100	*	21	33	0.636364	4	30	0.133333	4	CG	-1	4.97093e-05	loss
10	14604901	14605000	100	*	39	39	1	17	36	0.472222	6	CG	-1	2.14807e-07	loss
10	14697801	14698000	200	*	13	79	0.164557	47	61	0.770492	12	CG	1	1.81691e-12	gain
10	14705801	14705900	100	*	49	87	0.563218	2	46	0.0434783	9	CG	-1	7.74736e-09	loss
10	14755401	14755500	100	*	4	27	0.148148	18	25	0.72	6	CG	1	3.35105e-05	gain
10	14760001	14760400	400	*	298	465	0.64086	36	412	0.0873786	40	CG	-1	3.30274e-62	loss
10	14789501	14789600	100	*	149	184	0.809783	13	136	0.0955882	25	CG	-1	1.79552e-35	loss
10	14804501	14804700	200	*	116	160	0.725	8	150	0.0533333	16	CG	-1	1.83309e-32	loss
10	14820901	14821100	200	*	149	193	0.772021	7	287	0.0243902	24	CG	-1	2.05958e-64	loss
10	14826901	14827000	100	*	54	92	0.586957	9	124	0.0725806	9	CG	-1	7.38281e-16	loss
10	14875301	14875800	500	*	415	554	0.749097	29	494	0.0587045	50	CG	-1	5.24707e-111	loss
10	14965001	14965100	100	*	0	58	0	20	37	0.540541	6	CG	1	5.82723e-10	gain
10	14974401	14974500	100	*	1	25	0.04	13	22	0.590909	4	CG	1	4.12237e-05	gain
10	14985201	14985300	100	*	74	91	0.813187	24	88	0.272727	16	CG	-1	1.04316e-12	loss
10	15042301	15042400	100	*	55	60	0.916667	21	55	0.381818	8	CG	-1	2.60926e-09	loss
10	15107101	15107200	100	*	28	43	0.651163	5	55	0.0909091	8	CG	-1	9.73397e-09	loss
10	15358801	15358900	100	*	20	20	1	8	18	0.444444	4	CG	-1	0.000108439	loss
10	15361501	15361600	100	*	61	68	0.897059	17	44	0.386364	6	CG	-1	1.55472e-08	loss
10	15408201	15408300	100	*	12	20	0.6	2	20	0.1	5	CG	-1	0.000922448	loss
10	15410701	15411100	400	*	456	478	0.953975	147	475	0.309474	88	CG	-1	6.85727e-93	loss
10	15422701	15422800	100	*	37	58	0.637931	2	126	0.015873	8	CG	-1	5.03667e-21	loss
10	15455801	15455900	100	*	0	42	0	9	16	0.5625	4	CG	1	1.77031e-07	gain
10	15462801	15463200	400	*	562	644	0.872671	88	584	0.150685	76	CG	-1	2.7566e-139	loss
10	15467701	15467800	100	*	96	116	0.827586	33	126	0.261905	14	CG	-1	5.6602e-18	loss
10	15470701	15470800	100	*	37	41	0.902439	10	26	0.384615	4	CG	-1	7.50547e-06	loss
10	15486401	15486700	300	*	145	177	0.819209	18	159	0.113208	26	CG	-1	4.26356e-37	loss
10	15490901	15491000	100	*	8	40	0.2	20	26	0.769231	6	CG	1	5.76614e-06	gain
10	15498701	15498900	200	*	208	234	0.888889	32	212	0.150943	38	CG	-1	1.45746e-53	loss
10	15515001	15515100	100	*	54	65	0.830769	6	38	0.157895	4	CG	-1	5.32457e-11	loss
10	15549101	15549200	100	*	169	192	0.880208	4	165	0.0242424	32	CG	-1	3.8177e-57	loss
10	15593801	15594200	400	*	389	415	0.937349	100	600	0.166667	76	CG	-1	5.92386e-127	loss
10	15634601	15634700	100	*	31	32	0.96875	7	21	0.333333	4	CG	-1	6.77496e-07	loss
10	15745601	15745900	300	*	356	378	0.941799	4	314	0.0127389	44	CG	-1	5.00008e-129	loss
10	15766601	15766700	100	*	21	51	0.411765	42	44	0.954545	8	CG	1	3.74134e-08	gain
10	15774401	15774500	100	*	26	43	0.604651	2	34	0.0588235	4	CG	-1	9.97915e-07	loss
10	15790101	15790200	100	*	12	124	0.0967742	38	61	0.622951	8	CG	1	1.08877e-13	gain
10	15879001	15879100	100	*	50	85	0.588235	4	146	0.0273973	16	CG	-1	1.61382e-21	loss
10	15921401	15921500	100	*	19	20	0.95	3	18	0.166667	4	CG	-1	1.33936e-06	loss
10	15987401	15987500	100	*	50	54	0.925926	5	22	0.227273	4	CG	-1	1.23641e-09	loss
10	16046701	16046800	100	*	79	100	0.79	1	43	0.0232558	10	CG	-1	1.02108e-16	loss
10	16084801	16084900	100	*	95	115	0.826087	26	80	0.325	12	CG	-1	3.41799e-12	loss
10	16084901	16085000	100	*	53	93	0.569892	2	48	0.0416667	8	CG	-1	2.03994e-09	loss
10	16243901	16244000	100	*	42	59	0.711864	2	43	0.0465116	6	CG	-1	4.73281e-11	loss
10	16285401	16285500	100	*	0	34	0	10	20	0.5	4	CG	1	5.88331e-06	gain
10	16397701	16397800	100	*	10	36	0.277778	15	16	0.9375	4	CG	1	1.2742e-05	gain
10	16397901	16398000	100	*	0	26	0	13	20	0.65	4	CG	1	1.54262e-06	gain
10	16456501	16456600	100	*	35	36	0.972222	13	58	0.224138	6	CG	-1	4.47618e-12	loss
10	16479201	16479600	400	*	362	426	0.849765	22	302	0.0728477	36	CG	-1	2.42783e-93	loss
10	16495201	16495300	100	*	35	49	0.714286	8	53	0.150943	4	CG	-1	1.42393e-08	loss
10	16507701	16507800	100	*	84	108	0.777778	20	77	0.25974	11	CG	-1	6.39522e-12	loss
10	16612001	16612100	100	*	4	33	0.121212	21	25	0.84	4	CG	1	6.68603e-08	gain
10	16696001	16696100	100	*	76	83	0.915663	13	41	0.317073	6	CG	-1	7.99499e-12	loss
10	16801901	16802200	300	*	139	190	0.731579	10	196	0.0510204	32	CG	-1	1.09824e-41	loss
10	16833301	16833400	100	*	43	77	0.558442	1	29	0.0344828	6	CG	-1	1.35674e-06	loss
10	17008001	17008100	100	*	33	58	0.568966	3	45	0.0666667	4	CG	-1	1.64124e-07	loss
10	17046001	17046100	100	*	33	34	0.970588	11	28	0.392857	4	CG	-1	8.06098e-07	loss
10	17110501	17110600	100	*	16	83	0.192771	34	47	0.723404	8	CG	1	4.0882e-09	gain
10	17117201	17117300	100	*	20	28	0.714286	2	18	0.111111	4	CG	-1	6.87094e-05	loss
10	17188201	17188300	100	*	38	65	0.584615	2	29	0.0689655	4	CG	-1	3.67063e-06	loss
10	17221801	17221900	100	*	10	18	0.555556	0	17	0	4	CG	-1	0.000283573	loss
10	17228101	17228200	100	*	41	47	0.87234	1	29	0.0344828	4	CG	-1	2.53072e-12	loss
10	17315401	17315500	100	*	13	22	0.590909	2	23	0.0869565	4	CG	-1	0.000344648	loss
10	17385601	17385800	200	*	31	48	0.645833	6	61	0.0983607	10	CG	-1	3.69622e-09	loss
10	17461901	17462000	100	*	150	238	0.630252	20	197	0.101523	18	CG	-1	2.08386e-28	loss
10	17473101	17473200	100	*	78	84	0.928571	13	45	0.288889	9	CG	-1	9.3992e-14	loss
10	17476501	17476600	100	*	11	55	0.2	31	37	0.837838	6	CG	1	3.09838e-09	gain
10	17485601	17485700	100	*	33	44	0.75	3	26	0.115385	4	CG	-1	3.90619e-07	loss
10	17518901	17519000	100	*	27	29	0.931034	5	32	0.15625	6	CG	-1	2.61991e-09	loss
10	17524201	17524300	100	*	33	45	0.733333	2	45	0.0444444	6	CG	-1	4.64068e-11	loss
10	17525301	17525400	100	*	57	66	0.863636	3	62	0.0483871	10	CG	-1	1.33342e-19	loss
10	17530001	17530100	100	*	1	39	0.025641	15	23	0.652174	4	CG	1	7.72953e-08	gain
10	17611401	17611500	100	*	119	169	0.704142	30	201	0.149254	14	CG	-1	1.79639e-26	loss
10	17657101	17657200	100	*	21	35	0.6	2	33	0.0606061	4	CG	-1	3.21218e-06	loss
10	17719001	17719100	100	*	56	108	0.518519	0	59	0	10	CG	-1	2.72964e-11	loss
10	17733401	17733500	100	*	41	43	0.953488	10	30	0.333333	4	CG	-1	2.15808e-08	loss
10	17740901	17741000	100	*	30	59	0.508475	0	58	0	10	CG	-1	5.97393e-10	loss
10	17743201	17743300	100	*	90	136	0.661765	16	163	0.0981595	14	CG	-1	2.38808e-23	loss
10	17754001	17754100	100	*	9	23	0.391304	17	18	0.944444	4	CG	1	0.000269941	gain
10	17814401	17814500	100	*	5	23	0.217391	22	30	0.733333	4	CG	1	0.000202684	gain
10	17909901	17910100	200	*	131	154	0.850649	17	82	0.207317	14	CG	-1	1.35416e-21	loss
10	17935701	17935900	200	*	93	98	0.94898	24	74	0.324324	14	CG	-1	1.50948e-17	loss
10	17963201	17963300	100	*	20	21	0.952381	7	20	0.35	4	CG	-1	5.17847e-05	loss
10	18002701	18002800	100	*	46	78	0.589744	1	60	0.0166667	6	CG	-1	4.82733e-12	loss
10	18062001	18062100	100	*	18	26	0.692308	0	24	0	4	CG	-1	4.71909e-07	loss
10	18091801	18091900	100	*	31	48	0.645833	1	38	0.0263158	6	CG	-1	6.2042e-09	loss
10	18123001	18123100	100	*	35	43	0.813953	9	47	0.191489	4	CG	-1	6.26616e-09	loss
10	18142201	18142300	100	*	37	66	0.560606	2	73	0.0273973	8	CG	-1	6.99579e-12	loss
10	18180401	18180500	100	*	1	26	0.0384615	15	24	0.625	4	CG	1	1.03349e-05	gain
10	18214401	18214500	100	*	44	68	0.647059	1	61	0.0163934	10	CG	-1	1.85157e-13	loss
10	18219001	18219100	100	*	51	57	0.894737	5	38	0.131579	6	CG	-1	3.71219e-13	loss
10	18223301	18223400	100	*	6	27	0.222222	25	27	0.925926	6	CG	1	2.40139e-07	gain
10	18248801	18248900	100	*	91	111	0.81982	31	108	0.287037	14	CG	-1	7.22832e-15	loss
10	18314801	18314900	100	*	36	52	0.692308	2	40	0.05	8	CG	-1	1.06168e-09	loss
10	18391701	18391800	100	*	41	49	0.836735	5	23	0.217391	4	CG	-1	4.57643e-07	loss
10	18425001	18425100	100	*	85	138	0.615942	8	153	0.0522876	14	CG	-1	5.21157e-24	loss
10	18485201	18485300	100	*	98	110	0.890909	3	146	0.0205479	22	CG	-1	6.34989e-44	loss
10	18589601	18589700	100	*	1	44	0.0227273	32	39	0.820513	4	CG	1	3.59452e-13	gain
10	18660201	18660300	100	*	74	80	0.925	13	112	0.116071	20	CG	-1	1.08319e-27	loss
10	18666501	18666600	100	*	45	52	0.865385	0	64	0	12	CG	-1	1.06566e-20	loss
10	18679901	18680000	100	*	8	115	0.0695652	31	53	0.584906	8	CG	1	5.51385e-13	gain
10	18683201	18684000	800	*	1068	1273	0.838963	51	1332	0.0382883	166	CG	-1	0	loss
10	18703501	18703700	200	*	95	105	0.904762	23	100	0.23	16	CG	-1	9.3266e-22	loss
10	18704201	18704300	100	*	29	33	0.878788	10	28	0.357143	4	CG	-1	2.62002e-05	loss
10	18719001	18719300	300	*	232	260	0.892308	7	258	0.0271318	20	CG	-1	3.75038e-85	loss
10	18740001	18740100	100	*	77	90	0.855556	30	124	0.241935	12	CG	-1	3.6569e-18	loss
10	18752301	18752400	100	*	48	63	0.761905	9	63	0.142857	6	CG	-1	7.31254e-12	loss
10	18754601	18754800	200	*	171	216	0.791667	16	195	0.0820513	40	CG	-1	6.76039e-46	loss
10	18755201	18755300	100	*	40	40	1	1	26	0.0384615	4	CG	-1	3.58845e-15	loss
10	18755201	18755300	100	*	40	40	1	1	26	0.0384615	4	CG	-1	3.58845e-15	loss
10	18755501	18755600	100	*	41	41	1	1	86	0.0116279	6	CG	-1	1.76313e-28	loss
10	18755501	18755600	100	*	41	41	1	1	86	0.0116279	6	CG	-1	1.76313e-28	loss
10	18768601	18768700	100	*	1	54	0.0185185	19	23	0.826087	4	CG	1	4.01401e-13	gain
10	18783401	18783500	100	*	22	49	0.44898	28	29	0.965517	6	CG	1	5.16515e-06	gain
10	18795701	18795800	100	*	36	52	0.692308	0	29	0	6	CG	-1	3.30175e-09	loss
10	18797901	18798000	100	*	28	28	1	10	20	0.5	4	CG	-1	2.88727e-05	loss
10	18799801	18800000	200	*	104	136	0.764706	9	100	0.09	10	CG	-1	8.03631e-24	loss
10	18800701	18801000	300	*	87	139	0.625899	8	85	0.0941176	14	CG	-1	1.82924e-14	loss
10	18803001	18803500	500	*	250	281	0.88968	76	278	0.273381	28	CG	-1	4.16588e-48	loss
10	18803801	18804100	300	*	49	50	0.98	9	50	0.18	8	CG	-1	1.92198e-15	loss
10	18953601	18953700	100	*	26	26	1	10	23	0.434783	4	CG	-1	9.02933e-06	loss
10	18960001	18960100	100	*	2	42	0.047619	21	35	0.6	4	CG	1	1.90993e-07	gain
10	19017001	19017100	100	*	16	24	0.666667	3	18	0.166667	4	CG	-1	0.00127807	loss
10	19035001	19035100	100	*	37	65	0.569231	10	154	0.0649351	16	CG	-1	3.90035e-16	loss
10	19057701	19057900	200	*	91	107	0.850467	28	134	0.208955	12	CG	-1	2.73561e-22	loss
10	19065301	19065400	100	*	25	39	0.641026	3	35	0.0857143	4	CG	-1	1.13394e-06	loss
10	19068601	19068700	100	*	6	19	0.315789	38	45	0.844444	4	CG	1	3.37304e-05	gain
10	19132501	19133000	500	*	276	388	0.71134	68	496	0.137097	56	CG	-1	3.94887e-66	loss
10	19166701	19166800	100	*	30	42	0.714286	4	32	0.125	6	CG	-1	6.24044e-07	loss
10	19264601	19264700	100	*	26	32	0.8125	6	23	0.26087	4	CG	-1	4.67085e-05	loss
10	19460301	19460400	100	*	3	84	0.0357143	42	69	0.608696	8	CG	1	3.21298e-14	gain
10	19475801	19475900	100	*	29	46	0.630435	3	50	0.06	10	CG	-1	5.51028e-09	loss
10	19570801	19570900	100	*	2	24	0.0833333	19	27	0.703704	6	CG	1	8.22987e-06	gain
10	19617401	19617500	100	*	24	36	0.666667	5	34	0.147059	4	CG	-1	1.18737e-05	loss
10	19640901	19641000	100	*	28	45	0.622222	8	81	0.0987654	8	CG	-1	8.90553e-10	loss
10	19704601	19704700	100	*	35	48	0.729167	10	50	0.2	12	CG	-1	2.09878e-07	loss
10	19723801	19723900	100	*	10	39	0.25641	31	39	0.794872	8	CG	1	2.38976e-06	gain
10	19744101	19744200	100	*	38	44	0.863636	6	29	0.206897	6	CG	-1	3.18406e-08	loss
10	19790301	19790500	200	*	183	198	0.924242	23	167	0.137725	28	CG	-1	3.5572e-50	loss
10	19965001	19965100	100	*	37	72	0.513889	0	41	0	4	CG	-1	3.44041e-08	loss
10	19987201	19987300	100	*	21	28	0.75	1	27	0.037037	4	CG	-1	1.0126e-07	loss
10	20058001	20058100	100	*	38	41	0.926829	23	57	0.403509	8	CG	-1	1.92558e-07	loss
10	20059601	20059700	100	*	6	34	0.176471	28	40	0.7	6	CG	1	7.86373e-06	gain
10	20065701	20065800	100	*	37	39	0.948718	8	19	0.421053	4	CG	-1	7.20655e-06	loss
10	20071101	20071200	100	*	18	35	0.514286	0	37	0	4	CG	-1	4.7287e-07	loss
10	20071101	20071200	100	*	18	35	0.514286	0	37	0	4	CG	-1	4.7287e-07	loss
10	20071401	20071800	400	*	124	204	0.607843	5	205	0.0243902	22	CG	-1	6.17973e-37	loss
10	20071401	20071800	400	*	124	204	0.607843	5	205	0.0243902	22	CG	-1	6.17973e-37	loss
10	20398201	20398300	100	*	0	21	0	12	17	0.705882	4	CG	1	3.94981e-06	gain
10	20685501	20685600	100	*	7	36	0.194444	41	58	0.706897	4	CG	1	1.71527e-06	gain
10	20724101	20724200	100	*	37	91	0.406593	103	109	0.944954	16	CG	1	5.00264e-16	gain
10	20767601	20767700	100	*	3	92	0.0326087	48	61	0.786885	6	CG	1	1.98972e-21	gain
10	20788901	20789000	100	*	41	56	0.732143	4	38	0.105263	4	CG	-1	4.18277e-09	loss
10	20937601	20937700	100	*	31	56	0.553571	1	42	0.0238095	4	CG	-1	4.83686e-08	loss
10	20959801	20959900	100	*	67	76	0.881579	2	47	0.0425532	6	CG	-1	4.11897e-19	loss
10	20977901	20978100	200	*	145	178	0.814607	4	100	0.04	13	CG	-1	2.21817e-34	loss
10	20996301	20996400	100	*	50	61	0.819672	2	30	0.0666667	4	CG	-1	2.10332e-11	loss
10	21026401	21026500	100	*	0	57	0	30	57	0.526316	6	CG	1	3.58448e-10	gain
10	21044901	21045000	100	*	23	38	0.605263	2	36	0.0555556	4	CG	-1	7.68556e-07	loss
10	21045901	21046100	200	*	31	88	0.352273	60	66	0.909091	12	CG	1	8.68412e-12	gain
10	21050301	21050400	100	*	11	39	0.282051	27	32	0.84375	8	CG	1	2.88864e-06	gain
10	21063701	21063800	100	*	25	30	0.833333	3	24	0.125	4	CG	-1	3.13393e-07	loss
10	21079101	21079200	100	*	25	34	0.735294	0	26	0	4	CG	-1	1.69879e-08	loss
10	21147301	21147400	100	*	48	67	0.716418	1	39	0.025641	8	CG	-1	1.45328e-11	loss
10	21248101	21248200	100	*	10	27	0.37037	36	40	0.9	4	CG	1	5.46089e-06	gain
10	21300401	21300500	100	*	54	55	0.981818	26	55	0.472727	4	CG	-1	2.04185e-09	loss
10	21300401	21300500	100	*	54	55	0.981818	26	55	0.472727	4	CG	-1	2.04185e-09	loss
10	21300701	21301000	300	*	406	469	0.865672	74	301	0.245847	38	CG	-1	3.28638e-67	loss
10	21300701	21301000	300	*	406	469	0.865672	74	301	0.245847	38	CG	-1	3.28638e-67	loss
10	21305001	21305200	200	*	230	314	0.732484	27	196	0.137755	22	CG	-1	7.22732e-38	loss
10	21314701	21314800	100	*	15	23	0.652174	0	18	0	4	CG	-1	1.90311e-05	loss
10	21339601	21339700	100	*	4	68	0.0588235	36	61	0.590164	6	CG	1	1.55615e-10	gain
10	21402201	21402300	100	*	4	104	0.0384615	48	79	0.607595	10	CG	1	1.1425e-16	gain
10	21404101	21404200	100	*	44	55	0.8	17	87	0.195402	7	CG	-1	3.4839e-12	loss
10	21404501	21404600	100	*	84	87	0.965517	43	105	0.409524	12	CG	-1	1.92278e-15	loss
10	21404701	21404800	100	*	25	43	0.581395	2	48	0.0416667	4	CG	-1	2.92046e-08	loss
10	21455601	21455700	100	*	34	34	1	22	45	0.488889	4	CG	-1	9.63244e-07	loss
10	21469201	21469300	100	*	31	41	0.756098	5	22	0.227273	4	CG	-1	5.67317e-05	loss
10	21539801	21539900	100	*	19	48	0.395833	38	39	0.974359	4	CG	1	2.62827e-08	gain
10	21583101	21583200	100	*	18	28	0.642857	1	23	0.0434783	5	CG	-1	1.21648e-05	loss
10	21608001	21608100	100	*	42	73	0.575342	0	51	0	6	CG	-1	6.07894e-11	loss
10	21608601	21608900	300	*	131	149	0.879195	57	153	0.372549	14	CG	-1	5.40473e-19	loss
10	21666301	21666500	200	*	79	91	0.868132	29	137	0.211679	16	CG	-1	1.48581e-21	loss
10	21675901	21676000	100	*	315	397	0.793451	50	269	0.185874	44	CG	-1	1.50805e-52	loss
10	21676801	21676900	100	*	15	18	0.833333	0	18	0	4	CG	-1	5.33526e-07	loss
10	21699501	21699600	100	*	8	18	0.444444	34	36	0.944444	4	CG	1	3.41003e-05	gain
10	21753501	21753600	100	*	29	43	0.674419	5	38	0.131579	4	CG	-1	1.0168e-06	loss
10	21771601	21771700	100	*	15	25	0.6	0	18	0	4	CG	-1	5.03615e-05	loss
10	21844501	21844700	200	*	9	97	0.0927835	48	60	0.8	10	CG	1	1.65471e-18	gain
10	21871601	21871700	100	*	32	38	0.842105	7	23	0.304348	4	CG	-1	2.50068e-05	loss
10	21964701	21964800	100	*	7	48	0.145833	27	40	0.675	6	CG	1	5.19176e-07	gain
10	21978801	21978900	100	*	12	46	0.26087	31	34	0.911765	4	CG	1	1.30273e-08	gain
10	21993001	21993100	100	*	94	104	0.903846	14	76	0.184211	8	CG	-1	1.32416e-21	loss
10	21996301	21996400	100	*	7	19	0.368421	19	20	0.95	4	CG	1	0.000123285	gain
10	22005401	22005500	100	*	28	75	0.373333	59	64	0.921875	8	CG	1	2.70925e-11	gain
10	22005401	22005500	100	*	28	75	0.373333	59	64	0.921875	8	CG	1	2.70925e-11	gain
10	22005701	22005800	100	*	2	72	0.0277778	62	76	0.815789	12	CG	1	3.97359e-22	gain
10	22005701	22005800	100	*	2	72	0.0277778	62	76	0.815789	12	CG	1	3.97359e-22	gain
10	22015901	22016000	100	*	1	23	0.0434783	22	35	0.628571	4	CG	1	9.72108e-06	gain
10	22040201	22040300	100	*	80	91	0.879121	25	80	0.3125	10	CG	-1	9.52122e-14	loss
10	22051001	22051100	100	*	19	19	1	13	26	0.5	4	CG	-1	0.000264018	loss
10	22088501	22088600	100	*	47	74	0.635135	0	44	0	5	CG	-1	2.22748e-11	loss
10	22118801	22118900	100	*	65	70	0.928571	18	53	0.339623	6	CG	-1	1.21969e-11	loss
10	22175001	22175100	100	*	94	158	0.594937	8	85	0.0941176	20	CG	-1	1.37402e-13	loss
10	22237601	22237700	100	*	0	46	0	16	31	0.516129	4	CG	1	6.67684e-08	gain
10	22275401	22275500	100	*	28	35	0.8	9	34	0.264706	4	CG	-1	9.64717e-06	loss
10	22290901	22291100	200	*	82	89	0.921348	13	55	0.236364	8	CG	-1	1.4227e-16	loss
10	22313401	22313500	100	*	27	33	0.818182	9	33	0.272727	4	CG	-1	9.98498e-06	loss
10	22335101	22335200	100	*	38	70	0.542857	2	48	0.0416667	6	CG	-1	2.57314e-08	loss
10	22415101	22415400	300	*	137	193	0.709845	5	257	0.0194553	24	CG	-1	1.82313e-53	loss
10	22429201	22429300	100	*	18	25	0.72	5	24	0.208333	6	CG	-1	0.000341017	loss
10	22495101	22495200	100	*	73	134	0.544776	2	79	0.0253165	12	CG	-1	5.54533e-14	loss
10	22524601	22524700	100	*	20	23	0.869565	0	16	0	4	CG	-1	1.32745e-07	loss
10	22559101	22559200	100	*	101	161	0.627329	7	112	0.0625	12	CG	-1	3.36498e-20	loss
10	22573501	22573600	100	*	100	124	0.806452	24	85	0.282353	14	CG	-1	1.08259e-13	loss
10	22574601	22574900	300	*	277	319	0.868339	58	385	0.150649	36	CG	-1	1.01736e-78	loss
10	22606701	22606800	100	*	139	167	0.832335	27	135	0.2	10	CG	-1	3.97053e-27	loss
10	22673801	22673900	100	*	17	25	0.68	6	45	0.133333	6	CG	-1	3.74919e-06	loss
10	22675301	22675500	200	*	303	474	0.639241	42	732	0.057377	68	CG	-1	6.42483e-104	loss
10	22706101	22706200	100	*	19	28	0.678571	0	29	0	4	CG	-1	8.28723e-08	loss
10	22731301	22731600	300	*	97	127	0.76378	12	117	0.102564	15	CG	-1	3.09224e-25	loss
10	22731301	22731600	300	*	97	127	0.76378	12	117	0.102564	15	CG	-1	3.09224e-25	loss
10	22731801	22731900	100	*	40	64	0.625	4	78	0.0512821	8	CG	-1	1.89532e-13	loss
10	22731801	22731900	100	*	40	64	0.625	4	78	0.0512821	8	CG	-1	1.89532e-13	loss
10	22739601	22739900	300	*	107	119	0.89916	27	110	0.245455	22	CG	-1	7.32894e-23	loss
10	22764701	22764900	200	*	11	151	0.0728477	76	88	0.863636	12	CG	1	1.84344e-33	gain
10	22777801	22777900	100	*	52	55	0.945455	13	62	0.209677	6	CG	-1	1.30749e-15	loss
10	22777801	22777900	100	*	52	55	0.945455	13	62	0.209677	6	CG	-1	1.30749e-15	loss
10	22778101	22778600	500	*	153	193	0.792746	39	249	0.156627	28	CG	-1	7.74751e-41	loss
10	22778101	22778600	500	*	153	193	0.792746	39	249	0.156627	28	CG	-1	7.74751e-41	loss
10	22792001	22792100	100	*	4	37	0.108108	23	32	0.71875	4	CG	1	3.03538e-07	gain
10	22839301	22839400	100	*	31	31	1	6	28	0.214286	4	CG	-1	8.90694e-10	loss
10	23027501	23028300	800	*	380	534	0.71161	46	408	0.112745	50	CG	-1	3.20923e-73	loss
10	23030001	23030100	100	*	20	25	0.8	1	18	0.0555556	4	CG	-1	1.83019e-06	loss
10	23033001	23033100	100	*	58	87	0.666667	4	55	0.0727273	8	CG	-1	8.88608e-12	loss
10	23053101	23053200	100	*	64	70	0.914286	19	51	0.372549	6	CG	-1	4.61228e-10	loss
10	23057901	23058000	100	*	38	65	0.584615	3	40	0.075	4	CG	-1	2.8118e-07	loss
10	23058501	23058600	100	*	29	42	0.690476	6	32	0.1875	4	CG	-1	1.98101e-05	loss
10	23080601	23080700	100	*	44	63	0.698413	1	73	0.0136986	6	CG	-1	1.08139e-16	loss
10	23097901	23098000	100	*	51	60	0.85	0	55	0	4	CG	-1	2.53509e-19	loss
11	133803	133902	100	*	46	51	0.901961	14	38	0.368421	8	CG	-1	1.56633e-07	loss
11	179503	179602	100	*	69	111	0.621622	6	118	0.0508475	10	CG	-1	1.89036e-19	loss
11	311303	311402	100	*	33	37	0.891892	5	34	0.147059	4	CG	-1	6.41329e-10	loss
11	326303	326402	100	*	26	33	0.787879	0	25	0	4	CG	-1	4.08555e-09	loss
11	348903	349002	100	*	42	50	0.84	13	58	0.224138	6	CG	-1	3.52131e-10	loss
11	354203	354302	100	*	22	38	0.578947	2	60	0.0333333	4	CG	-1	1.74269e-09	loss
11	375903	376202	300	*	187	234	0.799145	6	135	0.0444444	23	CG	-1	3.56062e-43	loss
11	410803	411102	300	*	208	243	0.855967	3	206	0.0145631	44	CG	-1	2.50098e-69	loss
11	423903	424002	100	*	48	59	0.813559	5	94	0.0531915	10	CG	-1	6.51769e-22	loss
11	423903	424002	100	*	48	59	0.813559	5	94	0.0531915	10	CG	-1	6.51769e-22	loss
11	424203	424302	100	*	31	49	0.632653	0	41	0	8	CG	-1	3.16894e-10	loss
11	424203	424302	100	*	31	49	0.632653	0	41	0	8	CG	-1	3.16894e-10	loss
11	535603	536002	400	*	752	818	0.919315	73	811	0.0900123	96	CG	-1	4.55376e-243	loss
11	570203	570302	100	*	8	48	0.166667	21	26	0.807692	4	CG	1	1.02907e-07	gain
11	570403	570502	100	*	91	96	0.947917	12	32	0.375	6	CG	-1	3.73648e-12	loss
11	614903	615002	100	*	57	62	0.919355	0	33	0	4	CG	-1	1.36277e-17	loss
11	621003	622102	1100	*	912	951	0.958991	338	1133	0.298323	128	CG	-1	5.35617e-204	loss
11	623803	624602	800	*	336	350	0.96	78	657	0.118721	58	CG	-1	4.58991e-145	loss
11	624903	625102	200	*	56	70	0.8	5	143	0.034965	14	CG	-1	4.00382e-30	loss
11	627003	627402	400	*	279	297	0.939394	35	312	0.112179	28	CG	-1	5.98904e-91	loss
11	708403	708502	100	*	34	40	0.85	3	32	0.09375	4	CG	-1	3.60759e-10	loss
11	721303	721402	100	*	25	32	0.78125	4	22	0.181818	4	CG	-1	1.61336e-05	loss
11	731003	731202	200	*	75	78	0.961538	8	62	0.129032	10	CG	-1	1.4949e-22	loss
11	743603	743702	100	*	25	34	0.735294	1	47	0.0212766	4	CG	-1	2.57705e-11	loss
11	753303	753402	100	*	4	56	0.0714286	22	35	0.628571	6	CG	1	1.70935e-08	gain
11	862303	862402	100	*	30	53	0.566038	1	51	0.0196078	10	CG	-1	2.07914e-09	loss
11	889403	889502	100	*	24	36	0.666667	0	29	0	4	CG	-1	3.08962e-08	loss
11	889403	889502	100	*	24	36	0.666667	0	29	0	4	CG	-1	3.08962e-08	loss
11	889703	890002	300	*	86	152	0.565789	5	179	0.027933	24	CG	-1	9.04749e-28	loss
11	889703	890002	300	*	86	152	0.565789	5	179	0.027933	24	CG	-1	9.04749e-28	loss
11	948003	948102	100	*	30	32	0.9375	19	50	0.38	8	CG	-1	6.80854e-07	loss
11	1114503	1114602	100	*	138	144	0.958333	6	66	0.0909091	12	CG	-1	3.88329e-35	loss
11	1163103	1163202	100	*	15	20	0.75	6	33	0.181818	4	CG	-1	4.51246e-05	loss
11	1224703	1224802	100	*	36	39	0.923077	17	47	0.361702	4	CG	-1	1.43081e-07	loss
11	1226003	1226202	200	*	62	85	0.729412	5	60	0.0833333	8	CG	-1	4.8365e-14	loss
11	1312003	1312102	100	*	24	28	0.857143	5	24	0.208333	4	CG	-1	3.25161e-06	loss
11	1312403	1312502	100	*	42	47	0.893617	12	31	0.387097	4	CG	-1	2.61007e-06	loss
11	1313403	1313502	100	*	44	56	0.785714	5	52	0.0961538	6	CG	-1	1.71405e-12	loss
11	1419803	1420102	300	*	115	161	0.714286	17	180	0.0944444	20	CG	-1	8.94716e-31	loss
11	1437103	1437202	100	*	82	117	0.700855	18	126	0.142857	10	CG	-1	4.76945e-18	loss
11	1439903	1440002	100	*	26	27	0.962963	1	33	0.030303	6	CG	-1	1.36625e-12	loss
11	1441003	1441102	100	*	54	83	0.650602	3	80	0.0375	8	CG	-1	8.56762e-16	loss
11	1441203	1441402	200	*	69	100	0.69	4	81	0.0493827	10	CG	-1	1.0875e-17	loss
11	1446503	1446602	100	*	19	21	0.904762	8	30	0.266667	4	CG	-1	8.22987e-06	loss
11	1459503	1459602	100	*	34	41	0.829268	10	53	0.188679	6	CG	-1	1.27057e-09	loss
11	1485103	1485202	100	*	18	31	0.580645	3	53	0.0566038	6	CG	-1	1.27115e-07	loss
11	1504703	1504802	100	*	37	44	0.840909	0	26	0	6	CG	-1	2.30129e-11	loss
11	1543403	1543502	100	*	11	20	0.55	0	19	0	4	CG	-1	0.000141886	loss
11	1549403	1549502	100	*	11	16	0.6875	1	23	0.0434783	4	CG	-1	2.04325e-05	loss
11	1562503	1562602	100	*	51	66	0.772727	3	67	0.0447761	10	CG	-1	5.32097e-17	loss
11	1586403	1586602	200	*	28	129	0.217054	133	146	0.910959	20	CG	1	2.10968e-30	gain
11	1639903	1640002	100	*	86	154	0.558442	11	234	0.0470085	28	CG	-1	4.77011e-29	loss
11	1689003	1689102	100	*	122	130	0.938462	33	222	0.148649	22	CG	-1	8.95834e-46	loss
11	1738203	1738302	100	*	16	26	0.615385	0	19	0	4	CG	-1	2.29179e-05	loss
11	1785903	1786002	100	*	42	58	0.724138	13	60	0.216667	8	CG	-1	5.09578e-08	loss
11	1823303	1823402	100	*	42	45	0.933333	7	40	0.175	6	CG	-1	4.2011e-12	loss
11	1867903	1868002	100	*	42	61	0.688525	1	100	0.01	14	CG	-1	2.08308e-20	loss
11	1868103	1868202	100	*	35	40	0.875	2	60	0.0333333	10	CG	-1	5.63697e-17	loss
11	1878703	1878802	100	*	42	50	0.84	7	35	0.2	6	CG	-1	7.17976e-09	loss
11	1889303	1889402	100	*	23	24	0.958333	6	19	0.315789	4	CG	-1	9.32088e-06	loss
11	1890503	1890702	200	*	104	116	0.896552	32	97	0.329897	10	CG	-1	4.30427e-17	loss
11	1903103	1903302	200	*	75	92	0.815217	7	91	0.0769231	16	CG	-1	6.62492e-23	loss
11	1950903	1951002	100	*	29	37	0.783784	1	22	0.0454545	4	CG	-1	6.2874e-08	loss
11	1959903	1960002	100	*	18	18	1	0	28	0	4	CG	-1	2.76565e-11	loss
11	1960003	1960102	100	*	2	19	0.105263	25	25	1	4	CG	1	2.83779e-09	gain
11	1988003	1988102	100	*	34	37	0.918919	23	57	0.403509	8	CG	-1	7.68594e-07	loss
11	2060503	2060602	100	*	33	36	0.916667	0	25	0	4	CG	-1	1.59688e-12	loss
11	2060503	2060602	100	*	33	36	0.916667	0	25	0	4	CG	-1	1.59688e-12	loss
11	2060803	2060902	100	*	27	36	0.75	4	20	0.2	4	CG	-1	7.27554e-05	loss
11	2060803	2060902	100	*	27	36	0.75	4	20	0.2	4	CG	-1	7.27554e-05	loss
11	2104703	2105102	400	*	216	263	0.821293	57	194	0.293814	22	CG	-1	5.82437e-29	loss
11	2106003	2106102	100	*	48	51	0.941176	12	34	0.352941	5	CG	-1	9.3552e-09	loss
11	2114203	2114302	100	*	56	77	0.727273	6	32	0.1875	6	CG	-1	3.04922e-07	loss
11	2140203	2140302	100	*	14	64	0.21875	35	48	0.729167	8	CG	1	1.05049e-07	gain
11	2142703	2142802	100	*	0	29	0	24	34	0.705882	4	CG	1	1.47126e-08	gain
11	2145803	2145902	100	*	62	84	0.738095	11	50	0.22	8	CG	-1	9.69529e-09	loss
11	2178603	2178802	200	*	137	171	0.80117	6	199	0.0301508	32	CG	-1	9.67657e-51	loss
11	2197603	2197702	100	*	15	16	0.9375	8	19	0.421053	4	CG	-1	0.00134664	loss
11	2272603	2272702	100	*	26	35	0.742857	1	23	0.0434783	4	CG	-1	2.4683e-07	loss
11	2325203	2325402	200	*	3	97	0.0309278	75	104	0.721154	14	CG	1	7.1084e-23	gain
11	2332703	2332902	200	*	125	130	0.961538	4	96	0.0416667	12	CG	-1	3.7083e-42	loss
11	2333303	2333502	200	*	115	143	0.804196	16	219	0.0730594	22	CG	-1	3.31799e-44	loss
11	2355903	2356002	100	*	38	48	0.791667	0	73	0	10	CG	-1	2.24801e-19	loss
11	2379503	2379602	100	*	29	42	0.690476	2	54	0.037037	6	CG	-1	2.5882e-11	loss
11	2415703	2415802	100	*	32	47	0.680851	2	25	0.08	6	CG	-1	1.48298e-06	loss
11	2417103	2417202	100	*	49	49	1	13	26	0.5	6	CG	-1	7.81993e-08	loss
11	2422503	2422602	100	*	66	114	0.578947	2	209	0.00956938	18	CG	-1	4.11195e-32	loss
11	2460303	2460402	100	*	33	34	0.970588	14	54	0.259259	6	CG	-1	1.56322e-10	loss
11	2574003	2574102	100	*	11	41	0.268293	23	29	0.793103	4	CG	1	1.7083e-05	gain
11	2600103	2600202	100	*	87	144	0.604167	8	277	0.0288809	29	CG	-1	9.69008e-40	loss
11	2613003	2613102	100	*	116	133	0.87218	31	92	0.336957	10	CG	-1	4.24969e-16	loss
11	2806603	2806802	200	*	69	75	0.92	11	79	0.139241	12	CG	-1	1.94463e-21	loss
11	2816003	2816102	100	*	45	46	0.978261	14	36	0.388889	4	CG	-1	6.45363e-09	loss
11	2947403	2947502	100	*	111	134	0.828358	20	85	0.235294	10	CG	-1	1.20239e-17	loss
11	2947803	2947902	100	*	18	18	1	1	22	0.0454545	4	CG	-1	3.24887e-09	loss
11	2967703	2967802	100	*	50	54	0.925926	20	75	0.266667	7	CG	-1	3.52834e-13	loss
11	3021003	3021202	200	*	69	72	0.958333	10	118	0.0847458	12	CG	-1	2.16405e-31	loss
11	3023703	3023802	100	*	14	27	0.518519	0	28	0	4	CG	-1	1.17558e-05	loss
11	3175603	3175802	200	*	144	190	0.757895	5	213	0.0234742	20	CG	-1	3.87747e-51	loss
11	3324203	3324302	100	*	5	96	0.0520833	79	97	0.814433	20	CG	1	9.79928e-26	gain
11	3355903	3356002	100	*	25	40	0.625	5	44	0.113636	8	CG	-1	1.3287e-06	loss
11	3381303	3381402	100	*	27	31	0.870968	11	32	0.34375	4	CG	-1	2.13414e-05	loss
11	3490403	3490502	100	*	28	31	0.903226	4	30	0.133333	4	CG	-1	3.15075e-09	loss
11	3517003	3517102	100	*	25	42	0.595238	2	36	0.0555556	6	CG	-1	7.7828e-07	loss
11	3518903	3519002	100	*	16	30	0.533333	0	31	0	4	CG	-1	2.72598e-06	loss
11	3520903	3521002	100	*	49	78	0.628205	5	63	0.0793651	6	CG	-1	5.92815e-11	loss
11	3591303	3591402	100	*	29	42	0.690476	2	53	0.0377358	10	CG	-1	3.6763e-11	loss
11	3651903	3652002	100	*	95	103	0.92233	10	60	0.166667	6	CG	-1	1.52872e-21	loss
11	3721503	3721602	100	*	10	138	0.0724638	73	119	0.613445	10	CG	1	1.20912e-19	gain
11	3744203	3744302	100	*	46	61	0.754098	6	61	0.0983607	8	CG	-1	6.78845e-13	loss
11	3756703	3756802	100	*	11	112	0.0982143	69	114	0.605263	10	CG	1	5.53967e-15	gain
11	3772003	3772102	100	*	24	29	0.827586	1	24	0.0416667	6	CG	-1	1.88955e-08	loss
11	3788103	3788202	100	*	123	172	0.715116	16	175	0.0914286	14	CG	-1	2.12416e-31	loss
11	3855703	3855802	100	*	126	190	0.663158	18	153	0.117647	22	CG	-1	1.75176e-23	loss
11	3883303	3883402	100	*	27	34	0.794118	5	40	0.125	6	CG	-1	1.17602e-08	loss
11	3919603	3919702	100	*	18	33	0.545455	1	41	0.0243902	4	CG	-1	4.60176e-07	loss
11	3957003	3957102	100	*	8	22	0.363636	22	25	0.88	4	CG	1	0.000243611	gain
11	3992803	3993002	200	*	17	65	0.261538	44	46	0.956522	10	CG	1	1.14265e-12	gain
11	3997203	3997302	100	*	64	76	0.842105	7	62	0.112903	6	CG	-1	6.35692e-17	loss
11	4093403	4093502	100	*	1	49	0.0204082	26	37	0.702703	4	CG	1	3.41668e-11	gain
11	4135203	4135302	100	*	28	45	0.622222	3	37	0.0810811	4	CG	-1	6.58038e-07	loss
11	4249703	4249802	100	*	23	38	0.605263	2	54	0.037037	7	CG	-1	2.92442e-09	loss
11	4286603	4286702	100	*	27	50	0.54	1	65	0.0153846	8	CG	-1	1.72222e-10	loss
11	4354003	4354102	100	*	49	71	0.690141	10	103	0.0970874	10	CG	-1	1.67781e-15	loss
11	4391103	4391202	100	*	27	36	0.75	6	26	0.230769	4	CG	-1	5.67566e-05	loss
11	4399403	4399502	100	*	6	23	0.26087	18	20	0.9	4	CG	1	2.8366e-05	gain
11	4418303	4418402	100	*	11	19	0.578947	1	21	0.047619	4	CG	-1	0.000257289	loss
11	4437403	4437502	100	*	69	95	0.726316	0	70	0	6	CG	-1	4.86192e-20	loss
11	4608303	4608702	400	*	282	298	0.946309	49	215	0.227907	42	CG	-1	9.84083e-62	loss
11	4609003	4609102	100	*	56	60	0.933333	2	93	0.0215054	12	CG	-1	6.83418e-29	loss
11	4772403	4772602	200	*	107	115	0.930435	5	90	0.0555556	14	CG	-1	1.08627e-34	loss
11	4788403	4788502	100	*	90	91	0.989011	29	94	0.308511	9	CG	-1	2.67747e-21	loss
11	4862503	4862602	100	*	45	50	0.9	20	50	0.4	4	CG	-1	2.25063e-07	loss
11	4872003	4872102	100	*	5	42	0.119048	17	26	0.653846	4	CG	1	5.5314e-06	gain
11	4875703	4875802	100	*	15	23	0.652174	1	19	0.0526316	4	CG	-1	7.28516e-05	loss
11	4888503	4888602	100	*	19	26	0.730769	4	37	0.108108	5	CG	-1	5.80745e-07	loss
11	4973503	4973802	300	*	65	97	0.670103	2	115	0.0173913	10	CG	-1	1.61864e-23	loss
11	5017103	5017202	100	*	34	42	0.809524	2	43	0.0465116	4	CG	-1	2.87038e-12	loss
11	5143603	5143702	100	*	42	71	0.591549	1	41	0.0243902	6	CG	-1	4.84495e-09	loss
11	5165503	5165602	100	*	67	119	0.563025	2	72	0.0277778	6	CG	-1	2.49243e-13	loss
11	5168703	5168902	200	*	11	47	0.234043	41	49	0.836735	8	CG	1	5.46252e-09	gain
11	5239903	5240002	100	*	11	20	0.55	0	26	0	4	CG	-1	1.65206e-05	loss
11	5326103	5326202	100	*	58	81	0.716049	14	76	0.184211	8	CG	-1	5.26613e-11	loss
11	5329103	5329202	100	*	25	26	0.961538	8	21	0.380952	4	CG	-1	1.71238e-05	loss
11	5334303	5334402	100	*	22	22	1	9	19	0.473684	4	CG	-1	9.62341e-05	loss
11	5336803	5336902	100	*	51	52	0.980769	6	45	0.133333	6	CG	-1	1.1425e-16	loss
11	5340503	5340602	100	*	2	57	0.0350877	52	67	0.776119	6	CG	1	4.22699e-16	gain
11	5373703	5373802	100	*	4	41	0.097561	32	45	0.711111	4	CG	1	1.38986e-08	gain
11	5529703	5529802	100	*	35	42	0.833333	6	46	0.130435	6	CG	-1	8.8878e-11	loss
11	5544403	5544502	100	*	25	40	0.625	3	32	0.09375	4	CG	-1	5.19259e-06	loss
11	5546903	5547002	100	*	32	37	0.864865	0	24	0	4	CG	-1	8.58544e-11	loss
11	5581303	5581502	200	*	104	125	0.832	14	79	0.177215	14	CG	-1	1.47772e-19	loss
11	5585903	5586002	100	*	0	20	0	15	25	0.6	4	CG	1	2.46142e-05	gain
11	5587703	5588202	500	*	219	249	0.879518	56	174	0.321839	24	CG	-1	2.60429e-32	loss
11	5587703	5588202	500	*	219	249	0.879518	56	174	0.321839	24	CG	-1	2.60429e-32	loss
11	5588403	5588602	200	*	285	432	0.659722	11	199	0.0552764	22	CG	-1	2.2311e-45	loss
11	5588403	5588602	200	*	285	432	0.659722	11	199	0.0552764	22	CG	-1	2.2311e-45	loss
11	5647603	5647702	100	*	48	90	0.533333	3	106	0.0283019	6	CG	-1	3.44233e-15	loss
11	5662703	5662802	100	*	61	88	0.693182	10	97	0.103093	20	CG	-1	6.39153e-16	loss
11	5714003	5714102	100	*	53	58	0.913793	9	58	0.155172	6	CG	-1	2.6102e-16	loss
11	5714003	5714102	100	*	53	58	0.913793	9	58	0.155172	6	CG	-1	2.6102e-16	loss
11	5714303	5714402	100	*	58	69	0.84058	8	41	0.195122	5	CG	-1	2.36301e-11	loss
11	5714303	5714402	100	*	58	69	0.84058	8	41	0.195122	5	CG	-1	2.36301e-11	loss
11	5836003	5836102	100	*	40	69	0.57971	4	75	0.0533333	10	CG	-1	1.76001e-11	loss
11	5896303	5896702	400	*	140	219	0.639269	31	246	0.126016	24	CG	-1	2.05678e-29	loss
11	5897103	5897202	100	*	60	73	0.821918	0	39	0	6	CG	-1	3.76863e-16	loss
11	5899003	5899402	400	*	226	277	0.815884	15	215	0.0697674	24	CG	-1	3.71426e-59	loss
11	5910403	5910502	100	*	71	83	0.855422	2	98	0.0204082	6	CG	-1	3.47586e-29	loss
11	5911003	5911102	100	*	98	104	0.942308	13	58	0.224138	6	CG	-1	2.16705e-20	loss
11	6105003	6105102	100	*	119	133	0.894737	43	133	0.323308	11	CG	-1	7.55224e-21	loss
11	6196103	6196202	100	*	14	39	0.358974	33	33	1	4	CG	1	2.02764e-08	gain
11	6296603	6296702	100	*	5	53	0.0943396	32	39	0.820513	8	CG	1	5.62058e-12	gain
11	6349203	6349302	100	*	31	51	0.607843	5	48	0.104167	4	CG	-1	2.69237e-07	loss
11	6389903	6390002	100	*	68	118	0.576271	2	149	0.0134228	12	CG	-1	2.12196e-24	loss
11	6393403	6393602	200	*	84	86	0.976744	11	66	0.166667	8	CG	-1	1.06582e-23	loss
11	6467303	6467402	100	*	31	34	0.911765	4	47	0.0851064	8	CG	-1	3.59452e-13	loss
11	6475503	6475602	100	*	42	63	0.666667	1	48	0.0208333	10	CG	-1	1.10426e-11	loss
11	6483103	6483202	100	*	84	120	0.7	12	109	0.110092	25	CG	-1	8.09927e-19	loss
11	6507603	6507702	100	*	25	46	0.543478	1	39	0.025641	6	CG	-1	3.35426e-07	loss
11	6966003	6966102	100	*	45	72	0.625	3	54	0.0555556	12	CG	-1	1.56049e-10	loss
11	7068603	7068702	100	*	21	24	0.875	2	32	0.0625	5	CG	-1	1.78034e-09	loss
11	7074803	7074902	100	*	11	16	0.6875	1	18	0.0555556	4	CG	-1	0.00012443	loss
11	7205003	7205102	100	*	10	54	0.185185	26	36	0.722222	6	CG	1	4.73e-07	gain
11	7212803	7212902	100	*	14	21	0.666667	2	24	0.0833333	4	CG	-1	4.92334e-05	loss
11	7224403	7224502	100	*	25	34	0.735294	3	22	0.136364	4	CG	-1	1.3713e-05	loss
11	7345203	7345302	100	*	26	39	0.666667	1	70	0.0142857	6	CG	-1	1.19343e-13	loss
11	7390103	7390202	100	*	3	71	0.0422535	47	50	0.94	10	CG	1	3.37014e-22	gain
11	7406303	7406402	100	*	63	105	0.6	0	70	0	10	CG	-1	1.97466e-15	loss
11	7409103	7409202	100	*	15	50	0.3	50	61	0.819672	6	CG	1	4.95662e-08	gain
11	7417903	7418002	100	*	31	48	0.645833	3	59	0.0508475	7	CG	-1	1.06272e-10	loss
11	7421603	7421802	200	*	108	144	0.75	9	199	0.0452261	28	CG	-1	7.51176e-41	loss
11	7553503	7553602	100	*	43	51	0.843137	11	45	0.244444	6	CG	-1	6.26702e-09	loss
11	7622603	7622702	100	*	0	32	0	12	24	0.5	4	CG	1	7.54271e-06	gain
11	7636203	7636302	100	*	1	25	0.04	17	25	0.68	4	CG	1	2.99211e-06	gain
11	7640803	7640902	100	*	33	34	0.970588	3	43	0.0697674	4	CG	-1	1.22221e-14	loss
11	7701103	7701202	100	*	30	37	0.810811	0	30	0	4	CG	-1	7.1162e-11	loss
11	7701903	7702002	100	*	57	103	0.553398	2	76	0.0263158	10	CG	-1	3.52487e-13	loss
11	7715903	7716002	100	*	88	89	0.988764	1	75	0.0133333	10	CG	-1	1.02159e-34	loss
11	7808903	7809002	100	*	50	53	0.943396	16	46	0.347826	6	CG	-1	7.09238e-10	loss
11	7809703	7809802	100	*	37	39	0.948718	0	25	0	6	CG	-1	1.92768e-13	loss
11	7860303	7860402	100	*	50	63	0.793651	3	22	0.136364	5	CG	-1	6.54704e-08	loss
11	7863703	7863802	100	*	1	56	0.0178571	21	39	0.538462	4	CG	1	5.6911e-09	gain
11	7898103	7898202	100	*	27	29	0.931034	12	36	0.333333	6	CG	-1	1.30043e-06	loss
11	7938103	7938302	200	*	104	140	0.742857	9	107	0.0841121	14	CG	-1	5.14788e-24	loss
11	7953103	7953202	100	*	7	38	0.184211	22	31	0.709677	4	CG	1	1.25275e-05	gain
11	7970003	7970102	100	*	34	38	0.894737	6	41	0.146341	8	CG	-1	6.63073e-11	loss
11	7970803	7970902	100	*	108	203	0.53202	3	102	0.0294118	12	CG	-1	3.21944e-17	loss
11	7989703	7989902	200	*	70	103	0.679612	10	71	0.140845	10	CG	-1	6.07068e-12	loss
11	8004703	8004802	100	*	3	46	0.0652174	28	41	0.682927	6	CG	1	3.42747e-09	gain
11	8163803	8164102	300	*	116	147	0.789116	40	151	0.264901	18	CG	-1	6.57479e-19	loss
11	8166203	8166302	100	*	21	42	0.5	0	17	0	4	CG	-1	0.000287326	loss
11	8389803	8389902	100	*	4	64	0.0625	42	74	0.567568	6	CG	1	6.79432e-10	gain
11	8417603	8417802	200	*	69	89	0.775281	18	71	0.253521	12	CG	-1	1.00501e-10	loss
11	8438803	8438902	100	*	32	41	0.780488	1	37	0.027027	4	CG	-1	1.7475e-11	loss
11	8438803	8438902	100	*	32	41	0.780488	1	37	0.027027	4	CG	-1	1.7475e-11	loss
11	8439103	8439202	100	*	20	40	0.5	0	24	0	4	CG	-1	2.9426e-05	loss
11	8439103	8439202	100	*	20	40	0.5	0	24	0	4	CG	-1	2.9426e-05	loss
11	8474903	8475002	100	*	32	35	0.914286	10	35	0.285714	4	CG	-1	1.1745e-07	loss
11	8524303	8524402	100	*	8	34	0.235294	20	24	0.833333	4	CG	1	8.38868e-06	gain
11	8601003	8601102	100	*	25	43	0.581395	2	36	0.0555556	4	CG	-1	1.19111e-06	loss
11	8780703	8780802	100	*	25	25	1	16	33	0.484848	4	CG	-1	2.20693e-05	loss
11	8838603	8838702	100	*	3	20	0.15	22	32	0.6875	4	CG	1	0.000166622	gain
11	8930503	8930602	100	*	16	17	0.941176	6	24	0.25	4	CG	-1	1.40489e-05	loss
11	8939003	8939102	100	*	30	54	0.555556	0	41	0	4	CG	-1	1.31926e-08	loss
11	8970503	8970602	100	*	63	65	0.969231	25	55	0.454545	8	CG	-1	4.26654e-10	loss
11	8970903	8971002	100	*	17	18	0.944444	8	32	0.25	4	CG	-1	2.99211e-06	loss
11	9053103	9053202	100	*	0	25	0	22	22	1	4	CG	1	1.70019e-11	gain
11	9056503	9056602	100	*	68	68	1	22	61	0.360656	6	CG	-1	9.95283e-15	loss
11	9090403	9090502	100	*	31	35	0.885714	9	33	0.272727	8	CG	-1	3.90536e-07	loss
11	9109703	9109902	200	*	136	208	0.653846	11	131	0.0839695	22	CG	-1	4.56947e-24	loss
11	9137603	9137702	100	*	27	28	0.964286	10	24	0.416667	4	CG	-1	1.58159e-05	loss
11	9154603	9154702	100	*	12	17	0.705882	4	25	0.16	4	CG	-1	0.000356463	loss
11	9294703	9294802	100	*	23	34	0.676471	1	30	0.0333333	4	CG	-1	1.63674e-07	loss
11	9434803	9435102	300	*	11	96	0.114583	69	107	0.64486	12	CG	1	3.75032e-14	gain
11	9455203	9455302	100	*	1	41	0.0243902	18	22	0.818182	4	CG	1	1.28453e-10	gain
11	9575903	9576002	100	*	6	24	0.25	15	20	0.75	4	CG	1	0.000951013	gain
11	9743603	9743702	100	*	75	179	0.418994	106	109	0.972477	21	CG	1	2.32327e-20	gain
11	9815803	9815902	100	*	1	24	0.0416667	36	36	1	6	CG	1	2.20477e-13	gain
11	9816403	9816502	100	*	22	27	0.814815	5	27	0.185185	4	CG	-1	4.48724e-06	loss
11	10197003	10197102	100	*	34	40	0.85	0	44	0	4	CG	-1	7.74709e-15	loss
11	10330903	10331002	100	*	16	52	0.307692	31	32	0.96875	4	CG	1	5.39648e-09	gain
11	10353303	10353402	100	*	0	42	0	14	25	0.56	6	CG	1	7.47909e-08	gain
11	10602303	10602402	100	*	9	58	0.155172	24	35	0.685714	4	CG	1	3.07146e-07	gain
11	10603103	10603202	100	*	40	64	0.625	5	67	0.0746269	8	CG	-1	7.39295e-11	loss
11	10617403	10617502	100	*	2	24	0.0833333	20	31	0.645161	4	CG	1	2.73704e-05	gain
11	10653903	10654002	100	*	20	48	0.416667	35	36	0.972222	4	CG	1	1.66773e-07	gain
11	10792003	10792102	100	*	2	23	0.0869565	20	34	0.588235	4	CG	1	0.000142528	gain
11	10819203	10819302	100	*	17	58	0.293103	71	76	0.934211	14	CG	1	3.10727e-14	gain
11	10878503	10878702	200	*	2	98	0.0204082	69	98	0.704082	11	CG	1	1.5285e-22	gain
11	10954903	10955002	100	*	18	21	0.857143	8	25	0.32	4	CG	-1	0.000258527	loss
11	10975103	10975202	100	*	0	41	0	16	28	0.571429	4	CG	1	5.13996e-08	gain
11	10982503	10982602	100	*	39	46	0.847826	14	41	0.341463	8	CG	-1	1.71246e-06	loss
11	11080103	11080202	100	*	0	22	0	19	27	0.703704	4	CG	1	6.58537e-07	gain
11	11131103	11131302	200	*	32	123	0.260163	83	96	0.864583	14	CG	1	2.95002e-18	gain
11	11349303	11349402	100	*	45	86	0.523256	2	106	0.0188679	14	CG	-1	2.26915e-15	loss
11	11383503	11383702	200	*	199	205	0.970732	87	264	0.329545	32	CG	-1	5.14152e-44	loss
11	11402903	11403002	100	*	24	42	0.571429	0	35	0	4	CG	-1	1.04061e-07	loss
11	11430803	11431102	300	*	118	159	0.742138	27	147	0.183673	18	CG	-1	8.94266e-22	loss
11	11454903	11455002	100	*	4	47	0.0851064	19	19	1	4	CG	1	4.19562e-12	gain
11	11518403	11518502	100	*	4	46	0.0869565	25	41	0.609756	4	CG	1	3.34484e-07	gain
11	11567403	11567502	100	*	31	137	0.226277	61	62	0.983871	12	CG	1	2.04079e-22	gain
11	11579003	11579102	100	*	13	26	0.5	18	18	1	4	CG	1	0.000358646	gain
11	11734603	11734702	100	*	25	29	0.862069	5	16	0.3125	4	CG	-1	0.000187803	loss
11	11761903	11762002	100	*	0	37	0	17	23	0.73913	4	CG	1	1.23477e-09	gain
11	11782603	11782702	100	*	181	210	0.861905	41	153	0.267974	34	CG	-1	1.89107e-29	loss
11	11996903	11997002	100	*	18	38	0.473684	30	30	1	4	CG	1	2.7849e-06	gain
11	12639203	12639302	100	*	20	20	1	8	41	0.195122	4	CG	-1	5.54236e-09	loss
11	12775803	12775902	100	*	54	67	0.80597	13	55	0.236364	9	CG	-1	6.20086e-10	loss
11	12822503	12822602	100	*	1	35	0.0285714	24	28	0.857143	4	CG	1	5.39658e-11	gain
11	12834903	12835002	100	*	28	30	0.933333	19	51	0.372549	6	CG	-1	1.0255e-06	loss
11	12856303	12856402	100	*	56	67	0.835821	11	37	0.297297	6	CG	-1	6.08193e-08	loss
11	13216803	13217002	200	*	100	112	0.892857	26	90	0.288889	10	CG	-1	5.88772e-18	loss
11	13504303	13504402	100	*	24	32	0.75	1	20	0.05	4	CG	-1	1.14832e-06	loss
11	13654103	13654202	100	*	0	59	0	34	42	0.809524	6	CG	1	8.91741e-17	gain
11	13725503	13725602	100	*	4	25	0.16	19	27	0.703704	4	CG	1	8.50363e-05	gain
11	13743003	13743102	100	*	13	43	0.302326	40	42	0.952381	8	CG	1	1.18473e-09	gain
11	13935103	13935202	100	*	4	19	0.210526	20	27	0.740741	4	CG	1	0.000400675	gain
11	13964303	13964402	100	*	1	35	0.0285714	30	52	0.576923	4	CG	1	2.30316e-07	gain
11	14008303	14008402	100	*	55	86	0.639535	17	153	0.111111	15	CG	-1	5.38714e-17	loss
11	14028903	14029002	100	*	15	22	0.681818	1	19	0.0526316	4	CG	-1	4.16567e-05	loss
11	14118403	14118502	100	*	34	67	0.507463	0	26	0	5	CG	-1	6.07602e-06	loss
11	14203103	14203202	100	*	134	142	0.943662	37	170	0.217647	28	CG	-1	1.45244e-36	loss
11	14327903	14328002	100	*	62	72	0.861111	1	47	0.0212766	8	CG	-1	1.40625e-18	loss
11	14361603	14361702	100	*	3	27	0.111111	16	22	0.727273	4	CG	1	1.22896e-05	gain
11	14440703	14440802	100	*	60	69	0.869565	21	64	0.328125	16	CG	-1	3.31296e-10	loss
11	14564903	14565002	100	*	11	32	0.34375	27	29	0.931034	4	CG	1	2.82328e-06	gain
11	14747003	14747102	100	*	23	25	0.92	8	21	0.380952	4	CG	-1	0.00010781	loss
11	14759903	14760002	100	*	0	34	0	21	32	0.65625	4	CG	1	1.73695e-08	gain
11	14760503	14760602	100	*	4	23	0.173913	25	31	0.806452	4	CG	1	4.85542e-06	gain
11	14884403	14884502	100	*	32	34	0.941176	13	31	0.419355	4	CG	-1	6.28885e-06	loss
11	15313003	15313102	100	*	2	35	0.0571429	18	25	0.72	6	CG	1	1.16072e-07	gain
11	15457503	15457602	100	*	22	29	0.758621	4	16	0.25	4	CG	-1	0.000949976	loss
11	15605603	15605702	100	*	0	18	0	15	20	0.75	4	CG	1	2.8731e-06	gain
11	16109103	16109202	100	*	0	16	0	20	33	0.606061	4	CG	1	5.5779e-05	gain
11	16259303	16259402	100	*	56	58	0.965517	32	76	0.421053	14	CG	-1	1.04523e-10	loss
11	16266403	16266502	100	*	2	41	0.0487805	26	39	0.666667	4	CG	1	1.16677e-08	gain
11	16283903	16284002	100	*	47	155	0.303226	125	142	0.880282	10	CG	1	5.42125e-23	gain
11	16309803	16309902	100	*	11	84	0.130952	78	85	0.917647	6	CG	1	9.04202e-24	gain
11	16320803	16320902	100	*	45	53	0.849057	0	43	0	4	CG	-1	4.3758e-16	loss
11	16322603	16322702	100	*	43	44	0.977273	14	30	0.466667	4	CG	-1	4.03606e-07	loss
11	16324003	16324102	100	*	27	32	0.84375	0	50	0	4	CG	-1	2.17723e-15	loss
11	16324003	16324102	100	*	27	32	0.84375	0	50	0	4	CG	-1	2.17723e-15	loss
11	16324303	16324602	300	*	67	70	0.957143	2	105	0.0190476	10	CG	-1	1.57836e-35	loss
11	16324303	16324602	300	*	67	70	0.957143	2	105	0.0190476	10	CG	-1	1.57836e-35	loss
11	16325803	16325902	100	*	3	25	0.12	25	26	0.961538	6	CG	1	2.83632e-09	gain
11	16448003	16448102	100	*	46	84	0.547619	2	43	0.0465116	8	CG	-1	5.46257e-08	loss
11	16587003	16587102	100	*	17	23	0.73913	2	32	0.0625	4	CG	-1	2.70963e-07	loss
11	16609603	16609702	100	*	279	317	0.880126	38	155	0.245161	22	CG	-1	4.58884e-42	loss
11	16778003	16778102	100	*	4	17	0.235294	20	26	0.769231	4	CG	1	0.000573823	gain
11	16779703	16779802	100	*	26	44	0.590909	1	24	0.0416667	4	CG	-1	1.12174e-05	loss
11	16784003	16784102	100	*	9	18	0.5	0	18	0	4	CG	-1	0.000539214	loss
11	16801403	16801502	100	*	14	22	0.636364	3	38	0.0789474	4	CG	-1	4.68445e-06	loss
11	16819403	16819502	100	*	2	25	0.08	25	29	0.862069	6	CG	1	1.63908e-08	gain
11	16819903	16820002	100	*	37	46	0.804348	4	37	0.108108	4	CG	-1	5.67346e-10	loss
11	16917303	16917402	100	*	0	17	0	11	22	0.5	4	CG	1	0.000587076	gain
11	16990403	16990502	100	*	22	31	0.709677	3	20	0.15	4	CG	-1	0.000100045	loss
11	17065703	17066002	300	*	137	174	0.787356	25	180	0.138889	20	CG	-1	2.11889e-33	loss
11	17071203	17071302	100	*	23	33	0.69697	4	34	0.117647	4	CG	-1	1.70147e-06	loss
11	17072203	17072302	100	*	48	49	0.979592	11	24	0.458333	4	CG	-1	1.5499e-07	loss
11	17073603	17073702	100	*	38	53	0.716981	10	54	0.185185	10	CG	-1	4.95032e-08	loss
11	17079403	17079502	100	*	20	82	0.243902	40	46	0.869565	8	CG	1	2.36354e-11	gain
11	17109403	17109502	100	*	39	53	0.735849	4	59	0.0677966	10	CG	-1	1.07679e-12	loss
11	17109903	17110002	100	*	44	53	0.830189	0	56	0	8	CG	-1	4.85537e-18	loss
11	17145903	17146002	100	*	32	50	0.64	0	29	0	6	CG	-1	3.664e-08	loss
11	17206203	17206302	100	*	21	24	0.875	5	16	0.3125	4	CG	-1	0.000265078	loss
11	17254003	17254102	100	*	96	99	0.969697	41	116	0.353448	22	CG	-1	4.06718e-20	loss
11	17410603	17410702	100	*	107	109	0.981651	15	107	0.140187	25	CG	-1	1.3073e-34	loss
11	17452303	17452402	100	*	51	68	0.75	3	81	0.037037	6	CG	-1	9.45919e-19	loss
11	17470403	17470502	100	*	46	68	0.676471	9	62	0.145161	4	CG	-1	1.69754e-09	loss
11	17477503	17477602	100	*	22	59	0.372881	70	73	0.958904	14	CG	1	8.95067e-13	gain
11	17493803	17494002	200	*	2	151	0.013245	91	139	0.654676	18	CG	1	1.423e-30	gain
11	17516303	17516402	100	*	15	16	0.9375	6	16	0.375	4	CG	-1	0.000815351	loss
11	17531303	17531402	100	*	16	36	0.444444	17	18	0.944444	4	CG	1	0.00038842	gain
11	17552203	17552302	100	*	28	37	0.756757	5	25	0.2	6	CG	-1	1.8425e-05	loss
11	17563103	17563202	100	*	79	89	0.88764	15	76	0.197368	6	CG	-1	2.11304e-18	loss
11	17632503	17632602	100	*	37	47	0.787234	4	40	0.1	4	CG	-1	3.18838e-10	loss
11	17713003	17713102	100	*	12	50	0.24	28	31	0.903226	6	CG	1	1.09479e-08	gain
11	17766303	17766502	200	*	82	103	0.796117	21	76	0.276316	16	CG	-1	8.71408e-12	loss
11	17814203	17814302	100	*	1	59	0.0169492	39	56	0.696429	6	CG	1	6.43745e-14	gain
11	17877803	17877902	100	*	9	17	0.529412	0	18	0	4	CG	-1	0.000348782	loss
11	17980103	17980202	100	*	30	31	0.967742	12	30	0.4	4	CG	-1	2.12078e-06	loss
11	18146203	18146302	100	*	56	86	0.651163	1	47	0.0212766	6	CG	-1	5.731e-12	loss
11	18330203	18330302	100	*	7	24	0.291667	43	45	0.955556	6	CG	1	7.0678e-09	gain
11	18392303	18392402	100	*	32	45	0.711111	6	55	0.109091	8	CG	-1	1.28658e-09	loss
11	18407203	18407302	100	*	24	33	0.727273	6	31	0.193548	6	CG	-1	2.13478e-05	loss
11	18497003	18497102	100	*	43	47	0.914894	4	43	0.0930233	8	CG	-1	2.09428e-14	loss
11	18554303	18554402	100	*	0	61	0	19	28	0.678571	4	CG	1	1.10356e-12	gain
11	18668603	18668702	100	*	21	62	0.33871	56	57	0.982456	11	CG	1	5.96929e-13	gain
11	18730103	18730202	100	*	21	35	0.6	3	44	0.0681818	4	CG	-1	4.48372e-07	loss
11	18738703	18738802	100	*	16	22	0.727273	1	30	0.0333333	4	CG	-1	1.93842e-07	loss
11	18752103	18752202	100	*	51	70	0.728571	8	89	0.0898876	15	CG	-1	4.91816e-16	loss
11	18768003	18768102	100	*	20	35	0.571429	3	46	0.0652174	4	CG	-1	7.39287e-07	loss
11	18834003	18834102	100	*	58	101	0.574257	7	104	0.0673077	12	CG	-1	2.07313e-14	loss
11	18834803	18834902	100	*	52	59	0.881356	19	50	0.38	8	CG	-1	6.70702e-08	loss
11	18938803	18938902	100	*	57	57	1	17	43	0.395349	6	CG	-1	8.82014e-12	loss
11	18938803	18938902	100	*	57	57	1	17	43	0.395349	6	CG	-1	8.82014e-12	loss
11	18939103	18939202	100	*	37	40	0.925	14	37	0.378378	4	CG	-1	4.03136e-07	loss
[truncated: 7,054 more rows]

## Sheet: Sheet2
S4_Data:OsCLSY3 DMRs in Endosperm.
OsCLSY3 CHG DMRs in Endosperm
seqnames	start	end	width	strand	sumReadsM1	sumReadsN1	proportion1	sumReadsM2	sumReadsN2	proportion2	cytosinesCount	context	direction	pValue	regionType
1	5201	5300	100	*	23	47	0.489362	6	51	0.117647	4	CHG	-1	0.00017862	loss
1	41501	41800	300	*	224	377	0.594164	11	243	0.0452675	30	CHG	-1	4.88874e-43	loss
1	41501	41800	300	*	224	377	0.594164	11	243	0.0452675	30	CHG	-1	4.88874e-43	loss
1	42001	42100	100	*	18	33	0.545455	8	37	0.216216	8	CHG	-1	0.00443001	loss
1	42001	42100	100	*	18	33	0.545455	8	37	0.216216	8	CHG	-1	0.00443001	loss
1	56201	56300	100	*	22	66	0.333333	32	47	0.680851	7	CHG	1	0.000626786	gain
1	69901	70000	100	*	47	52	0.903846	21	38	0.552632	9	CHG	-1	0.000347959	loss
1	71601	71700	100	*	43	70	0.614286	14	50	0.28	7	CHG	-1	0.000685707	loss
1	72501	72600	100	*	8	42	0.190476	12	20	0.6	4	CHG	1	0.00214198	gain
1	130201	130300	100	*	53	72	0.736111	25	58	0.431034	11	CHG	-1	0.000886134	loss
1	138001	138300	300	*	40	60	0.666667	17	71	0.239437	10	CHG	-1	5.4079e-06	loss
1	139701	139800	100	*	4	22	0.181818	14	29	0.482759	4	CHG	1	0.0268219	gain
1	161301	161400	100	*	49	67	0.731343	20	47	0.425532	8	CHG	-1	0.00178827	loss
1	174001	174300	300	*	216	488	0.442623	18	329	0.0547112	27	CHG	-1	2.84931e-31	loss
1	175601	175700	100	*	4	42	0.0952381	16	31	0.516129	5	CHG	1	0.000205561	gain
1	238301	238400	100	*	20	31	0.645161	7	22	0.318182	5	CHG	-1	0.0202028	loss
1	490301	490400	100	*	18	36	0.5	31	38	0.815789	4	CHG	1	0.00553421	gain
1	500401	500500	100	*	62	106	0.584906	18	76	0.236842	10	CHG	-1	1.58061e-05	loss
1	506901	507000	100	*	14	26	0.538462	7	30	0.233333	5	CHG	-1	0.0199319	loss
1	508701	509000	300	*	285	422	0.675355	108	402	0.268657	42	CHG	-1	1.62448e-29	loss
1	534201	534300	100	*	15	32	0.46875	4	24	0.166667	4	CHG	-1	0.0194327	loss
1	552801	552900	100	*	1	42	0.0238095	15	40	0.375	5	CHG	1	0.000188912	gain
1	688701	688800	100	*	1	18	0.0555556	8	20	0.4	4	CHG	1	0.0141833	gain
1	840201	840300	100	*	44	84	0.52381	12	80	0.15	8	CHG	-1	2.99617e-06	loss
1	927401	927500	100	*	9	32	0.28125	21	26	0.807692	4	CHG	1	0.000202525	gain
1	1055501	1055600	100	*	18	49	0.367347	40	49	0.816327	8	CHG	1	2.84372e-05	gain
1	1077601	1077700	100	*	30	71	0.422535	3	37	0.0810811	8	CHG	-1	0.000605174	loss
1	1115001	1115100	100	*	41	54	0.759259	16	40	0.4	7	CHG	-1	0.000897661	loss
1	1119401	1119500	100	*	19	39	0.487179	6	44	0.136364	7	CHG	-1	0.00103684	loss
1	1129101	1129200	100	*	29	48	0.604167	12	41	0.292683	6	CHG	-1	0.00462755	loss
1	1133101	1133200	100	*	10	43	0.232558	26	43	0.604651	4	CHG	1	0.000972872	gain
1	1248501	1248600	100	*	21	24	0.875	8	16	0.5	4	CHG	-1	0.0108945	loss
1	1274301	1274400	100	*	58	71	0.816901	42	94	0.446809	10	CHG	-1	1.45632e-06	loss
1	1274301	1274400	100	*	58	71	0.816901	42	94	0.446809	10	CHG	-1	1.45632e-06	loss
1	1274601	1274700	100	*	39	48	0.8125	26	53	0.490566	11	CHG	-1	0.000742245	loss
1	1274601	1274700	100	*	39	48	0.8125	26	53	0.490566	11	CHG	-1	0.000742245	loss
1	1285001	1285100	100	*	37	54	0.685185	9	24	0.375	6	CHG	-1	0.0117481	loss
1	1302901	1303000	100	*	17	36	0.472222	0	17	0	4	CHG	-1	0.00116162	loss
1	1371001	1371100	100	*	6	21	0.285714	11	17	0.647059	4	CHG	1	0.0268169	gain
1	1464401	1464500	100	*	19	30	0.633333	16	17	0.941176	4	CHG	1	0.0212203	gain
1	1469501	1469600	100	*	18	35	0.514286	31	38	0.815789	6	CHG	1	0.00774638	gain
1	1583601	1583700	100	*	11	36	0.305556	18	25	0.72	4	CHG	1	0.00237461	gain
1	1611601	1611700	100	*	5	28	0.178571	20	39	0.512821	6	CHG	1	0.00681681	gain
1	1637201	1637300	100	*	50	65	0.769231	13	32	0.40625	5	CHG	-1	0.000903488	loss
1	1667401	1667600	200	*	54	82	0.658537	16	71	0.225352	10	CHG	-1	6.74719e-07	loss
1	1668901	1669000	100	*	16	67	0.238806	18	32	0.5625	4	CHG	1	0.00247752	gain
1	1732501	1732700	200	*	3	52	0.0576923	18	45	0.4	11	CHG	1	0.000147522	gain
1	1861601	1861700	100	*	11	24	0.458333	22	29	0.758621	4	CHG	1	0.0257272	gain
1	1877601	1877700	100	*	9	35	0.257143	26	35	0.742857	4	CHG	1	0.000157852	gain
1	1879701	1879800	100	*	12	27	0.444444	25	33	0.757576	6	CHG	1	0.0146084	gain
1	1880901	1881000	100	*	22	60	0.366667	42	55	0.763636	12	CHG	1	7.26486e-05	gain
1	1920101	1920200	100	*	14	54	0.259259	18	32	0.5625	5	CHG	1	0.00644396	gain
1	2044901	2045000	100	*	6	33	0.181818	14	29	0.482759	6	CHG	1	0.0129746	gain
1	2067201	2067300	100	*	12	17	0.705882	12	32	0.375	4	CHG	-1	0.028255	loss
1	2162101	2162200	100	*	22	44	0.5	35	39	0.897436	9	CHG	1	0.000278678	gain
1	2225901	2226000	100	*	2	16	0.125	12	18	0.666667	4	CHG	1	0.00227406	gain
1	2237901	2238000	100	*	35	49	0.714286	8	32	0.25	8	CHG	-1	0.000142592	loss
1	2289101	2289200	100	*	6	29	0.206897	22	43	0.511628	4	CHG	1	0.00928374	gain
1	2289101	2289200	100	*	6	29	0.206897	22	43	0.511628	4	CHG	1	0.00928374	gain
1	2289401	2289500	100	*	13	27	0.481481	22	28	0.785714	5	CHG	1	0.0190391	gain
1	2289401	2289500	100	*	13	27	0.481481	22	28	0.785714	5	CHG	1	0.0190391	gain
1	2328901	2329000	100	*	26	81	0.320988	19	28	0.678571	6	CHG	1	0.00166408	gain
1	2440301	2440400	100	*	14	80	0.175	33	64	0.515625	8	CHG	1	5.97181e-05	gain
1	2628801	2628900	100	*	9	26	0.346154	0	16	0	4	CHG	-1	0.00956079	loss
1	2645101	2645600	500	*	152	299	0.508361	56	326	0.171779	41	CHG	-1	1.84702e-17	loss
1	2677001	2677200	200	*	61	84	0.72619	15	59	0.254237	11	CHG	-1	2.4313e-07	loss
1	2905601	2905700	100	*	16	41	0.390244	3	47	0.0638298	6	CHG	-1	0.000507446	loss
1	2937301	2937400	100	*	44	54	0.814815	27	53	0.509434	8	CHG	-1	0.00153027	loss
1	3153701	3153800	100	*	8	48	0.166667	28	59	0.474576	5	CHG	1	0.00148364	gain
1	3155501	3155600	100	*	64	100	0.64	19	76	0.25	17	CHG	-1	2.01267e-06	loss
1	3158601	3158800	200	*	110	133	0.827068	62	127	0.488189	24	CHG	-1	8.31356e-08	loss
1	3168801	3168900	100	*	13	31	0.419355	23	30	0.766667	5	CHG	1	0.00740615	gain
1	3170901	3171000	100	*	45	59	0.762712	20	47	0.425532	6	CHG	-1	0.000857491	loss
1	3197801	3197900	100	*	10	31	0.322581	0	16	0	4	CHG	-1	0.0120348	loss
1	3200801	3200900	100	*	19	32	0.59375	34	38	0.894737	5	CHG	1	0.00478976	gain
1	3205001	3205100	100	*	10	57	0.175439	31	59	0.525424	7	CHG	1	0.000238963	gain
1	3288601	3289000	400	*	314	536	0.585821	48	306	0.156863	48	CHG	-1	1.35212e-31	loss
1	3291501	3291600	100	*	36	69	0.521739	8	49	0.163265	9	CHG	-1	0.000218256	loss
1	3295001	3295300	300	*	171	399	0.428571	25	294	0.085034	44	CHG	-1	1.82694e-21	loss
1	3298501	3298600	100	*	15	49	0.306122	0	28	0	4	CHG	-1	0.0019283	loss
1	3299001	3299100	100	*	16	44	0.363636	22	33	0.666667	5	CHG	1	0.0101145	gain
1	3300701	3300800	100	*	45	66	0.681818	29	90	0.322222	12	CHG	-1	8.84131e-06	loss
1	3300701	3300800	100	*	45	66	0.681818	29	90	0.322222	12	CHG	-1	8.84131e-06	loss
1	3301001	3301100	100	*	53	106	0.5	4	76	0.0526316	13	CHG	-1	1.38498e-10	loss
1	3301001	3301100	100	*	53	106	0.5	4	76	0.0526316	13	CHG	-1	1.38498e-10	loss
1	3303901	3304200	300	*	139	311	0.446945	41	317	0.129338	41	CHG	-1	5.08486e-17	loss
1	3305201	3305300	100	*	12	32	0.375	1	19	0.0526316	4	CHG	-1	0.0122251	loss
1	3306801	3307000	200	*	75	200	0.375	5	151	0.0331126	23	CHG	-1	9.89771e-13	loss
1	3312701	3313100	400	*	155	307	0.504886	31	391	0.0792839	43	CHG	-1	2.17155e-34	loss
1	3314901	3315400	500	*	142	353	0.402266	21	538	0.0390335	51	CHG	-1	1.43483e-40	loss
1	3317701	3318000	300	*	120	261	0.45977	9	269	0.0334572	36	CHG	-1	2.72883e-28	loss
1	3361401	3361500	100	*	10	62	0.16129	10	21	0.47619	5	CHG	1	0.00490959	gain
1	3372501	3372600	100	*	22	31	0.709677	9	23	0.391304	4	CHG	-1	0.0205283	loss
1	3380201	3380300	100	*	3	37	0.0810811	11	26	0.423077	4	CHG	1	0.00220087	gain
1	3393601	3393700	100	*	23	82	0.280488	30	49	0.612245	6	CHG	1	0.000459575	gain
1	3421801	3421900	100	*	18	41	0.439024	3	35	0.0857143	5	CHG	-1	0.0011782	loss
1	3528401	3528500	100	*	0	27	0	8	25	0.32	4	CHG	1	0.0023217	gain
1	3556601	3556700	100	*	11	43	0.255814	37	63	0.587302	8	CHG	1	0.00142322	gain
1	3586701	3586800	100	*	0	26	0	9	26	0.346154	6	CHG	1	0.00173498	gain
1	3647301	3647400	100	*	0	19	0	8	21	0.380952	4	CHG	1	0.00385281	gain
1	3783701	3783800	100	*	13	35	0.371429	26	38	0.684211	7	CHG	1	0.00906259	gain
1	3858001	3858100	100	*	16	44	0.363636	19	24	0.791667	4	CHG	1	0.00138999	gain
1	3860001	3860100	100	*	20	48	0.416667	40	55	0.727273	6	CHG	1	0.00236878	gain
1	3861401	3861600	200	*	90	151	0.596026	19	71	0.267606	12	CHG	-1	2.38528e-05	loss
1	3871801	3871900	100	*	5	16	0.3125	0	22	0	4	CHG	-1	0.0064177	loss
1	3890801	3890900	100	*	7	23	0.304348	17	25	0.68	4	CHG	1	0.0109307	gain
1	3904501	3904600	100	*	55	104	0.528846	67	79	0.848101	12	CHG	1	2.6556e-05	gain
1	3913501	3913600	100	*	20	46	0.434783	3	37	0.0810811	4	CHG	-1	0.000767879	loss
1	3917001	3917100	100	*	17	20	0.85	12	24	0.5	4	CHG	-1	0.0161541	loss
1	3930801	3930900	100	*	16	42	0.380952	19	27	0.703704	4	CHG	1	0.0104885	gain
1	3970101	3970200	100	*	25	29	0.862069	11	33	0.333333	7	CHG	-1	9.41767e-05	loss
1	4022801	4022900	100	*	35	66	0.530303	7	55	0.127273	8	CHG	-1	1.76896e-05	loss
1	4029801	4029900	100	*	51	96	0.53125	46	50	0.92	6	CHG	1	1.25458e-05	gain
1	4085101	4085200	100	*	19	34	0.558824	5	30	0.166667	4	CHG	-1	0.0020854	loss
1	4086401	4086500	100	*	13	42	0.309524	21	31	0.677419	4	CHG	1	0.00289426	gain
1	4088901	4089000	100	*	16	49	0.326531	17	27	0.62963	4	CHG	1	0.0123066	gain
1	4098801	4098900	100	*	15	22	0.681818	18	18	1	4	CHG	1	0.0100525	gain
1	4265701	4265800	100	*	13	56	0.232143	22	39	0.564103	6	CHG	1	0.00173232	gain
1	4573801	4573900	100	*	25	44	0.568182	6	27	0.222222	4	CHG	-1	0.00579053	loss
1	4690801	4690900	100	*	1	25	0.04	9	26	0.346154	4	CHG	1	0.0074896	gain
1	4691501	4691800	300	*	87	187	0.465241	124	154	0.805195	21	CHG	1	1.88514e-09	gain
1	4758201	4758300	100	*	1	18	0.0555556	16	24	0.666667	4	CHG	1	0.00020087	gain
1	4764801	4764900	100	*	41	87	0.471264	4	34	0.117647	8	CHG	-1	0.000680989	loss
1	4766801	4766900	100	*	18	28	0.642857	0	36	0	4	CHG	-1	1.39354e-07	loss
1	4769701	4769800	100	*	7	16	0.4375	1	32	0.03125	4	CHG	-1	0.000370577	loss
1	4769701	4769800	100	*	7	16	0.4375	1	32	0.03125	4	CHG	-1	0.000370577	loss
1	4770001	4770100	100	*	10	30	0.333333	1	36	0.0277778	6	CHG	-1	0.000911119	loss
1	4770001	4770100	100	*	10	30	0.333333	1	36	0.0277778	6	CHG	-1	0.000911119	loss
1	4770401	4770600	200	*	41	87	0.471264	9	89	0.101124	12	CHG	-1	4.57039e-07	loss
1	4771301	4771400	100	*	12	16	0.75	6	17	0.352941	4	CHG	-1	0.0231609	loss
1	4771901	4772000	100	*	33	118	0.279661	42	62	0.677419	11	CHG	1	1.92951e-06	gain
1	4773601	4773700	100	*	20	39	0.512821	6	36	0.166667	5	CHG	-1	0.0026581	loss
1	4774301	4774400	100	*	53	130	0.407692	10	126	0.0793651	12	CHG	-1	1.36591e-08	loss
1	4775901	4776000	100	*	12	72	0.166667	40	85	0.470588	9	CHG	1	0.000176435	gain
1	4790301	4790400	100	*	17	40	0.425	4	42	0.0952381	4	CHG	-1	0.00122351	loss
1	4790901	4791000	100	*	42	98	0.428571	4	49	0.0816327	11	CHG	-1	7.37231e-05	loss
1	4793001	4793100	100	*	14	33	0.424242	1	19	0.0526316	4	CHG	-1	0.00587128	loss
1	4935101	4935200	100	*	29	67	0.432836	32	43	0.744186	8	CHG	1	0.00225707	gain
1	4970001	4970100	100	*	7	30	0.233333	10	18	0.555556	4	CHG	1	0.0248532	gain
1	5078101	5078200	100	*	24	31	0.774194	16	41	0.390244	7	CHG	-1	0.00201751	loss
1	5174501	5174600	100	*	2	37	0.0540541	12	32	0.375	7	CHG	1	0.00170044	gain
1	5195701	5195800	100	*	9	31	0.290323	18	25	0.72	4	CHG	1	0.00230015	gain
1	5196601	5196700	100	*	5	36	0.138889	18	41	0.439024	6	CHG	1	0.00552871	gain
1	5217401	5217500	100	*	7	36	0.194444	14	28	0.5	6	CHG	1	0.0114156	gain
1	5235001	5235100	100	*	40	57	0.701754	19	49	0.387755	7	CHG	-1	0.00202846	loss
1	5479001	5479100	100	*	7	32	0.21875	17	26	0.653846	4	CHG	1	0.00151434	gain
1	5517701	5517800	100	*	40	94	0.425532	56	75	0.746667	12	CHG	1	0.000102269	gain
1	5533201	5533300	100	*	7	29	0.241379	14	18	0.777778	4	CHG	1	0.000729224	gain
1	5554301	5554400	100	*	30	39	0.769231	9	28	0.321429	4	CHG	-1	0.000586923	loss
1	5596401	5596500	100	*	27	42	0.642857	14	45	0.311111	6	CHG	-1	0.00302908	loss
1	5597001	5597100	100	*	48	97	0.494845	10	66	0.151515	8	CHG	-1	3.16973e-05	loss
1	5606301	5606400	100	*	72	94	0.765957	40	87	0.45977	9	CHG	-1	8.50545e-05	loss
1	5685101	5685200	100	*	4	30	0.133333	17	32	0.53125	7	CHG	1	0.00168704	gain
1	5725701	5725800	100	*	20	41	0.487805	6	38	0.157895	7	CHG	-1	0.00286883	loss
1	5747701	5747800	100	*	11	24	0.458333	3	64	0.046875	5	CHG	-1	1.37132e-05	loss
1	5748601	5749100	500	*	144	226	0.637168	10	281	0.0355872	41	CHG	-1	3.76942e-46	loss
1	5758301	5758400	100	*	7	28	0.25	10	18	0.555556	4	CHG	1	0.0365733	gain
1	5772901	5773000	100	*	14	48	0.291667	46	68	0.676471	9	CHG	1	0.000146467	gain
1	5851601	5851700	100	*	8	52	0.153846	16	35	0.457143	6	CHG	1	0.0029826	gain
1	5866901	5867000	100	*	15	83	0.180723	38	78	0.487179	10	CHG	1	0.000123088	gain
1	5874701	5874800	100	*	13	33	0.393939	24	31	0.774194	6	CHG	1	0.00319171	gain
1	5928601	5928700	100	*	17	27	0.62963	28	29	0.965517	4	CHG	1	0.00255601	gain
1	5965301	5965400	100	*	41	45	0.911111	19	37	0.513514	6	CHG	-1	0.000169363	loss
1	5986701	5986800	100	*	33	95	0.347368	22	32	0.6875	8	CHG	1	0.00145768	gain
1	6015401	6015500	100	*	14	34	0.411765	14	16	0.875	4	CHG	1	0.00319314	gain
1	6039401	6039500	100	*	10	22	0.454545	4	39	0.102564	5	CHG	-1	0.00271111	loss
1	6043901	6044000	100	*	14	63	0.222222	44	65	0.676923	8	CHG	1	1.73189e-06	gain
1	6070801	6070900	100	*	8	25	0.32	26	31	0.83871	6	CHG	1	0.000231747	gain
1	6072501	6072700	200	*	124	186	0.666667	23	132	0.174242	20	CHG	-1	1.42746e-16	loss
1	6073101	6073200	100	*	40	69	0.57971	9	54	0.166667	5	CHG	-1	1.72482e-05	loss
1	6074501	6074600	100	*	31	84	0.369048	51	74	0.689189	7	CHG	1	0.000183846	gain
1	6074901	6075000	100	*	5	37	0.135135	27	46	0.586957	4	CHG	1	9.62405e-05	gain
1	6086701	6086800	100	*	17	70	0.242857	31	56	0.553571	7	CHG	1	0.000791027	gain
1	6093701	6093800	100	*	5	34	0.147059	20	44	0.454545	7	CHG	1	0.00532709	gain
1	6110801	6110900	100	*	13	43	0.302326	14	20	0.7	5	CHG	1	0.00427996	gain
1	6148801	6148900	100	*	38	71	0.535211	17	83	0.204819	11	CHG	-1	7.68874e-05	loss
1	6158901	6159000	100	*	26	47	0.553191	7	41	0.170732	8	CHG	-1	0.00053317	loss
1	6259601	6259700	100	*	20	44	0.454545	4	30	0.133333	6	CHG	-1	0.00515404	loss
1	6285801	6285900	100	*	28	45	0.622222	10	41	0.243902	9	CHG	-1	0.000888425	loss
1	6295001	6295100	100	*	8	53	0.150943	38	77	0.493506	12	CHG	1	0.000187038	gain
1	6297801	6297900	100	*	52	74	0.702703	21	54	0.388889	13	CHG	-1	0.000855427	loss
1	6317201	6317300	100	*	8	48	0.166667	19	37	0.513514	4	CHG	1	0.00127519	gain
1	6332701	6332900	200	*	37	76	0.486842	10	60	0.166667	14	CHG	-1	0.000276494	loss
1	6411601	6411800	200	*	34	82	0.414634	0	47	0	10	CHG	-1	1.92471e-06	loss
1	6413801	6413900	100	*	15	45	0.333333	24	33	0.727273	5	CHG	1	0.00116162	gain
1	6425301	6425400	100	*	4	36	0.111111	11	24	0.458333	4	CHG	1	0.00350498	gain
1	6478201	6478300	100	*	23	59	0.389831	26	36	0.722222	8	CHG	1	0.00267162	gain
1	6488101	6488200	100	*	24	46	0.521739	4	27	0.148148	4	CHG	-1	0.0024985	loss
1	6570401	6570500	100	*	18	22	0.818182	8	27	0.296296	5	CHG	-1	0.000634869	loss
1	6616901	6617100	200	*	176	468	0.376068	7	212	0.0330189	34	CHG	-1	4.28808e-19	loss
1	6619601	6619700	100	*	5	26	0.192308	14	27	0.518519	6	CHG	1	0.0148256	gain
1	6671101	6671200	100	*	3	40	0.075	24	64	0.375	9	CHG	1	0.00131368	gain
1	6681101	6681200	100	*	17	41	0.414634	20	27	0.740741	4	CHG	1	0.0098828	gain
1	6683501	6683600	100	*	10	59	0.169492	24	49	0.489796	7	CHG	1	0.000792723	gain
1	6689601	6689800	200	*	61	96	0.635417	29	97	0.298969	22	CHG	-1	1.45775e-05	loss
1	6737701	6737800	100	*	24	34	0.705882	8	33	0.242424	6	CHG	-1	0.000387495	loss
1	6739801	6739900	100	*	10	26	0.384615	18	25	0.72	4	CHG	1	0.0174848	gain
1	6741201	6741300	100	*	21	48	0.4375	20	27	0.740741	5	CHG	1	0.0128789	gain
1	6743401	6743500	100	*	35	58	0.603448	11	50	0.22	7	CHG	-1	0.000184174	loss
1	6745701	6745800	100	*	8	30	0.266667	15	23	0.652174	4	CHG	1	0.00653627	gain
1	6869401	6869500	100	*	8	33	0.242424	13	23	0.565217	4	CHG	1	0.0155859	gain
1	6870101	6870200	100	*	11	20	0.55	4	20	0.2	4	CHG	-1	0.0233294	loss
1	6878001	6878100	100	*	12	23	0.521739	16	19	0.842105	4	CHG	1	0.0291294	gain
1	6915301	6915400	100	*	2	16	0.125	11	21	0.52381	4	CHG	1	0.0133706	gain
1	7008501	7008600	100	*	11	25	0.44	1	25	0.04	6	CHG	-1	0.00167204	loss
1	7065801	7065900	100	*	47	65	0.723077	26	63	0.412698	7	CHG	-1	0.000844348	loss
1	7160501	7160600	100	*	14	22	0.636364	7	23	0.304348	4	CHG	-1	0.0265573	loss
1	7229801	7229900	100	*	28	70	0.4	45	58	0.775862	10	CHG	1	7.37986e-05	gain
1	7312701	7312800	100	*	3	19	0.157895	8	16	0.5	4	CHG	1	0.030587	gain
1	7445401	7445500	100	*	10	46	0.217391	25	44	0.568182	6	CHG	1	0.00125048	gain
1	7469301	7469400	100	*	5	38	0.131579	17	39	0.435897	8	CHG	1	0.00443012	gain
1	7499001	7499100	100	*	9	87	0.103448	22	52	0.423077	12	CHG	1	4.95035e-05	gain
1	7500001	7500100	100	*	6	25	0.24	11	19	0.578947	4	CHG	1	0.0232777	gain
1	7600101	7600200	100	*	2	43	0.0465116	8	22	0.363636	5	CHG	1	0.00148114	gain
1	7750801	7751100	300	*	181	260	0.696154	46	167	0.275449	29	CHG	-1	1.86754e-17	loss
1	7750801	7751100	300	*	181	260	0.696154	46	167	0.275449	29	CHG	-1	1.86754e-17	loss
1	7751301	7751400	100	*	34	76	0.447368	33	44	0.75	8	CHG	1	0.001295	gain
1	7751301	7751400	100	*	34	76	0.447368	33	44	0.75	8	CHG	1	0.001295	gain
1	7753201	7753300	100	*	41	69	0.594203	25	89	0.280899	10	CHG	-1	0.000224481	loss
1	7755101	7755200	100	*	29	33	0.878788	8	20	0.4	4	CHG	-1	0.000560497	loss
1	7901901	7902000	100	*	4	34	0.117647	9	20	0.45	4	CHG	1	0.00738254	gain
1	7917401	7917500	100	*	6	65	0.0923077	37	91	0.406593	8	CHG	1	5.98663e-05	gain
1	7948901	7949000	100	*	8	28	0.285714	20	29	0.689655	4	CHG	1	0.00344652	gain
1	7951301	7951400	100	*	16	35	0.457143	6	60	0.1	7	CHG	-1	0.000208947	loss
1	7964401	7964500	100	*	31	117	0.264957	59	86	0.686047	12	CHG	1	2.81838e-08	gain
1	7967301	7967400	100	*	9	35	0.257143	14	20	0.7	4	CHG	1	0.00227576	gain
1	7986301	7986400	100	*	19	62	0.306452	21	34	0.617647	6	CHG	1	0.00440098	gain
1	7995301	7995400	100	*	25	35	0.714286	12	33	0.363636	6	CHG	-1	0.00510663	loss
1	7995501	7995600	100	*	11	33	0.333333	19	26	0.730769	4	CHG	1	0.00361439	gain
1	8000801	8001100	300	*	165	313	0.527157	24	240	0.1	27	CHG	-1	8.96122e-26	loss
1	8000801	8001100	300	*	165	313	0.527157	24	240	0.1	27	CHG	-1	8.96122e-26	loss
1	8001301	8001400	100	*	30	53	0.566038	9	68	0.132353	9	CHG	-1	4.09888e-07	loss
1	8001301	8001400	100	*	30	53	0.566038	9	68	0.132353	9	CHG	-1	4.09888e-07	loss
1	8003001	8003100	100	*	24	55	0.436364	3	24	0.125	5	CHG	-1	0.00728785	loss
1	8003001	8003100	100	*	24	55	0.436364	3	24	0.125	5	CHG	-1	0.00728785	loss
1	8003301	8003400	100	*	36	106	0.339623	2	59	0.0338983	6	CHG	-1	7.80326e-06	loss
1	8003301	8003400	100	*	36	106	0.339623	2	59	0.0338983	6	CHG	-1	7.80326e-06	loss
1	8003301	8003400	100	*	36	106	0.339623	2	59	0.0338983	6	CHG	-1	7.80326e-06	loss
1	8003601	8003700	100	*	17	54	0.314815	0	80	0	6	CHG	-1	7.84254e-08	loss
1	8003601	8003700	100	*	17	54	0.314815	0	80	0	6	CHG	-1	7.84254e-08	loss
1	8003601	8003700	100	*	17	54	0.314815	0	80	0	6	CHG	-1	7.84254e-08	loss
1	8003901	8004600	700	*	469	829	0.565742	129	928	0.139009	98	CHG	-1	3.21604e-79	loss
1	8003901	8004600	700	*	469	829	0.565742	129	928	0.139009	98	CHG	-1	3.21604e-79	loss
1	8007401	8007500	100	*	21	53	0.396226	42	60	0.7	13	CHG	1	0.00202845	gain
1	8010601	8010700	100	*	28	43	0.651163	7	26	0.269231	6	CHG	-1	0.00321933	loss
1	8011801	8011900	100	*	27	52	0.519231	11	70	0.157143	7	CHG	-1	7.53166e-05	loss
1	8029901	8030000	100	*	7	18	0.388889	19	22	0.863636	4	CHG	1	0.00276595	gain
1	8046201	8046300	100	*	85	106	0.801887	38	77	0.493506	14	CHG	-1	4.82067e-05	loss
1	8060301	8060400	100	*	11	28	0.392857	2	25	0.08	4	CHG	-1	0.00986471	loss
1	8076201	8076300	100	*	16	60	0.266667	17	28	0.607143	5	CHG	1	0.00323852	gain
1	8094801	8094900	100	*	55	122	0.45082	74	95	0.778947	10	CHG	1	6.19412e-06	gain
1	8117201	8117300	100	*	10	50	0.2	22	31	0.709677	4	CHG	1	2.4273e-05	gain
1	8119501	8119600	100	*	5	39	0.128205	22	51	0.431373	6	CHG	1	0.00293044	gain
1	8132901	8133000	100	*	24	59	0.40678	5	50	0.1	7	CHG	-1	0.000693758	loss
1	8143901	8144000	100	*	27	37	0.72973	8	33	0.242424	8	CHG	-1	0.000153902	loss
1	8192501	8192600	100	*	4	29	0.137931	17	36	0.472222	5	CHG	1	0.00561978	gain
1	8219601	8219700	100	*	30	78	0.384615	51	71	0.71831	8	CHG	1	0.000146574	gain
1	8244301	8244400	100	*	11	57	0.192982	20	35	0.571429	5	CHG	1	0.000483344	gain
1	8249501	8249700	200	*	134	218	0.614679	45	195	0.230769	18	CHG	-1	1.06814e-13	loss
1	8250201	8250300	100	*	6	19	0.315789	18	24	0.75	4	CHG	1	0.00588256	gain
1	8258101	8258300	200	*	94	212	0.443396	119	152	0.782895	19	CHG	1	1.37551e-09	gain
1	8259201	8259300	100	*	55	68	0.808824	30	65	0.461538	6	CHG	-1	0.00010958	loss
1	8259901	8260000	100	*	47	77	0.61039	17	55	0.309091	10	CHG	-1	0.00124179	loss
1	8268501	8268600	100	*	28	68	0.411765	54	75	0.72	8	CHG	1	0.000492369	gain
1	8275001	8275100	100	*	11	38	0.289474	23	27	0.851852	5	CHG	1	3.43922e-05	gain
1	8290801	8290900	100	*	35	63	0.555556	9	51	0.176471	9	CHG	-1	0.000123614	loss
1	8320301	8320400	100	*	5	27	0.185185	13	21	0.619048	4	CHG	1	0.00317576	gain
1	8327401	8327500	100	*	50	60	0.833333	20	49	0.408163	8	CHG	-1	2.01803e-05	loss
1	8354201	8354300	100	*	9	42	0.214286	22	41	0.536585	8	CHG	1	0.00358276	gain
1	8378701	8378800	100	*	9	63	0.142857	31	60	0.516667	7	CHG	1	4.18134e-05	gain
1	8399201	8399900	700	*	314	482	0.651452	11	816	0.0134804	91	CHG	-1	1.54325e-141	loss
1	8400601	8400800	200	*	55	96	0.572917	12	161	0.0745342	17	CHG	-1	4.95451e-17	loss
1	8434001	8434100	100	*	27	35	0.771429	14	36	0.388889	4	CHG	-1	0.0019291	loss
1	8451901	8452000	100	*	7	24	0.291667	16	27	0.592593	5	CHG	1	0.0317633	gain
1	8453501	8453600	100	*	33	55	0.6	29	118	0.245763	6	CHG	-1	2.80786e-05	loss
1	8505801	8506100	300	*	52	115	0.452174	16	142	0.112676	15	CHG	-1	1.10164e-08	loss
1	8507701	8507800	100	*	10	53	0.188679	14	27	0.518519	4	CHG	1	0.00349242	gain
1	8509601	8509700	100	*	7	36	0.194444	22	36	0.611111	7	CHG	1	0.00070992	gain
1	8529801	8529900	100	*	13	151	0.0860927	35	83	0.421687	13	CHG	1	1.48601e-08	gain
1	8535201	8535300	100	*	15	85	0.176471	68	129	0.527132	15	CHG	1	1.86126e-06	gain
1	8557401	8557500	100	*	88	126	0.698413	20	68	0.294118	7	CHG	-1	5.4157e-07	loss
1	8559001	8559100	100	*	67	110	0.609091	30	98	0.306122	14	CHG	-1	5.12167e-05	loss
1	8559201	8559300	100	*	56	112	0.5	7	47	0.148936	11	CHG	-1	0.000125332	loss
1	8601001	8601100	100	*	41	120	0.341667	103	159	0.647799	13	CHG	1	2.73881e-06	gain
1	8634901	8635100	200	*	38	71	0.535211	9	44	0.204545	9	CHG	-1	0.000948957	loss
1	8641001	8641100	100	*	11	41	0.268293	32	48	0.666667	8	CHG	1	0.000451956	gain
1	8668801	8669000	200	*	38	70	0.542857	8	40	0.2	10	CHG	-1	0.000946115	loss
1	8728001	8728100	100	*	14	33	0.424242	1	18	0.0555556	4	CHG	-1	0.00732766	loss
1	8830801	8830900	100	*	27	96	0.28125	44	72	0.611111	10	CHG	1	7.17971e-05	gain
1	8851801	8851900	100	*	9	45	0.2	16	25	0.64	4	CHG	1	0.000559348	gain
1	8856501	8856600	100	*	49	102	0.480392	6	127	0.0472441	20	CHG	-1	6.11942e-13	loss
1	8906801	8906900	100	*	11	45	0.244444	36	56	0.642857	11	CHG	1	0.000202654	gain
1	8958101	8958200	100	*	20	41	0.487805	18	22	0.818182	5	CHG	1	0.0121915	gain
1	8987901	8988000	100	*	5	37	0.135135	15	26	0.576923	6	CHG	1	0.000513758	gain
1	9040401	9040500	100	*	29	50	0.58	9	47	0.191489	6	CHG	-1	0.000259796	loss
1	9043701	9043800	100	*	6	26	0.230769	16	21	0.761905	4	CHG	1	0.000660061	gain
1	9097201	9097300	100	*	14	33	0.424242	1	21	0.047619	4	CHG	-1	0.00380955	loss
1	9108701	9108900	200	*	21	50	0.42	2	47	0.0425532	9	CHG	-1	5.19477e-05	loss
1	9117801	9117900	100	*	11	28	0.392857	1	24	0.0416667	6	CHG	-1	0.00397086	loss
1	9158501	9158600	100	*	14	19	0.736842	10	25	0.4	4	CHG	-1	0.0271201	loss
1	9313701	9313800	100	*	19	42	0.452381	30	36	0.833333	8	CHG	1	0.00105663	gain
1	9411701	9411800	100	*	21	32	0.65625	5	26	0.192308	6	CHG	-1	0.000876904	loss
1	9412301	9412400	100	*	12	24	0.5	6	35	0.171429	6	CHG	-1	0.00871174	loss
1	9414701	9414800	100	*	35	61	0.57377	8	41	0.195122	9	CHG	-1	0.000387495	loss
1	9482901	9483000	100	*	29	49	0.591837	7	25	0.28	4	CHG	-1	0.0126929	loss
1	9484201	9484300	100	*	54	100	0.54	15	64	0.234375	8	CHG	-1	0.000306959	loss
1	9485901	9486000	100	*	35	103	0.339806	62	96	0.645833	14	CHG	1	6.33982e-05	gain
1	9494401	9494500	100	*	6	45	0.133333	16	36	0.444444	4	CHG	1	0.00279297	gain
1	9547101	9547200	100	*	32	52	0.615385	11	38	0.289474	6	CHG	-1	0.00337774	loss
1	9601801	9601900	100	*	21	44	0.477273	26	33	0.787879	6	CHG	1	0.00724193	gain
1	9676401	9676500	100	*	20	44	0.454545	21	27	0.777778	4	CHG	1	0.00905936	gain
1	9763301	9763400	100	*	11	31	0.354839	21	27	0.777778	6	CHG	1	0.00210342	gain
1	9815501	9815600	100	*	12	20	0.6	7	26	0.269231	5	CHG	-1	0.0249078	loss
1	9826701	9826900	200	*	66	96	0.6875	25	69	0.362319	14	CHG	-1	0.000119984	loss
1	9830801	9830900	100	*	6	20	0.3	16	26	0.615385	4	CHG	1	0.0343051	gain
1	9841401	9841600	200	*	50	100	0.5	68	79	0.860759	16	CHG	1	2.85469e-06	gain
1	9851801	9851900	100	*	3	17	0.176471	10	18	0.555556	4	CHG	1	0.0215191	gain
1	9854801	9854900	100	*	8	33	0.242424	31	44	0.704545	6	CHG	1	0.000187089	gain
1	9857901	9858000	100	*	14	29	0.482759	4	25	0.16	4	CHG	-1	0.0136762	loss
1	9873201	9873300	100	*	9	26	0.346154	0	16	0	4	CHG	-1	0.00956079	loss
1	9896401	9896500	100	*	19	127	0.149606	67	106	0.632075	18	CHG	1	7.40598e-13	gain
1	9907901	9908000	100	*	7	17	0.411765	1	18	0.0555556	4	CHG	-1	0.0136895	loss
1	9924801	9924900	100	*	31	52	0.596154	8	29	0.275862	5	CHG	-1	0.00724193	loss
1	9956201	9956300	100	*	15	48	0.3125	34	54	0.62963	10	CHG	1	0.00229598	gain
1	9972401	9972500	100	*	21	48	0.4375	6	59	0.101695	6	CHG	-1	0.000211375	loss
1	9984101	9984200	100	*	21	43	0.488372	32	38	0.842105	8	CHG	1	0.00153939	gain
1	10078101	10078200	100	*	44	51	0.862745	12	30	0.4	5	CHG	-1	5.49007e-05	loss
1	10081501	10081600	100	*	7	51	0.137255	21	39	0.538462	9	CHG	1	0.000151944	gain
1	10107401	10107500	100	*	18	23	0.782609	3	20	0.15	5	CHG	-1	0.000121398	loss
1	10189201	10189300	100	*	9	22	0.409091	17	19	0.894737	4	CHG	1	0.00217446	gain
1	10199201	10199300	100	*	22	28	0.785714	9	21	0.428571	5	CHG	-1	0.0118712	loss
1	10284301	10284400	100	*	14	29	0.482759	4	25	0.16	4	CHG	-1	0.0136762	loss
1	10336901	10337000	100	*	11	16	0.6875	4	16	0.25	4	CHG	-1	0.0146877	loss
1	10339801	10339900	100	*	19	24	0.791667	10	26	0.384615	6	CHG	-1	0.00494606	loss
1	10340001	10340100	100	*	21	38	0.552632	10	40	0.25	6	CHG	-1	0.00794332	loss
1	10353801	10353900	100	*	8	23	0.347826	14	21	0.666667	4	CHG	1	0.03509	gain
1	10372301	10372400	100	*	8	35	0.228571	10	18	0.555556	4	CHG	1	0.0186129	gain
1	10425201	10425300	100	*	25	58	0.431034	39	51	0.764706	11	CHG	1	0.00088318	gain
1	10581001	10581100	100	*	28	35	0.8	9	18	0.5	4	CHG	-1	0.0252515	loss
1	10629701	10629800	100	*	4	31	0.129032	9	17	0.529412	4	CHG	1	0.00409301	gain
1	10649201	10649300	100	*	10	32	0.3125	22	32	0.6875	8	CHG	1	0.00393255	gain
1	10685201	10685300	100	*	9	18	0.5	5	30	0.166667	4	CHG	-1	0.0154027	loss
1	10695901	10696000	100	*	12	47	0.255319	33	46	0.717391	7	CHG	1	3.64959e-05	gain
1	10716301	10716500	200	*	30	75	0.4	51	68	0.75	10	CHG	1	9.13669e-05	gain
1	10719601	10719700	100	*	19	26	0.730769	12	31	0.387097	5	CHG	-1	0.0110943	loss
1	10828101	10828200	100	*	3	50	0.06	24	50	0.48	10	CHG	1	1.20229e-05	gain
1	10910501	10910600	100	*	37	93	0.397849	1	55	0.0181818	13	CHG	-1	2.25533e-06	loss
1	10923001	10923100	100	*	51	103	0.495146	6	69	0.0869565	14	CHG	-1	2.35525e-07	loss
1	10993201	10993400	200	*	7	51	0.137255	28	54	0.518519	8	CHG	1	0.00012022	gain
1	10993901	10994000	100	*	15	44	0.340909	23	32	0.71875	7	CHG	1	0.00198205	gain
1	11019101	11019200	100	*	10	38	0.263158	33	58	0.568966	7	CHG	1	0.00453234	gain
1	11020901	11021000	100	*	17	31	0.548387	2	18	0.111111	4	CHG	-1	0.00364523	loss
1	11095101	11095200	100	*	20	36	0.555556	6	27	0.222222	5	CHG	-1	0.00945288	loss
1	11103501	11103600	100	*	25	28	0.892857	21	41	0.512195	7	CHG	-1	0.00176115	loss
1	11136701	11136800	100	*	33	68	0.485294	34	39	0.871795	5	CHG	1	0.000211545	gain
1	11141001	11141100	100	*	26	33	0.787879	14	38	0.368421	7	CHG	-1	0.000825636	loss
1	11146401	11146500	100	*	34	80	0.425	30	41	0.731707	6	CHG	1	0.00229974	gain
1	11150801	11150900	100	*	51	111	0.459459	58	69	0.84058	11	CHG	1	2.50147e-06	gain
1	11151801	11151900	100	*	11	38	0.289474	23	31	0.741935	5	CHG	1	0.000466054	gain
1	11159401	11159500	100	*	19	21	0.904762	13	28	0.464286	5	CHG	-1	0.00225849	loss
1	11160001	11160100	100	*	54	90	0.6	24	93	0.258065	14	CHG	-1	1.5106e-05	loss
1	11166101	11166200	100	*	7	19	0.368421	13	17	0.764706	4	CHG	1	0.0182471	gain
1	11183001	11183200	200	*	49	130	0.376923	61	87	0.701149	13	CHG	1	1.47536e-05	gain
1	11189401	11189500	100	*	43	73	0.589041	13	55	0.236364	7	CHG	-1	0.00020827	loss
1	11223801	11223900	100	*	4	43	0.0930233	12	30	0.4	7	CHG	1	0.00285924	gain
1	11226501	11226600	100	*	8	52	0.153846	23	41	0.560976	6	CHG	1	0.000123199	gain
1	11228401	11228500	100	*	25	58	0.431034	3	54	0.0555556	6	CHG	-1	2.20286e-05	loss
1	11240001	11240100	100	*	12	37	0.324324	51	78	0.653846	9	CHG	1	0.00164773	gain
1	11293601	11293700	100	*	42	55	0.763636	12	28	0.428571	5	CHG	-1	0.00365838	loss
1	11295501	11295600	100	*	18	28	0.642857	7	37	0.189189	7	CHG	-1	0.000490961	loss
1	11300701	11300800	100	*	34	49	0.693878	7	20	0.35	4	CHG	-1	0.00994708	loss
1	11310801	11310900	100	*	42	70	0.6	19	65	0.292308	11	CHG	-1	0.000743122	loss
1	11311401	11311500	100	*	4	28	0.142857	8	18	0.444444	4	CHG	1	0.0240653	gain
1	11315801	11315900	100	*	16	23	0.695652	6	22	0.272727	4	CHG	-1	0.00603206	loss
1	11321701	11321900	200	*	70	124	0.564516	32	154	0.207792	19	CHG	-1	1.10285e-08	loss
1	11325101	11325200	100	*	18	45	0.4	41	56	0.732143	9	CHG	1	0.00142449	gain
1	11331601	11331700	100	*	17	30	0.566667	20	23	0.869565	5	CHG	1	0.0186074	gain
1	11333701	11333800	100	*	19	46	0.413043	28	38	0.736842	5	CHG	1	0.00420762	gain
1	11358501	11358600	100	*	46	129	0.356589	45	61	0.737705	12	CHG	1	5.51587e-06	gain
1	11363001	11363100	100	*	20	50	0.4	24	33	0.727273	6	CHG	1	0.00481535	gain
1	11375801	11375900	100	*	13	40	0.325	32	49	0.653061	5	CHG	1	0.00318315	gain
1	11388501	11388600	100	*	23	33	0.69697	15	40	0.375	4	CHG	-1	0.00772582	loss
1	11398401	11398800	400	*	156	336	0.464286	190	245	0.77551	30	CHG	1	1.07849e-12	gain
1	11406001	11406200	200	*	55	135	0.407407	78	104	0.75	20	CHG	1	9.83472e-07	gain
1	11413301	11413400	100	*	12	46	0.26087	21	27	0.777778	5	CHG	1	7.1594e-05	gain
1	11414101	11414300	200	*	52	155	0.335484	79	109	0.724771	16	CHG	1	6.40401e-09	gain
1	11423601	11423700	100	*	20	51	0.392157	35	50	0.7	6	CHG	1	0.00296496	gain
1	11445801	11445900	100	*	12	28	0.428571	15	20	0.75	4	CHG	1	0.0277459	gain
1	11471501	11471600	100	*	73	106	0.688679	29	96	0.302083	12	CHG	-1	3.6555e-07	loss
1	11473201	11473300	100	*	24	62	0.387097	25	33	0.757576	4	CHG	1	0.00115378	gain
1	11476001	11476100	100	*	11	25	0.44	23	31	0.741935	5	CHG	1	0.0225776	gain
1	11482201	11482300	100	*	26	32	0.8125	11	22	0.5	4	CHG	-1	0.0165262	loss
1	11501601	11501700	100	*	12	34	0.352941	0	22	0	5	CHG	-1	0.00267949	loss
1	11511501	11511600	100	*	18	35	0.514286	3	24	0.125	6	CHG	-1	0.00327961	loss
1	11540201	11540300	100	*	5	89	0.0561798	15	42	0.357143	9	CHG	1	3.48203e-05	gain
1	11542101	11542200	100	*	5	33	0.151515	12	24	0.5	4	CHG	1	0.00599717	gain
1	11629801	11629900	100	*	7	26	0.269231	12	18	0.666667	4	CHG	1	0.0104972	gain
1	11646701	11646800	100	*	5	28	0.178571	22	37	0.594595	6	CHG	1	0.00140831	gain
1	11673401	11673500	100	*	16	37	0.432432	31	40	0.775	6	CHG	1	0.00317871	gain
1	11707001	11707100	100	*	11	38	0.289474	15	17	0.882353	4	CHG	1	0.00015425	gain
1	11708601	11708700	100	*	15	36	0.416667	16	22	0.727273	4	CHG	1	0.0225212	gain
1	11781201	11781300	100	*	21	33	0.636364	12	38	0.315789	6	CHG	-1	0.00853781	loss
1	11881201	11881500	300	*	65	182	0.357143	8	176	0.0454545	25	CHG	-1	5.59635e-12	loss
1	11985401	11985500	100	*	8	21	0.380952	16	19	0.842105	4	CHG	1	0.00423541	gain
1	11995001	11995100	100	*	11	28	0.392857	3	39	0.0769231	5	CHG	-1	0.00272692	loss
1	12055601	12055700	100	*	6	22	0.272727	15	25	0.6	4	CHG	1	0.0253098	gain
1	12131901	12132000	100	*	8	17	0.470588	13	16	0.8125	4	CHG	1	0.0415085	gain
1	12143001	12143100	100	*	108	142	0.760563	30	68	0.441176	13	CHG	-1	2.40766e-05	loss
1	12145401	12145500	100	*	17	63	0.269841	16	26	0.615385	6	CHG	1	0.00326915	gain
1	12155201	12155300	100	*	6	27	0.222222	15	24	0.625	5	CHG	1	0.00489953	gain
1	12194601	12194700	100	*	7	16	0.4375	2	17	0.117647	4	CHG	-1	0.0394906	loss
1	12195201	12195300	100	*	1	34	0.0294118	15	45	0.333333	6	CHG	1	0.0015946	gain
1	12282301	12282400	100	*	17	31	0.548387	21	24	0.875	6	CHG	1	0.0109529	gain
1	12287101	12287200	100	*	37	117	0.316239	123	183	0.672131	16	CHG	1	2.03012e-08	gain
1	12349001	12349100	100	*	10	21	0.47619	19	22	0.863636	5	CHG	1	0.00835372	gain
1	12409701	12409800	100	*	42	60	0.7	13	37	0.351351	8	CHG	-1	0.00142449	loss
1	12411001	12411200	200	*	53	64	0.828125	37	84	0.440476	12	CHG	-1	9.48333e-06	loss
1	12417601	12417700	100	*	32	47	0.680851	23	69	0.333333	8	CHG	-1	0.000561238	loss
1	12439101	12439200	100	*	17	28	0.607143	9	35	0.257143	6	CHG	-1	0.00657662	loss
1	12482601	12482700	100	*	10	24	0.416667	21	29	0.724138	6	CHG	1	0.0247692	gain
1	12692101	12692200	100	*	8	24	0.333333	17	26	0.653846	4	CHG	1	0.0245838	gain
1	12768001	12768100	100	*	24	32	0.75	9	26	0.346154	6	CHG	-1	0.00310436	loss
1	12769401	12769500	100	*	48	68	0.705882	14	46	0.304348	8	CHG	-1	8.96843e-05	loss
1	12832601	12832700	100	*	32	105	0.304762	46	59	0.779661	9	CHG	1	5.61125e-08	gain
1	12838301	12838400	100	*	15	24	0.625	19	20	0.95	5	CHG	1	0.0120082	gain
1	12858301	12858400	100	*	5	23	0.217391	10	17	0.588235	4	CHG	1	0.017973	gain
1	12891101	12891200	100	*	9	24	0.375	14	19	0.736842	4	CHG	1	0.0194474	gain
1	12892101	12892200	100	*	18	37	0.486486	43	53	0.811321	6	CHG	1	0.00202838	gain
1	12908101	12908200	100	*	28	68	0.411765	30	40	0.75	6	CHG	1	0.00127939	gain
1	12908701	12908800	100	*	24	30	0.8	8	17	0.470588	4	CHG	-1	0.0211047	loss
1	12965001	12965100	100	*	2	16	0.125	13	26	0.5	4	CHG	1	0.0152805	gain
1	12986301	12986400	100	*	18	32	0.5625	17	19	0.894737	4	CHG	1	0.0149549	gain
1	13017401	13017500	100	*	30	33	0.909091	23	38	0.605263	8	CHG	-1	0.00467226	loss
1	13092701	13092800	100	*	8	27	0.296296	12	20	0.6	4	CHG	1	0.0376568	gain
1	13098001	13098100	100	*	8	34	0.235294	22	40	0.55	6	CHG	1	0.00758182	gain
1	13239701	13239800	100	*	18	99	0.181818	66	115	0.573913	12	CHG	1	5.25874e-08	gain
1	13263101	13263200	100	*	24	57	0.421053	2	42	0.047619	9	CHG	-1	0.000107674	loss
1	13280301	13280400	100	*	1	28	0.0357143	11	28	0.392857	4	CHG	1	0.00195997	gain
1	13316801	13316900	100	*	10	45	0.222222	23	34	0.676471	6	CHG	1	0.000163516	gain
1	13317901	13318000	100	*	21	35	0.6	5	34	0.147059	6	CHG	-1	0.000292206	loss
1	13331901	13332000	100	*	37	46	0.804348	14	35	0.4	8	CHG	-1	0.000476586	loss
1	13374401	13374500	100	*	69	97	0.71134	30	77	0.38961	14	CHG	-1	7.94681e-05	loss
1	13378801	13378900	100	*	27	39	0.692308	16	43	0.372093	7	CHG	-1	0.00513371	loss
1	13392301	13392500	200	*	6	57	0.105263	28	53	0.528302	10	CHG	1	9.03927e-06	gain
1	13425701	13425800	100	*	41	56	0.732143	22	51	0.431373	10	CHG	-1	0.00258027	loss
1	13459401	13459800	400	*	69	257	0.268482	202	280	0.721429	46	CHG	1	6.68231e-24	gain
1	13468801	13468900	100	*	28	83	0.337349	36	52	0.692308	13	CHG	1	0.000183623	gain
1	13469501	13469600	100	*	46	50	0.92	22	54	0.407407	12	CHG	-1	3.62254e-07	loss
1	13534001	13534100	100	*	14	18	0.777778	11	24	0.458333	4	CHG	-1	0.0372079	loss
1	13554401	13554500	100	*	0	19	0	7	21	0.333333	4	CHG	1	0.00715411	gain
1	13554801	13554900	100	*	5	28	0.178571	11	21	0.52381	4	CHG	1	0.0123426	gain
1	13628701	13628800	100	*	12	33	0.363636	24	35	0.685714	8	CHG	1	0.00945288	gain
1	13704701	13704800	100	*	23	38	0.605263	48	51	0.941176	8	CHG	1	0.000273094	gain
1	13705201	13705300	100	*	50	84	0.595238	13	51	0.254902	9	CHG	-1	0.000332521	loss
1	13734201	13734300	100	*	45	101	0.445545	76	99	0.767677	11	CHG	1	1.62172e-05	gain
1	13782001	13782100	100	*	17	25	0.68	9	30	0.3	6	CHG	-1	0.00646765	loss
1	13788301	13788400	100	*	6	40	0.15	10	20	0.5	4	CHG	1	0.00526506	gain
1	13789301	13789400	100	*	15	38	0.394737	13	18	0.722222	4	CHG	1	0.023178	gain
1	13845901	13846000	100	*	10	41	0.243902	36	60	0.6	5	CHG	1	0.000887518	gain
1	13984701	13984800	100	*	22	26	0.846154	9	20	0.45	5	CHG	-1	0.00596675	loss
1	14027401	14027500	100	*	9	32	0.28125	24	41	0.585366	8	CHG	1	0.0112028	gain
1	14149901	14150000	100	*	36	56	0.642857	10	54	0.185185	9	CHG	-1	6.73831e-06	loss
1	14334801	14334900	100	*	22	67	0.328358	39	59	0.661017	12	CHG	1	0.000483344	gain
1	14335701	14335900	200	*	35	91	0.384615	31	44	0.704545	8	CHG	1	0.000491109	gain
1	14335701	14335900	200	*	35	91	0.384615	31	44	0.704545	8	CHG	1	0.000491109	gain
1	14336101	14336300	200	*	79	100	0.79	35	75	0.466667	12	CHG	-1	8.91086e-06	loss
1	14336101	14336300	200	*	79	100	0.79	35	75	0.466667	12	CHG	-1	8.91086e-06	loss
1	14337101	14337300	200	*	58	131	0.442748	100	131	0.763359	20	CHG	1	9.00777e-07	gain
1	14385001	14385100	100	*	21	37	0.567568	9	35	0.257143	7	CHG	-1	0.00920061	loss
1	14387601	14387700	100	*	5	20	0.25	21	31	0.677419	4	CHG	1	0.00414185	gain
1	14388701	14388800	100	*	22	25	0.88	9	16	0.5625	4	CHG	-1	0.0220684	loss
1	14399801	14399900	100	*	7	20	0.35	14	19	0.736842	4	CHG	1	0.0168245	gain
1	14402801	14403200	400	*	85	356	0.238764	203	344	0.590116	42	CHG	1	1.72022e-19	gain
1	14410801	14410900	100	*	4	53	0.0754717	30	43	0.697674	9	CHG	1	3.34128e-09	gain
1	14425201	14425300	100	*	10	24	0.416667	17	23	0.73913	5	CHG	1	0.0263478	gain
1	14425901	14426100	200	*	70	129	0.542636	13	73	0.178082	15	CHG	-1	2.81903e-06	loss
1	14426701	14426800	100	*	19	73	0.260274	38	58	0.655172	9	CHG	1	2.76281e-05	gain
1	14427101	14427200	100	*	9	27	0.333333	24	37	0.648649	6	CHG	1	0.0142172	gain
1	14487901	14488000	100	*	25	64	0.390625	15	20	0.75	4	CHG	1	0.00649555	gain
1	14528201	14528300	100	*	13	19	0.684211	1	28	0.0357143	4	CHG	-1	1.01402e-05	loss
1	14556301	14556400	100	*	7	21	0.333333	17	25	0.68	5	CHG	1	0.0202811	gain
1	14708101	14708200	100	*	23	36	0.638889	10	36	0.277778	6	CHG	-1	0.00322082	loss
1	14727001	14727100	100	*	6	28	0.214286	13	21	0.619048	5	CHG	1	0.00543545	gain
1	14788401	14788500	100	*	13	31	0.419355	3	26	0.115385	6	CHG	-1	0.0125386	loss
1	14830301	14830400	100	*	35	59	0.59322	37	40	0.925	9	CHG	1	0.000642094	gain
1	14889401	14889500	100	*	31	57	0.54386	38	45	0.844444	9	CHG	1	0.00215885	gain
1	14935301	14935400	100	*	9	17	0.529412	25	30	0.833333	4	CHG	1	0.0261578	gain
1	15029701	15029900	200	*	70	173	0.404624	113	145	0.77931	21	CHG	1	2.88102e-10	gain
1	15058101	15058200	100	*	11	30	0.366667	17	24	0.708333	4	CHG	1	0.0140744	gain
1	15073501	15073700	200	*	18	58	0.310345	27	38	0.710526	8	CHG	1	0.000333004	gain
1	15087101	15087200	100	*	15	34	0.441176	4	40	0.1	6	CHG	-1	0.0015041	loss
1	15088701	15088800	100	*	12	25	0.48	3	25	0.12	4	CHG	-1	0.0070326	loss
1	15095301	15095400	100	*	19	26	0.730769	7	18	0.388889	4	CHG	-1	0.0243919	loss
1	15101601	15101700	100	*	20	20	1	10	22	0.454545	5	CHG	-1	0.000268338	loss
1	15112601	15112700	100	*	29	40	0.725	6	35	0.171429	5	CHG	-1	9.16545e-06	loss
1	15145401	15145500	100	*	4	17	0.235294	20	30	0.666667	4	CHG	1	0.00594683	gain
1	15389501	15389600	100	*	35	138	0.253623	83	149	0.557047	16	CHG	1	1.3473e-06	gain
1	15426701	15426800	100	*	5	23	0.217391	11	19	0.578947	4	CHG	1	0.0176772	gain
1	15427901	15428000	100	*	36	45	0.8	21	44	0.477273	6	CHG	-1	0.00247834	loss
1	15433501	15433600	100	*	16	28	0.571429	14	16	0.875	4	CHG	1	0.0378689	gain
1	15547601	15547700	100	*	30	81	0.37037	2	41	0.0487805	8	CHG	-1	0.000365469	loss
1	15820801	15820900	100	*	3	30	0.1	15	36	0.416667	4	CHG	1	0.00545453	gain
1	15821401	15821500	100	*	3	18	0.166667	15	23	0.652174	4	CHG	1	0.00294111	gain
1	15850501	15850600	100	*	10	28	0.357143	1	25	0.04	6	CHG	-1	0.00595542	loss
1	15872001	15872100	100	*	15	33	0.454545	32	33	0.969697	6	CHG	1	3.80737e-06	gain
1	15872001	15872100	100	*	15	33	0.454545	32	33	0.969697	6	CHG	1	3.80737e-06	gain
1	15872301	15872400	100	*	38	45	0.844444	31	59	0.525424	8	CHG	-1	0.000646738	loss
1	15872301	15872400	100	*	38	45	0.844444	31	59	0.525424	8	CHG	-1	0.000646738	loss
1	15904701	15904800	100	*	16	23	0.695652	9	32	0.28125	4	CHG	-1	0.00348969	loss
1	16102301	16102400	100	*	1	29	0.0344828	9	20	0.45	4	CHG	1	0.000842429	gain
1	16144201	16144300	100	*	16	38	0.421053	4	37	0.108108	8	CHG	-1	0.00331594	loss
1	16149901	16150000	100	*	10	75	0.133333	24	47	0.510638	6	CHG	1	2.82236e-05	gain
1	16150401	16150500	100	*	5	24	0.208333	26	44	0.590909	5	CHG	1	0.00365888	gain
1	16178401	16178500	100	*	23	29	0.793103	8	21	0.380952	4	CHG	-1	0.00434016	loss
1	16185401	16185500	100	*	23	42	0.547619	40	46	0.869565	4	CHG	1	0.00151896	gain
1	16216801	16216900	100	*	27	87	0.310345	27	42	0.642857	10	CHG	1	0.000747378	gain
1	16225401	16225500	100	*	38	65	0.584615	54	58	0.931034	10	CHG	1	4.28139e-05	gain
1	16229901	16230000	100	*	35	41	0.853659	31	56	0.553571	7	CHG	-1	0.00277187	loss
1	16237901	16238000	100	*	8	17	0.470588	15	19	0.789474	4	CHG	1	0.0468443	gain
1	16238501	16238600	100	*	22	55	0.4	25	34	0.735294	8	CHG	1	0.00318832	gain
1	16266701	16266800	100	*	11	21	0.52381	5	25	0.2	4	CHG	-1	0.0227431	loss
1	16290001	16290100	100	*	31	45	0.688889	12	31	0.387097	5	CHG	-1	0.0107178	loss
1	16296001	16296100	100	*	11	20	0.55	16	18	0.888889	4	CHG	1	0.0225766	gain
1	16296901	16297000	100	*	1	19	0.0526316	6	16	0.375	4	CHG	1	0.0188571	gain
1	16314001	16314100	100	*	24	103	0.23301	46	85	0.541176	8	CHG	1	5.57245e-05	gain
1	16319201	16319300	100	*	25	27	0.925926	12	20	0.6	4	CHG	-1	0.00857133	loss
1	16345801	16345900	100	*	47	88	0.534091	70	73	0.958904	13	CHG	1	2.08831e-08	gain
1	16352601	16352700	100	*	11	30	0.366667	25	37	0.675676	7	CHG	1	0.013198	gain
1	16396601	16396700	100	*	91	174	0.522989	22	104	0.211538	16	CHG	-1	2.19013e-06	loss
1	16398501	16398600	100	*	41	77	0.532468	81	95	0.852632	11	CHG	1	2.08999e-05	gain
1	16402701	16402800	100	*	13	32	0.40625	18	24	0.75	5	CHG	1	0.0120288	gain
1	16408401	16408500	100	*	16	38	0.421053	29	39	0.74359	9	CHG	1	0.00552815	gain
1	16426701	16426800	100	*	26	52	0.5	58	70	0.828571	13	CHG	1	0.000298939	gain
1	16451501	16451600	100	*	17	27	0.62963	17	17	1	4	CHG	1	0.00577199	gain
1	16457301	16457600	300	*	117	272	0.430147	10	236	0.0423729	46	CHG	-1	4.56603e-22	loss
1	16510401	16510500	100	*	18	37	0.486486	2	32	0.0625	4	CHG	-1	0.000303155	loss
1	16519701	16519800	100	*	19	41	0.463415	35	40	0.875	6	CHG	1	0.000250208	gain
1	16527701	16527800	100	*	16	28	0.571429	14	16	0.875	4	CHG	1	0.0378689	gain
1	16566401	16566500	100	*	15	17	0.882353	6	16	0.375	4	CHG	-1	0.003651	loss
1	16605401	16605500	100	*	37	59	0.627119	39	42	0.928571	8	CHG	1	0.00109124	gain
1	16657801	16657900	100	*	31	44	0.704545	14	36	0.388889	9	CHG	-1	0.0061213	loss
1	16684401	16684500	100	*	30	61	0.491803	10	55	0.181818	9	CHG	-1	0.000944904	loss
1	16689501	16689600	100	*	42	97	0.43299	74	87	0.850575	19	CHG	1	5.20186e-08	gain
1	16690601	16690700	100	*	6	23	0.26087	18	22	0.818182	5	CHG	1	0.000456077	gain
1	16885801	16885900	100	*	22	75	0.293333	34	47	0.723404	8	CHG	1	1.75553e-05	gain
1	16931101	16931200	100	*	6	20	0.3	13	18	0.722222	4	CHG	1	0.0109615	gain
1	17008501	17008600	100	*	10	33	0.30303	15	23	0.652174	5	CHG	1	0.0113365	gain
1	17026501	17026600	100	*	119	149	0.798658	36	77	0.467532	14	CHG	-1	2.54299e-06	loss
1	17040701	17040800	100	*	18	39	0.461538	44	52	0.846154	6	CHG	1	0.000278263	gain
1	17050101	17050200	100	*	10	25	0.4	15	20	0.75	5	CHG	1	0.0201473	gain
1	17079301	17079400	100	*	1	18	0.0555556	8	20	0.4	4	CHG	1	0.0141833	gain
1	17082101	17082200	100	*	25	53	0.471698	15	19	0.789474	4	CHG	1	0.0181239	gain
1	17106501	17106600	100	*	23	61	0.377049	3	50	0.06	10	CHG	-1	0.000254158	loss
1	17138301	17138400	100	*	16	40	0.4	25	32	0.78125	7	CHG	1	0.00201751	gain
1	17166001	17166100	100	*	5	18	0.277778	14	19	0.736842	4	CHG	1	0.00677798	gain
1	17220801	17220900	100	*	20	39	0.512821	32	38	0.842105	8	CHG	1	0.00313192	gain
1	17222301	17222400	100	*	18	19	0.947368	13	21	0.619048	4	CHG	-1	0.0145576	loss
1	17234501	17234600	100	*	18	37	0.486486	23	29	0.793103	7	CHG	1	0.0123904	gain
1	17252101	17252200	100	*	23	57	0.403509	29	40	0.725	7	CHG	1	0.00281128	gain
1	17335401	17335500	100	*	16	90	0.177778	95	192	0.494792	14	CHG	1	2.57783e-06	gain
1	17359301	17359400	100	*	25	38	0.657895	30	31	0.967742	6	CHG	1	0.00240259	gain
1	17376101	17376200	100	*	37	66	0.560606	8	35	0.228571	8	CHG	-1	0.00232524	loss
1	17380001	17380100	100	*	14	36	0.388889	15	20	0.75	4	CHG	1	0.0111803	gain
1	17451901	17452000	100	*	10	26	0.384615	24	32	0.75	4	CHG	1	0.00647987	gain
1	17452601	17452700	100	*	17	42	0.404762	26	32	0.8125	6	CHG	1	0.000905607	gain
1	17488001	17488100	100	*	45	68	0.661765	8	44	0.181818	9	CHG	-1	4.25922e-06	loss
1	17494801	17494900	100	*	7	25	0.28	16	24	0.666667	6	CHG	1	0.0083349	gain
1	17495201	17495300	100	*	6	51	0.117647	14	27	0.518519	4	CHG	1	0.00031694	gain
1	17496501	17496600	100	*	18	38	0.473684	5	51	0.0980392	7	CHG	-1	0.000193374	loss
1	17500501	17500600	100	*	17	20	0.85	12	22	0.545455	4	CHG	-1	0.0335381	loss
1	17592901	17593000	100	*	4	30	0.133333	11	23	0.478261	4	CHG	1	0.00730044	gain
1	17594601	17594700	100	*	21	62	0.33871	41	48	0.854167	6	CHG	1	5.46466e-07	gain
1	17599101	17599200	100	*	25	53	0.471698	3	96	0.03125	11	CHG	-1	7.19449e-10	loss
1	17602301	17602400	100	*	11	49	0.22449	15	22	0.681818	5	CHG	1	0.000529543	gain
1	17628201	17628300	100	*	17	47	0.361702	35	52	0.673077	11	CHG	1	0.00302521	gain
1	17656601	17656700	100	*	76	88	0.863636	31	55	0.563636	7	CHG	-1	0.000182509	loss
1	17730501	17730600	100	*	11	23	0.478261	16	20	0.8	5	CHG	1	0.0301995	gain
1	17843501	17843600	100	*	17	39	0.435897	22	29	0.758621	7	CHG	1	0.00941173	gain
1	17850001	17850100	100	*	16	35	0.457143	22	27	0.814815	5	CHG	1	0.00559222	gain
1	17874901	17875000	100	*	24	53	0.45283	25	30	0.833333	7	CHG	1	0.00134636	gain
1	17880201	17880300	100	*	24	41	0.585366	39	43	0.906977	9	CHG	1	0.00128501	gain
1	17889701	17889800	100	*	45	75	0.6	11	52	0.211538	12	CHG	-1	5.88236e-05	loss
1	17898901	17899000	100	*	13	43	0.302326	24	36	0.666667	8	CHG	1	0.00209509	gain
1	17899101	17899200	100	*	16	34	0.470588	3	20	0.15	5	CHG	-1	0.0185427	loss
1	17927701	17927800	100	*	5	45	0.111111	14	31	0.451613	6	CHG	1	0.00141367	gain
1	17929401	17929700	300	*	55	184	0.298913	105	175	0.6	26	CHG	1	1.00368e-07	gain
1	17930701	17931000	300	*	7	226	0.0309735	52	143	0.363636	17	CHG	1	6.72591e-16	gain
1	17934901	17935000	100	*	21	64	0.328125	1	47	0.0212766	7	CHG	-1	0.000191464	loss
1	17953901	17954000	100	*	18	52	0.346154	20	28	0.714286	4	CHG	1	0.00267162	gain
1	17954601	17954700	100	*	12	23	0.521739	5	27	0.185185	5	CHG	-1	0.013844	loss
1	17970501	17970600	100	*	15	52	0.288462	15	25	0.6	5	CHG	1	0.01029	gain
1	18005701	18005800	100	*	22	85	0.258824	26	46	0.565217	9	CHG	1	0.00104619	gain
1	18035201	18035300	100	*	12	32	0.375	3	43	0.0697674	8	CHG	-1	0.0018958	loss
1	18107001	18107100	100	*	12	142	0.084507	31	77	0.402597	6	CHG	1	1.52179e-07	gain
1	18148601	18148700	100	*	26	32	0.8125	16	32	0.5	4	CHG	-1	0.0101161	loss
1	18150101	18150200	100	*	8	30	0.266667	17	30	0.566667	4	CHG	1	0.0197216	gain
1	18238001	18238200	200	*	108	161	0.670807	74	262	0.282443	30	CHG	-1	1.29362e-13	loss
1	18255501	18255600	100	*	5	31	0.16129	14	30	0.466667	7	CHG	1	0.0116401	gain
1	18314701	18314800	100	*	19	36	0.527778	31	36	0.861111	4	CHG	1	0.00326086	gain
1	18352101	18352200	100	*	1	32	0.03125	10	29	0.344828	4	CHG	1	0.00241673	gain
1	18355601	18355700	100	*	21	87	0.241379	31	46	0.673913	10	CHG	1	6.81628e-06	gain
1	18357701	18357800	100	*	18	27	0.666667	5	22	0.227273	5	CHG	-1	0.00330379	loss
1	18363401	18363600	200	*	32	69	0.463768	64	75	0.853333	12	CHG	1	4.55841e-06	gain
1	18369201	18369300	100	*	14	35	0.4	17	24	0.708333	5	CHG	1	0.0210014	gain
1	18369401	18369500	100	*	22	39	0.564103	9	38	0.236842	7	CHG	-1	0.00476403	loss
1	18412201	18412300	100	*	3	27	0.111111	9	20	0.45	4	CHG	1	0.0100597	gain
1	18412901	18413000	100	*	20	51	0.392157	37	50	0.74	8	CHG	1	0.000897805	gain
1	18436801	18437000	200	*	4	213	0.0187793	49	127	0.385827	13	CHG	1	7.35977e-18	gain
1	18445501	18445600	100	*	30	87	0.344828	47	57	0.824561	11	CHG	1	1.64749e-07	gain
1	18461701	18461800	100	*	32	56	0.571429	1	42	0.0238095	6	CHG	-1	1.37311e-08	loss
1	18461701	18461800	100	*	32	56	0.571429	1	42	0.0238095	6	CHG	-1	1.37311e-08	loss
1	18462001	18462100	100	*	12	26	0.461538	0	18	0	4	CHG	-1	0.000725375	loss
1	18462001	18462100	100	*	12	26	0.461538	0	18	0	4	CHG	-1	0.000725375	loss
1	18485701	18485800	100	*	57	80	0.7125	21	63	0.333333	15	CHG	-1	2.85158e-05	loss
1	18518801	18518900	100	*	15	32	0.46875	5	31	0.16129	4	CHG	-1	0.010392	loss
1	18616101	18616200	100	*	9	37	0.243243	16	22	0.727273	5	CHG	1	0.000639776	gain
1	18616601	18616700	100	*	21	37	0.567568	6	25	0.24	4	CHG	-1	0.0122946	loss
1	18617501	18617600	100	*	43	50	0.86	33	61	0.540984	12	CHG	-1	0.000721734	loss
1	18637101	18637200	100	*	9	30	0.3	22	34	0.647059	6	CHG	1	0.00712322	gain
1	18646101	18646200	100	*	19	53	0.358491	25	37	0.675676	6	CHG	1	0.00435665	gain
1	18685601	18685700	100	*	2	21	0.0952381	16	40	0.4	5	CHG	1	0.0146877	gain
1	18687201	18687300	100	*	2	25	0.08	22	33	0.666667	5	CHG	1	3.18598e-05	gain
1	18705701	18705800	100	*	2	16	0.125	9	19	0.473684	4	CHG	1	0.027714	gain
1	18706501	18706600	100	*	30	49	0.612245	6	21	0.285714	5	CHG	-1	0.0138074	loss
1	18716601	18716700	100	*	34	55	0.618182	17	61	0.278689	8	CHG	-1	0.000563428	loss
1	18745501	18745600	100	*	61	143	0.426573	15	121	0.123967	11	CHG	-1	5.35888e-07	loss
1	18770401	18770500	100	*	5	88	0.0568182	24	63	0.380952	14	CHG	1	3.9308e-06	gain
1	18799901	18800000	100	*	12	33	0.363636	1	17	0.0588235	4	CHG	-1	0.0211108	loss
1	18847601	18847700	100	*	4	27	0.148148	10	22	0.454545	5	CHG	1	0.0194912	gain
1	18861201	18861300	100	*	20	42	0.47619	10	78	0.128205	6	CHG	-1	9.78589e-05	loss
1	18864001	18864100	100	*	9	61	0.147541	15	29	0.517241	6	CHG	1	0.0005173	gain
1	18864701	18864800	100	*	23	66	0.348485	30	45	0.666667	8	CHG	1	0.00175565	gain
1	18880301	18880400	100	*	13	35	0.371429	26	36	0.722222	8	CHG	1	0.00427087	gain
1	18893001	18893100	100	*	30	85	0.352941	3	115	0.026087	11	CHG	-1	9.76842e-09	loss
1	18896301	18896400	100	*	3	34	0.0882353	17	40	0.425	6	CHG	1	0.00199235	gain
1	18899901	18900000	100	*	14	39	0.358974	27	37	0.72973	9	CHG	1	0.00204469	gain
1	18907701	18907800	100	*	3	69	0.0434783	27	62	0.435484	11	CHG	1	7.90023e-07	gain
1	18929001	18929100	100	*	25	39	0.641026	8	28	0.285714	4	CHG	-1	0.00555532	loss
1	18959401	18959500	100	*	14	27	0.518519	3	17	0.176471	4	CHG	-1	0.0243318	loss
1	18973801	18973900	100	*	6	20	0.3	13	18	0.722222	4	CHG	1	0.0109615	gain
1	19043501	19043600	100	*	4	37	0.108108	11	26	0.423077	6	CHG	1	0.00526887	gain
1	19044601	19044700	100	*	17	81	0.209877	37	68	0.544118	9	CHG	1	8.82034e-05	gain
1	19052501	19052600	100	*	8	29	0.275862	19	28	0.678571	6	CHG	1	0.00349242	gain
1	19075201	19075400	200	*	35	79	0.443038	60	78	0.769231	14	CHG	1	0.000104693	gain
1	19109501	19109600	100	*	19	51	0.372549	33	42	0.785714	10	CHG	1	0.000200407	gain
1	19109901	19110000	100	*	18	35	0.514286	5	25	0.2	5	CHG	-1	0.0150842	loss
1	19147901	19148000	100	*	16	56	0.285714	24	38	0.631579	6	CHG	1	0.00159332	gain
1	19152901	19153100	200	*	107	163	0.656442	48	190	0.252632	25	CHG	-1	6.31265e-13	loss
1	19153801	19153900	100	*	18	43	0.418605	40	49	0.816327	6	CHG	1	0.00023801	gain
1	19154001	19154100	100	*	27	46	0.586957	14	53	0.264151	8	CHG	-1	0.00198443	loss
1	19169101	19169200	100	*	59	71	0.830986	22	42	0.52381	9	CHG	-1	0.000958254	loss
1	19171701	19171800	100	*	19	35	0.542857	11	49	0.22449	8	CHG	-1	0.0039115	loss
1	19233301	19233400	100	*	7	24	0.291667	23	32	0.71875	4	CHG	1	0.00248356	gain
1	19242201	19242300	100	*	13	37	0.351351	2	58	0.0344828	8	CHG	-1	0.000125214	loss
1	19242701	19242900	200	*	79	177	0.446328	8	201	0.039801	19	CHG	-1	3.36887e-19	loss
1	19262801	19262900	100	*	34	54	0.62963	15	56	0.267857	13	CHG	-1	0.000362911	loss
1	19280101	19280200	100	*	14	35	0.4	4	47	0.0851064	5	CHG	-1	0.00126774	loss
1	19280501	19280600	100	*	26	53	0.490566	11	63	0.174603	9	CHG	-1	0.00064221	loss
1	19283301	19283400	100	*	22	49	0.44898	7	47	0.148936	8	CHG	-1	0.00229076	loss
1	19288301	19288400	100	*	45	103	0.436893	40	49	0.816327	9	CHG	1	4.50849e-05	gain
1	19289201	19289300	100	*	5	20	0.25	17	30	0.566667	4	CHG	1	0.0271121	gain
1	19289201	19289300	100	*	5	20	0.25	17	30	0.566667	4	CHG	1	0.0271121	gain
1	19289501	19289600	100	*	10	33	0.30303	21	34	0.617647	4	CHG	1	0.00981833	gain
1	19289501	19289600	100	*	10	33	0.30303	21	34	0.617647	4	CHG	1	0.00981833	gain
1	19291101	19291200	100	*	30	48	0.625	13	41	0.317073	7	CHG	-1	0.00515988	loss
1	19333801	19333900	100	*	9	33	0.272727	22	33	0.666667	4	CHG	1	0.00225466	gain
1	19335301	19335400	100	*	19	38	0.5	65	75	0.866667	9	CHG	1	9.20395e-05	gain
1	19340401	19340500	100	*	8	60	0.133333	22	44	0.5	6	CHG	1	0.000149862	gain
1	19368401	19368500	100	*	30	40	0.75	13	31	0.419355	7	CHG	-1	0.0061862	loss
1	19426901	19427000	100	*	21	69	0.304348	43	67	0.641791	12	CHG	1	0.000239259	gain
1	19462201	19462300	100	*	11	52	0.211538	24	42	0.571429	6	CHG	1	0.000744748	gain
1	19465001	19465100	100	*	17	24	0.708333	11	30	0.366667	5	CHG	-1	0.0140744	loss
1	19501901	19502000	100	*	24	27	0.888889	15	26	0.576923	6	CHG	-1	0.0116295	loss
1	19603401	19603500	100	*	30	42	0.714286	13	42	0.309524	7	CHG	-1	0.000510316	loss
1	19926301	19926400	100	*	34	91	0.373626	90	128	0.703125	13	CHG	1	7.23053e-06	gain
1	19948801	19948900	100	*	9	19	0.473684	15	16	0.9375	4	CHG	1	0.00455362	gain
1	19958201	19958300	100	*	9	16	0.5625	21	23	0.913043	4	CHG	1	0.0121759	gain
1	19980301	19980400	100	*	44	148	0.297297	56	92	0.608696	11	CHG	1	1.07441e-05	gain
1	19990501	19990600	100	*	22	41	0.536585	25	29	0.862069	7	CHG	1	0.00575116	gain
1	20037501	20037600	100	*	98	175	0.56	78	88	0.886364	17	CHG	1	8.81686e-07	gain
1	20039801	20039900	100	*	10	42	0.238095	17	28	0.607143	6	CHG	1	0.00295186	gain
1	20048801	20048900	100	*	30	51	0.588235	7	27	0.259259	6	CHG	-1	0.00720185	loss
1	20049301	20049400	100	*	27	36	0.75	15	43	0.348837	7	CHG	-1	0.000813741	loss
1	20269901	20270000	100	*	17	35	0.485714	23	28	0.821429	7	CHG	1	0.00754231	gain
1	20270101	20270200	100	*	12	24	0.5	26	32	0.8125	5	CHG	1	0.0147453	gain
1	20275901	20276000	100	*	6	27	0.222222	12	21	0.571429	5	CHG	1	0.014706	gain
1	20276601	20276800	200	*	49	147	0.333333	59	78	0.75641	12	CHG	1	1.82612e-08	gain
1	20278601	20278800	200	*	27	145	0.186207	73	130	0.561538	18	CHG	1	1.5858e-09	gain
1	20402001	20402100	100	*	23	62	0.370968	2	48	0.0416667	10	CHG	-1	0.000145446	loss
1	20422101	20422200	100	*	19	39	0.487179	3	36	0.0833333	4	CHG	-1	0.00033841	loss
1	20441101	20441200	100	*	16	70	0.228571	28	52	0.538462	8	CHG	1	0.000897661	gain
1	20551301	20551400	100	*	9	38	0.236842	20	30	0.666667	4	CHG	1	0.000814312	gain
1	20555601	20555700	100	*	48	66	0.727273	29	76	0.381579	10	CHG	-1	0.000128021	loss
1	20562701	20562800	100	*	38	125	0.304	55	87	0.632184	12	CHG	1	1.17247e-05	gain
1	20590801	20590900	100	*	2	17	0.117647	11	26	0.423077	4	CHG	1	0.0335381	gain
1	20592101	20592200	100	*	9	33	0.272727	16	21	0.761905	4	CHG	1	0.00092596	gain
1	20645401	20645500	100	*	24	66	0.363636	21	30	0.7	7	CHG	1	0.00334165	gain
1	20648301	20648400	100	*	44	70	0.628571	17	54	0.314815	11	CHG	-1	0.00107447	loss
1	20653801	20653900	100	*	13	17	0.764706	8	20	0.4	4	CHG	-1	0.0265573	loss
1	20674401	20674500	100	*	14	55	0.254545	38	67	0.567164	8	CHG	1	0.00104591	gain
1	20678101	20678200	100	*	19	39	0.487179	32	40	0.8	9	CHG	1	0.00505002	gain
1	20883301	20883400	100	*	29	37	0.783784	18	39	0.461538	8	CHG	-1	0.00526006	loss
1	20918701	20918900	200	*	8	147	0.0544218	52	122	0.42623	15	CHG	1	6.68793e-12	gain
1	20929401	20929500	100	*	16	21	0.761905	7	19	0.368421	4	CHG	-1	0.0134933	loss
1	20932901	20933000	100	*	1	38	0.0263158	23	35	0.657143	7	CHG	1	1.02989e-07	gain
1	20986101	20986200	100	*	25	61	0.409836	2	35	0.0571429	7	CHG	-1	0.000528719	loss
1	20986301	20986400	100	*	39	83	0.46988	10	87	0.114943	10	CHG	-1	2.27819e-06	loss
1	20997101	20997200	100	*	19	65	0.292308	30	47	0.638298	7	CHG	1	0.000631917	gain
1	21013401	21013500	100	*	43	64	0.671875	23	66	0.348485	7	CHG	-1	0.000549239	loss
1	21047401	21048100	700	*	563	932	0.604077	21	655	0.0320611	77	CHG	-1	1.50456e-116	loss
1	21054801	21055000	200	*	127	274	0.463504	7	165	0.0424242	28	CHG	-1	7.68995e-19	loss
1	21056501	21056600	100	*	4	32	0.125	27	40	0.675	4	CHG	1	1.46619e-05	gain
1	21078601	21078800	200	*	55	148	0.371622	71	96	0.739583	17	CHG	1	1.879e-07	gain
1	21079501	21079600	100	*	31	79	0.392405	51	66	0.772727	7	CHG	1	2.06555e-05	gain
1	21085801	21085900	100	*	46	63	0.730159	18	42	0.428571	5	CHG	-1	0.00298576	loss
1	21090801	21090900	100	*	8	42	0.190476	23	35	0.657143	6	CHG	1	0.000113915	gain
1	21099601	21099700	100	*	3	25	0.12	14	31	0.451613	5	CHG	1	0.00892393	gain
1	21113101	21113200	100	*	9	34	0.264706	11	17	0.647059	4	CHG	1	0.0100114	gain
1	21157201	21157300	100	*	22	40	0.55	4	35	0.114286	5	CHG	-1	7.63446e-05	loss
1	21157201	21157300	100	*	22	40	0.55	4	35	0.114286	5	CHG	-1	7.63446e-05	loss
1	21157501	21157600	100	*	32	73	0.438356	4	38	0.105263	7	CHG	-1	0.000374945	loss
1	21157501	21157600	100	*	32	73	0.438356	4	38	0.105263	7	CHG	-1	0.000374945	loss
1	21240601	21240700	100	*	4	26	0.153846	17	25	0.68	4	CHG	1	0.000362731	gain
1	21244601	21244700	100	*	18	25	0.72	10	34	0.294118	5	CHG	-1	0.00206714	loss
1	21261101	21261200	100	*	9	40	0.225	18	29	0.62069	5	CHG	1	0.00161126	gain
1	21275201	21275300	100	*	4	19	0.210526	10	16	0.625	4	CHG	1	0.0141921	gain
1	21709301	21709400	100	*	2	30	0.0666667	8	17	0.470588	4	CHG	1	0.00199101	gain
1	21753201	21753300	100	*	3	19	0.157895	11	20	0.55	4	CHG	1	0.0123049	gain
1	21858101	21858200	100	*	12	54	0.222222	23	42	0.547619	7	CHG	1	0.00179906	gain
1	21860801	21860900	100	*	15	19	0.789474	15	34	0.441176	4	CHG	-1	0.015627	loss
1	21862901	21863000	100	*	13	42	0.309524	20	32	0.625	8	CHG	1	0.00846208	gain
1	21876001	21876300	300	*	44	162	0.271605	56	83	0.674699	15	CHG	1	1.54162e-08	gain
1	21925601	21925700	100	*	3	23	0.130435	11	23	0.478261	4	CHG	1	0.0119486	gain
1	21930001	21930100	100	*	13	23	0.565217	3	19	0.157895	4	CHG	-1	0.00844751	loss
1	21942101	21942200	100	*	14	30	0.466667	3	19	0.157895	4	CHG	-1	0.0277884	loss
1	21999101	21999200	100	*	15	36	0.416667	15	19	0.789474	4	CHG	1	0.00991861	gain
1	22011501	22011600	100	*	12	41	0.292683	18	26	0.692308	4	CHG	1	0.00225849	gain
1	22018501	22018600	100	*	1	27	0.037037	10	26	0.384615	4	CHG	1	0.00286074	gain
1	22044201	22044300	100	*	24	29	0.827586	23	51	0.45098	5	CHG	-1	0.00178236	loss
1	22046701	22046800	100	*	19	35	0.542857	6	25	0.24	5	CHG	-1	0.0202214	loss
1	22053101	22053200	100	*	13	23	0.565217	16	18	0.888889	4	CHG	1	0.0248172	gain
1	22066201	22066300	100	*	18	39	0.461538	20	26	0.769231	6	CHG	1	0.0151718	gain
1	22103301	22103600	300	*	33	68	0.485294	63	78	0.807692	13	CHG	1	0.000141744	gain
1	22239001	22239100	100	*	4	42	0.0952381	10	21	0.47619	5	CHG	1	0.00119376	gain
1	22239401	22239500	100	*	27	41	0.658537	9	26	0.346154	6	CHG	-1	0.0140009	loss
1	22245601	22245700	100	*	10	33	0.30303	15	21	0.714286	4	CHG	1	0.00443717	gain
1	22246401	22246500	100	*	26	66	0.393939	31	43	0.72093	9	CHG	1	0.00153968	gain
1	22248301	22248400	100	*	90	122	0.737705	15	41	0.365854	7	CHG	-1	6.67559e-05	loss
1	22272601	22272700	100	*	8	30	0.266667	13	22	0.590909	5	CHG	1	0.0198327	gain
1	22275501	22275600	100	*	17	31	0.548387	6	25	0.24	4	CHG	-1	0.0208984	loss
1	22285401	22285500	100	*	29	86	0.337209	35	51	0.686275	9	CHG	1	0.000225834	gain
1	22293101	22293200	100	*	31	55	0.563636	2	29	0.0689655	6	CHG	-1	4.34328e-05	loss
1	22308601	22308700	100	*	9	26	0.346154	21	27	0.777778	4	CHG	1	0.00249596	gain
1	22312401	22312500	100	*	12	49	0.244898	24	44	0.545455	5	CHG	1	0.00425937	gain
1	22348801	22348900	100	*	6	41	0.146341	12	25	0.48	5	CHG	1	0.00446001	gain
1	22421901	22422000	100	*	9	19	0.473684	18	18	1	4	CHG	1	0.00071276	gain
1	22475401	22475500	100	*	34	84	0.404762	41	54	0.759259	8	CHG	1	0.000148516	gain
1	22498401	22498500	100	*	3	32	0.09375	17	35	0.485714	8	CHG	1	0.000958975	gain
1	22562701	22562800	100	*	24	35	0.685714	10	37	0.27027	8	CHG	-1	0.000886675	loss
1	22563501	22563900	400	*	120	190	0.631579	53	194	0.273196	29	CHG	-1	3.35074e-11	loss
1	22567701	22567800	100	*	9	35	0.257143	18	30	0.6	4	CHG	1	0.00670638	gain
1	22570201	22570300	100	*	66	101	0.653465	54	56	0.964286	6	CHG	1	4.66048e-05	gain
1	22587601	22587700	100	*	4	22	0.181818	12	23	0.521739	5	CHG	1	0.0185877	gain
1	22612201	22612400	200	*	46	116	0.396552	6	146	0.0410959	19	CHG	-1	1.59846e-11	loss
1	22639001	22639600	600	*	168	364	0.461538	35	602	0.0581395	71	CHG	-1	6.73099e-48	loss
1	22649801	22649900	100	*	64	77	0.831169	33	63	0.52381	8	CHG	-1	0.000255898	loss
1	22654601	22654700	100	*	23	35	0.657143	9	28	0.321429	6	CHG	-1	0.00971814	loss
1	22659301	22659400	100	*	38	85	0.447059	6	114	0.0526316	13	CHG	-1	5.45243e-10	loss
1	22731101	22731200	100	*	9	29	0.310345	16	26	0.615385	4	CHG	1	0.0243665	gain
1	22736301	22736400	100	*	49	81	0.604938	40	44	0.909091	6	CHG	1	0.000748815	gain
1	22763801	22763900	100	*	12	55	0.218182	18	30	0.6	5	CHG	1	0.000909709	gain
1	22774401	22774500	100	*	26	65	0.4	44	59	0.745763	13	CHG	1	0.000296166	gain
1	22794601	22794700	100	*	38	79	0.481013	6	44	0.136364	7	CHG	-1	0.000356142	loss
1	22795701	22795800	100	*	58	152	0.381579	3	61	0.0491803	12	CHG	-1	7.15298e-06	loss
1	22802501	22802600	100	*	15	65	0.230769	23	42	0.547619	4	CHG	1	0.00152164	gain
1	22816001	22816100	100	*	8	41	0.195122	24	43	0.55814	4	CHG	1	0.00120645	gain
1	22942401	22942500	100	*	2	41	0.0487805	10	24	0.416667	6	CHG	1	0.00054632	gain
1	22961201	22961300	100	*	1	18	0.0555556	10	22	0.454545	4	CHG	1	0.00645363	gain
1	22995201	22995300	100	*	21	35	0.6	4	16	0.25	4	CHG	-1	0.0215093	loss
1	23017401	23017500	100	*	22	59	0.372881	32	47	0.680851	4	CHG	1	0.00263078	gain
1	23039101	23039200	100	*	8	35	0.228571	22	41	0.536585	6	CHG	1	0.00777397	gain
1	23086401	23086500	100	*	9	20	0.45	1	28	0.0357143	4	CHG	-1	0.00101315	loss
1	23149501	23149600	100	*	31	83	0.373494	4	94	0.0425532	8	CHG	-1	3.17128e-07	loss
1	23159201	23159300	100	*	17	51	0.333333	1	30	0.0333333	5	CHG	-1	0.00273423	loss
1	23229701	23229800	100	*	18	64	0.28125	17	28	0.607143	6	CHG	1	0.00435145	gain
1	23232701	23232800	100	*	17	39	0.435897	3	24	0.125	6	CHG	-1	0.0116482	loss
1	23238601	23238700	100	*	10	35	0.285714	16	24	0.666667	4	CHG	1	0.00519039	gain
1	23271801	23271900	100	*	26	65	0.4	52	65	0.8	13	CHG	1	1.65155e-05	gain
1	23381601	23381700	100	*	27	49	0.55102	5	20	0.25	5	CHG	-1	0.0239816	loss
1	23384401	23384500	100	*	18	37	0.486486	4	38	0.105263	5	CHG	-1	0.000665415	loss
1	23388201	23388300	100	*	39	76	0.513158	5	64	0.078125	14	CHG	-1	3.05922e-07	loss
1	23413301	23413400	100	*	8	43	0.186047	12	22	0.545455	4	CHG	1	0.00426171	gain
1	23419401	23419500	100	*	19	66	0.287879	37	56	0.660714	8	CHG	1	0.000130686	gain
1	23485701	23485800	100	*	8	24	0.333333	19	26	0.730769	6	CHG	1	0.00636138	gain
1	23487901	23488000	100	*	39	57	0.684211	8	33	0.242424	6	CHG	-1	0.000169501	loss
1	23492001	23492100	100	*	14	31	0.451613	28	33	0.848485	6	CHG	1	0.00153896	gain
1	23527301	23527400	100	*	4	35	0.114286	22	29	0.758621	4	CHG	1	1.31333e-06	gain
1	23586801	23586900	100	*	34	51	0.666667	14	46	0.304348	6	CHG	-1	0.000802202	loss
1	23588701	23588800	100	*	15	39	0.384615	19	27	0.703704	6	CHG	1	0.0123426	gain
1	23680701	23680800	100	*	15	38	0.394737	2	27	0.0740741	5	CHG	-1	0.00514475	loss
1	23682601	23682700	100	*	11	49	0.22449	21	40	0.525	9	CHG	1	0.00462537	gain
1	23693301	23693400	100	*	7	28	0.25	16	28	0.571429	4	CHG	1	0.0159431	gain
1	23712101	23712200	100	*	34	53	0.641509	12	44	0.272727	8	CHG	-1	0.000673621	loss
1	23809301	23809400	100	*	18	52	0.346154	1	55	0.0181818	8	CHG	-1	3.96613e-05	loss
1	23823201	23823300	100	*	12	25	0.48	21	26	0.807692	4	CHG	1	0.0158212	gain
1	23823901	23824000	100	*	9	33	0.272727	22	34	0.647059	4	CHG	1	0.00324239	gain
1	23863401	23863500	100	*	10	27	0.37037	28	38	0.736842	5	CHG	1	0.00443761	gain
1	23900601	23900700	100	*	16	16	1	8	16	0.5	4	CHG	-1	0.00191042	loss
1	23904301	23904400	100	*	21	65	0.323077	60	95	0.631579	7	CHG	1	0.000343509	gain
1	23950501	23950600	100	*	13	49	0.265306	23	35	0.657143	6	CHG	1	0.00077021	gain
1	23965401	23965500	100	*	30	83	0.361446	34	49	0.693878	7	CHG	1	0.00054087	gain
1	23989601	23989700	100	*	16	38	0.421053	2	25	0.08	6	CHG	-1	0.00471258	loss
1	24099101	24099200	100	*	19	47	0.404255	17	24	0.708333	6	CHG	1	0.0167377	gain
1	24185301	24185400	100	*	37	82	0.45122	43	56	0.767857	4	CHG	1	0.000527154	gain
1	24199501	24199600	100	*	72	137	0.525547	84	99	0.848485	15	CHG	1	1.6872e-06	gain
1	24202901	24203000	100	*	11	33	0.333333	25	37	0.675676	7	CHG	1	0.0056756	gain
1	24214101	24214200	100	*	5	18	0.277778	18	22	0.818182	4	CHG	1	0.00115566	gain
1	24216101	24216200	100	*	25	52	0.480769	18	23	0.782609	4	CHG	1	0.0162255	gain
1	24265401	24265600	200	*	58	142	0.408451	106	141	0.751773	17	CHG	1	5.45499e-08	gain
1	24340001	24340100	100	*	13	42	0.309524	14	21	0.666667	4	CHG	1	0.00855476	gain
1	24350201	24350300	100	*	13	23	0.565217	4	20	0.2	5	CHG	-1	0.0159936	loss
1	24374301	24374400	100	*	15	70	0.214286	45	80	0.5625	8	CHG	1	5.72111e-05	gain
1	24459501	24459600	100	*	1	25	0.04	16	28	0.571429	6	CHG	1	0.000122057	gain
1	24550601	24550700	100	*	18	31	0.580645	8	39	0.205128	6	CHG	-1	0.00210867	loss
1	24590801	24591100	300	*	26	71	0.366197	36	50	0.72	10	CHG	1	0.000342762	gain
1	24650501	24650600	100	*	10	40	0.25	18	32	0.5625	7	CHG	1	0.00850393	gain
1	24651501	24651600	100	*	4	20	0.2	13	20	0.65	5	CHG	1	0.00542325	gain
1	24679701	24679800	100	*	19	33	0.575758	22	24	0.916667	5	CHG	1	0.00617618	gain
1	24688101	24688200	100	*	14	18	0.777778	9	20	0.45	4	CHG	-1	0.0393007	loss
1	24726101	24726200	100	*	28	57	0.491228	20	24	0.833333	6	CHG	1	0.00566753	gain
1	24837001	24837100	100	*	10	29	0.344828	34	48	0.708333	7	CHG	1	0.00282973	gain
1	24838101	24838300	200	*	36	60	0.6	9	57	0.157895	11	CHG	-1	5.43372e-06	loss
1	24847601	24847700	100	*	31	52	0.596154	18	70	0.257143	10	CHG	-1	0.000411119	loss
1	24918201	24918300	100	*	1	25	0.04	10	29	0.344828	5	CHG	1	0.00710765	gain
1	24930601	24930700	100	*	32	82	0.390244	66	88	0.75	18	CHG	1	1.14046e-05	gain
1	25024401	25024500	100	*	16	48	0.333333	15	21	0.714286	4	CHG	1	0.00476785	gain
1	25044301	25044500	200	*	40	84	0.47619	2	109	0.0183486	15	CHG	-1	5.47702e-13	loss
1	25067601	25068000	400	*	180	323	0.557276	17	197	0.0862944	27	CHG	-1	4.8902e-25	loss
1	25072401	25072500	100	*	42	75	0.56	4	93	0.0430108	10	CHG	-1	1.89423e-12	loss
1	25139601	25139700	100	*	11	49	0.22449	25	38	0.657895	9	CHG	1	0.000153558	gain
1	25204301	25204600	300	*	64	115	0.556522	34	138	0.246377	19	CHG	-1	3.04728e-06	loss
1	25217701	25217800	100	*	28	53	0.528302	36	42	0.857143	9	CHG	1	0.00131353	gain
1	25221201	25221300	100	*	13	23	0.565217	22	25	0.88	5	CHG	1	0.0156887	gain
1	25309201	25309300	100	*	6	22	0.272727	15	24	0.625	5	CHG	1	0.0179267	gain
1	25346101	25346200	100	*	15	35	0.428571	25	34	0.735294	5	CHG	1	0.0114747	gain
1	25348801	25348900	100	*	17	32	0.53125	3	20	0.15	5	CHG	-1	0.00755587	loss
1	25434301	25434400	100	*	7	24	0.291667	16	25	0.64	5	CHG	1	0.0160104	gain
1	25465001	25465100	100	*	2	33	0.0606061	21	52	0.403846	6	CHG	1	0.00105468	gain
1	25482501	25482600	100	*	10	29	0.344828	14	18	0.777778	4	CHG	1	0.0053165	gain
1	25533901	25534000	100	*	24	46	0.521739	37	44	0.840909	5	CHG	1	0.00205901	gain
1	25596701	25596800	100	*	40	100	0.4	0	40	0	8	CHG	-1	1.19038e-05	loss
1	25597601	25597800	200	*	106	209	0.507177	33	192	0.171875	21	CHG	-1	3.56906e-11	loss
1	25713101	25713200	100	*	29	78	0.371795	63	87	0.724138	7	CHG	1	5.37853e-06	gain
1	25713101	25713200	100	*	29	78	0.371795	63	87	0.724138	7	CHG	1	5.37853e-06	gain
1	25713401	25713500	100	*	12	61	0.196721	35	55	0.636364	6	CHG	1	1.46344e-06	gain
1	25713401	25713500	100	*	12	61	0.196721	35	55	0.636364	6	CHG	1	1.46344e-06	gain
1	25719401	25719500	100	*	8	27	0.296296	15	25	0.6	5	CHG	1	0.0283896	gain
1	25740701	25740800	100	*	28	49	0.571429	46	51	0.901961	9	CHG	1	0.000424838	gain
1	25742301	25742400	100	*	16	37	0.432432	26	35	0.742857	6	CHG	1	0.00920061	gain
1	25774701	25774800	100	*	17	41	0.414634	1	43	0.0232558	9	CHG	-1	5.16441e-05	loss
1	25785201	25785500	300	*	37	130	0.284615	74	111	0.666667	16	CHG	1	3.46026e-08	gain
1	25807701	25807800	100	*	35	53	0.660377	29	30	0.966667	5	CHG	1	0.00235295	gain
1	25840501	25840600	100	*	18	29	0.62069	8	42	0.190476	6	CHG	-1	0.000529728	loss
1	25845301	25845400	100	*	34	64	0.53125	5	76	0.0657895	9	CHG	-1	1.19838e-08	loss
1	25848301	25848400	100	*	19	33	0.575758	30	32	0.9375	7	CHG	1	0.00135157	gain
1	25849501	25849600	100	*	56	94	0.595745	39	43	0.906977	9	CHG	1	0.00058523	gain
1	25856201	25856300	100	*	10	18	0.555556	3	20	0.15	4	CHG	-1	0.0101304	loss
1	25867001	25867100	100	*	17	31	0.548387	0	25	0	6	CHG	-1	3.96836e-05	loss
1	25897401	25897500	100	*	85	151	0.562914	55	63	0.873016	12	CHG	1	5.64286e-05	gain
1	25971601	25971700	100	*	28	107	0.261682	37	62	0.596774	9	CHG	1	6.34763e-05	gain
1	25991201	25991300	100	*	30	76	0.394737	42	54	0.777778	11	CHG	1	6.01913e-05	gain
1	26004501	26004700	200	*	71	138	0.514493	14	105	0.133333	20	CHG	-1	8.97867e-09	loss
1	26089201	26089300	100	*	42	100	0.42	9	75	0.12	6	CHG	-1	6.19102e-05	loss
1	26116101	26116200	100	*	32	70	0.457143	3	78	0.0384615	12	CHG	-1	2.56048e-08	loss
1	26143601	26143700	100	*	24	32	0.75	7	16	0.4375	4	CHG	-1	0.0334054	loss
1	26157701	26157800	100	*	21	37	0.567568	6	31	0.193548	6	CHG	-1	0.00270927	loss
1	26169501	26169600	100	*	9	21	0.428571	17	22	0.772727	4	CHG	1	0.0221787	gain
1	26235901	26236000	100	*	22	73	0.30137	27	44	0.613636	11	CHG	1	0.00164921	gain
1	26265701	26265800	100	*	14	50	0.28	57	92	0.619565	11	CHG	1	0.000308834	gain
1	26268501	26268600	100	*	27	55	0.490909	33	39	0.846154	6	CHG	1	0.000880414	gain
1	26278301	26278600	300	*	66	258	0.255814	134	222	0.603604	19	CHG	1	3.385e-13	gain
1	26280001	26280100	100	*	22	43	0.511628	39	43	0.906977	6	CHG	1	0.000173367	gain
1	26280501	26280600	100	*	12	34	0.352941	26	36	0.722222	6	CHG	1	0.00301346	gain
1	26326801	26326900	100	*	11	25	0.44	7	50	0.14	6	CHG	-1	0.00557862	loss
1	26362001	26362100	100	*	20	42	0.47619	18	20	0.9	4	CHG	1	0.00227793	gain
1	26399701	26399800	100	*	7	33	0.212121	21	41	0.512195	5	CHG	1	0.00979044	gain
1	26409901	26410000	100	*	35	76	0.460526	6	44	0.136364	7	CHG	-1	0.000701206	loss
1	26410601	26410700	100	*	7	63	0.111111	17	37	0.459459	7	CHG	1	0.000242537	gain
1	26442401	26442500	100	*	8	54	0.148148	12	25	0.48	6	CHG	1	0.00260142	gain
1	26470701	26470800	100	*	15	21	0.714286	11	37	0.297297	5	CHG	-1	0.00326975	loss
1	26542401	26542500	100	*	18	38	0.473684	27	30	0.9	6	CHG	1	0.000546161	gain
1	26608901	26609100	200	*	18	95	0.189474	46	79	0.582278	12	CHG	1	7.20727e-07	gain
1	26610701	26610800	100	*	97	130	0.746154	27	72	0.375	9	CHG	-1	1.55846e-06	loss
1	26622601	26622700	100	*	18	60	0.3	35	58	0.603448	7	CHG	1	0.00166408	gain
1	26626601	26626700	100	*	6	87	0.0689655	22	42	0.52381	8	CHG	1	4.84962e-08	gain
1	26646301	26646400	100	*	40	71	0.56338	10	52	0.192308	8	CHG	-1	0.000121528	loss
1	26655101	26655200	100	*	4	38	0.105263	11	27	0.407407	4	CHG	1	0.00585748	gain
1	26748001	26748100	100	*	36	62	0.580645	75	83	0.903614	10	CHG	1	2.62354e-05	gain
1	26879901	26880000	100	*	34	67	0.507463	5	39	0.128205	7	CHG	-1	0.00027127	loss
1	26910401	26910500	100	*	11	53	0.207547	26	47	0.553191	7	CHG	1	0.000780407	gain
1	26925501	26925600	100	*	24	30	0.8	16	32	0.5	6	CHG	-1	0.0151314	loss
1	27017101	27017200	100	*	54	163	0.331288	76	96	0.791667	17	CHG	1	1.68605e-11	gain
1	27027601	27027700	100	*	16	47	0.340426	20	29	0.689655	5	CHG	1	0.00435588	gain
1	27032601	27032700	100	*	12	21	0.571429	18	20	0.9	5	CHG	1	0.0189314	gain
1	27138401	27138500	100	*	1	26	0.0384615	19	47	0.404255	4	CHG	1	0.00147004	gain
1	27156401	27156700	300	*	43	97	0.443299	3	102	0.0294118	21	CHG	-1	8.36055e-11	loss
1	27157901	27158000	100	*	23	30	0.766667	9	22	0.409091	5	CHG	-1	0.0104536	loss
1	27158101	27158400	300	*	107	174	0.614943	37	135	0.274074	22	CHG	-1	2.97711e-08	loss
1	27159101	27159200	100	*	4	22	0.181818	11	22	0.5	4	CHG	1	0.0268881	gain
1	27214901	27215000	100	*	16	55	0.290909	20	31	0.645161	4	CHG	1	0.00231009	gain
1	27331901	27332000	100	*	7	35	0.2	14	23	0.608696	5	CHG	1	0.00250507	gain
1	27397301	27397400	100	*	20	26	0.769231	12	36	0.333333	5	CHG	-1	0.00133613	loss
1	27464001	27464100	100	*	26	77	0.337662	53	78	0.679487	9	CHG	1	7.94718e-05	gain
1	27477801	27477900	100	*	25	31	0.806452	10	34	0.294118	4	CHG	-1	0.000121774	loss
1	27483901	27484000	100	*	7	45	0.155556	16	25	0.64	4	CHG	1	0.000123307	gain
1	27548501	27548700	200	*	36	57	0.631579	12	44	0.272727	9	CHG	-1	0.000762439	loss
1	27575001	27575100	100	*	13	22	0.590909	8	32	0.25	5	CHG	-1	0.0131155	loss
1	27577601	27577700	100	*	9	26	0.346154	16	24	0.666667	6	CHG	1	0.0245838	gain
1	27578401	27578500	100	*	5	47	0.106383	30	55	0.545455	5	CHG	1	1.64372e-05	gain
1	27655501	27655600	100	*	13	88	0.147727	21	44	0.477273	10	CHG	1	0.000147911	gain
1	27795701	27795800	100	*	38	77	0.493506	38	44	0.863636	11	CHG	1	0.000164095	gain
1	27866101	27866200	100	*	27	69	0.391304	59	74	0.797297	10	CHG	1	4.53963e-06	gain
1	27872301	27872400	100	*	8	17	0.470588	2	26	0.0769231	4	CHG	-1	0.00406785	loss
1	27876801	27876900	100	*	16	38	0.421053	6	57	0.105263	9	CHG	-1	0.000777186	loss
1	28079001	28079100	100	*	36	65	0.553846	5	39	0.128205	6	CHG	-1	6.73257e-05	loss
1	28079801	28079900	100	*	13	43	0.302326	23	36	0.638889	8	CHG	1	0.00402613	gain
1	28130801	28130900	100	*	16	17	0.941176	17	28	0.607143	4	CHG	-1	0.0155182	loss
1	28210001	28210100	100	*	7	37	0.189189	15	29	0.517241	5	CHG	1	0.00654615	gain
1	28214301	28214400	100	*	6	24	0.25	19	24	0.791667	6	CHG	1	0.000440857	gain
1	28220701	28220800	100	*	30	88	0.340909	37	57	0.649123	9	CHG	1	0.000644068	gain
1	28423701	28424000	300	*	27	107	0.252336	68	115	0.591304	16	CHG	1	2.34801e-06	gain
1	28440401	28440500	100	*	14	28	0.5	16	20	0.8	4	CHG	1	0.0347729	gain
1	28441501	28441600	100	*	19	27	0.703704	7	20	0.35	4	CHG	-1	0.0172623	loss
1	28476001	28476100	100	*	2	38	0.0526316	12	30	0.4	4	CHG	1	0.000917839	gain
1	28502201	28502500	300	*	52	136	0.382353	3	209	0.0143541	26	CHG	-1	3.04904e-18	loss
1	28533301	28533400	100	*	44	67	0.656716	18	53	0.339623	8	CHG	-1	0.0011158	loss
1	28596101	28596400	300	*	120	208	0.576923	18	180	0.1	24	CHG	-1	6.80428e-21	loss
1	28642401	28642500	100	*	13	31	0.419355	19	25	0.76	6	CHG	1	0.0120288	gain
1	28681401	28681500	100	*	4	17	0.235294	13	18	0.722222	4	CHG	1	0.00539563	gain
1	28781801	28781900	100	*	8	29	0.275862	13	21	0.619048	4	CHG	1	0.0166424	gain
1	28810001	28810200	200	*	27	50	0.54	5	46	0.108696	10	CHG	-1	3.36795e-05	loss
1	28837401	28837500	100	*	50	80	0.625	11	38	0.289474	6	CHG	-1	0.00126608	loss
1	28913401	28913500	100	*	13	68	0.191176	20	32	0.625	8	CHG	1	6.64476e-05	gain
1	28931801	28931900	100	*	27	57	0.473684	12	82	0.146341	9	CHG	-1	8.90733e-05	loss
1	29009701	29009800	100	*	17	36	0.472222	28	33	0.848485	6	CHG	1	0.00184387	gain
1	29180101	29180200	100	*	9	34	0.264706	27	36	0.75	7	CHG	1	0.000159883	gain
1	29245101	29245200	100	*	28	73	0.383562	2	47	0.0425532	10	CHG	-1	9.36937e-05	loss
1	29348301	29348400	100	*	13	35	0.371429	31	41	0.756098	5	CHG	1	0.00134959	gain
1	29425501	29425600	100	*	10	29	0.344828	17	25	0.68	4	CHG	1	0.0155282	gain
1	29518301	29518400	100	*	19	41	0.463415	35	45	0.777778	6	CHG	1	0.00380869	gain
1	29526201	29526400	200	*	16	48	0.333333	37	45	0.822222	8	CHG	1	1.06968e-05	gain
1	29527201	29527300	100	*	12	31	0.387097	21	30	0.7	6	CHG	1	0.0156847	gain
1	29741401	29741500	100	*	6	42	0.142857	8	17	0.470588	4	CHG	1	0.00898932	gain
1	29797801	29797900	100	*	9	31	0.290323	36	39	0.923077	5	CHG	1	3.6555e-07	gain
1	29850801	29850900	100	*	11	20	0.55	19	22	0.863636	4	CHG	1	0.0255888	gain
1	29865201	29865300	100	*	14	21	0.666667	5	17	0.294118	4	CHG	-1	0.0234669	loss
1	29865901	29866000	100	*	43	105	0.409524	59	83	0.710843	7	CHG	1	0.000130686	gain
1	29871001	29871100	100	*	42	90	0.466667	4	78	0.0512821	8	CHG	-1	2.08643e-08	loss
1	29914301	29914400	100	*	37	102	0.362745	0	60	0	13	CHG	-1	8.68665e-07	loss
1	29924701	29924800	100	*	27	47	0.574468	9	40	0.225	9	CHG	-1	0.00173826	loss
1	29958901	29959000	100	*	8	27	0.296296	20	31	0.645161	5	CHG	1	0.00962837	gain
1	30076301	30076400	100	*	37	64	0.578125	12	45	0.266667	8	CHG	-1	0.00217821	loss
1	30076901	30077000	100	*	63	130	0.484615	13	99	0.131313	12	CHG	-1	1.82232e-07	loss
1	30077401	30077500	100	*	32	54	0.592593	7	44	0.159091	7	CHG	-1	5.34203e-05	loss
1	30091301	30091400	100	*	49	106	0.462264	13	88	0.147727	9	CHG	-1	2.9085e-06	loss
1	30091301	30091400	100	*	49	106	0.462264	13	88	0.147727	9	CHG	-1	2.9085e-06	loss
1	30091601	30091800	200	*	64	109	0.587156	24	145	0.165517	16	CHG	-1	2.75453e-12	loss
1	30091601	30091800	200	*	64	109	0.587156	24	145	0.165517	16	CHG	-1	2.75453e-12	loss
1	30140401	30140500	100	*	11	24	0.458333	2	21	0.0952381	4	CHG	-1	0.00897168	loss
1	30142301	30142400	100	*	32	76	0.421053	1	68	0.0147059	8	CHG	-1	7.46233e-08	loss
1	30235001	30235100	100	*	11	29	0.37931	22	28	0.785714	4	CHG	1	0.00295863	gain
1	30236501	30236600	100	*	49	80	0.6125	12	39	0.307692	8	CHG	-1	0.002836	loss
1	30239001	30239100	100	*	54	100	0.54	12	142	0.084507	10	CHG	-1	1.28446e-13	loss
1	30244801	30244900	100	*	71	100	0.71	20	57	0.350877	7	CHG	-1	4.88696e-05	loss
1	30246601	30246700	100	*	59	84	0.702381	17	44	0.386364	10	CHG	-1	0.000545032	loss
1	30246601	30246700	100	*	59	84	0.702381	17	44	0.386364	10	CHG	-1	0.000545032	loss
1	30246901	30247000	100	*	17	41	0.414634	2	18	0.111111	4	CHG	-1	0.0215952	loss
1	30246901	30247000	100	*	17	41	0.414634	2	18	0.111111	4	CHG	-1	0.0215952	loss
1	30269801	30269900	100	*	19	51	0.372549	22	30	0.733333	5	CHG	1	0.00273379	gain
1	30299301	30299400	100	*	5	25	0.2	20	33	0.606061	4	CHG	1	0.00307004	gain
1	30320501	30320600	100	*	20	98	0.204082	23	42	0.547619	9	CHG	1	0.000172851	gain
1	30329801	30329900	100	*	27	58	0.465517	9	58	0.155172	9	CHG	-1	0.000691791	loss
1	30331701	30331800	100	*	13	39	0.333333	1	37	0.027027	6	CHG	-1	0.00114448	loss
1	30351101	30351200	100	*	79	183	0.431694	12	94	0.12766	21	CHG	-1	2.34002e-06	loss
1	30351501	30351600	100	*	19	44	0.431818	4	35	0.114286	6	CHG	-1	0.00312452	loss
1	30378201	30378400	200	*	105	171	0.614035	11	138	0.0797101	17	CHG	-1	2.67046e-20	loss
1	30379301	30379400	100	*	28	74	0.378378	1	77	0.012987	7	CHG	-1	1.21159e-08	loss
1	30379301	30379400	100	*	28	74	0.378378	1	77	0.012987	7	CHG	-1	1.21159e-08	loss
1	30379601	30379700	100	*	9	23	0.391304	1	23	0.0434783	4	CHG	-1	0.00424067	loss
1	30379601	30379700	100	*	9	23	0.391304	1	23	0.0434783	4	CHG	-1	0.00424067	loss
1	30396201	30396300	100	*	6	62	0.0967742	18	33	0.545455	8	CHG	1	9.23525e-06	gain
1	30471901	30472000	100	*	22	44	0.5	6	35	0.171429	6	CHG	-1	0.00360307	loss
1	30517401	30517500	100	*	5	42	0.119048	12	25	0.48	6	CHG	1	0.00181155	gain
1	30522501	30522600	100	*	0	19	0	12	27	0.444444	4	CHG	1	0.0013704	gain
1	30554001	30554200	200	*	97	145	0.668966	46	131	0.351145	18	CHG	-1	1.02376e-06	loss
1	30554501	30554600	100	*	78	123	0.634146	28	102	0.27451	12	CHG	-1	6.22259e-07	loss
1	30565701	30565800	100	*	14	26	0.538462	5	22	0.227273	4	CHG	-1	0.0288216	loss
1	30581301	30581400	100	*	9	41	0.219512	18	27	0.666667	4	CHG	1	0.000549229	gain
1	30587901	30588000	100	*	8	40	0.2	23	44	0.522727	6	CHG	1	0.00334094	gain
1	30637201	30637300	100	*	10	27	0.37037	23	25	0.92	6	CHG	1	0.00013338	gain
1	30662901	30663000	100	*	11	28	0.392857	2	32	0.0625	4	CHG	-1	0.00302033	loss
1	30697701	30697800	100	*	8	31	0.258065	21	35	0.6	4	CHG	1	0.0067607	gain
1	30698301	30698400	100	*	25	43	0.581395	1	92	0.0108696	7	CHG	-1	1.30214e-13	loss
1	30704501	30704600	100	*	6	28	0.214286	17	25	0.68	6	CHG	1	0.00124174	gain
1	30743001	30743100	100	*	8	29	0.275862	16	24	0.666667	4	CHG	1	0.00590814	gain
1	30809401	30809500	100	*	13	26	0.5	26	30	0.866667	5	CHG	1	0.00419757	gain
1	30811101	30811200	100	*	26	41	0.634146	7	26	0.269231	4	CHG	-1	0.00497371	loss
1	30858601	30858700	100	*	59	88	0.670455	16	46	0.347826	7	CHG	-1	0.000782912	loss
1	30902001	30902100	100	*	2	16	0.125	11	24	0.458333	4	CHG	1	0.0282629	gain
1	30928601	30928700	100	*	56	90	0.622222	13	45	0.288889	7	CHG	-1	0.000611871	loss
1	30968701	30968800	100	*	22	60	0.366667	23	33	0.69697	4	CHG	1	0.00344651	gain
1	30987501	30987600	100	*	49	108	0.453704	2	56	0.0357143	13	CHG	-1	3.73576e-07	loss
1	31001501	31001600	100	*	32	55	0.581818	32	36	0.888889	8	CHG	1	0.00273861	gain
1	31002801	31002900	100	*	17	49	0.346939	31	46	0.673913	7	CHG	1	0.00238836	gain
1	31024101	31024200	100	*	18	31	0.580645	39	43	0.906977	6	CHG	1	0.00176742	gain
1	31040101	31040200	100	*	14	50	0.28	15	24	0.625	5	CHG	1	0.0058998	gain
1	31088501	31088600	100	*	12	31	0.387097	3	42	0.0714286	7	CHG	-1	0.00173331	loss
1	31096801	31096900	100	*	32	47	0.680851	11	31	0.354839	7	CHG	-1	0.00609686	loss
1	31125901	31126000	100	*	43	116	0.37069	45	62	0.725806	9	CHG	1	2.91413e-05	gain
1	31163001	31163100	100	*	30	50	0.6	11	37	0.297297	8	CHG	-1	0.00670638	loss
1	31172001	31172100	100	*	27	42	0.642857	26	27	0.962963	4	CHG	1	0.00322082	gain
1	31189801	31189900	100	*	39	96	0.40625	67	85	0.788235	16	CHG	1	1.43767e-06	gain
1	31213701	31213800	100	*	36	46	0.782609	12	26	0.461538	6	CHG	-1	0.0070605	loss
1	31221701	31221800	100	*	59	104	0.567308	44	50	0.88	12	CHG	1	0.000313196	gain
1	31231201	31231300	100	*	4	27	0.148148	10	19	0.526316	4	CHG	1	0.00764931	gain
1	31236801	31236900	100	*	58	101	0.574257	17	118	0.144068	18	CHG	-1	3.82513e-10	loss
1	31237201	31237300	100	*	59	82	0.719512	62	148	0.418919	14	CHG	-1	5.10336e-05	loss
1	31255301	31255400	100	*	26	47	0.553191	22	25	0.88	4	CHG	1	0.00663523	gain
1	31265101	31265200	100	*	34	63	0.539683	34	39	0.871795	8	CHG	1	0.00109706	gain
1	31342301	31342400	100	*	8	39	0.205128	13	25	0.52	4	CHG	1	0.0104806	gain
1	31355301	31355400	100	*	25	45	0.555556	5	36	0.138889	7	CHG	-1	0.000315491	loss
1	31381101	31381200	100	*	18	67	0.268657	31	54	0.574074	6	CHG	1	0.0012862	gain
1	31382401	31382500	100	*	9	34	0.264706	14	24	0.583333	5	CHG	1	0.0159936	gain
1	31393401	31393800	400	*	255	444	0.574324	15	336	0.0446429	26	CHG	-1	1.6956e-53	loss
1	31393401	31393800	400	*	255	444	0.574324	15	336	0.0446429	26	CHG	-1	1.6956e-53	loss
1	31394001	31394200	200	*	26	69	0.376812	2	62	0.0322581	8	CHG	-1	1.56284e-06	loss
1	31394001	31394200	200	*	26	69	0.376812	2	62	0.0322581	8	CHG	-1	1.56284e-06	loss
1	31421301	31421600	300	*	101	215	0.469767	18	269	0.0669145	29	CHG	-1	9.34403e-23	loss
1	31429901	31430000	100	*	68	156	0.435897	1	89	0.011236	12	CHG	-1	2.38528e-11	loss
1	31471401	31471500	100	*	35	73	0.479452	55	69	0.797101	15	CHG	1	0.000251651	gain
1	31494201	31494300	100	*	13	27	0.481481	31	34	0.911765	5	CHG	1	0.000490792	gain
1	31564501	31564600	100	*	47	65	0.723077	8	28	0.285714	7	CHG	-1	0.000244303	loss
1	31615201	31615300	100	*	42	71	0.591549	10	54	0.185185	6	CHG	-1	2.3788e-05	loss
1	31673201	31673300	100	*	24	47	0.510638	35	42	0.833333	6	CHG	1	0.00219812	gain
1	31697401	31697500	100	*	14	72	0.194444	22	43	0.511628	6	CHG	1	0.000838379	gain
1	31723701	31723800	100	*	9	47	0.191489	25	41	0.609756	6	CHG	1	0.000183481	gain
1	31726201	31726300	100	*	35	54	0.648148	4	39	0.102564	8	CHG	-1	1.10185e-06	loss
1	31754801	31754900	100	*	31	46	0.673913	14	50	0.28	10	CHG	-1	0.000310259	loss
1	31780201	31780300	100	*	43	76	0.565789	16	66	0.242424	8	CHG	-1	0.000275565	loss
1	31885101	31885200	100	*	11	27	0.407407	22	26	0.846154	6	CHG	1	0.00175973	gain
1	31941501	31941600	100	*	4	34	0.117647	11	26	0.423077	4	CHG	1	0.00841031	gain
1	31965801	31965900	100	*	24	37	0.648649	24	25	0.96	6	CHG	1	0.00545453	gain
1	31985401	31985500	100	*	53	57	0.929825	39	62	0.629032	10	CHG	-1	9.08581e-05	loss
1	31985401	31985500	100	*	53	57	0.929825	39	62	0.629032	10	CHG	-1	9.08581e-05	loss
1	31985701	31985800	100	*	21	34	0.617647	9	34	0.264706	4	CHG	-1	0.00338112	loss
1	31985701	31985800	100	*	21	34	0.617647	9	34	0.264706	4	CHG	-1	0.00338112	loss
1	32086601	32086700	100	*	22	30	0.733333	6	16	0.375	4	CHG	-1	0.0190106	loss
1	32159801	32159900	100	*	2	17	0.117647	10	19	0.526316	4	CHG	1	0.0110315	gain
1	32167101	32167200	100	*	17	43	0.395349	2	26	0.0769231	4	CHG	-1	0.00555335	loss
1	32183201	32183400	200	*	47	91	0.516484	59	68	0.867647	11	CHG	1	1.69978e-05	gain
1	32195801	32196000	200	*	42	90	0.466667	3	68	0.0441176	13	CHG	-1	6.20352e-08	loss
1	32266901	32267200	300	*	59	120	0.491667	9	134	0.0671642	18	CHG	-1	2.37823e-14	loss
1	32266901	32267200	300	*	59	120	0.491667	9	134	0.0671642	18	CHG	-1	2.37823e-14	loss
1	32267401	32267500	100	*	10	25	0.4	2	22	0.0909091	4	CHG	-1	0.0153131	loss
1	32267401	32267500	100	*	10	25	0.4	2	22	0.0909091	4	CHG	-1	0.0153131	loss
1	32296701	32296800	100	*	1	19	0.0526316	7	18	0.388889	4	CHG	1	0.0145531	gain
1	32306201	32306400	200	*	109	206	0.529126	26	150	0.173333	26	CHG	-1	1.51688e-10	loss
1	32394001	32394200	200	*	50	96	0.520833	63	74	0.851351	12	CHG	1	2.7942e-05	gain
1	32408601	32408700	100	*	3	40	0.075	10	21	0.47619	5	CHG	1	0.00064537	gain
1	32409201	32409300	100	*	23	40	0.575	8	39	0.205128	5	CHG	-1	0.00142451	loss
1	32520201	32520300	100	*	20	65	0.307692	40	65	0.615385	8	CHG	1	0.000914307	gain
1	32542001	32542100	100	*	70	77	0.909091	19	35	0.542857	6	CHG	-1	8.69919e-06	loss
1	32542001	32542100	100	*	70	77	0.909091	19	35	0.542857	6	CHG	-1	8.69919e-06	loss
1	32542301	32542400	100	*	36	100	0.36	2	70	0.0285714	7	CHG	-1	3.31023e-07	loss
1	32542301	32542400	100	*	36	100	0.36	2	70	0.0285714	7	CHG	-1	3.31023e-07	loss
1	32549401	32549500	100	*	2	48	0.0416667	12	33	0.363636	4	CHG	1	0.000426757	gain
1	32550301	32550400	100	*	34	39	0.871795	9	21	0.428571	5	CHG	-1	0.000648025	loss
1	32630601	32630700	100	*	4	42	0.0952381	10	25	0.4	6	CHG	1	0.00429612	gain
1	32710101	32710200	100	*	19	25	0.76	13	33	0.393939	5	CHG	-1	0.00705743	loss
1	32724201	32724300	100	*	31	82	0.378049	1	74	0.0135135	14	CHG	-1	1.76699e-07	loss
1	32756001	32756100	100	*	41	50	0.82	15	33	0.454545	8	CHG	-1	0.00103323	loss
1	32757101	32757200	100	*	29	64	0.453125	59	74	0.797297	13	CHG	1	9.95999e-05	gain
1	32782401	32782500	100	*	20	50	0.4	5	64	0.078125	10	CHG	-1	0.000129292	loss
1	32801501	32801600	100	*	6	21	0.285714	16	27	0.592593	5	CHG	1	0.0347728	gain
1	32853201	32853300	100	*	20	26	0.769231	12	31	0.387097	4	CHG	-1	0.00518472	loss
1	32867301	32867400	100	*	18	31	0.580645	6	31	0.193548	6	CHG	-1	0.00278804	loss
1	32951201	32951300	100	*	14	24	0.583333	4	20	0.2	4	CHG	-1	0.0116309	loss
1	32978101	32978200	100	*	81	150	0.54	13	111	0.117117	13	CHG	-1	3.87816e-11	loss
1	33011701	33011800	100	*	22	45	0.488889	30	36	0.833333	4	CHG	1	0.00220954	gain
1	33017801	33017900	100	*	20	43	0.465116	35	40	0.875	9	CHG	1	0.000235638	gain
1	33071101	33071200	100	*	9	19	0.473684	16	16	1	4	CHG	1	0.00117675	gain
1	33147801	33148100	300	*	70	110	0.636364	26	121	0.214876	23	CHG	-1	1.30738e-09	loss
1	33148101	33148200	100	*	0	19	0	12	23	0.521739	4	CHG	1	0.000487536	gain
1	33158901	33159000	100	*	9	20	0.45	1	26	0.0384615	5	CHG	-1	0.00147526	loss
1	33164301	33164400	100	*	10	31	0.322581	21	31	0.677419	6	CHG	1	0.00674967	gain
1	33176601	33176700	100	*	11	45	0.244444	17	30	0.566667	4	CHG	1	0.00620399	gain
1	33206701	33206800	100	*	16	31	0.516129	6	29	0.206897	6	CHG	-1	0.0145341	loss
1	33274701	33274800	100	*	10	20	0.5	17	21	0.809524	5	CHG	1	0.0370652	gain
1	33293401	33293500	100	*	19	52	0.365385	24	36	0.666667	6	CHG	1	0.00699468	gain
1	33297101	33297200	100	*	4	31	0.129032	21	41	0.512195	5	CHG	1	0.00136475	gain
1	33299501	33299600	100	*	5	36	0.138889	18	39	0.461538	7	CHG	1	0.00365553	gain
1	33343801	33343900	100	*	27	54	0.5	30	34	0.882353	5	CHG	1	0.000604549	gain
1	33380501	33380600	100	*	35	71	0.492958	32	37	0.864865	4	CHG	1	0.000408773	gain
1	33385001	33385100	100	*	28	41	0.682927	14	37	0.378378	6	CHG	-1	0.00868479	loss
1	33387001	33387100	100	*	8	41	0.195122	17	31	0.548387	5	CHG	1	0.00287175	gain
1	33391401	33391500	100	*	10	67	0.149254	33	55	0.6	10	CHG	1	1.58328e-06	gain
1	33400701	33400800	100	*	33	38	0.868421	25	49	0.510204	6	CHG	-1	0.000923479	loss
1	33402101	33402200	100	*	11	29	0.37931	18	22	0.818182	4	CHG	1	0.00274889	gain
1	33418601	33418700	100	*	32	66	0.484848	38	48	0.791667	9	CHG	1	0.00161932	gain
1	33434901	33435000	100	*	19	32	0.59375	7	29	0.241379	4	CHG	-1	0.00700593	loss
1	33437601	33437700	100	*	29	63	0.460317	28	36	0.777778	5	CHG	1	0.00322459	gain
1	33464601	33464700	100	*	50	75	0.666667	16	70	0.228571	8	CHG	-1	9.46562e-07	loss
1	33465001	33465100	100	*	22	60	0.366667	1	75	0.0133333	8	CHG	-1	4.97446e-07	loss
1	33514401	33514500	100	*	1	18	0.0555556	10	19	0.526316	4	CHG	1	0.00276818	gain
1	33543001	33543100	100	*	25	46	0.543478	6	36	0.166667	7	CHG	-1	0.000988213	loss
1	33571901	33572000	100	*	12	35	0.342857	0	29	0	6	CHG	-1	0.000969917	loss
1	33579401	33579500	100	*	18	24	0.75	7	21	0.333333	4	CHG	-1	0.00654042	loss
1	33598601	33598700	100	*	3	33	0.0909091	7	17	0.411765	4	CHG	1	0.0088452	gain
1	33697301	33697800	500	*	258	384	0.671875	166	696	0.238506	65	CHG	-1	5.12306e-42	loss
1	33710601	33710700	100	*	38	93	0.408602	4	108	0.037037	11	CHG	-1	1.58046e-09	loss
1	33720301	33720400	100	*	36	91	0.395604	59	81	0.728395	11	CHG	1	4.9387e-05	gain
1	33721501	33721600	100	*	19	52	0.365385	16	22	0.727273	5	CHG	1	0.00584321	gain
1	33754701	33754800	100	*	28	74	0.378378	47	69	0.681159	9	CHG	1	0.000669907	gain
1	33772601	33772700	100	*	6	41	0.146341	16	28	0.571429	4	CHG	1	0.000494634	gain
1	33779701	33779800	100	*	14	19	0.736842	8	20	0.4	4	CHG	-1	0.0344873	loss
1	33867801	33867900	100	*	22	37	0.594595	26	27	0.962963	4	CHG	1	0.00144607	gain
1	33874201	33874300	100	*	11	27	0.407407	2	24	0.0833333	4	CHG	-1	0.00966475	loss
1	33908601	33908700	100	*	22	38	0.578947	5	24	0.208333	5	CHG	-1	0.00559222	loss
1	33937101	33937200	100	*	31	75	0.413333	25	32	0.78125	6	CHG	1	0.000999568	gain
1	33947001	33947100	100	*	57	116	0.491379	11	123	0.0894309	12	CHG	-1	1.08823e-10	loss
1	33964301	33964400	100	*	44	78	0.564103	4	61	0.0655738	14	CHG	-1	1.10285e-08	loss
1	33978801	33979000	200	*	49	128	0.382812	4	97	0.0412371	13	CHG	-1	2.63561e-08	loss
1	33983501	33983600	100	*	14	35	0.4	26	36	0.722222	4	CHG	1	0.00780039	gain
1	33987601	33987700	100	*	29	57	0.508772	46	56	0.821429	13	CHG	1	0.000918276	gain
1	33990301	33990400	100	*	32	100	0.32	26	41	0.634146	6	CHG	1	0.00114581	gain
1	33994501	33994600	100	*	18	45	0.4	58	74	0.783784	10	CHG	1	8.87084e-05	gain
1	34023501	34023600	100	*	14	32	0.4375	29	39	0.74359	5	CHG	1	0.0102706	gain
1	34048701	34048800	100	*	20	35	0.571429	32	36	0.888889	7	CHG	1	0.00372365	gain
1	34070801	34070900	100	*	16	32	0.5	25	29	0.862069	5	CHG	1	0.00384877	gain
1	34080801	34080900	100	*	21	32	0.65625	6	25	0.24	6	CHG	-1	0.00282973	loss
1	34108101	34108200	100	*	13	27	0.481481	6	35	0.171429	4	CHG	-1	0.0102729	loss
1	34108501	34108600	100	*	48	75	0.64	35	106	0.330189	10	CHG	-1	0.000129696	loss
1	34109501	34109600	100	*	31	48	0.645833	23	67	0.343284	10	CHG	-1	0.00225752	loss
1	34110101	34110200	100	*	65	133	0.488722	6	94	0.0638298	8	CHG	-1	1.84865e-10	loss
1	34113501	34113600	100	*	26	29	0.896552	17	33	0.515152	6	CHG	-1	0.0019955	loss
1	34119201	34119300	100	*	29	34	0.852941	8	20	0.4	4	CHG	-1	0.00108818	loss
1	34218701	34218800	100	*	3	42	0.0714286	18	32	0.5625	8	CHG	1	1.73584e-05	gain
1	34221501	34221600	100	*	8	45	0.177778	11	20	0.55	5	CHG	1	0.00348487	gain
1	34272201	34272400	200	*	124	309	0.401294	110	155	0.709677	18	CHG	1	5.09765e-09	gain
1	34273301	34273400	100	*	9	44	0.204545	16	30	0.533333	6	CHG	1	0.00466194	gain
1	34368301	34368400	100	*	15	44	0.340909	36	50	0.72	4	CHG	1	0.000559348	gain
1	34368701	34369000	300	*	27	159	0.169811	58	114	0.508772	17	CHG	1	2.86646e-08	gain
1	34370001	34370100	100	*	50	63	0.793651	37	89	0.41573	13	CHG	-1	1.75396e-05	loss
1	34373201	34373300	100	*	11	55	0.2	24	40	0.6	7	CHG	1	0.000202367	gain
1	34393001	34393100	100	*	17	38	0.447368	21	27	0.777778	6	CHG	1	0.00934871	gain
1	34403201	34403300	100	*	13	41	0.317073	25	40	0.625	4	CHG	1	0.00705251	gain
1	34425701	34425800	100	*	25	30	0.833333	9	20	0.45	5	CHG	-1	0.00589145	loss
1	34443401	34443500	100	*	14	52	0.269231	13	21	0.619048	5	CHG	1	0.00660148	gain
1	34449201	34449300	100	*	4	33	0.121212	15	26	0.576923	4	CHG	1	0.000496154	gain
1	34556801	34556900	100	*	10	33	0.30303	33	45	0.733333	7	CHG	1	0.000414236	gain
1	34619001	34619100	100	*	28	46	0.608696	6	35	0.171429	7	CHG	-1	0.000232477	loss
1	34660701	34660800	100	*	29	38	0.763158	7	27	0.259259	5	CHG	-1	0.000178651	loss
1	34701401	34701500	100	*	34	70	0.485714	38	46	0.826087	10	CHG	1	0.000534877	gain
1	34749901	34750100	200	*	31	68	0.455882	42	50	0.84	12	CHG	1	8.27844e-05	gain
1	34760701	34760800	100	*	17	39	0.435897	26	35	0.742857	6	CHG	1	0.00916421	gain
1	34762201	34762300	100	*	19	35	0.542857	0	16	0	4	CHG	-1	0.000494634	loss
1	34766001	34766100	100	*	15	58	0.258621	28	40	0.7	6	CHG	1	6.05835e-05	gain
1	34781301	34781400	100	*	12	48	0.25	12	18	0.666667	4	CHG	1	0.00275035	gain
1	34784501	34784600	100	*	16	44	0.363636	20	25	0.8	5	CHG	1	0.00100234	gain
1	34800701	34800800	100	*	59	88	0.670455	8	66	0.121212	15	CHG	-1	1.82308e-10	loss
1	34840901	34841000	100	*	49	73	0.671233	0	139	0	18	CHG	-1	2.6617e-26	loss
1	34850201	34850400	200	*	7	51	0.137255	36	69	0.521739	8	CHG	1	5.73466e-05	gain
1	34909801	34909900	100	*	320	484	0.661157	140	413	0.338983	8	CHG	-1	3.24394e-20	loss
1	34919201	34919300	100	*	38	53	0.716981	20	77	0.25974	12	CHG	-1	1.84206e-06	loss
1	34926701	34926800	100	*	20	49	0.408163	26	36	0.722222	7	CHG	1	0.00552817	gain
1	34972001	34972100	100	*	36	73	0.493151	73	88	0.829545	10	CHG	1	2.59275e-05	gain
1	34992901	34993000	100	*	4	27	0.148148	20	39	0.512821	4	CHG	1	0.00365076	gain
1	35006901	35007000	100	*	3	23	0.130435	11	16	0.6875	4	CHG	1	0.000794495	gain
1	35028001	35028100	100	*	27	49	0.55102	4	32	0.125	6	CHG	-1	0.000317968	loss
1	35035801	35035900	100	*	15	32	0.46875	20	25	0.8	5	CHG	1	0.0123772	gain
1	35046001	35046100	100	*	28	34	0.823529	15	33	0.454545	7	CHG	-1	0.00264304	loss
1	35077201	35077300	100	*	12	56	0.214286	18	33	0.545455	5	CHG	1	0.00234281	gain
1	35093901	35094000	100	*	7	33	0.212121	12	23	0.521739	5	CHG	1	0.017434	gain
1	35149301	35149400	100	*	4	44	0.0909091	12	28	0.428571	4	CHG	1	0.00145145	gain
1	35165801	35165900	100	*	26	32	0.8125	14	29	0.482759	6	CHG	-1	0.00842214	loss
1	35242101	35242200	100	*	18	26	0.692308	14	38	0.368421	6	CHG	-1	0.0124948	loss
1	35263601	35263700	100	*	32	55	0.581818	10	36	0.277778	6	CHG	-1	0.00591193	loss
1	35289701	35289800	100	*	33	72	0.458333	49	63	0.777778	10	CHG	1	0.000393651	gain
1	35297601	35297700	100	*	25	60	0.416667	36	46	0.782609	5	CHG	1	0.00041065	gain
1	35299001	35299100	100	*	4	29	0.137931	13	22	0.590909	5	CHG	1	0.00129984	gain
1	35310901	35311000	100	*	23	43	0.534884	10	46	0.217391	7	CHG	-1	0.00302033	loss
1	35342501	35342600	100	*	33	71	0.464789	38	49	0.77551	6	CHG	1	0.00128053	gain
1	35345601	35345700	100	*	6	55	0.109091	12	28	0.428571	4	CHG	1	0.00154479	gain
1	35347501	35347600	100	*	47	98	0.479592	12	122	0.0983607	10	CHG	-1	3.23894e-09	loss
1	35363801	35363900	100	*	27	62	0.435484	37	50	0.74	8	CHG	1	0.00206608	gain
1	35366401	35366500	100	*	5	34	0.147059	13	28	0.464286	6	CHG	1	0.00776599	gain
1	35367901	35368000	100	*	29	40	0.725	9	26	0.346154	4	CHG	-1	0.00350522	loss
1	35368301	35368400	100	*	13	45	0.288889	43	51	0.843137	10	CHG	1	3.50648e-07	gain
1	35369301	35369400	100	*	11	40	0.275	30	43	0.697674	5	CHG	1	0.000326601	gain
1	35370001	35370100	100	*	5	24	0.208333	22	40	0.55	6	CHG	1	0.00899903	gain
1	35392101	35392200	100	*	13	26	0.5	4	24	0.166667	6	CHG	-1	0.0144668	loss
1	35394401	35394500	100	*	36	45	0.8	30	60	0.5	10	CHG	-1	0.00264826	loss
1	35395401	35395500	100	*	41	80	0.5125	74	90	0.822222	7	CHG	1	6.52478e-05	gain
1	35422401	35422500	100	*	9	32	0.28125	17	27	0.62963	5	CHG	1	0.00888159	gain
1	35427201	35427300	100	*	11	22	0.5	5	32	0.15625	5	CHG	-1	0.0081889	loss
1	35429601	35429700	100	*	10	25	0.4	1	28	0.0357143	4	CHG	-1	0.0019191	loss
1	35430201	35430300	100	*	20	32	0.625	12	38	0.315789	5	CHG	-1	0.011297	loss
1	35531101	35531200	100	*	47	89	0.52809	20	96	0.208333	8	CHG	-1	2.84668e-05	loss
1	35532501	35532600	100	*	39	56	0.696429	23	65	0.353846	8	CHG	-1	0.000436155	loss
1	35561001	35561100	100	*	16	29	0.551724	4	21	0.190476	4	CHG	-1	0.0116655	loss
1	35562901	35563000	100	*	9	35	0.257143	12	20	0.6	5	CHG	1	0.0133649	gain
1	35576201	35576300	100	*	9	38	0.236842	16	26	0.615385	4	CHG	1	0.00345661	gain
1	35643201	35643300	100	*	0	22	0	7	16	0.4375	4	CHG	1	0.00117178	gain
1	35697801	35697900	100	*	16	22	0.727273	8	20	0.4	4	CHG	-1	0.0329037	loss
1	35702401	35702500	100	*	6	26	0.230769	19	31	0.612903	4	CHG	1	0.00518472	gain
1	35775401	35775500	100	*	33	53	0.622642	12	40	0.3	5	CHG	-1	0.00315403	loss
1	35778001	35778100	100	*	13	49	0.265306	16	21	0.761905	5	CHG	1	0.000308962	gain
1	35797201	35797300	100	*	13	39	0.333333	21	32	0.65625	5	CHG	1	0.00835561	gain
1	35837401	35837500	100	*	43	53	0.811321	24	48	0.5	4	CHG	-1	0.00169793	loss
1	35839101	35839200	100	*	27	48	0.5625	31	34	0.911765	5	CHG	1	0.00120666	gain
1	35876101	35876200	100	*	27	71	0.380282	4	82	0.0487805	11	CHG	-1	2.49395e-06	loss
1	35896001	35896100	100	*	13	31	0.419355	1	25	0.04	4	CHG	-1	0.00194675	loss
1	35913601	35913700	100	*	22	44	0.5	27	32	0.84375	5	CHG	1	0.00307826	gain
1	35940701	35940800	100	*	10	25	0.4	3	41	0.0731707	6	CHG	-1	0.00206029	loss
1	35944701	35944800	100	*	34	50	0.68	5	37	0.135135	6	CHG	-1	4.36728e-07	loss
1	35944701	35944800	100	*	34	50	0.68	5	37	0.135135	6	CHG	-1	4.36728e-07	loss
1	35945001	35945100	100	*	67	113	0.59292	18	84	0.214286	9	CHG	-1	1.11708e-07	loss
1	35945001	35945100	100	*	67	113	0.59292	18	84	0.214286	9	CHG	-1	1.11708e-07	loss
1	35964901	35965000	100	*	2	18	0.111111	7	17	0.411765	4	CHG	1	0.04215	gain
1	35995201	35995300	100	*	22	34	0.647059	7	33	0.212121	6	CHG	-1	0.00073637	loss
1	36033801	36033900	100	*	13	28	0.464286	29	36	0.805556	4	CHG	1	0.00581694	gain
1	36051901	36052000	100	*	5	37	0.135135	23	35	0.657143	7	CHG	1	2.62354e-05	gain
1	36055401	36055500	100	*	2	28	0.0714286	10	19	0.526316	4	CHG	1	0.000939069	gain
1	36066501	36066600	100	*	26	70	0.371429	25	36	0.694444	5	CHG	1	0.00262094	gain
1	36074301	36074400	100	*	4	16	0.25	16	18	0.888889	4	CHG	1	0.000410323	gain
1	36075101	36075200	100	*	6	40	0.15	14	28	0.5	7	CHG	1	0.00287295	gain
1	36078701	36078800	100	*	26	61	0.42623	43	48	0.895833	8	CHG	1	2.94436e-06	gain
1	36088101	36088200	100	*	4	19	0.210526	10	18	0.555556	4	CHG	1	0.0312337	gain
1	36170901	36171000	100	*	23	38	0.605263	12	44	0.272727	5	CHG	-1	0.00357385	loss
1	36196401	36196500	100	*	16	27	0.592593	7	24	0.291667	6	CHG	-1	0.0317633	loss
1	36214601	36214900	300	*	72	174	0.413793	4	124	0.0322581	20	CHG	-1	2.21973e-12	loss
1	36215501	36215700	200	*	43	97	0.443299	7	66	0.106061	14	CHG	-1	2.22173e-05	loss
1	36216101	36216300	200	*	49	88	0.556818	10	89	0.11236	8	CHG	-1	4.93998e-09	loss
1	36239901	36240000	100	*	21	50	0.42	1	22	0.0454545	4	CHG	-1	0.00243711	loss
1	36263401	36263500	100	*	13	41	0.317073	35	52	0.673077	4	CHG	1	0.00125621	gain
1	36455501	36455600	100	*	33	72	0.458333	54	68	0.794118	6	CHG	1	0.000142237	gain
1	36472401	36472500	100	*	41	87	0.471264	32	41	0.780488	8	CHG	1	0.00174321	gain
1	36491701	36491900	200	*	61	140	0.435714	4	152	0.0263158	24	CHG	-1	1.42397e-15	loss
1	36494301	36494400	100	*	25	33	0.757576	16	40	0.4	5	CHG	-1	0.00218086	loss
1	36494301	36494400	100	*	25	33	0.757576	16	40	0.4	5	CHG	-1	0.00218086	loss
1	36494601	36494800	200	*	51	75	0.68	25	70	0.357143	13	CHG	-1	0.00010027	loss
1	36494601	36494800	200	*	51	75	0.68	25	70	0.357143	13	CHG	-1	0.00010027	loss
1	36516401	36516500	100	*	12	29	0.413793	20	26	0.769231	6	CHG	1	0.00925162	gain
1	36532601	36532700	100	*	32	46	0.695652	12	45	0.266667	5	CHG	-1	0.000142122	loss
1	36553901	36554000	100	*	10	50	0.2	8	16	0.5	4	CHG	1	0.0202572	gain
1	36555001	36555100	100	*	17	38	0.447368	29	38	0.763158	6	CHG	1	0.00637777	gain
1	36558901	36559000	100	*	24	57	0.421053	29	37	0.783784	7	CHG	1	0.00107569	gain
1	36568701	36568800	100	*	26	63	0.412698	25	35	0.714286	7	CHG	1	0.00563841	gain
1	36617901	36618000	100	*	22	47	0.468085	25	32	0.78125	5	CHG	1	0.00693086	gain
1	36683001	36683200	200	*	147	374	0.393048	20	348	0.0574713	29	CHG	-1	8.71081e-25	loss
1	36729801	36729900	100	*	13	28	0.464286	4	30	0.133333	5	CHG	-1	0.00722243	loss
1	36767501	36767600	100	*	36	120	0.3	66	110	0.6	18	CHG	1	2.29578e-05	gain
1	36781701	36781800	100	*	26	49	0.530612	2	22	0.0909091	4	CHG	-1	0.000948976	loss
1	36782501	36782600	100	*	23	48	0.479167	5	28	0.178571	4	CHG	-1	0.0104017	loss
1	36793701	36793800	100	*	8	31	0.258065	31	41	0.756098	7	CHG	1	9.76568e-05	gain
1	36802701	36802800	100	*	4	37	0.108108	11	25	0.44	4	CHG	1	0.00400444	gain
1	36862501	36862600	100	*	25	115	0.217391	36	54	0.666667	10	CHG	1	1.42322e-07	gain
1	36882001	36882100	100	*	32	58	0.551724	11	49	0.22449	5	CHG	-1	0.00115486	loss
1	36901001	36901100	100	*	33	43	0.767442	10	23	0.434783	5	CHG	-1	0.00850934	loss
1	36937101	36937200	100	*	7	33	0.212121	20	36	0.555556	8	CHG	1	0.00486617	gain
1	36977101	36977200	100	*	25	40	0.625	26	28	0.928571	4	CHG	1	0.00590715	gain
1	36979201	36979300	100	*	18	70	0.257143	73	126	0.579365	9	CHG	1	5.91429e-05	gain
1	36982901	36983000	100	*	13	25	0.52	23	28	0.821429	4	CHG	1	0.0201801	gain
1	37055101	37055200	100	*	20	58	0.344828	13	20	0.65	5	CHG	1	0.0185496	gain
1	37074101	37074200	100	*	10	29	0.344828	29	43	0.674419	4	CHG	1	0.0074896	gain
1	37162201	37162300	100	*	7	22	0.318182	13	21	0.619048	4	CHG	1	0.0480733	gain
1	37168801	37168900	100	*	35	111	0.315315	47	76	0.618421	8	CHG	1	0.000138126	gain
1	37199701	37199800	100	*	31	48	0.645833	10	29	0.344828	4	CHG	-1	0.0119042	loss
1	37215201	37215300	100	*	25	60	0.416667	46	62	0.741935	10	CHG	1	0.00063405	gain
1	37215801	37215900	100	*	26	55	0.472727	29	34	0.852941	7	CHG	1	0.000748006	gain
1	37222501	37222600	100	*	29	51	0.568627	47	52	0.903846	11	CHG	1	0.000306784	gain
1	37231001	37231100	100	*	37	67	0.552239	2	71	0.028169	14	CHG	-1	1.50488e-10	loss
1	37282601	37282700	100	*	8	16	0.5	19	22	0.863636	4	CHG	1	0.0160884	gain
1	37283401	37283600	200	*	25	84	0.297619	52	80	0.65	12	CHG	1	6.1914e-06	gain
1	37283401	37283600	200	*	25	84	0.297619	52	80	0.65	12	CHG	1	6.1914e-06	gain
1	37283801	37284100	300	*	53	114	0.464912	112	139	0.805755	17	CHG	1	1.48244e-08	gain
1	37283801	37284100	300	*	53	114	0.464912	112	139	0.805755	17	CHG	1	1.48244e-08	gain
1	37289001	37289100	100	*	13	51	0.254902	21	35	0.6	8	CHG	1	0.00130146	gain
1	37289001	37289100	100	*	13	51	0.254902	21	35	0.6	8	CHG	1	0.00130146	gain
1	37289301	37289400	100	*	30	80	0.375	56	69	0.811594	6	CHG	1	7.47998e-08	gain
1	37289301	37289400	100	*	30	80	0.375	56	69	0.811594	6	CHG	1	7.47998e-08	gain
1	37289701	37289800	100	*	19	52	0.365385	37	48	0.770833	8	CHG	1	0.000148286	gain
1	37290301	37290400	100	*	18	52	0.346154	23	28	0.821429	5	CHG	1	0.000161926	gain
1	37294601	37294700	100	*	36	70	0.514286	25	30	0.833333	6	CHG	1	0.00395895	gain
1	37296301	37296400	100	*	21	62	0.33871	19	28	0.678571	6	CHG	1	0.00389452	gain
1	37373401	37373500	100	*	14	18	0.777778	11	26	0.423077	4	CHG	-1	0.0207245	loss
1	37380101	37380200	100	*	11	53	0.207547	19	34	0.558824	5	CHG	1	0.0014364	gain
1	37401301	37401400	100	*	10	25	0.4	2	22	0.0909091	4	CHG	-1	0.0167124	loss
1	37404201	37404300	100	*	34	66	0.515152	5	29	0.172414	4	CHG	-1	0.00279818	loss
1	37429801	37429900	100	*	12	25	0.48	18	20	0.9	5	CHG	1	0.00427235	gain
1	37493301	37493500	200	*	59	126	0.468254	82	102	0.803922	23	CHG	1	1.56531e-06	gain
1	37508401	37508500	100	*	23	50	0.46	40	50	0.8	5	CHG	1	0.000907274	gain
1	37540901	37541000	100	*	14	51	0.27451	26	41	0.634146	7	CHG	1	0.00109442	gain
1	37550101	37550200	100	*	1	36	0.0277778	7	21	0.333333	4	CHG	1	0.00227129	gain
1	37563601	37563700	100	*	30	67	0.447761	56	70	0.8	16	CHG	1	7.74123e-05	gain
1	37576401	37576500	100	*	27	82	0.329268	0	66	0	7	CHG	-1	1.82562e-06	loss
1	37594501	37594600	100	*	8	20	0.4	20	28	0.714286	4	CHG	1	0.0301812	gain
1	37597101	37597200	100	*	21	62	0.33871	39	53	0.735849	5	CHG	1	8.13704e-05	gain
1	37622201	37622300	100	*	10	42	0.238095	16	26	0.615385	6	CHG	1	0.00292196	gain
1	37622801	37622900	100	*	16	28	0.571429	10	39	0.25641	4	CHG	-1	0.0106863	loss
1	37645601	37645700	100	*	40	63	0.634921	7	61	0.114754	6	CHG	-1	2.8016e-08	loss
1	37702901	37703000	100	*	8	16	0.5	24	26	0.923077	4	CHG	1	0.00280526	gain
1	37758501	37758700	200	*	45	112	0.401786	62	81	0.765432	18	CHG	1	3.43555e-06	gain
1	37813801	37813900	100	*	68	153	0.444444	17	129	0.131783	11	CHG	-1	1.21618e-07	loss
1	37814401	37814500	100	*	33	98	0.336735	3	99	0.030303	15	CHG	-1	2.47409e-07	loss
1	37831201	37831300	100	*	38	89	0.426966	1	114	0.00877193	13	CHG	-1	1.47464e-12	loss
1	37863801	37863900	100	*	26	59	0.440678	29	36	0.805556	8	CHG	1	0.000981477	gain
1	37871201	37871300	100	*	16	31	0.516129	3	23	0.130435	4	CHG	-1	0.00467763	loss
1	37872701	37872800	100	*	8	38	0.210526	16	31	0.516129	4	CHG	1	0.00965162	gain
1	37881801	37882200	400	*	185	439	0.421412	28	336	0.0833333	42	CHG	-1	1.0099e-23	loss
1	37919901	37920000	100	*	19	19	1	5	19	0.263158	4	CHG	-1	1.32241e-05	loss
1	38006201	38006300	100	*	17	30	0.566667	20	23	0.869565	4	CHG	1	0.0186074	gain
1	38039301	38039400	100	*	5	37	0.135135	20	42	0.47619	6	CHG	1	0.00198372	gain
1	38097901	38098000	100	*	35	39	0.897436	25	42	0.595238	7	CHG	-1	0.00300282	loss
1	38106601	38106700	100	*	2	29	0.0689655	11	29	0.37931	5	CHG	1	0.00608392	gain
1	38124801	38124900	100	*	10	35	0.285714	20	32	0.625	4	CHG	1	0.00682435	gain
1	38125301	38125400	100	*	30	44	0.681818	13	44	0.295455	4	CHG	-1	0.000665415	loss
1	38196501	38196600	100	*	3	24	0.125	14	25	0.56	4	CHG	1	0.00230697	gain
1	38250801	38250900	100	*	13	39	0.333333	0	25	0	6	CHG	-1	0.0020854	loss
1	38253201	38253400	200	*	104	245	0.42449	28	297	0.0942761	24	CHG	-1	1.94673e-17	loss
1	38308901	38309000	100	*	37	57	0.649123	11	53	0.207547	12	CHG	-1	1.57693e-05	loss
1	38442201	38442300	100	*	13	17	0.764706	4	16	0.25	4	CHG	-1	0.00441128	loss
1	38470901	38471000	100	*	13	78	0.166667	26	53	0.490566	10	CHG	1	0.000209839	gain
1	38483401	38483700	300	*	143	300	0.476667	17	155	0.109677	32	CHG	-1	2.08252e-13	loss
1	38562501	38562600	100	*	5	32	0.15625	10	21	0.47619	4	CHG	1	0.0129798	gain
1	38563101	38563200	100	*	54	93	0.580645	19	95	0.2	10	CHG	-1	7.05271e-07	loss
1	38579301	38579400	100	*	60	93	0.645161	13	41	0.317073	10	CHG	-1	0.000925988	loss
1	38580201	38580300	100	*	41	73	0.561644	10	77	0.12987	11	CHG	-1	2.28581e-07	loss
1	38589101	38589200	100	*	17	52	0.326923	32	46	0.695652	10	CHG	1	0.000630273	gain
1	38626901	38627000	100	*	16	21	0.761905	7	20	0.35	5	CHG	-1	0.00952137	loss
1	38657501	38657600	100	*	12	45	0.266667	12	19	0.631579	4	CHG	1	0.00745024	gain
1	38658501	38658700	200	*	19	77	0.246753	50	78	0.641026	9	CHG	1	4.86926e-06	gain
1	38673701	38673800	100	*	16	44	0.363636	17	19	0.894737	4	CHG	1	0.00030051	gain
1	38730201	38730300	100	*	8	22	0.363636	17	23	0.73913	5	CHG	1	0.0128231	gain
1	38972901	38973100	200	*	97	151	0.642384	7	135	0.0518519	24	CHG	-1	2.37052e-23	loss
1	38998801	38998900	100	*	44	91	0.483516	10	81	0.123457	11	CHG	-1	2.5835e-06	loss
1	39117901	39118000	100	*	57	69	0.826087	34	65	0.523077	11	CHG	-1	0.000442139	loss
1	39119801	39119900	100	*	12	31	0.387097	2	28	0.0714286	4	CHG	-1	0.00589875	loss
1	39124201	39124300	100	*	7	16	0.4375	3	31	0.0967742	4	CHG	-1	0.00846685	loss
1	39128101	39128200	100	*	9	56	0.160714	12	24	0.5	5	CHG	1	0.00256072	gain
1	39128601	39128700	100	*	7	30	0.233333	10	16	0.625	4	CHG	1	0.0103886	gain
1	39150301	39150400	100	*	15	39	0.384615	25	36	0.694444	7	CHG	1	0.00884316	gain
1	39293501	39293600	100	*	13	69	0.188406	46	80	0.575	12	CHG	1	8.51496e-06	gain
1	39301101	39301200	100	*	23	32	0.71875	11	32	0.34375	8	CHG	-1	0.00387463	loss
1	39301801	39301900	100	*	3	35	0.0857143	26	43	0.604651	7	CHG	1	1.2745e-05	gain
1	39443601	39443700	100	*	4	20	0.2	10	19	0.526316	4	CHG	1	0.0342559	gain
1	39444101	39444200	100	*	7	40	0.175	18	30	0.6	7	CHG	1	0.000574875	gain
1	39507601	39507700	100	*	3	44	0.0681818	13	34	0.382353	4	CHG	1	0.00126774	gain
1	39584601	39584700	100	*	25	45	0.555556	8	37	0.216216	7	CHG	-1	0.00286772	loss
1	39618601	39619000	400	*	138	205	0.673171	56	162	0.345679	25	CHG	-1	5.94945e-09	loss
1	39620501	39620700	200	*	8	121	0.0661157	84	146	0.575342	19	CHG	1	2.87907e-18	gain
1	39620501	39620700	200	*	8	121	0.0661157	84	146	0.575342	19	CHG	1	2.87907e-18	gain
1	39620901	39621100	200	*	12	124	0.0967742	65	98	0.663265	15	CHG	1	1.30033e-18	gain
1	39620901	39621100	200	*	12	124	0.0967742	65	98	0.663265	15	CHG	1	1.30033e-18	gain
1	39629001	39629100	100	*	13	30	0.433333	45	60	0.75	5	CHG	1	0.0043939	gain
1	39631801	39631900	100	*	36	112	0.321429	33	45	0.733333	10	CHG	1	1.35691e-05	gain
1	39632401	39632500	100	*	12	130	0.0923077	99	203	0.487685	18	CHG	1	1.94666e-12	gain
1	39770501	39770600	100	*	18	48	0.375	32	45	0.711111	11	CHG	1	0.00200283	gain
1	39853401	39853500	100	*	3	30	0.1	13	28	0.464286	4	CHG	1	0.00299732	gain
1	39945501	39945600	100	*	29	49	0.591837	8	35	0.228571	8	CHG	-1	0.00169793	loss
1	40028201	40028300	100	*	15	26	0.576923	22	25	0.88	5	CHG	1	0.0167271	gain
1	40079601	40079700	100	*	17	23	0.73913	7	21	0.333333	4	CHG	-1	0.00855515	loss
1	40131301	40131400	100	*	10	16	0.625	2	24	0.0833333	4	CHG	-1	0.000593055	loss
1	40200501	40200600	100	*	2	41	0.0487805	12	29	0.413793	7	CHG	1	0.000433794	gain
1	40288801	40288900	100	*	16	34	0.470588	20	22	0.909091	4	CHG	1	0.00152032	gain
1	40314101	40314200	100	*	31	44	0.704545	14	41	0.341463	5	CHG	-1	0.00149016	loss
1	40377801	40377900	100	*	3	16	0.1875	25	35	0.714286	4	CHG	1	0.000943535	gain
1	40383201	40383300	100	*	4	69	0.057971	60	85	0.705882	15	CHG	1	1.45615e-14	gain
1	40415401	40415500	100	*	12	20	0.6	5	23	0.217391	5	CHG	-1	0.0120639	loss
1	40512501	40512600	100	*	39	68	0.573529	28	31	0.903226	7	CHG	1	0.0019812	gain
1	40545401	40545500	100	*	4	22	0.181818	10	19	0.526316	4	CHG	1	0.021526	gain
1	40552001	40552100	100	*	0	55	0	24	63	0.380952	6	CHG	1	2.05961e-06	gain
1	40705301	40705700	400	*	236	564	0.41844	11	376	0.0292553	48	CHG	-1	4.59678e-38	loss
1	40888801	40888900	100	*	46	77	0.597403	13	60	0.216667	10	CHG	-1	3.55113e-05	loss
1	40889801	40889900	100	*	21	53	0.396226	49	64	0.765625	12	CHG	1	0.000161599	gain
1	40975601	40975700	100	*	19	34	0.558824	22	25	0.88	4	CHG	1	0.00974219	gain
1	41263201	41263300	100	*	9	24	0.375	18	21	0.857143	4	CHG	1	0.00176155	gain
1	41265501	41265600	100	*	5	44	0.113636	30	46	0.652174	4	CHG	1	1.22647e-06	gain
1	41282801	41282900	100	*	17	19	0.894737	8	17	0.470588	4	CHG	-1	0.00739316	loss
1	41315701	41315800	100	*	11	27	0.407407	1	17	0.0588235	4	CHG	-1	0.0130145	loss
1	41315801	41315900	100	*	7	41	0.170732	14	21	0.666667	5	CHG	1	0.000271042	gain
1	41387901	41388000	100	*	24	24	1	14	20	0.7	4	CHG	-1	0.00530341	loss
1	41388301	41388400	100	*	28	31	0.903226	30	51	0.588235	5	CHG	-1	0.0035342	loss
1	41605801	41605900	100	*	13	24	0.541667	6	31	0.193548	6	CHG	-1	0.00871174	loss
1	41623701	41623800	100	*	3	29	0.103448	13	23	0.565217	4	CHG	1	0.000756817	gain
1	41706101	41706200	100	*	29	62	0.467742	12	72	0.166667	8	CHG	-1	0.000419574	loss
1	41820801	41820900	100	*	5	67	0.0746269	16	37	0.432432	7	CHG	1	5.5374e-05	gain
1	41997001	41997100	100	*	33	67	0.492537	47	59	0.79661	11	CHG	1	0.00086581	gain
1	42058701	42058800	100	*	16	53	0.301887	0	39	0	7	CHG	-1	0.000413953	loss
1	42136801	42137100	300	*	121	229	0.528384	37	188	0.196809	28	CHG	-1	7.21444e-11	loss
1	42142601	42142700	100	*	21	65	0.323077	0	53	0	9	CHG	-1	2.39644e-05	loss
1	42160301	42160400	100	*	6	32	0.1875	21	37	0.567568	6	CHG	1	0.00213379	gain
1	42176601	42176700	100	*	59	74	0.797297	24	56	0.428571	10	CHG	-1	5.93758e-05	loss
1	42208701	42208800	100	*	50	152	0.328947	76	119	0.638655	14	CHG	1	2.65674e-06	gain
1	42295901	42296000	100	*	17	21	0.809524	6	23	0.26087	4	CHG	-1	0.000637708	loss
1	42382801	42383000	200	*	24	63	0.380952	66	87	0.758621	14	CHG	1	1.61713e-05	gain
1	42409101	42409200	100	*	24	40	0.6	19	21	0.904762	4	CHG	1	0.0146877	gain
1	42438001	42438100	100	*	24	33	0.727273	14	34	0.411765	4	CHG	-1	0.0107978	loss
1	42438801	42438900	100	*	37	86	0.430233	8	75	0.106667	15	CHG	-1	2.39774e-05	loss
1	42479001	42479200	200	*	103	160	0.64375	44	161	0.273292	15	CHG	-1	4.54242e-10	loss
1	42574101	42574200	100	*	14	24	0.583333	2	28	0.0714286	4	CHG	-1	0.000204459	loss
1	42641801	42641900	100	*	14	40	0.35	17	24	0.708333	6	CHG	1	0.00704143	gain
1	42659501	42659700	200	*	67	104	0.644231	6	108	0.0555556	13	CHG	-1	7.87377e-18	loss
1	42748401	42748500	100	*	22	41	0.536585	0	24	0	4	CHG	-1	4.36682e-05	loss
1	42788601	42788700	100	*	10	22	0.454545	15	19	0.789474	4	CHG	1	0.0291213	gain
1	42796701	42796800	100	*	21	66	0.318182	39	50	0.78	6	CHG	1	5.06006e-06	gain
1	42815901	42816000	100	*	42	59	0.711864	19	47	0.404255	10	CHG	-1	0.00240435	loss
1	42818001	42818100	100	*	18	47	0.382979	33	46	0.717391	5	CHG	1	0.00205225	gain
1	42884101	42884200	100	*	11	34	0.323529	24	35	0.685714	6	CHG	1	0.00384678	gain
1	42917101	42917200	100	*	4	21	0.190476	14	24	0.583333	5	CHG	1	0.00891123	gain
1	43085801	43085900	100	*	16	29	0.551724	23	27	0.851852	6	CHG	1	0.016074	gain
1	43089701	43089800	100	*	14	37	0.378378	31	38	0.815789	7	CHG	1	0.000308298	gain
1	43090701	43090800	100	*	22	39	0.564103	49	55	0.890909	8	CHG	1	0.000653651	gain
1	43094001	43094100	100	*	51	77	0.662338	7	56	0.125	12	CHG	-1	9.07404e-09	loss
1	43180901	43181000	100	*	13	36	0.361111	28	40	0.7	5	CHG	1	0.00438036	gain
1	43182601	43182700	100	*	17	40	0.425	38	51	0.745098	8	CHG	1	0.00193873	gain
1	43182601	43182700	100	*	17	40	0.425	38	51	0.745098	8	CHG	1	0.00193873	gain
1	43182901	43183000	100	*	9	27	0.333333	22	27	0.814815	6	CHG	1	0.000346723	gain
1	43182901	43183000	100	*	9	27	0.333333	22	27	0.814815	6	CHG	1	0.000346723	gain
1	43256301	43256400	100	*	2	28	0.0714286	10	20	0.5	4	CHG	1	0.00136819	gain
10	17301	17400	100	*	12	20	0.6	4	18	0.222222	4	CHG	-1	0.0198026	loss
10	41101	41200	100	*	32	68	0.470588	4	28	0.142857	6	CHG	-1	0.0037839	loss
10	100301	100400	100	*	3	35	0.0857143	23	47	0.489362	6	CHG	1	0.000288923	gain
10	107401	107500	100	*	37	68	0.544118	39	42	0.928571	6	CHG	1	8.45211e-05	gain
10	113201	113300	100	*	6	42	0.142857	22	42	0.52381	4	CHG	1	0.000522366	gain
10	120101	120200	100	*	27	45	0.6	15	16	0.9375	4	CHG	1	0.013844	gain
10	140001	140100	100	*	28	40	0.7	8	35	0.228571	4	CHG	-1	0.000150353	loss
10	140201	140300	100	*	58	80	0.725	37	94	0.393617	10	CHG	-1	5.05047e-05	loss
10	151401	151500	100	*	24	68	0.352941	3	59	0.0508475	11	CHG	-1	0.000116912	loss
10	152101	152300	200	*	48	99	0.484848	3	53	0.0566038	8	CHG	-1	7.99683e-07	loss
10	153201	153400	200	*	39	94	0.414894	4	92	0.0434783	10	CHG	-1	2.26383e-08	loss
10	169101	169200	100	*	12	28	0.428571	21	27	0.777778	4	CHG	1	0.0098628	gain
10	171301	171400	100	*	37	50	0.74	20	47	0.425532	5	CHG	-1	0.00267534	loss
10	291701	291800	100	*	27	33	0.818182	7	22	0.318182	5	CHG	-1	0.000466533	loss
10	309001	309100	100	*	3	16	0.1875	11	22	0.5	4	CHG	1	0.0486933	gain
10	376001	376100	100	*	13	31	0.419355	1	25	0.04	4	CHG	-1	0.00194675	loss
10	696401	696500	100	*	7	51	0.137255	18	34	0.529412	7	CHG	1	0.000286865	gain
10	707201	707300	100	*	21	78	0.269231	29	47	0.617021	11	CHG	1	0.000330499	gain
10	709001	709100	100	*	13	26	0.5	2	25	0.08	5	CHG	-1	0.00177596	loss
10	714201	714300	100	*	29	58	0.5	6	48	0.125	11	CHG	-1	0.000145698	loss
10	726401	726500	100	*	0	32	0	7	20	0.35	4	CHG	1	0.000724952	gain
10	764501	764600	100	*	26	47	0.553191	10	46	0.217391	8	CHG	-1	0.00161242	loss
10	794301	794600	300	*	14	163	0.0858896	53	128	0.414062	18	CHG	1	6.699e-10	gain
10	903101	903200	100	*	10	27	0.37037	26	34	0.764706	6	CHG	1	0.00292796	gain
10	949701	949800	100	*	25	28	0.892857	11	19	0.578947	4	CHG	-1	0.0141602	loss
10	952401	952500	100	*	24	140	0.171429	34	71	0.478873	11	CHG	1	1.22266e-05	gain
10	952901	953000	100	*	18	38	0.473684	1	25	0.04	4	CHG	-1	0.000580105	loss
10	955001	955100	100	*	16	50	0.32	24	33	0.727273	6	CHG	1	0.000647908	gain
10	960501	960600	100	*	25	44	0.568182	34	36	0.944444	6	CHG	1	0.000377106	gain
10	961001	961100	100	*	12	51	0.235294	15	28	0.535714	6	CHG	1	0.0087063	gain
10	972001	972600	600	*	84	420	0.2	155	281	0.551601	47	CHG	1	3.18404e-20	gain
10	980301	980600	300	*	88	144	0.611111	39	165	0.236364	17	CHG	-1	4.0509e-10	loss
10	985001	985100	100	*	17	27	0.62963	8	27	0.296296	6	CHG	-1	0.0155282	loss
10	999601	1000000	400	*	77	179	0.430168	8	188	0.0425532	20	CHG	-1	5.15184e-17	loss
10	1001301	1001400	100	*	35	93	0.376344	42	61	0.688525	13	CHG	1	0.000396561	gain
10	1021701	1021800	100	*	20	57	0.350877	37	53	0.698113	10	CHG	1	0.000633452	gain
10	1027201	1027300	100	*	53	107	0.495327	17	115	0.147826	18	CHG	-1	2.43036e-07	loss
10	1101501	1101700	200	*	69	98	0.704082	37	142	0.260563	20	CHG	-1	1.85054e-10	loss
10	1206601	1206700	100	*	23	27	0.851852	17	32	0.53125	4	CHG	-1	0.0102729	loss
10	1371401	1371500	100	*	44	75	0.586667	44	48	0.916667	10	CHG	1	0.000227437	gain
10	1380301	1380400	100	*	6	73	0.0821918	22	51	0.431373	6	CHG	1	2.2851e-05	gain
10	1390901	1391000	100	*	28	51	0.54902	12	49	0.244898	6	CHG	-1	0.00298576	loss
10	1495501	1495800	300	*	36	163	0.220859	88	139	0.633094	21	CHG	1	8.48893e-12	gain
10	1514701	1514900	200	*	83	126	0.65873	30	100	0.3	18	CHG	-1	6.95561e-07	loss
10	1566101	1566200	100	*	13	37	0.351351	12	17	0.705882	4	CHG	1	0.0166428	gain
10	1578001	1578100	100	*	28	37	0.756757	6	16	0.375	4	CHG	-1	0.00942915	loss
10	1606801	1606900	100	*	24	32	0.75	12	36	0.333333	4	CHG	-1	0.00116792	loss
10	1608001	1608100	100	*	8	28	0.285714	15	25	0.6	4	CHG	1	0.0223307	gain
10	1617301	1617400	100	*	42	54	0.777778	29	62	0.467742	7	CHG	-1	0.00122889	loss
10	1619101	1619200	100	*	13	29	0.448276	3	27	0.111111	4	CHG	-1	0.00680599	loss
10	1621201	1621700	500	*	190	392	0.484694	39	292	0.133562	35	CHG	-1	3.16627e-20	loss
10	1666601	1666700	100	*	40	73	0.547945	10	51	0.196078	5	CHG	-1	0.000248737	loss
10	1667401	1667700	300	*	114	194	0.587629	39	146	0.267123	23	CHG	-1	4.63098e-08	loss
10	1674901	1675300	400	*	192	3635	0.0528198	1161	2607	0.445339	42	CHG	1	2.05216e-297	gain
10	1698001	1698100	100	*	1	28	0.0357143	16	39	0.410256	6	CHG	1	0.00104411	gain
10	1718301	1718400	100	*	21	29	0.724138	14	34	0.411765	4	CHG	-1	0.0144272	loss
10	1751701	1751800	100	*	3	39	0.0769231	15	34	0.441176	7	CHG	1	0.000715401	gain
10	1777901	1778000	100	*	26	42	0.619048	8	29	0.275862	5	CHG	-1	0.00590555	loss
10	1812801	1812900	100	*	19	67	0.283582	26	44	0.590909	6	CHG	1	0.00213392	gain
10	1823701	1823800	100	*	9	27	0.333333	1	35	0.0285714	6	CHG	-1	0.00207913	loss
10	1854701	1854800	100	*	24	37	0.648649	10	29	0.344828	7	CHG	-1	0.0157046	loss
10	1870001	1870100	100	*	38	106	0.358491	2	84	0.0238095	8	CHG	-1	1.91121e-08	loss
10	1870001	1870100	100	*	38	106	0.358491	2	84	0.0238095	8	CHG	-1	1.91121e-08	loss
10	1870301	1870400	100	*	23	75	0.306667	0	92	0	9	CHG	-1	1.06457e-08	loss
10	1870301	1870400	100	*	23	75	0.306667	0	92	0	9	CHG	-1	1.06457e-08	loss
10	1879501	1879600	100	*	10	26	0.384615	2	29	0.0689655	4	CHG	-1	0.00614796	loss
10	1888501	1889200	700	*	322	685	0.470073	34	996	0.0341365	79	CHG	-1	2.05059e-99	loss
10	1900701	1900800	100	*	12	30	0.4	0	36	0	4	CHG	-1	9.93796e-05	loss
10	1921701	1921800	100	*	45	71	0.633803	19	58	0.327586	8	CHG	-1	0.00108956	loss
10	1935101	1935200	100	*	3	21	0.142857	17	30	0.566667	4	CHG	1	0.00343504	gain
10	1947901	1948000	100	*	8	58	0.137931	25	54	0.462963	6	CHG	1	0.000420604	gain
10	1953901	1954000	100	*	4	29	0.137931	24	46	0.521739	5	CHG	1	0.0015118	gain
10	1960101	1960200	100	*	3	36	0.0833333	18	25	0.72	6	CHG	1	1.89717e-06	gain
10	1963601	1963700	100	*	17	32	0.53125	3	21	0.142857	5	CHG	-1	0.00579305	loss
10	1964001	1964100	100	*	57	82	0.695122	8	66	0.121212	8	CHG	-1	5.23489e-11	loss
10	1965501	1965600	100	*	25	46	0.543478	32	33	0.969697	4	CHG	1	0.000109747	gain
10	1983801	1983900	100	*	9	30	0.3	26	43	0.604651	4	CHG	1	0.0119486	gain
10	2004701	2004800	100	*	35	40	0.875	24	49	0.489796	9	CHG	-1	0.000354101	loss
10	2015901	2016000	100	*	39	53	0.735849	24	61	0.393443	6	CHG	-1	0.000583871	loss
10	2041201	2041500	300	*	162	288	0.5625	52	279	0.18638	34	CHG	-1	1.12964e-18	loss
10	2073901	2074000	100	*	12	36	0.333333	31	46	0.673913	6	CHG	1	0.00330957	gain
10	2081801	2081900	100	*	27	44	0.613636	31	32	0.96875	6	CHG	1	0.000729816	gain
10	2129101	2129400	300	*	75	198	0.378788	4	140	0.0285714	18	CHG	-1	1.58881e-12	loss
10	2138601	2138700	100	*	17	41	0.414634	34	43	0.790698	7	CHG	1	0.000890878	gain
10	2143401	2143500	100	*	38	70	0.542857	1	36	0.0277778	8	CHG	-1	1.42821e-06	loss
10	2143801	2144000	200	*	58	167	0.347305	3	145	0.0206897	12	CHG	-1	8.65965e-12	loss
10	2146201	2146300	100	*	35	54	0.648148	11	48	0.229167	10	CHG	-1	8.28982e-05	loss
10	2321001	2321100	100	*	18	24	0.75	8	23	0.347826	4	CHG	-1	0.00712465	loss
10	2369701	2369800	100	*	33	44	0.75	13	32	0.40625	6	CHG	-1	0.00365904	loss
10	2375501	2376000	500	*	258	401	0.643392	75	289	0.259516	33	CHG	-1	1.35511e-21	loss
10	2431801	2431900	100	*	9	36	0.25	26	47	0.553191	7	CHG	1	0.00712883	gain
10	2505201	2505300	100	*	40	88	0.454545	9	72	0.125	17	CHG	-1	3.10515e-05	loss
10	2530301	2530400	100	*	34	65	0.523077	5	30	0.166667	5	CHG	-1	0.00181846	loss
10	2530901	2531000	100	*	31	42	0.738095	11	26	0.423077	6	CHG	-1	0.0110057	loss
10	2543701	2543800	100	*	5	18	0.277778	14	24	0.583333	4	CHG	1	0.0489788	gain
10	2547801	2547900	100	*	16	25	0.64	6	20	0.3	5	CHG	-1	0.0244253	loss
10	2552901	2553000	100	*	25	35	0.714286	12	33	0.363636	8	CHG	-1	0.00510663	loss
10	2581301	2581400	100	*	19	39	0.487179	5	56	0.0892857	6	CHG	-1	4.76222e-05	loss
10	2586101	2586300	200	*	74	217	0.341014	6	149	0.0402685	28	CHG	-1	1.44924e-10	loss
10	2619101	2619200	100	*	60	99	0.606061	15	52	0.288462	11	CHG	-1	0.000513485	loss
10	2662201	2662300	100	*	20	41	0.487805	3	36	0.0833333	6	CHG	-1	0.000305173	loss
10	2688101	2688200	100	*	0	24	0	9	30	0.3	5	CHG	1	0.00461704	gain
10	2701001	2701100	100	*	12	19	0.631579	2	23	0.0869565	4	CHG	-1	0.000485631	loss
10	2724201	2724300	100	*	23	52	0.442308	49	60	0.816667	7	CHG	1	0.00012814	gain
10	2788001	2788100	100	*	9	28	0.321429	21	33	0.636364	4	CHG	1	0.0156847	gain
10	2792501	2792600	100	*	11	32	0.34375	22	32	0.6875	4	CHG	1	0.00751993	gain
10	2804701	2804800	100	*	22	52	0.423077	7	73	0.0958904	11	CHG	-1	7.51391e-05	loss
10	2807601	2807700	100	*	7	47	0.148936	22	45	0.488889	8	CHG	1	0.000943276	gain
10	2817201	2817300	100	*	50	113	0.442478	73	95	0.768421	9	CHG	1	1.049e-05	gain
10	2836901	2837000	100	*	13	16	0.8125	4	16	0.25	4	CHG	-1	0.00237166	loss
10	2859701	2859800	100	*	49	61	0.803279	12	28	0.428571	7	CHG	-1	0.000872054	loss
10	2944501	2944600	100	*	12	24	0.5	3	17	0.176471	4	CHG	-1	0.0345978	loss
10	3050101	3050200	100	*	39	52	0.75	21	53	0.396226	8	CHG	-1	0.000592768	loss
10	3051901	3052000	100	*	12	59	0.20339	30	50	0.6	11	CHG	1	8.43718e-05	gain
10	3061401	3061500	100	*	83	158	0.525316	11	86	0.127907	18	CHG	-1	1.38956e-08	loss
10	3077201	3077300	100	*	21	39	0.538462	0	17	0	4	CHG	-1	0.00035068	loss
10	3091101	3091200	100	*	65	101	0.643564	18	93	0.193548	15	CHG	-1	3.53281e-09	loss
10	3122101	3122300	200	*	13	54	0.240741	36	56	0.642857	8	CHG	1	8.36617e-05	gain
10	3136201	3136300	100	*	29	54	0.537037	13	60	0.216667	13	CHG	-1	0.000858297	loss
10	3142601	3142700	100	*	12	24	0.5	17	21	0.809524	5	CHG	1	0.0311563	gain
10	3161301	3161400	100	*	32	69	0.463768	49	63	0.777778	14	CHG	1	0.000526572	gain
10	3383001	3383100	100	*	13	29	0.448276	28	29	0.965517	4	CHG	1	6.07267e-05	gain
10	3513201	3513300	100	*	55	67	0.820896	40	100	0.4	13	CHG	-1	6.12618e-07	loss
10	3544501	3544600	100	*	5	21	0.238095	12	18	0.666667	4	CHG	1	0.00875611	gain
10	3553101	3553200	100	*	9	25	0.36	34	51	0.666667	5	CHG	1	0.0128181	gain
10	3606501	3606600	100	*	32	91	0.351648	35	52	0.673077	8	CHG	1	0.000518981	gain
10	3692101	3692200	100	*	12	33	0.363636	1	16	0.0625	4	CHG	-1	0.026102	loss
10	3713501	3713600	100	*	23	40	0.575	26	29	0.896552	5	CHG	1	0.00505025	gain
10	3741601	3741700	100	*	44	50	0.88	23	48	0.479167	8	CHG	-1	7.68874e-05	loss
10	3766301	3766400	100	*	15	35	0.428571	3	32	0.09375	6	CHG	-1	0.00310695	loss
10	3768601	3768700	100	*	51	77	0.662338	27	97	0.278351	13	CHG	-1	2.82479e-06	loss
10	3789201	3789300	100	*	29	80	0.3625	65	96	0.677083	15	CHG	1	0.000110519	gain
10	4031601	4031700	100	*	8	62	0.129032	15	33	0.454545	7	CHG	1	0.000893565	gain
10	4086901	4087000	100	*	10	26	0.384615	17	22	0.772727	5	CHG	1	0.00854714	gain
10	4087901	4088000	100	*	16	40	0.4	25	35	0.714286	5	CHG	1	0.00798909	gain
10	4091901	4092100	200	*	61	133	0.458647	73	90	0.811111	15	CHG	1	1.04168e-06	gain
10	4101801	4101900	100	*	23	30	0.766667	20	51	0.392157	6	CHG	-1	0.0019339	loss
10	4232101	4232200	100	*	21	30	0.7	6	20	0.3	4	CHG	-1	0.00698931	loss
10	4232901	4233000	100	*	16	32	0.5	16	20	0.8	5	CHG	1	0.0312042	gain
10	4255701	4255800	100	*	18	24	0.75	11	29	0.37931	6	CHG	-1	0.00858688	loss
10	4297701	4297800	100	*	7	20	0.35	23	27	0.851852	4	CHG	1	0.000859241	gain
10	4299201	4299300	100	*	4	21	0.190476	9	16	0.5625	4	CHG	1	0.0201226	gain
10	4331401	4331500	100	*	19	22	0.863636	14	29	0.482759	4	CHG	-1	0.00633125	loss
10	4350101	4350200	100	*	35	57	0.614035	15	50	0.3	11	CHG	-1	0.00200561	loss
10	4358301	4358500	200	*	83	133	0.62406	44	150	0.293333	28	CHG	-1	2.25056e-07	loss
10	4360201	4360300	100	*	9	25	0.36	18	21	0.857143	5	CHG	1	0.00125572	gain
10	4360601	4360700	100	*	11	31	0.354839	1	28	0.0357143	7	CHG	-1	0.00352434	loss
10	4373401	4373500	100	*	11	39	0.282051	19	28	0.678571	5	CHG	1	0.00217446	gain
10	4389701	4389800	100	*	16	30	0.533333	15	17	0.882353	4	CHG	1	0.016658	gain
10	4429601	4429700	100	*	6	27	0.222222	10	19	0.526316	4	CHG	1	0.0335381	gain
10	4433101	4433200	100	*	13	29	0.448276	15	20	0.75	5	CHG	1	0.0363739	gain
10	4434001	4434100	100	*	24	36	0.666667	35	105	0.333333	9	CHG	-1	0.000968657	loss
10	4473201	4473300	100	*	15	42	0.357143	22	33	0.666667	4	CHG	1	0.00940757	gain
10	4473401	4473500	100	*	9	71	0.126761	29	66	0.439394	7	CHG	1	0.00014671	gain
10	4489501	4489600	100	*	13	27	0.481481	2	21	0.0952381	5	CHG	-1	0.00563076	loss
10	4504101	4504200	100	*	13	36	0.361111	53	63	0.84127	9	CHG	1	6.44735e-06	gain
10	4512001	4512100	100	*	11	45	0.244444	18	30	0.6	6	CHG	1	0.00302908	gain
10	4512801	4513000	200	*	16	77	0.207792	49	83	0.590361	11	CHG	1	5.20235e-06	gain
10	4520701	4520800	100	*	21	34	0.617647	24	26	0.923077	5	CHG	1	0.00841031	gain
10	4568101	4568200	100	*	9	33	0.272727	30	45	0.666667	8	CHG	1	0.00116162	gain
10	4580001	4580100	100	*	30	41	0.731707	14	36	0.388889	9	CHG	-1	0.00360165	loss
10	4583501	4583600	100	*	21	26	0.807692	11	24	0.458333	5	CHG	-1	0.0117267	loss
10	4586101	4586200	100	*	10	26	0.384615	15	21	0.714286	4	CHG	1	0.0253098	gain
10	4646301	4646400	100	*	25	31	0.806452	18	40	0.45	5	CHG	-1	0.00346021	loss
10	4669301	4669400	100	*	30	49	0.612245	9	32	0.28125	5	CHG	-1	0.00493108	loss
10	4675701	4676200	500	*	312	510	0.611765	123	502	0.24502	60	CHG	-1	5.19428e-30	loss
10	4729301	4729400	100	*	27	34	0.794118	13	30	0.433333	4	CHG	-1	0.00421034	loss
10	4734901	4735000	100	*	18	24	0.75	6	18	0.333333	4	CHG	-1	0.00855476	loss
10	4736701	4736800	100	*	45	59	0.762712	12	32	0.375	8	CHG	-1	0.000615644	loss
10	4752301	4752400	100	*	28	55	0.509091	11	74	0.148649	10	CHG	-1	4.42985e-05	loss
10	4760601	4760700	100	*	29	70	0.414286	4	49	0.0816327	8	CHG	-1	0.000202944	loss
10	4767501	4767600	100	*	28	32	0.875	23	42	0.547619	7	CHG	-1	0.00378581	loss
10	4890301	4890400	100	*	18	26	0.692308	11	29	0.37931	4	CHG	-1	0.021445	loss
10	4977701	4977800	100	*	20	25	0.8	13	27	0.481481	6	CHG	-1	0.0185024	loss
10	4983301	4983400	100	*	48	74	0.648649	16	55	0.290909	12	CHG	-1	0.000183846	loss
10	4984101	4984200	100	*	10	51	0.196078	31	61	0.508197	4	CHG	1	0.00124196	gain
10	5096201	5096300	100	*	5	34	0.147059	13	28	0.464286	6	CHG	1	0.00776599	gain
10	5103301	5103400	100	*	11	23	0.478261	25	31	0.806452	4	CHG	1	0.0129599	gain
10	5136701	5136800	100	*	36	50	0.72	19	47	0.404255	5	CHG	-1	0.00273199	loss
10	5169201	5169300	100	*	7	17	0.411765	12	16	0.75	4	CHG	1	0.0494437	gain
10	5226401	5226500	100	*	0	21	0	7	16	0.4375	4	CHG	1	0.00142449	gain
10	5248901	5249000	100	*	6	27	0.222222	25	33	0.757576	6	CHG	1	0.00012611	gain
10	5259401	5259500	100	*	12	21	0.571429	22	23	0.956522	5	CHG	1	0.00348922	gain
10	5310801	5310900	100	*	2	17	0.117647	7	16	0.4375	4	CHG	1	0.0394906	gain
10	5333401	5333500	100	*	32	52	0.615385	8	26	0.307692	6	CHG	-1	0.0119651	loss
10	5363301	5363400	100	*	39	64	0.609375	10	61	0.163934	7	CHG	-1	2.36289e-06	loss
10	5385801	5385900	100	*	11	25	0.44	19	24	0.791667	6	CHG	1	0.0130963	gain
10	5392301	5392400	100	*	16	52	0.307692	30	48	0.625	7	CHG	1	0.0024197	gain
10	5426801	5426900	100	*	69	115	0.6	46	51	0.901961	8	CHG	1	0.000284007	gain
10	5456301	5456400	100	*	36	91	0.395604	43	53	0.811321	10	CHG	1	7.69875e-06	gain
10	5482501	5482600	100	*	45	80	0.5625	15	87	0.172414	14	CHG	-1	1.17096e-06	loss
10	5611501	5611600	100	*	8	28	0.285714	23	35	0.657143	5	CHG	1	0.00472888	gain
10	5612001	5612400	400	*	54	239	0.225941	121	205	0.590244	27	CHG	1	1.30643e-13	gain
10	5625501	5625600	100	*	22	39	0.564103	10	46	0.217391	6	CHG	-1	0.00179098	loss
10	5661001	5661100	100	*	12	25	0.48	18	22	0.818182	4	CHG	1	0.0174268	gain
10	5667901	5668000	100	*	11	41	0.268293	17	29	0.586207	4	CHG	1	0.00910526	gain
10	5684701	5684800	100	*	35	64	0.546875	54	63	0.857143	10	CHG	1	0.000361285	gain
10	5738401	5738500	100	*	12	22	0.545455	19	22	0.863636	4	CHG	1	0.0218731	gain
10	5739501	5739600	100	*	51	78	0.653846	58	166	0.349398	15	CHG	-1	3.61132e-05	loss
10	5741601	5741700	100	*	53	105	0.504762	100	124	0.806452	16	CHG	1	7.82571e-06	gain
10	5773901	5774100	200	*	143	220	0.65	67	255	0.262745	25	CHG	-1	7.96933e-16	loss
10	5780001	5780100	100	*	7	39	0.179487	26	39	0.666667	6	CHG	1	5.47366e-05	gain
10	5792401	5792500	100	*	19	57	0.333333	33	44	0.75	10	CHG	1	0.000115224	gain
10	5811101	5811200	100	*	15	42	0.357143	1	52	0.0192308	5	CHG	-1	5.91686e-05	loss
10	5830601	5830700	100	*	20	35	0.571429	8	36	0.222222	5	CHG	-1	0.00383069	loss
10	5838801	5838900	100	*	13	33	0.393939	14	19	0.736842	4	CHG	1	0.0185024	gain
10	5843101	5843200	100	*	49	137	0.357664	78	114	0.684211	8	CHG	1	1.85545e-06	gain
10	5854501	5854600	100	*	14	58	0.241379	24	39	0.615385	7	CHG	1	0.000527945	gain
10	5871701	5871800	100	*	18	55	0.327273	35	50	0.7	6	CHG	1	0.000364546	gain
10	5876701	5876800	100	*	19	33	0.575758	18	20	0.9	4	CHG	1	0.0142301	gain
10	5877101	5877200	100	*	20	64	0.3125	22	35	0.628571	6	CHG	1	0.00351286	gain
10	5900501	5900600	100	*	36	88	0.409091	37	50	0.74	10	CHG	1	0.000459796	gain
10	5904001	5904100	100	*	4	29	0.137931	21	47	0.446809	5	CHG	1	0.00692101	gain
10	5910401	5910500	100	*	12	37	0.324324	0	20	0	5	CHG	-1	0.00559698	loss
10	5927501	5927600	100	*	14	26	0.538462	22	26	0.846154	4	CHG	1	0.0175915	gain
10	5931701	5931800	100	*	23	50	0.46	5	44	0.113636	6	CHG	-1	0.000589579	loss
10	6088301	6088400	100	*	6	46	0.130435	18	30	0.6	6	CHG	1	6.62447e-05	gain
10	6098801	6098900	100	*	32	54	0.592593	10	47	0.212766	11	CHG	-1	0.000310961	loss
10	6101201	6101300	100	*	26	43	0.604651	8	42	0.190476	7	CHG	-1	0.000277948	loss
10	6193901	6194000	100	*	12	28	0.428571	16	21	0.761905	5	CHG	1	0.0208327	gain
10	6194401	6194500	100	*	16	18	0.888889	13	24	0.541667	4	CHG	-1	0.0173758	loss
10	6195201	6195300	100	*	15	30	0.5	27	32	0.84375	7	CHG	1	0.00521544	gain
10	6195701	6195800	100	*	10	29	0.344828	12	16	0.75	4	CHG	1	0.0108802	gain
10	6238101	6238200	100	*	24	57	0.421053	35	48	0.729167	10	CHG	1	0.00249231	gain
10	6241001	6241100	100	*	6	29	0.206897	16	31	0.516129	4	CHG	1	0.0145341	gain
10	6283001	6283100	100	*	11	30	0.366667	26	37	0.702703	7	CHG	1	0.00753497	gain
10	6308701	6308800	100	*	10	28	0.357143	11	16	0.6875	4	CHG	1	0.0352786	gain
10	6327801	6327900	100	*	33	88	0.375	59	87	0.678161	18	CHG	1	0.000185821	gain
10	6347101	6347200	100	*	21	24	0.875	9	21	0.428571	5	CHG	-1	0.00249694	loss
10	6351101	6351200	100	*	9	28	0.321429	24	32	0.75	4	CHG	1	0.00159121	gain
10	6358201	6358300	100	*	23	51	0.45098	21	26	0.807692	4	CHG	1	0.00402794	gain
10	6362201	6362300	100	*	43	65	0.661538	11	55	0.2	8	CHG	-1	2.7647e-06	loss
10	6363501	6363600	100	*	3	25	0.12	13	24	0.541667	4	CHG	1	0.0026614	gain
10	6380301	6380400	100	*	8	27	0.296296	15	20	0.75	4	CHG	1	0.00320819	gain
10	6383201	6383300	100	*	5	32	0.15625	35	50	0.7	5	CHG	1	8.74159e-06	gain
10	6385701	6385800	100	*	3	21	0.142857	11	21	0.52381	5	CHG	1	0.0104516	gain
10	6399501	6399600	100	*	10	20	0.5	2	16	0.125	4	CHG	-1	0.0190107	loss
10	6423901	6424000	100	*	43	69	0.623188	12	57	0.210526	10	CHG	-1	1.69112e-05	loss
10	6432401	6432500	100	*	35	76	0.460526	55	71	0.774648	12	CHG	1	0.000270174	gain
10	6432601	6432700	100	*	23	33	0.69697	15	40	0.375	6	CHG	-1	0.00772582	loss
10	6442101	6442200	100	*	16	21	0.761905	8	18	0.444444	4	CHG	-1	0.0423963	loss
10	6483501	6483700	200	*	54	69	0.782609	24	57	0.421053	12	CHG	-1	0.000113225	loss
10	6488501	6488600	100	*	13	57	0.22807	23	41	0.560976	9	CHG	1	0.00140136	gain
10	6495301	6495400	100	*	26	78	0.333333	44	68	0.647059	8	CHG	1	0.000401819	gain
10	6508601	6508700	100	*	33	39	0.846154	23	55	0.418182	8	CHG	-1	0.000110519	loss
10	6508801	6508900	100	*	72	113	0.637168	15	60	0.25	14	CHG	-1	7.26839e-06	loss
10	6513801	6513900	100	*	8	34	0.235294	12	21	0.571429	5	CHG	1	0.0133649	gain
10	6515601	6515700	100	*	2	39	0.0512821	16	28	0.571429	7	CHG	1	1.17018e-05	gain
10	6521501	6521600	100	*	19	53	0.358491	18	27	0.666667	4	CHG	1	0.0105695	gain
10	6522201	6522300	100	*	13	16	0.8125	12	28	0.428571	4	CHG	-1	0.0149148	loss
10	6527601	6527700	100	*	20	37	0.540541	28	31	0.903226	4	CHG	1	0.00189287	gain
10	6533101	6533200	100	*	14	60	0.233333	28	40	0.7	8	CHG	1	1.80687e-05	gain
10	6587201	6587300	100	*	43	85	0.505882	30	35	0.857143	6	CHG	1	0.000757204	gain
10	6646401	6646500	100	*	9	41	0.219512	26	39	0.666667	6	CHG	1	0.000177431	gain
10	6717301	6717400	100	*	15	32	0.46875	7	46	0.152174	8	CHG	-1	0.00338804	loss
10	6732601	6732700	100	*	17	61	0.278689	39	59	0.661017	13	CHG	1	9.86541e-05	gain
10	6792401	6792500	100	*	68	86	0.790698	34	72	0.472222	17	CHG	-1	0.000109754	loss
10	6830901	6831000	100	*	9	49	0.183673	29	48	0.604167	6	CHG	1	8.37011e-05	gain
10	6852201	6852300	100	*	35	72	0.486111	43	52	0.826923	8	CHG	1	0.000297658	gain
10	6852701	6852800	100	*	13	44	0.295455	22	35	0.628571	4	CHG	1	0.00436702	gain
10	6859101	6859200	100	*	6	23	0.26087	11	19	0.578947	4	CHG	1	0.0369736	gain
10	6885401	6885500	100	*	11	49	0.22449	20	37	0.540541	7	CHG	1	0.00370739	gain
10	6915601	6915700	100	*	16	29	0.551724	36	39	0.923077	6	CHG	1	0.000787277	gain
10	6928901	6929000	100	*	21	35	0.6	27	28	0.964286	4	CHG	1	0.00139663	gain
10	6944101	6944200	100	*	17	28	0.607143	7	23	0.304348	4	CHG	-1	0.0317633	loss
10	6955001	6955100	100	*	14	38	0.368421	18	26	0.692308	4	CHG	1	0.0124948	gain
10	6963901	6964000	100	*	21	37	0.567568	2	16	0.125	4	CHG	-1	0.00410329	loss
10	7012001	7012100	100	*	17	38	0.447368	27	32	0.84375	8	CHG	1	0.00122547	gain
10	7016201	7016300	100	*	24	36	0.666667	7	24	0.291667	5	CHG	-1	0.00587822	loss
10	7062401	7062500	100	*	21	54	0.388889	36	50	0.72	6	CHG	1	0.00133308	gain
10	7077501	7077600	100	*	19	20	0.95	8	21	0.380952	4	CHG	-1	0.000334947	loss
10	7191101	7191200	100	*	11	23	0.478261	20	24	0.833333	4	CHG	1	0.0118179	gain
10	7208901	7209000	100	*	24	70	0.342857	57	82	0.695122	14	CHG	1	5.81319e-05	gain
10	7230601	7230700	100	*	25	31	0.806452	14	34	0.411765	7	CHG	-1	0.00202894	loss
10	7292901	7293000	100	*	117	158	0.740506	53	124	0.427419	21	CHG	-1	7.82913e-07	loss
10	7295401	7295500	100	*	42	106	0.396226	8	89	0.0898876	15	CHG	-1	6.31411e-06	loss
10	7303201	7303300	100	*	9	55	0.163636	27	54	0.5	8	CHG	1	0.000476456	gain
10	7310101	7310200	100	*	6	38	0.157895	25	46	0.543478	9	CHG	1	0.000626786	gain
10	7314401	7314500	100	*	8	49	0.163265	14	24	0.583333	6	CHG	1	0.00057078	gain
10	7332701	7332800	100	*	0	33	0	9	27	0.333333	4	CHG	1	0.000725243	gain
10	7342001	7342100	100	*	10	20	0.5	5	31	0.16129	5	CHG	-1	0.0111706	loss
10	7370501	7370600	100	*	20	33	0.606061	9	30	0.3	7	CHG	-1	0.0163343	loss
10	7371901	7372000	100	*	58	70	0.828571	21	45	0.466667	9	CHG	-1	0.000146536	loss
10	7398901	7399000	100	*	20	63	0.31746	24	37	0.648649	4	CHG	1	0.00216322	gain
10	7403501	7403600	100	*	16	38	0.421053	24	29	0.827586	6	CHG	1	0.00144508	gain
10	7406001	7406100	100	*	18	26	0.692308	7	18	0.388889	4	CHG	-1	0.0458536	loss
10	7410501	7410600	100	*	20	52	0.384615	25	35	0.714286	5	CHG	1	0.0037565	gain
10	7413201	7413300	100	*	34	84	0.404762	6	72	0.0833333	12	CHG	-1	2.2192e-05	loss
10	7473501	7473600	100	*	12	22	0.545455	23	27	0.851852	4	CHG	1	0.0194912	gain
10	7482801	7482900	100	*	12	36	0.333333	26	38	0.684211	7	CHG	1	0.00374752	gain
10	7494501	7494600	100	*	34	96	0.354167	54	73	0.739726	8	CHG	1	4.23248e-06	gain
10	7521301	7521400	100	*	15	82	0.182927	25	50	0.5	12	CHG	1	0.000329959	gain
10	7532001	7532100	100	*	4	17	0.235294	10	16	0.625	4	CHG	1	0.0246234	gain
10	7540601	7540700	100	*	24	41	0.585366	3	38	0.0789474	5	CHG	-1	1.14974e-05	loss
10	7542601	7542700	100	*	26	60	0.433333	8	63	0.126984	7	CHG	-1	0.000386985	loss
10	7565201	7565300	100	*	18	22	0.818182	8	17	0.470588	4	CHG	-1	0.0234875	loss
10	7580501	7580600	100	*	24	42	0.571429	4	19	0.210526	4	CHG	-1	0.00880563	loss
10	7580501	7580600	100	*	24	42	0.571429	4	19	0.210526	4	CHG	-1	0.00880563	loss
10	7580801	7580900	100	*	8	27	0.296296	29	45	0.644444	6	CHG	1	0.00421731	gain
10	7580801	7580900	100	*	8	27	0.296296	29	45	0.644444	6	CHG	1	0.00421731	gain
10	7641401	7641500	100	*	0	18	0	8	21	0.380952	4	CHG	1	0.00464535	gain
10	7655601	7655700	100	*	25	59	0.423729	29	39	0.74359	7	CHG	1	0.0028835	gain
10	7660501	7660600	100	*	21	71	0.295775	40	65	0.615385	6	CHG	1	0.000459575	gain
10	7661501	7661600	100	*	16	20	0.8	15	31	0.483871	5	CHG	-1	0.0239698	loss
10	7661501	7661600	100	*	16	20	0.8	15	31	0.483871	5	CHG	-1	0.0239698	loss
10	7661801	7661900	100	*	19	61	0.311475	26	41	0.634146	9	CHG	1	0.00129131	gain
10	7661801	7661900	100	*	19	61	0.311475	26	41	0.634146	9	CHG	1	0.00129131	gain
10	7683801	7683900	100	*	3	99	0.030303	54	100	0.54	13	CHG	1	5.21259e-14	gain
10	7684501	7684600	100	*	19	23	0.826087	24	46	0.521739	4	CHG	-1	0.0154189	loss
10	7688201	7688300	100	*	31	53	0.584906	8	30	0.266667	7	CHG	-1	0.00680589	loss
10	7689801	7689900	100	*	8	29	0.275862	27	39	0.692308	6	CHG	1	0.00130147	gain
10	7706101	7706200	100	*	14	40	0.35	24	34	0.705882	7	CHG	1	0.00342389	gain
10	7784601	7784700	100	*	18	22	0.818182	9	20	0.45	4	CHG	-1	0.0144268	loss
10	7795501	7795600	100	*	13	33	0.393939	13	17	0.764706	4	CHG	1	0.0144668	gain
10	7804701	7804800	100	*	34	43	0.790698	11	26	0.423077	4	CHG	-1	0.00295732	loss
10	7822201	7822300	100	*	18	54	0.333333	47	62	0.758065	10	CHG	1	2.09617e-05	gain
10	7877601	7877700	100	*	15	32	0.46875	24	30	0.8	6	CHG	1	0.00859311	gain
10	7985101	7985200	100	*	44	49	0.897959	26	46	0.565217	7	CHG	-1	0.000560129	loss
10	7985801	7986000	200	*	104	128	0.8125	44	133	0.330827	14	CHG	-1	1.13687e-13	loss
10	7990101	7990200	100	*	10	27	0.37037	17	24	0.708333	4	CHG	1	0.0171847	gain
10	8007401	8007500	100	*	14	36	0.388889	29	39	0.74359	5	CHG	1	0.00298897	gain
10	8073701	8073800	100	*	12	20	0.6	2	31	0.0645161	4	CHG	-1	0.000103503	loss
10	8094401	8094600	200	*	93	144	0.645833	49	163	0.300613	24	CHG	-1	1.73638e-08	loss
10	8173701	8173800	100	*	19	22	0.863636	14	33	0.424242	5	CHG	-1	0.0019497	loss
10	8178801	8178900	100	*	19	48	0.395833	28	40	0.7	8	CHG	1	0.00587236	gain
10	8188401	8188500	100	*	14	33	0.424242	18	24	0.75	6	CHG	1	0.0158492	gain
10	8218701	8218800	100	*	22	50	0.44	40	48	0.833333	6	CHG	1	0.000172972	gain
10	8219901	8220000	100	*	19	56	0.339286	69	97	0.71134	14	CHG	1	3.28654e-05	gain
10	8292401	8292500	100	*	54	89	0.606742	15	51	0.294118	8	CHG	-1	0.000809443	loss
10	8376401	8376500	100	*	24	88	0.272727	45	76	0.592105	7	CHG	1	0.000124636	gain
10	8378201	8378300	100	*	36	76	0.473684	4	40	0.1	8	CHG	-1	0.000180383	loss
10	8378401	8378500	100	*	15	35	0.428571	12	16	0.75	4	CHG	1	0.0334129	gain
10	8386701	8386800	100	*	17	41	0.414634	16	22	0.727273	4	CHG	1	0.0191569	gain
10	8405101	8405200	100	*	26	50	0.52	7	37	0.189189	8	CHG	-1	0.00267766	loss
10	8434801	8434900	100	*	37	60	0.616667	20	69	0.289855	11	CHG	-1	0.000483834	loss
10	8445001	8445100	100	*	5	25	0.2	18	29	0.62069	5	CHG	1	0.00287354	gain
10	8445401	8445500	100	*	24	37	0.648649	8	25	0.32	4	CHG	-1	0.0126365	loss
10	8469201	8469300	100	*	4	29	0.137931	20	39	0.512821	5	CHG	1	0.00229905	gain
10	8474401	8474500	100	*	24	36	0.666667	8	22	0.363636	5	CHG	-1	0.0253207	loss
10	8475201	8475400	200	*	26	94	0.276596	75	119	0.630252	16	CHG	1	2.02441e-06	gain
10	8478101	8478200	100	*	18	41	0.439024	33	36	0.916667	9	CHG	1	4.20915e-05	gain
10	8478901	8479000	100	*	11	18	0.611111	15	16	0.9375	4	CHG	1	0.0260784	gain
10	8486801	8486900	100	*	26	38	0.684211	11	35	0.314286	6	CHG	-1	0.00257814	loss
10	8491801	8491900	100	*	37	54	0.685185	16	43	0.372093	6	CHG	-1	0.00320408	loss
10	8503301	8503400	100	*	14	72	0.194444	34	60	0.566667	9	CHG	1	4.13533e-05	gain
10	8510601	8510700	100	*	11	39	0.282051	25	42	0.595238	4	CHG	1	0.0060773	gain
10	8526001	8526100	100	*	16	55	0.290909	39	63	0.619048	12	CHG	1	0.000800685	gain
10	8551201	8551300	100	*	13	40	0.325	23	34	0.676471	4	CHG	1	0.00378521	gain
10	8636101	8636200	100	*	16	32	0.5	27	33	0.818182	8	CHG	1	0.00835278	gain
10	8682501	8682600	100	*	11	44	0.25	23	37	0.621622	4	CHG	1	0.00138667	gain
10	8683501	8683700	200	*	76	130	0.584615	28	112	0.25	22	CHG	-1	1.58005e-07	loss
10	8683501	8683700	200	*	76	130	0.584615	28	112	0.25	22	CHG	-1	1.58005e-07	loss
10	8683901	8684000	100	*	60	68	0.882353	19	33	0.575758	5	CHG	-1	0.000463226	loss
10	8683901	8684000	100	*	60	68	0.882353	19	33	0.575758	5	CHG	-1	0.000463226	loss
10	8700201	8700300	100	*	65	81	0.802469	46	99	0.464646	16	CHG	-1	1.76468e-05	loss
10	8701201	8701300	100	*	20	44	0.454545	41	54	0.759259	11	CHG	1	0.00304706	gain
10	8751601	8751700	100	*	19	60	0.316667	29	43	0.674419	9	CHG	1	0.000743122	gain
10	8766201	8766300	100	*	4	21	0.190476	15	22	0.681818	4	CHG	1	0.00203472	gain
10	8774401	8774500	100	*	15	24	0.625	25	25	1	4	CHG	1	0.00133687	gain
10	8781101	8781200	100	*	4	24	0.166667	17	36	0.472222	5	CHG	1	0.0164705	gain
10	8797901	8798000	100	*	15	50	0.3	26	41	0.634146	6	CHG	1	0.00237561	gain
10	8803301	8803400	100	*	15	35	0.428571	49	66	0.742424	8	CHG	1	0.00288978	gain
10	8808501	8808600	100	*	49	66	0.742424	19	44	0.431818	8	CHG	-1	0.00180435	loss
10	8828401	8828500	100	*	15	27	0.555556	30	34	0.882353	6	CHG	1	0.00537503	gain
10	8829701	8829900	200	*	24	82	0.292683	45	67	0.671642	14	CHG	1	1.94406e-05	gain
10	8842201	8842300	100	*	29	52	0.557692	7	36	0.194444	8	CHG	-1	0.00126766	loss
10	8843501	8843600	100	*	16	81	0.197531	32	60	0.533333	8	CHG	1	0.000112805	gain
10	8881301	8881400	100	*	42	64	0.65625	16	47	0.340426	6	CHG	-1	0.00177228	loss
10	8892801	8892900	100	*	9	87	0.103448	32	69	0.463768	10	CHG	1	2.59101e-06	gain
10	8929301	8929400	100	*	28	62	0.451613	14	102	0.137255	9	CHG	-1	3.45069e-05	loss
10	8963501	8963600	100	*	13	47	0.276596	50	65	0.769231	10	CHG	1	1.57513e-06	gain
10	8968701	8968800	100	*	28	74	0.378378	37	52	0.711538	8	CHG	1	0.000554545	gain
10	8973701	8973800	100	*	11	66	0.166667	27	56	0.482143	13	CHG	1	0.00045063	gain
10	8986601	8986700	100	*	59	111	0.531532	40	45	0.888889	6	CHG	1	9.77578e-05	gain
10	8988901	8989000	100	*	11	57	0.192982	18	31	0.580645	6	CHG	1	0.00053524	gain
10	9032001	9032100	100	*	12	40	0.3	26	31	0.83871	6	CHG	1	2.92621e-05	gain
10	9035601	9035700	100	*	18	50	0.36	19	28	0.678571	6	CHG	1	0.00850393	gain
10	9047301	9047400	100	*	11	24	0.458333	23	26	0.884615	6	CHG	1	0.00211862	gain
10	9056501	9056600	100	*	24	46	0.521739	3	17	0.176471	4	CHG	-1	0.0154639	loss
10	9088801	9088900	100	*	4	104	0.0384615	26	73	0.356164	13	CHG	1	2.72604e-07	gain
10	9100601	9100700	100	*	66	85	0.776471	17	65	0.261538	8	CHG	-1	4.53943e-09	loss
10	9113301	9113400	100	*	4	16	0.25	16	26	0.615385	4	CHG	1	0.0224472	gain
10	9140401	9140500	100	*	9	24	0.375	1	22	0.0454545	5	CHG	-1	0.00842271	loss
10	9223601	9223700	100	*	28	67	0.41791	58	76	0.763158	13	CHG	1	9.48275e-05	gain
10	9232101	9232200	100	*	4	31	0.129032	13	27	0.481481	4	CHG	1	0.00459225	gain
10	9306901	9307000	100	*	20	77	0.25974	30	46	0.652174	11	CHG	1	7.06884e-05	gain
10	9346101	9346200	100	*	62	84	0.738095	17	58	0.293103	10	CHG	-1	1.18123e-06	loss
10	9372701	9372800	100	*	46	80	0.575	16	71	0.225352	11	CHG	-1	5.37825e-05	loss
10	9621801	9621900	100	*	17	20	0.85	10	22	0.454545	5	CHG	-1	0.00918192	loss
10	9640401	9640500	100	*	7	25	0.28	17	27	0.62963	6	CHG	1	0.013053	gain
10	9644701	9644800	100	*	8	23	0.347826	12	18	0.666667	4	CHG	1	0.0428444	gain
10	9693701	9693800	100	*	3	33	0.0909091	14	29	0.482759	5	CHG	1	0.00111801	gain
10	9695501	9695600	100	*	2	41	0.0487805	13	36	0.361111	4	CHG	1	0.00111302	gain
10	9700001	9700100	100	*	59	65	0.907692	18	32	0.5625	7	CHG	-1	0.000231747	loss
10	9725001	9725100	100	*	72	142	0.507042	13	66	0.19697	13	CHG	-1	8.61736e-05	loss
10	9727601	9727700	100	*	6	66	0.0909091	19	46	0.413043	6	CHG	1	0.000178419	gain
10	9731101	9731200	100	*	12	51	0.235294	16	28	0.571429	6	CHG	1	0.00406765	gain
10	9740901	9741000	100	*	26	40	0.65	24	25	0.96	5	CHG	1	0.00532176	gain
10	9749401	9749500	100	*	4	24	0.166667	14	27	0.518519	6	CHG	1	0.0103012	gain
10	9750401	9750500	100	*	5	60	0.0833333	36	66	0.545455	6	CHG	1	2.9651e-07	gain
10	9752001	9752300	300	*	45	115	0.391304	99	125	0.792	20	CHG	1	3.51425e-09	gain
10	9796901	9797000	100	*	26	51	0.509804	26	32	0.8125	7	CHG	1	0.00708331	gain
10	9798001	9798100	100	*	45	67	0.671642	7	29	0.241379	7	CHG	-1	0.00028917	loss
10	9800801	9800900	100	*	17	37	0.459459	30	36	0.833333	8	CHG	1	0.00156533	gain
10	9814501	9814600	100	*	22	58	0.37931	51	73	0.69863	9	CHG	1	0.000607279	gain
10	9839201	9839300	100	*	12	68	0.176471	53	95	0.557895	7	CHG	1	5.65299e-06	gain
10	9872001	9872100	100	*	12	25	0.48	3	17	0.176471	4	CHG	-1	0.0440341	loss
10	9873701	9873800	100	*	22	41	0.536585	28	30	0.933333	6	CHG	1	0.000679607	gain
10	9893001	9893100	100	*	21	48	0.4375	29	39	0.74359	5	CHG	1	0.00551625	gain
10	9935701	9935800	100	*	10	20	0.5	24	29	0.827586	4	CHG	1	0.0159103	gain
10	9937401	9937600	200	*	21	52	0.403846	47	63	0.746032	10	CHG	1	0.000502778	gain
10	9966101	9966200	100	*	5	53	0.0943396	29	58	0.5	9	CHG	1	1.81394e-05	gain
10	9978701	9978800	100	*	2	51	0.0392157	17	44	0.386364	6	CHG	1	9.13061e-05	gain
10	9988401	9988500	100	*	3	25	0.12	18	35	0.514286	4	CHG	1	0.00258751	gain
10	9997501	9997600	100	*	20	40	0.5	34	41	0.829268	4	CHG	1	0.00268457	gain
10	10009201	10009300	100	*	14	24	0.583333	15	16	0.9375	4	CHG	1	0.0154833	gain
10	10043201	10043400	200	*	31	86	0.360465	57	81	0.703704	13	CHG	1	3.91522e-05	gain
10	10082401	10082500	100	*	32	42	0.761905	10	29	0.344828	6	CHG	-1	0.000925988	loss
10	10116301	10116400	100	*	21	39	0.538462	5	33	0.151515	5	CHG	-1	0.00127288	loss
10	10180101	10180200	100	*	8	23	0.347826	15	20	0.75	4	CHG	1	0.00999137	gain
10	10257801	10257900	100	*	47	117	0.401709	1	193	0.00518135	18	CHG	-1	3.84102e-19	loss
10	10267801	10267900	100	*	20	38	0.526316	20	24	0.833333	6	CHG	1	0.0153511	gain
10	10270201	10270300	100	*	10	19	0.526316	18	21	0.857143	4	CHG	1	0.0236885	gain
10	10281901	10282000	100	*	14	29	0.482759	21	24	0.875	5	CHG	1	0.00391912	gain
10	10283601	10283800	200	*	54	118	0.457627	10	95	0.105263	22	CHG	-1	2.3363e-07	loss
10	10284901	10285000	100	*	23	57	0.403509	6	66	0.0909091	9	CHG	-1	0.00015276	loss
10	10325301	10325400	100	*	20	30	0.666667	11	30	0.366667	7	CHG	-1	0.0212477	loss
10	10348201	10348300	100	*	1	19	0.0526316	6	16	0.375	4	CHG	1	0.0188571	gain
10	10447301	10447400	100	*	15	48	0.3125	28	44	0.636364	6	CHG	1	0.00293044	gain
10	10525301	10525400	100	*	3	18	0.166667	13	25	0.52	4	CHG	1	0.0193404	gain
10	10592601	10592700	100	*	15	20	0.75	14	32	0.4375	4	CHG	-1	0.0281247	loss
10	10605701	10605800	100	*	15	32	0.46875	4	28	0.142857	6	CHG	-1	0.00841363	loss
10	10618901	10619000	100	*	21	31	0.677419	7	25	0.28	4	CHG	-1	0.00441101	loss
10	10623501	10623600	100	*	18	63	0.285714	22	32	0.6875	7	CHG	1	0.000451956	gain
10	10675401	10675500	100	*	9	24	0.375	18	26	0.692308	4	CHG	1	0.0254694	gain
10	10679001	10679100	100	*	10	25	0.4	25	30	0.833333	5	CHG	1	0.0016016	gain
10	10696501	10696600	100	*	28	59	0.474576	8	51	0.156863	12	CHG	-1	0.00085682	loss
10	10733901	10734000	100	*	10	19	0.526316	4	25	0.16	4	CHG	-1	0.0113772	loss
10	10761501	10761600	100	*	6	27	0.222222	12	18	0.666667	4	CHG	1	0.00413931	gain
10	10789201	10789300	100	*	73	131	0.557252	9	82	0.109756	14	CHG	-1	1.03049e-09	loss
10	10874801	10874900	100	*	20	54	0.37037	33	48	0.6875	7	CHG	1	0.00229598	gain
10	10909501	10909600	100	*	4	24	0.166667	17	36	0.472222	6	CHG	1	0.0164705	gain
10	10925101	10925200	100	*	20	96	0.208333	25	49	0.510204	9	CHG	1	0.00050053	gain
10	10952201	10952300	100	*	7	31	0.225806	18	31	0.580645	7	CHG	1	0.00587523	gain
10	11003701	11003800	100	*	27	42	0.642857	14	49	0.285714	5	CHG	-1	0.00124645	loss
10	11085101	11085300	200	*	51	73	0.69863	14	47	0.297872	8	CHG	-1	6.71883e-05	loss
10	11093201	11093300	100	*	52	78	0.666667	13	64	0.203125	8	CHG	-1	3.17128e-07	loss
10	11127301	11127400	100	*	16	33	0.484848	6	45	0.133333	4	CHG	-1	0.00126504	loss
10	11179301	11179400	100	*	0	25	0	10	30	0.333333	6	CHG	1	0.00234888	gain
10	11193001	11193100	100	*	4	38	0.105263	16	37	0.432432	4	CHG	1	0.00227371	gain
10	11219401	11219500	100	*	19	23	0.826087	5	27	0.185185	5	CHG	-1	2.84962e-05	loss
10	11242501	11242800	300	*	12	130	0.0923077	26	62	0.419355	14	CHG	1	8.39719e-07	gain
10	11250101	11250200	100	*	17	24	0.708333	7	19	0.368421	4	CHG	-1	0.0267247	loss
10	11377601	11377700	100	*	15	29	0.517241	23	27	0.851852	6	CHG	1	0.00900501	gain
10	11414201	11414300	100	*	40	50	0.8	23	51	0.45098	9	CHG	-1	0.000675742	loss
10	11439901	11440000	100	*	16	29	0.551724	6	24	0.25	4	CHG	-1	0.0273557	loss
10	11571201	11571300	100	*	43	85	0.505882	71	84	0.845238	15	CHG	1	1.32399e-05	gain
10	11601801	11601900	100	*	10	20	0.5	16	20	0.8	4	CHG	1	0.0468076	gain
10	11636801	11636900	100	*	4	37	0.108108	18	25	0.72	4	CHG	1	4.84789e-06	gain
10	11642301	11642400	100	*	8	20	0.4	20	26	0.769231	4	CHG	1	0.012541	gain
10	11697401	11697500	100	*	45	57	0.789474	15	31	0.483871	5	CHG	-1	0.00460733	loss
10	11717201	11717300	100	*	16	42	0.380952	26	36	0.722222	7	CHG	1	0.00379151	gain
10	11743701	11743800	100	*	4	18	0.222222	11	18	0.611111	4	CHG	1	0.0192608	gain
10	11746501	11746600	100	*	17	50	0.34	29	40	0.725	6	CHG	1	0.000654892	gain
10	11757401	11757500	100	*	25	58	0.431034	20	24	0.833333	5	CHG	1	0.00158273	gain
10	11850701	11850800	100	*	15	43	0.348837	18	26	0.692308	4	CHG	1	0.00720826	gain
10	11853201	11853300	100	*	8	17	0.470588	3	20	0.15	4	CHG	-1	0.0340238	loss
10	11870101	11870200	100	*	44	102	0.431373	83	110	0.754545	12	CHG	1	9.04353e-06	gain
10	11887201	11887300	100	*	8	35	0.228571	17	31	0.548387	4	CHG	1	0.00913696	gain
10	11890501	11890600	100	*	14	42	0.333333	21	33	0.636364	6	CHG	1	0.0106512	gain
10	11974401	11974500	100	*	4	31	0.129032	12	25	0.48	4	CHG	1	0.00526336	gain
10	12001201	12001300	100	*	43	72	0.597222	12	58	0.206897	12	CHG	-1	3.3742e-05	loss
10	12013301	12013400	100	*	15	26	0.576923	7	28	0.25	4	CHG	-1	0.0159957	loss
10	12058301	12058400	100	*	30	43	0.697674	12	43	0.27907	8	CHG	-1	0.000290864	loss
10	12091401	12091600	200	*	46	63	0.730159	17	57	0.298246	12	CHG	-1	1.19693e-05	loss
10	12128701	12128800	100	*	16	34	0.470588	16	20	0.8	4	CHG	1	0.0186741	gain
10	12129301	12129400	100	*	11	39	0.282051	15	23	0.652174	4	CHG	1	0.00579408	gain
10	12130401	12130500	100	*	9	64	0.140625	34	67	0.507463	8	CHG	1	3.48501e-05	gain
10	12144801	12144900	100	*	6	21	0.285714	23	36	0.638889	4	CHG	1	0.0116798	gain
10	12149501	12149600	100	*	44	78	0.564103	11	47	0.234043	10	CHG	-1	0.000717359	loss
10	12273101	12273200	100	*	17	42	0.404762	3	29	0.103448	4	CHG	-1	0.00708847	loss
10	12274001	12274100	100	*	27	54	0.5	6	31	0.193548	5	CHG	-1	0.00680971	loss
10	12279301	12279400	100	*	9	31	0.290323	17	25	0.68	5	CHG	1	0.00504209	gain
10	12283301	12283400	100	*	19	39	0.487179	28	35	0.8	6	CHG	1	0.00680519	gain
10	12370301	12370400	100	*	4	23	0.173913	15	30	0.5	5	CHG	1	0.015627	gain
10	12378101	12378200	100	*	42	79	0.531646	49	56	0.875	7	CHG	1	2.7476e-05	gain
10	12378101	12378200	100	*	42	79	0.531646	49	56	0.875	7	CHG	1	2.7476e-05	gain
10	12378401	12378500	100	*	41	52	0.788462	18	42	0.428571	8	CHG	-1	0.000332721	loss
10	12378401	12378500	100	*	41	52	0.788462	18	42	0.428571	8	CHG	-1	0.000332721	loss
10	12393001	12393100	100	*	10	24	0.416667	14	18	0.777778	4	CHG	1	0.0204983	gain
10	12399001	12399100	100	*	1	17	0.0588235	15	23	0.652174	4	CHG	1	0.000399781	gain
10	12400901	12401000	100	*	24	50	0.48	26	33	0.787879	5	CHG	1	0.00655968	gain
10	12405201	12405300	100	*	91	146	0.623288	33	107	0.308411	14	CHG	-1	4.65766e-06	loss
10	12410101	12410200	100	*	20	31	0.645161	29	29	1	7	CHG	1	0.000836464	gain
10	12415901	12416000	100	*	17	34	0.5	34	40	0.85	8	CHG	1	0.00204174	gain
10	12426801	12426900	100	*	20	63	0.31746	31	49	0.632653	5	CHG	1	0.001618	gain
10	12479601	12479700	100	*	30	51	0.588235	14	49	0.285714	9	CHG	-1	0.00347205	loss
10	12484201	12484300	100	*	53	85	0.623529	21	82	0.256098	9	CHG	-1	9.80732e-06	loss
10	12490101	12490200	100	*	16	39	0.410256	30	37	0.810811	4	CHG	1	0.000786292	gain
10	12507501	12507600	100	*	5	18	0.277778	23	39	0.589744	4	CHG	1	0.0292774	gain
10	12508701	12509000	300	*	108	292	0.369863	6	202	0.029703	26	CHG	-1	1.1238e-18	loss
10	12508701	12509000	300	*	108	292	0.369863	6	202	0.029703	26	CHG	-1	1.1238e-18	loss
10	12509201	12509700	500	*	157	328	0.478659	18	407	0.044226	44	CHG	-1	5.35724e-43	loss
10	12509201	12509700	500	*	157	328	0.478659	18	407	0.044226	44	CHG	-1	5.35724e-43	loss
10	12509201	12509700	500	*	157	328	0.478659	18	407	0.044226	44	CHG	-1	5.35724e-43	loss
10	12509901	12510600	700	*	227	547	0.414991	30	615	0.0487805	63	CHG	-1	6.01481e-51	loss
10	12509901	12510600	700	*	227	547	0.414991	30	615	0.0487805	63	CHG	-1	6.01481e-51	loss
10	12538701	12538800	100	*	29	39	0.74359	9	21	0.428571	4	CHG	-1	0.0171124	loss
10	12548601	12548700	100	*	29	60	0.483333	52	63	0.825397	12	CHG	1	0.000196695	gain
10	12573501	12573600	100	*	20	26	0.769231	8	20	0.4	5	CHG	-1	0.012541	loss
10	12599901	12600000	100	*	25	31	0.806452	19	38	0.5	6	CHG	-1	0.0100601	loss
10	12624301	12624400	100	*	5	20	0.25	12	21	0.571429	5	CHG	1	0.0371396	gain
10	12649901	12650000	100	*	40	54	0.740741	8	31	0.258065	7	CHG	-1	6.23052e-05	loss
10	12659001	12659200	200	*	120	195	0.615385	51	184	0.277174	24	CHG	-1	6.1669e-10	loss
10	12660101	12660400	300	*	73	174	0.41954	9	155	0.0580645	27	CHG	-1	9.50728e-13	loss
10	12660801	12660900	100	*	42	93	0.451613	15	99	0.151515	23	CHG	-1	2.54525e-05	loss
10	12670001	12670100	100	*	18	40	0.45	19	24	0.791667	4	CHG	1	0.00899903	gain
10	12678101	12678400	300	*	100	187	0.534759	22	106	0.207547	22	CHG	-1	4.22514e-07	loss
10	12684901	12685000	100	*	27	36	0.75	9	25	0.36	4	CHG	-1	0.00347707	loss
10	12685401	12685500	100	*	16	26	0.615385	7	25	0.28	6	CHG	-1	0.0174848	loss
10	12701201	12701300	100	*	6	26	0.230769	19	32	0.59375	4	CHG	1	0.00705743	gain
10	12701801	12701900	100	*	10	51	0.196078	18	36	0.5	6	CHG	1	0.00405777	gain
10	12710501	12710600	100	*	20	115	0.173913	54	104	0.519231	12	CHG	1	6.84515e-08	gain
10	12710501	12710600	100	*	20	115	0.173913	54	104	0.519231	12	CHG	1	6.84515e-08	gain
10	12710801	12711000	200	*	7	113	0.0619469	35	63	0.555556	12	CHG	1	1.77174e-13	gain
10	12710801	12711000	200	*	7	113	0.0619469	35	63	0.555556	12	CHG	1	1.77174e-13	gain
10	12720501	12720600	100	*	20	35	0.571429	22	23	0.956522	5	CHG	1	0.0022308	gain
10	12730601	12730700	100	*	27	30	0.9	17	32	0.53125	7	CHG	-1	0.00231334	loss
10	12733901	12734000	100	*	16	45	0.355556	24	33	0.727273	7	CHG	1	0.00202718	gain
10	12734401	12734500	100	*	2	37	0.0540541	24	47	0.510638	5	CHG	1	3.17371e-05	gain
10	12737101	12737200	100	*	36	82	0.439024	9	73	0.123288	9	CHG	-1	6.17168e-05	loss
10	12737601	12737700	100	*	40	66	0.606061	12	47	0.255319	7	CHG	-1	0.000549473	loss
10	12789401	12789500	100	*	9	75	0.12	21	47	0.446809	9	CHG	1	0.000148988	gain
10	12790201	12790300	100	*	29	61	0.47541	34	41	0.829268	6	CHG	1	0.000707088	gain
10	12805801	12805900	100	*	16	46	0.347826	32	41	0.780488	10	CHG	1	0.000165088	gain
10	12910701	12910800	100	*	28	56	0.5	41	51	0.803922	9	CHG	1	0.00182624	gain
10	12911101	12911200	100	*	21	40	0.525	29	35	0.828571	7	CHG	1	0.00695077	gain
10	12922001	12922100	100	*	8	36	0.222222	23	38	0.605263	5	CHG	1	0.00155129	gain
10	13004201	13004400	200	*	41	267	0.153558	75	151	0.496689	18	CHG	1	1.26419e-12	gain
10	13004801	13004900	100	*	2	31	0.0645161	10	27	0.37037	6	CHG	1	0.00556946	gain
10	13061601	13061700	100	*	8	24	0.333333	28	43	0.651163	5	CHG	1	0.0139122	gain
10	13064301	13064400	100	*	19	48	0.395833	36	48	0.75	5	CHG	1	0.000944673	gain
10	13109701	13109800	100	*	30	33	0.909091	8	18	0.444444	4	CHG	-1	0.000639113	loss
10	13111001	13111600	600	*	337	484	0.696281	29	643	0.0451011	76	CHG	-1	5.05083e-115	loss
10	13117601	13117700	100	*	3	20	0.15	14	30	0.466667	4	CHG	1	0.0217399	gain
10	13121101	13121200	100	*	8	32	0.25	14	25	0.56	5	CHG	1	0.0183912	gain
10	13129201	13129300	100	*	6	55	0.109091	23	49	0.469388	9	CHG	1	0.000144051	gain
10	13143801	13143900	100	*	10	60	0.166667	24	50	0.48	6	CHG	1	0.000857925	gain
10	13177801	13177900	100	*	52	109	0.477064	53	62	0.854839	14	CHG	1	6.35398e-06	gain
10	13187501	13187600	100	*	2	29	0.0689655	16	41	0.390244	5	CHG	1	0.00363524	gain
10	13205601	13205700	100	*	51	63	0.809524	23	47	0.489362	5	CHG	-1	0.000859459	loss
10	13235801	13235900	100	*	13	23	0.565217	20	23	0.869565	5	CHG	1	0.0229999	gain
10	13247701	13247800	100	*	30	73	0.410959	7	77	0.0909091	10	CHG	-1	5.49461e-06	loss
10	13247701	13247800	100	*	30	73	0.410959	7	77	0.0909091	10	CHG	-1	5.49461e-06	loss
10	13248001	13248100	100	*	37	87	0.425287	5	118	0.0423729	9	CHG	-1	1.89771e-11	loss
10	13248001	13248100	100	*	37	87	0.425287	5	118	0.0423729	9	CHG	-1	1.89771e-11	loss
10	13249201	13249300	100	*	41	128	0.320312	1	62	0.016129	8	CHG	-1	1.16951e-05	loss
10	13251401	13251500	100	*	16	29	0.551724	10	44	0.227273	6	CHG	-1	0.00610154	loss
10	13254001	13254100	100	*	4	30	0.133333	23	53	0.433962	6	CHG	1	0.00650007	gain
10	13254401	13254500	100	*	39	53	0.735849	2	27	0.0740741	4	CHG	-1	2.0727e-07	loss
10	13255101	13255200	100	*	13	31	0.419355	1	27	0.037037	6	CHG	-1	0.00131678	loss
10	13279401	13279600	200	*	67	119	0.563025	10	100	0.1	17	CHG	-1	1.78889e-11	loss
10	13280001	13280100	100	*	51	80	0.6375	8	81	0.0987654	11	CHG	-1	2.61294e-11	loss
10	13315701	13315900	200	*	60	106	0.566038	67	73	0.917808	11	CHG	1	3.49767e-07	gain
10	13315701	13315900	200	*	60	106	0.566038	67	73	0.917808	11	CHG	1	3.49767e-07	gain
10	13316101	13316200	100	*	24	69	0.347826	65	89	0.730337	12	CHG	1	1.5238e-06	gain
10	13316101	13316200	100	*	24	69	0.347826	65	89	0.730337	12	CHG	1	1.5238e-06	gain
[truncated: 12,371 more rows]

## Sheet: Sheet3
S4_Data:OsCLSY3 DMRs in Endosperm.
OsCLSY3 CHH DMRs in Endosperm
seqnames	start	end	width	strand	sumReadsM1	sumReadsN1	proportion1	sumReadsM2	sumReadsN2	proportion2	cytosinesCount	context	direction	pValue	regionType
1	30301	30400	100	*	39	200	0.195	47	127	0.370079	26	CHH	1	0.000775433	gain
1	30501	30600	100	*	34	407	0.0835381	65	344	0.188953	30	CHH	1	6.01649e-05	gain
1	34501	34600	100	*	38	258	0.147287	27	97	0.278351	18	CHH	1	0.00538739	gain
1	37501	37600	100	*	8	255	0.0313725	30	207	0.144928	30	CHH	1	3.24119e-05	gain
1	49001	49100	100	*	33	238	0.138655	6	226	0.0265487	28	CHH	-1	4.19438e-05	loss
1	50401	50500	100	*	22	305	0.0721311	23	131	0.175573	29	CHH	1	0.00166413	gain
1	52101	52200	100	*	18	192	0.09375	39	175	0.222857	35	CHH	1	0.00103773	gain
1	53901	54200	300	*	59	625	0.0944	126	467	0.269807	85	CHH	1	7.53051e-13	gain
1	55501	55600	100	*	17	303	0.0561056	22	125	0.176	24	CHH	1	0.000199293	gain
1	56101	56300	200	*	61	441	0.138322	140	452	0.309735	48	CHH	1	1.01249e-08	gain
1	56701	56800	100	*	67	229	0.292576	71	131	0.541985	29	CHH	1	1.1232e-05	gain
1	58001	58100	100	*	87	260	0.334615	78	158	0.493671	27	CHH	1	0.00181489	gain
1	66601	66700	100	*	27	187	0.144385	53	198	0.267677	31	CHH	1	0.003699	gain
1	67501	67600	100	*	11	155	0.0709677	34	102	0.333333	25	CHH	1	4.29475e-07	gain
1	70001	70100	100	*	32	182	0.175824	9	187	0.0481283	42	CHH	-1	0.000211181	loss
1	82001	82100	100	*	21	104	0.201923	36	98	0.367347	22	CHH	1	0.0101417	gain
1	91701	91900	200	*	91	370	0.245946	175	412	0.424757	44	CHH	1	8.48287e-07	gain
1	92501	92700	200	*	64	468	0.136752	134	412	0.325243	39	CHH	1	4.16636e-10	gain
1	94001	94100	100	*	66	149	0.442953	17	111	0.153153	25	CHH	-1	3.4832e-06	loss
1	94201	94300	100	*	38	196	0.193878	106	311	0.340836	24	CHH	1	0.000624999	gain
1	94701	94800	100	*	19	143	0.132867	42	155	0.270968	25	CHH	1	0.0040033	gain
1	96101	96200	100	*	24	295	0.0813559	28	137	0.20438	31	CHH	1	0.000478081	gain
1	98801	98900	100	*	7	245	0.0285714	32	226	0.141593	27	CHH	1	2.89131e-05	gain
1	105801	105900	100	*	20	295	0.0677966	60	341	0.175953	32	CHH	1	0.000104731	gain
1	120301	120400	100	*	14	187	0.0748663	31	156	0.198718	39	CHH	1	0.00112844	gain
1	122601	122700	100	*	14	165	0.0848485	43	208	0.206731	34	CHH	1	0.00169241	gain
1	135701	135800	100	*	65	200	0.325	162	310	0.522581	43	CHH	1	3.69658e-05	gain
1	136201	136400	200	*	56	481	0.116424	92	336	0.27381	40	CHH	1	8.05124e-08	gain
1	136801	136900	100	*	82	336	0.244048	21	188	0.111702	30	CHH	-1	0.000478724	loss
1	137201	137300	100	*	114	423	0.269504	97	252	0.384921	28	CHH	1	0.00241387	gain
1	157501	157700	200	*	29	390	0.074359	62	318	0.194969	55	CHH	1	7.84313e-06	gain
1	164101	164200	100	*	26	184	0.141304	2	148	0.0135135	26	CHH	-1	8.34671e-05	loss
1	164301	164400	100	*	68	202	0.336634	25	130	0.192308	30	CHH	-1	0.00520136	loss
1	165601	165700	100	*	8	178	0.0449438	18	92	0.195652	23	CHH	1	0.000162249	gain
1	166301	166400	100	*	25	190	0.131579	45	194	0.231959	36	CHH	1	0.0119887	gain
1	169101	169200	100	*	152	372	0.408602	127	171	0.74269	30	CHH	1	1.24122e-11	gain
1	174401	174500	100	*	15	226	0.0663717	43	204	0.210784	31	CHH	1	3.7816e-05	gain
1	175501	175700	200	*	27	260	0.103846	74	295	0.250847	42	CHH	1	2.55282e-05	gain
1	176801	176900	100	*	28	113	0.247788	37	89	0.41573	17	CHH	1	0.0111931	gain
1	176801	176900	100	*	28	113	0.247788	37	89	0.41573	17	CHH	1	0.0111931	gain
1	177101	177300	200	*	113	496	0.227823	134	304	0.440789	38	CHH	1	2.47021e-10	gain
1	177101	177300	200	*	113	496	0.227823	134	304	0.440789	38	CHH	1	2.47021e-10	gain
1	177901	178000	100	*	52	201	0.258706	44	82	0.536585	18	CHH	1	2.55132e-05	gain
1	178001	178100	100	*	27	85	0.317647	8	70	0.114286	13	CHH	-1	0.00336598	loss
1	178401	178600	200	*	84	336	0.25	195	412	0.473301	35	CHH	1	4.35822e-09	gain
1	181501	181800	300	*	45	493	0.0912779	86	375	0.229333	54	CHH	1	1.48616e-07	gain
1	184001	184100	100	*	29	279	0.103943	30	125	0.24	21	CHH	1	0.000612673	gain
1	186001	186100	100	*	16	409	0.0391198	38	265	0.143396	37	CHH	1	5.1038e-06	gain
1	196501	196600	100	*	4	271	0.0147601	20	157	0.127389	24	CHH	1	4.88829e-06	gain
1	217901	218000	100	*	67	145	0.462069	24	112	0.214286	25	CHH	-1	9.86862e-05	loss
1	219801	219900	100	*	49	406	0.12069	52	198	0.262626	40	CHH	1	3.63392e-05	gain
1	232701	232800	100	*	24	257	0.0933852	34	161	0.21118	39	CHH	1	0.00110511	gain
1	238001	238100	100	*	7	171	0.0409357	28	175	0.16	31	CHH	1	0.000454731	gain
1	238201	238400	200	*	63	403	0.156328	13	258	0.0503876	54	CHH	-1	8.33493e-05	loss
1	244701	244800	100	*	15	131	0.114504	28	111	0.252252	23	CHH	1	0.00621251	gain
1	246001	246100	100	*	8	109	0.0733945	26	145	0.17931	20	CHH	1	0.0152357	gain
1	247701	248000	300	*	51	409	0.124694	126	406	0.310345	78	CHH	1	1.8894e-09	gain
1	297001	297100	100	*	5	150	0.0333333	20	148	0.135135	19	CHH	1	0.00214216	gain
1	297501	297600	100	*	4	107	0.0373832	20	125	0.16	19	CHH	1	0.00296931	gain
1	302601	302700	100	*	43	177	0.242938	8	171	0.0467836	35	CHH	-1	1.33068e-06	loss
1	307901	308100	200	*	46	397	0.115869	149	552	0.269928	58	CHH	1	6.31977e-08	gain
1	317201	317300	100	*	54	190	0.284211	75	158	0.474684	31	CHH	1	0.000468831	gain
1	327001	327100	100	*	30	132	0.227273	58	162	0.358025	33	CHH	1	0.0159776	gain
1	334601	334700	100	*	18	155	0.116129	1	77	0.012987	19	CHH	-1	0.00804192	loss
1	351501	351600	100	*	4	90	0.0444444	15	101	0.148515	18	CHH	1	0.0175119	gain
1	375101	375200	100	*	7	218	0.0321101	26	184	0.141304	29	CHH	1	0.000165111	gain
1	486801	486900	100	*	49	216	0.226852	74	191	0.387435	25	CHH	1	0.000738052	gain
1	494301	494400	100	*	95	459	0.206972	152	383	0.396867	35	CHH	1	1.81206e-08	gain
1	495801	495900	100	*	19	110	0.172727	45	140	0.321429	25	CHH	1	0.00856685	gain
1	497801	497900	100	*	96	313	0.306709	136	257	0.529183	27	CHH	1	5.07564e-07	gain
1	498001	498100	100	*	36	158	0.227848	13	114	0.114035	27	CHH	-1	0.0170253	loss
1	506301	506400	100	*	18	178	0.101124	0	80	0	19	CHH	-1	0.00318799	loss
1	506301	506400	100	*	18	178	0.101124	0	80	0	19	CHH	-1	0.00318799	loss
1	506601	506700	100	*	35	204	0.171569	51	187	0.272727	18	CHH	1	0.015853	gain
1	506601	506700	100	*	35	204	0.171569	51	187	0.272727	18	CHH	1	0.015853	gain
1	507301	507500	200	*	135	501	0.269461	35	321	0.109034	58	CHH	-1	2.31931e-07	loss
1	513801	513900	100	*	13	103	0.126214	3	176	0.0170455	23	CHH	-1	0.000313532	loss
1	533601	533800	200	*	91	529	0.172023	94	276	0.34058	59	CHH	1	4.70357e-07	gain
1	534901	535000	100	*	79	167	0.473054	94	147	0.639456	22	CHH	1	0.00309579	gain
1	534901	535000	100	*	79	167	0.473054	94	147	0.639456	22	CHH	1	0.00309579	gain
1	535201	535300	100	*	106	164	0.646341	111	206	0.538835	26	CHH	-1	0.0369781	loss
1	535201	535300	100	*	106	164	0.646341	111	206	0.538835	26	CHH	-1	0.0369781	loss
1	536301	536400	100	*	20	219	0.0913242	52	180	0.288889	17	CHH	1	1.79916e-06	gain
1	539001	539100	100	*	20	168	0.119048	1	95	0.0105263	21	CHH	-1	0.00248627	loss
1	544801	545000	200	*	23	310	0.0741935	65	288	0.225694	40	CHH	1	1.04493e-06	gain
1	547801	547900	100	*	13	161	0.0807453	21	114	0.184211	23	CHH	1	0.0113569	gain
1	552801	552900	100	*	17	294	0.0578231	75	307	0.2443	36	CHH	1	3.02109e-09	gain
1	554801	554900	100	*	5	180	0.0277778	28	170	0.164706	23	CHH	1	3.72737e-05	gain
1	561501	561600	100	*	6	95	0.0631579	38	203	0.187192	21	CHH	1	0.00589577	gain
1	575101	575200	100	*	9	179	0.0502793	21	129	0.162791	28	CHH	1	0.00151596	gain
1	659501	659600	100	*	2	190	0.0105263	24	178	0.134831	23	CHH	1	1.28302e-05	gain
1	779301	779400	100	*	17	95	0.178947	4	107	0.0373832	19	CHH	-1	0.00149538	loss
1	780001	780100	100	*	39	196	0.19898	38	118	0.322034	27	CHH	1	0.0151979	gain
1	800501	800600	100	*	20	248	0.0806452	42	200	0.21	36	CHH	1	0.000184389	gain
1	807501	807600	100	*	21	342	0.0614035	43	203	0.211823	25	CHH	1	8.33802e-07	gain
1	893701	893800	100	*	7	258	0.0271318	26	203	0.128079	39	CHH	1	8.08648e-05	gain
1	923301	923400	100	*	9	314	0.0286624	19	131	0.145038	24	CHH	1	1.52543e-05	gain
1	927401	927500	100	*	20	157	0.127389	40	148	0.27027	22	CHH	1	0.00235536	gain
1	1036901	1037000	100	*	47	226	0.207965	109	230	0.473913	32	CHH	1	2.26314e-08	gain
1	1043301	1043400	100	*	44	219	0.200913	51	145	0.351724	33	CHH	1	0.00191627	gain
1	1055501	1055600	100	*	17	120	0.141667	43	108	0.398148	18	CHH	1	3.58837e-05	gain
1	1056301	1056400	100	*	10	67	0.149254	0	96	0	14	CHH	-1	0.000207624	loss
1	1063901	1064000	100	*	14	220	0.0636364	25	126	0.198413	29	CHH	1	0.000283868	gain
1	1074201	1074300	100	*	1	144	0.00694444	10	91	0.10989	20	CHH	1	0.000506232	gain
1	1085501	1085600	100	*	19	156	0.121795	1	108	0.00925926	21	CHH	-1	0.00108014	loss
1	1087501	1087600	100	*	42	321	0.130841	103	176	0.585227	31	CHH	1	6.64838e-24	gain
1	1103001	1103100	100	*	31	141	0.219858	7	160	0.04375	26	CHH	-1	1.63749e-05	loss
1	1107401	1107500	100	*	27	260	0.103846	77	196	0.392857	37	CHH	1	9.10179e-12	gain
1	1107801	1107900	100	*	24	146	0.164384	7	131	0.0534351	17	CHH	-1	0.00432752	loss
1	1109301	1109400	100	*	29	233	0.124464	32	112	0.285714	19	CHH	1	0.00023693	gain
1	1109301	1109400	100	*	29	233	0.124464	32	112	0.285714	19	CHH	1	0.00023693	gain
1	1109601	1109700	100	*	45	179	0.251397	86	235	0.365957	29	CHH	1	0.01303	gain
1	1109601	1109700	100	*	45	179	0.251397	86	235	0.365957	29	CHH	1	0.01303	gain
1	1115701	1115800	100	*	49	214	0.228972	21	179	0.117318	25	CHH	-1	0.00488477	loss
1	1116601	1116900	300	*	305	801	0.380774	344	630	0.546032	76	CHH	1	4.55693e-10	gain
1	1116601	1116900	300	*	305	801	0.380774	344	630	0.546032	76	CHH	1	4.55693e-10	gain
1	1117101	1117200	100	*	7	124	0.0564516	33	177	0.186441	20	CHH	1	0.00107577	gain
1	1117101	1117200	100	*	7	124	0.0564516	33	177	0.186441	20	CHH	1	0.00107577	gain
1	1117501	1117900	400	*	174	1124	0.154804	235	859	0.273574	88	CHH	1	1.40973e-09	gain
1	1118501	1118600	100	*	9	86	0.104651	21	85	0.247059	18	CHH	1	0.015457	gain
1	1119001	1119100	100	*	35	191	0.183246	66	169	0.390533	37	CHH	1	1.24876e-05	gain
1	1119001	1119100	100	*	35	191	0.183246	66	169	0.390533	37	CHH	1	1.24876e-05	gain
1	1119301	1119400	100	*	3	133	0.0225564	30	170	0.176471	24	CHH	1	1.97346e-05	gain
1	1119301	1119400	100	*	3	133	0.0225564	30	170	0.176471	24	CHH	1	1.97346e-05	gain
1	1120701	1120800	100	*	88	277	0.31769	31	195	0.158974	25	CHH	-1	0.000205478	loss
1	1127701	1127900	200	*	141	426	0.330986	204	385	0.52987	48	CHH	1	9.26103e-08	gain
1	1130901	1131000	100	*	34	382	0.0890052	47	233	0.201717	31	CHH	1	0.000145585	gain
1	1132101	1132200	100	*	75	261	0.287356	115	287	0.400697	27	CHH	1	0.00636708	gain
1	1133101	1133300	200	*	67	645	0.103876	223	682	0.326979	70	CHH	1	1.65327e-20	gain
1	1134601	1134800	200	*	32	340	0.0941176	54	230	0.234783	47	CHH	1	1.55521e-05	gain
1	1144701	1144800	100	*	46	151	0.304636	37	202	0.183168	24	CHH	-1	0.00884261	loss
1	1145201	1145300	100	*	82	260	0.315385	33	210	0.157143	26	CHH	-1	0.000168668	loss
1	1150701	1150800	100	*	8	162	0.0493827	16	97	0.164948	18	CHH	1	0.00259214	gain
1	1158801	1158900	100	*	22	130	0.169231	7	145	0.0482759	23	CHH	-1	0.00163682	loss
1	1173001	1173100	100	*	15	349	0.0429799	18	125	0.144	28	CHH	1	0.000290106	gain
1	1196101	1196200	100	*	11	226	0.0486726	28	130	0.215385	19	CHH	1	5.60388e-06	gain
1	1197101	1197200	100	*	33	111	0.297297	44	100	0.44	22	CHH	1	0.0322087	gain
1	1204901	1205000	100	*	101	217	0.465438	58	183	0.31694	23	CHH	-1	0.00327138	loss
1	1206601	1206700	100	*	9	209	0.0430622	22	152	0.144737	23	CHH	1	0.00105763	gain
1	1207101	1207200	100	*	22	111	0.198198	35	84	0.416667	13	CHH	1	0.000895449	gain
1	1207101	1207200	100	*	22	111	0.198198	35	84	0.416667	13	CHH	1	0.000895449	gain
1	1207401	1207500	100	*	40	220	0.181818	87	182	0.478022	18	CHH	1	2.03194e-10	gain
1	1207401	1207500	100	*	40	220	0.181818	87	182	0.478022	18	CHH	1	2.03194e-10	gain
1	1207401	1207500	100	*	40	220	0.181818	87	182	0.478022	18	CHH	1	2.03194e-10	gain
1	1207701	1207800	100	*	62	317	0.195584	46	154	0.298701	24	CHH	1	0.0125148	gain
1	1207701	1207800	100	*	62	317	0.195584	46	154	0.298701	24	CHH	1	0.0125148	gain
1	1207801	1208000	200	*	193	470	0.410638	79	323	0.244582	37	CHH	-1	5.82067e-06	loss
1	1209401	1209700	300	*	150	488	0.307377	206	455	0.452747	68	CHH	1	1.56532e-05	gain
1	1212101	1212200	100	*	69	303	0.227723	31	366	0.0846995	26	CHH	-1	1.38045e-06	loss
1	1213101	1213300	200	*	140	419	0.334129	63	378	0.166667	48	CHH	-1	4.21923e-07	loss
1	1217001	1217100	100	*	8	158	0.0506329	18	72	0.25	18	CHH	1	3.11558e-05	gain
1	1218501	1218600	100	*	58	247	0.234818	20	151	0.13245	28	CHH	-1	0.0136678	loss
1	1220001	1220200	200	*	51	252	0.202381	135	323	0.417957	36	CHH	1	3.08289e-07	gain
1	1220901	1221000	100	*	155	327	0.474006	163	237	0.687764	26	CHH	1	2.28645e-06	gain
1	1222701	1222900	200	*	97	572	0.16958	220	693	0.31746	71	CHH	1	1.6756e-08	gain
1	1237401	1237700	300	*	89	544	0.163603	191	661	0.288956	73	CHH	1	1.63974e-06	gain
1	1243501	1243600	100	*	31	204	0.151961	10	286	0.034965	33	CHH	-1	1.50938e-05	loss
1	1244201	1244300	100	*	12	196	0.0612245	47	245	0.191837	23	CHH	1	0.000148554	gain
1	1245301	1245400	100	*	11	179	0.0614525	24	127	0.188976	22	CHH	1	0.000910088	gain
1	1248001	1248100	100	*	36	365	0.0986301	47	231	0.203463	39	CHH	1	0.000571272	gain
1	1248901	1249000	100	*	20	138	0.144928	5	145	0.0344828	25	CHH	-1	0.00157839	loss
1	1253901	1254000	100	*	3	85	0.0352941	17	60	0.283333	15	CHH	1	5.76336e-05	gain
1	1255601	1255700	100	*	21	328	0.0640244	44	224	0.196429	34	CHH	1	8.92264e-06	gain
1	1266701	1266800	100	*	15	208	0.0721154	36	189	0.190476	33	CHH	1	0.000739523	gain
1	1268101	1268300	200	*	44	579	0.0759931	102	429	0.237762	48	CHH	1	1.40506e-11	gain
1	1272701	1272800	100	*	52	275	0.189091	15	174	0.0862069	37	CHH	-1	0.00369145	loss
1	1281501	1281600	100	*	16	310	0.0516129	19	122	0.155738	23	CHH	1	0.000630745	gain
1	1285201	1285300	100	*	76	179	0.424581	64	116	0.551724	29	CHH	1	0.033277	gain
1	1285901	1286000	100	*	8	150	0.0533333	21	116	0.181034	21	CHH	1	0.00139334	gain
1	1287301	1287400	100	*	21	89	0.235955	10	90	0.111111	22	CHH	-1	0.0280832	loss
1	1288101	1288500	400	*	152	975	0.155897	328	1166	0.281304	142	CHH	1	8.88631e-11	gain
1	1290401	1290500	100	*	5	210	0.0238095	33	209	0.157895	34	CHH	1	7.55135e-06	gain
1	1293601	1293700	100	*	44	230	0.191304	91	279	0.326165	31	CHH	1	0.000978199	gain
1	1296901	1297100	200	*	50	457	0.109409	67	259	0.258687	43	CHH	1	1.22281e-06	gain
1	1298101	1298300	200	*	40	308	0.12987	80	228	0.350877	38	CHH	1	1.43038e-08	gain
1	1299901	1300000	100	*	5	171	0.0292398	48	315	0.152381	30	CHH	1	8.52725e-05	gain
1	1300901	1301100	200	*	70	273	0.25641	110	267	0.411985	35	CHH	1	0.000265657	gain
1	1303101	1303200	100	*	34	313	0.108626	63	297	0.212121	25	CHH	1	0.000802805	gain
1	1303301	1303400	100	*	50	203	0.246305	22	337	0.0652819	29	CHH	-1	2.1567e-08	loss
1	1305901	1306000	100	*	6	106	0.0566038	15	64	0.234375	10	CHH	1	0.00103058	gain
1	1308101	1308200	100	*	2	236	0.00847458	37	340	0.108824	29	CHH	1	9.87381e-06	gain
1	1320001	1320100	100	*	24	200	0.12	76	196	0.387755	37	CHH	1	1.01383e-08	gain
1	1327301	1327600	300	*	89	452	0.196903	106	320	0.33125	60	CHH	1	6.53911e-05	gain
1	1327901	1328000	100	*	19	127	0.149606	20	68	0.294118	13	CHH	1	0.0172723	gain
1	1329401	1329500	100	*	16	115	0.13913	2	121	0.0165289	27	CHH	-1	0.000680624	loss
1	1330101	1330200	100	*	31	108	0.287037	14	203	0.0689655	27	CHH	-1	1.14882e-06	loss
1	1333201	1333300	100	*	55	313	0.175719	133	360	0.369444	31	CHH	1	1.83207e-07	gain
1	1335001	1335100	100	*	62	264	0.234848	116	231	0.502165	27	CHH	1	7.61935e-09	gain
1	1341001	1341100	100	*	61	278	0.219424	19	163	0.116564	22	CHH	-1	0.00787376	loss
1	1343801	1343900	100	*	61	188	0.324468	36	233	0.154506	31	CHH	-1	9.92224e-05	loss
1	1344301	1344400	100	*	12	127	0.0944882	43	106	0.40566	23	CHH	1	1.99666e-07	gain
1	1344701	1345000	300	*	46	850	0.0541176	127	591	0.21489	77	CHH	1	3.03855e-18	gain
1	1345301	1345400	100	*	16	143	0.111888	1	153	0.00653595	21	CHH	-1	0.000217974	loss
1	1346201	1346300	100	*	12	150	0.08	33	104	0.317308	14	CHH	1	5.10324e-06	gain
1	1347401	1347500	100	*	0	56	0	7	65	0.107692	10	CHH	1	0.0125397	gain
1	1349301	1349500	200	*	69	435	0.158621	205	464	0.44181	57	CHH	1	3.5127e-18	gain
1	1350201	1350300	100	*	55	251	0.219124	11	170	0.0647059	30	CHH	-1	1.90488e-05	loss
1	1350201	1350300	100	*	55	251	0.219124	11	170	0.0647059	30	CHH	-1	1.90488e-05	loss
1	1350501	1350600	100	*	30	213	0.140845	40	137	0.291971	26	CHH	1	0.000560993	gain
1	1350501	1350600	100	*	30	213	0.140845	40	137	0.291971	26	CHH	1	0.000560993	gain
1	1351501	1351700	200	*	74	298	0.248322	104	239	0.435146	34	CHH	1	1.77421e-05	gain
1	1355101	1355200	100	*	31	133	0.233083	45	110	0.409091	19	CHH	1	0.00407254	gain
1	1361601	1361700	100	*	15	148	0.101351	0	119	0	26	CHH	-1	0.000622174	loss
1	1363301	1363400	100	*	21	77	0.272727	36	82	0.439024	15	CHH	1	0.0296039	gain
1	1377601	1377800	200	*	26	411	0.0632603	131	424	0.308962	66	CHH	1	1.05146e-17	gain
1	1432501	1432600	100	*	2	153	0.0130719	37	177	0.20904	25	CHH	1	2.84465e-07	gain
1	1435901	1436000	100	*	32	253	0.126482	79	283	0.279152	27	CHH	1	4.1247e-05	gain
1	1453501	1453600	100	*	22	189	0.116402	2	199	0.0100503	26	CHH	-1	4.24768e-05	loss
1	1473801	1473900	100	*	50	124	0.403226	37	170	0.217647	25	CHH	-1	0.000941201	loss
1	1522001	1522100	100	*	24	141	0.170213	7	156	0.0448718	30	CHH	-1	0.000721742	loss
1	1522701	1522800	100	*	23	209	0.110048	38	148	0.256757	23	CHH	1	0.000525081	gain
1	1545001	1545100	100	*	26	180	0.144444	48	189	0.253968	29	CHH	1	0.00973618	gain
1	1546001	1546200	200	*	27	316	0.085443	85	403	0.210918	43	CHH	1	1.54442e-05	gain
1	1593701	1593800	100	*	50	340	0.147059	16	358	0.0446927	31	CHH	-1	1.45314e-05	loss
1	1597801	1597900	100	*	24	163	0.147239	8	184	0.0434783	36	CHH	-1	0.00131103	loss
1	1618501	1618700	200	*	31	336	0.0922619	94	328	0.286585	47	CHH	1	2.16907e-09	gain
1	1622601	1622700	100	*	13	146	0.0890411	24	116	0.206897	21	CHH	1	0.00756374	gain
1	1648301	1648500	200	*	98	466	0.2103	19	240	0.0791667	55	CHH	-1	2.986e-05	loss
1	1649901	1650000	100	*	12	96	0.125	52	129	0.403101	22	CHH	1	1.75564e-05	gain
1	1665301	1665500	200	*	30	399	0.075188	56	244	0.229508	54	CHH	1	1.90569e-07	gain
1	1665801	1665900	100	*	17	103	0.165049	4	72	0.0555556	15	CHH	-1	0.0290186	loss
1	1668701	1668900	200	*	60	294	0.204082	97	311	0.311897	45	CHH	1	0.00326994	gain
1	1671201	1671400	200	*	117	593	0.197302	197	532	0.370301	59	CHH	1	1.57383e-09	gain
1	1672801	1672900	100	*	19	194	0.0979381	34	149	0.228188	34	CHH	1	0.00141723	gain
1	1678501	1678600	100	*	31	134	0.231343	21	180	0.116667	27	CHH	-1	0.00791369	loss
1	1690201	1690300	100	*	122	191	0.638743	68	131	0.519084	26	CHH	-1	0.0326178	loss
1	1690701	1690800	100	*	103	335	0.307463	84	190	0.442105	21	CHH	1	0.00265609	gain
1	1691701	1691900	200	*	141	789	0.178707	137	400	0.3425	49	CHH	1	3.8278e-09	gain
1	1692801	1692900	100	*	6	136	0.0441176	34	154	0.220779	26	CHH	1	4.1348e-05	gain
1	1694201	1694300	100	*	27	218	0.123853	40	123	0.325203	21	CHH	1	2.4111e-05	gain
1	1696501	1696600	100	*	95	170	0.558824	156	189	0.825397	23	CHH	1	2.84875e-07	gain
1	1703601	1703700	100	*	32	205	0.156098	48	150	0.32	13	CHH	1	0.000487411	gain
1	1711201	1711300	100	*	36	262	0.137405	37	152	0.243421	19	CHH	1	0.00740951	gain
1	1716201	1716300	100	*	32	160	0.2	61	183	0.333333	24	CHH	1	0.00659627	gain
1	1719201	1719300	100	*	13	124	0.104839	33	151	0.218543	31	CHH	1	0.01307	gain
1	1719601	1719900	300	*	67	422	0.158768	200	736	0.271739	96	CHH	1	3.57143e-05	gain
1	1721801	1721900	100	*	120	389	0.308483	125	213	0.586854	25	CHH	1	5.11832e-10	gain
1	1723101	1723300	200	*	37	345	0.107246	76	330	0.230303	49	CHH	1	5.45397e-05	gain
1	1724001	1724300	300	*	128	469	0.272921	273	533	0.512195	72	CHH	1	4.60746e-13	gain
1	1725001	1725300	300	*	172	555	0.30991	208	489	0.425358	59	CHH	1	0.000237109	gain
1	1726101	1726400	300	*	219	768	0.285156	229	508	0.450787	85	CHH	1	1.43757e-08	gain
1	1727101	1727800	700	*	413	2015	0.204963	421	1121	0.375558	162	CHH	1	1.18162e-22	gain
1	1728701	1728800	100	*	42	119	0.352941	97	204	0.47549	19	CHH	1	0.0325352	gain
1	1729901	1730000	100	*	71	240	0.295833	122	279	0.437276	27	CHH	1	0.00135064	gain
1	1731701	1731800	100	*	39	316	0.123418	87	347	0.25072	36	CHH	1	8.11103e-05	gain
1	1733101	1733200	100	*	36	306	0.117647	90	271	0.332103	25	CHH	1	6.10029e-09	gain
1	1742201	1742300	100	*	33	274	0.120438	48	209	0.229665	28	CHH	1	0.00205731	gain
1	1742701	1742800	100	*	92	185	0.497297	119	153	0.777778	28	CHH	1	7.38788e-07	gain
1	1743901	1744100	200	*	40	213	0.187793	17	293	0.0580205	37	CHH	-1	1.8618e-05	loss
1	1744801	1745100	300	*	268	621	0.431562	244	400	0.61	78	CHH	1	2.0302e-07	gain
1	1759801	1759900	100	*	51	354	0.144068	68	276	0.246377	29	CHH	1	0.00166338	gain
1	1761501	1761600	100	*	50	123	0.406504	26	103	0.252427	21	CHH	-1	0.0157023	loss
1	1761601	1761700	100	*	37	177	0.20904	25	73	0.342466	14	CHH	1	0.0271388	gain
1	1762701	1762800	100	*	31	304	0.101974	62	246	0.252033	36	CHH	1	1.19192e-05	gain
1	1764601	1764800	200	*	35	408	0.0857843	79	393	0.201018	41	CHH	1	1.20086e-05	gain
1	1765801	1765900	100	*	2	166	0.0120482	23	193	0.119171	27	CHH	1	0.000163916	gain
1	1772601	1772700	100	*	5	146	0.0342466	61	195	0.312821	19	CHH	1	1.72628e-09	gain
1	1773401	1773500	100	*	4	225	0.0177778	20	158	0.126582	36	CHH	1	4.61256e-05	gain
1	1784101	1784200	100	*	14	60	0.233333	49	79	0.620253	13	CHH	1	2.01714e-05	gain
1	1784501	1784600	100	*	1	77	0.012987	15	104	0.144231	17	CHH	1	0.00281884	gain
1	1788401	1788600	200	*	46	447	0.102908	92	375	0.245333	59	CHH	1	5.28134e-08	gain
1	1788401	1788600	200	*	46	447	0.102908	92	375	0.245333	59	CHH	1	5.28134e-08	gain
1	1788801	1788900	100	*	29	235	0.123404	51	154	0.331169	32	CHH	1	7.11814e-07	gain
1	1788801	1788900	100	*	29	235	0.123404	51	154	0.331169	32	CHH	1	7.11814e-07	gain
1	1788801	1788900	100	*	29	235	0.123404	51	154	0.331169	32	CHH	1	7.11814e-07	gain
1	1789101	1789400	300	*	385	1282	0.300312	227	526	0.431559	95	CHH	1	8.48332e-08	gain
1	1789101	1789400	300	*	385	1282	0.300312	227	526	0.431559	95	CHH	1	8.48332e-08	gain
1	1840701	1840800	100	*	99	304	0.325658	58	275	0.210909	28	CHH	-1	0.00261322	loss
1	1853101	1853300	200	*	120	552	0.217391	161	350	0.46	53	CHH	1	6.44839e-13	gain
1	1885501	1885700	200	*	13	212	0.0613208	45	228	0.197368	43	CHH	1	6.96389e-05	gain
1	1897301	1897400	100	*	26	148	0.175676	7	108	0.0648148	25	CHH	-1	0.0100548	loss
1	1933401	1933500	100	*	4	141	0.0283688	26	174	0.149425	33	CHH	1	0.000505986	gain
1	1939801	1939900	100	*	44	131	0.335878	58	118	0.491525	24	CHH	1	0.013762	gain
1	1950301	1950500	200	*	124	427	0.290398	62	425	0.145882	51	CHH	-1	1.8051e-06	loss
1	1989801	1990000	200	*	34	440	0.0772727	63	320	0.196875	51	CHH	1	4.93546e-06	gain
1	1990601	1990900	300	*	204	442	0.461538	222	369	0.601626	79	CHH	1	0.000162459	gain
1	1990901	1991000	100	*	59	223	0.264574	7	222	0.0315315	29	CHH	-1	9.62768e-11	loss
1	1991901	1992000	100	*	20	122	0.163934	6	106	0.0566038	20	CHH	-1	0.0121194	loss
1	2023501	2023700	200	*	90	463	0.194384	125	331	0.377644	53	CHH	1	8.828e-08	gain
1	2026001	2026100	100	*	2	87	0.0229885	11	76	0.144737	13	CHH	1	0.00514669	gain
1	2028701	2028800	100	*	16	114	0.140351	51	128	0.398438	20	CHH	1	2.55282e-05	gain
1	2028901	2029000	100	*	20	144	0.138889	5	162	0.0308642	26	CHH	-1	0.000938695	loss
1	2033301	2033600	300	*	29	381	0.0761155	70	370	0.189189	75	CHH	1	1.71373e-05	gain
1	2035601	2035700	100	*	5	77	0.0649351	23	96	0.239583	18	CHH	1	0.00262892	gain
1	2041201	2041300	100	*	13	114	0.114035	23	82	0.280488	13	CHH	1	0.00381624	gain
1	2041601	2041700	100	*	6	90	0.0666667	34	136	0.25	18	CHH	1	0.000706226	gain
1	2044901	2045000	100	*	12	157	0.0764331	43	135	0.318519	24	CHH	1	8.28001e-07	gain
1	2089601	2089700	100	*	40	244	0.163934	7	140	0.05	35	CHH	-1	0.00154823	loss
1	2095901	2096000	100	*	15	107	0.140187	27	99	0.272727	19	CHH	1	0.0193438	gain
1	2111701	2111800	100	*	31	192	0.161458	68	147	0.462585	31	CHH	1	1.65711e-08	gain
1	2123501	2123600	100	*	69	135	0.511111	78	102	0.764706	14	CHH	1	0.000159885	gain
1	2125101	2125200	100	*	37	115	0.321739	58	127	0.456693	26	CHH	1	0.0324437	gain
1	2126801	2126900	100	*	24	225	0.106667	54	253	0.213439	24	CHH	1	0.00224909	gain
1	2130801	2130900	100	*	61	234	0.260684	90	192	0.46875	25	CHH	1	2.67414e-05	gain
1	2140901	2141000	100	*	9	199	0.0452261	30	205	0.146341	38	CHH	1	0.000947212	gain
1	2141701	2141800	100	*	24	127	0.188976	8	125	0.064	30	CHH	-1	0.0037071	loss
1	2142901	2143000	100	*	11	101	0.108911	20	83	0.240964	18	CHH	1	0.0182936	gain
1	2156901	2157000	100	*	13	143	0.0909091	27	101	0.267327	20	CHH	1	0.000463284	gain
1	2167801	2167900	100	*	20	161	0.124224	50	192	0.260417	40	CHH	1	0.00198005	gain
1	2168001	2168100	100	*	62	243	0.255144	33	226	0.146018	35	CHH	-1	0.00416101	loss
1	2171101	2171200	100	*	6	72	0.0833333	19	76	0.25	11	CHH	1	0.00789355	gain
1	2176101	2176200	100	*	16	117	0.136752	43	136	0.316176	23	CHH	1	0.0011934	gain
1	2176601	2176800	200	*	21	354	0.059322	85	389	0.218509	66	CHH	1	7.05975e-09	gain
1	2194001	2194100	100	*	34	400	0.085	39	180	0.216667	23	CHH	1	3.18178e-05	gain
1	2209001	2209100	100	*	43	102	0.421569	97	159	0.610063	22	CHH	1	0.00370317	gain
1	2224101	2224200	100	*	17	228	0.0745614	40	198	0.20202	21	CHH	1	0.00024859	gain
1	2228901	2229000	100	*	19	125	0.152	47	166	0.283133	30	CHH	1	0.00928398	gain
1	2230401	2230500	100	*	38	256	0.148438	35	118	0.29661	21	CHH	1	0.00121158	gain
1	2237701	2238000	300	*	171	662	0.258308	47	457	0.102845	85	CHH	-1	1.61283e-09	loss
1	2246401	2246500	100	*	39	166	0.23494	91	205	0.443902	28	CHH	1	7.50291e-05	gain
1	2250901	2251000	100	*	10	345	0.0289855	28	217	0.129032	25	CHH	1	1.58246e-05	gain
1	2289201	2289400	200	*	41	224	0.183036	55	160	0.34375	34	CHH	1	0.000600714	gain
1	2289901	2290100	200	*	119	420	0.283333	208	440	0.472727	53	CHH	1	9.32592e-08	gain
1	2291001	2291200	200	*	48	543	0.0883978	140	396	0.353535	52	CHH	1	2.82579e-21	gain
1	2291501	2291600	100	*	78	268	0.291045	24	152	0.157895	24	CHH	-1	0.00296112	loss
1	2315601	2315700	100	*	21	225	0.0933333	41	197	0.208122	36	CHH	1	0.00135544	gain
1	2316601	2316700	100	*	54	169	0.319527	32	202	0.158416	26	CHH	-1	0.000469514	loss
1	2317101	2317200	100	*	138	418	0.330144	44	308	0.142857	25	CHH	-1	7.77372e-08	loss
1	2317901	2318300	400	*	105	734	0.143052	147	582	0.252577	114	CHH	1	2.70888e-06	gain
1	2319301	2319400	100	*	26	153	0.169935	40	114	0.350877	27	CHH	1	0.00110522	gain
1	2325601	2325700	100	*	122	274	0.445255	92	293	0.313993	36	CHH	-1	0.00183522	loss
1	2327301	2327400	100	*	17	171	0.0994152	52	201	0.258706	25	CHH	1	0.000185913	gain
1	2328101	2328200	100	*	22	118	0.186441	10	117	0.0854701	26	CHH	-1	0.0249075	loss
1	2328801	2328900	100	*	19	590	0.0322034	32	230	0.13913	40	CHH	1	1.05192e-07	gain
1	2332501	2332600	100	*	25	213	0.117371	18	79	0.227848	17	CHH	1	0.0189841	gain
1	2333701	2333800	100	*	34	132	0.257576	43	94	0.457447	20	CHH	1	0.00244341	gain
1	2335101	2335200	100	*	7	258	0.0271318	24	167	0.143713	25	CHH	1	2.22256e-05	gain
1	2345301	2345400	100	*	50	298	0.167785	50	158	0.316456	23	CHH	1	0.000487322	gain
1	2428001	2428100	100	*	19	204	0.0931373	30	144	0.208333	28	CHH	1	0.00309362	gain
1	2428601	2428700	100	*	27	201	0.134328	5	217	0.0230415	29	CHH	-1	5.5605e-05	loss
1	2443001	2443100	100	*	56	249	0.2249	22	183	0.120219	28	CHH	-1	0.00618443	loss
1	2447201	2447300	100	*	30	112	0.267857	8	66	0.121212	10	CHH	-1	0.0220543	loss
1	2449101	2449200	100	*	26	148	0.175676	2	153	0.0130719	26	CHH	-1	5.4524e-06	loss
1	2450801	2450900	100	*	13	281	0.0462633	31	208	0.149038	24	CHH	1	0.000194213	gain
1	2451201	2451300	100	*	40	178	0.224719	13	203	0.0640394	19	CHH	-1	2.15462e-05	loss
1	2452501	2452600	100	*	34	196	0.173469	20	357	0.0560224	33	CHH	-1	2.85027e-05	loss
1	2458801	2458900	100	*	51	141	0.361702	27	147	0.183673	26	CHH	-1	0.00107636	loss
1	2462601	2462700	100	*	15	73	0.205479	28	77	0.363636	12	CHH	1	0.0328976	gain
1	2470501	2470600	100	*	26	172	0.151163	32	110	0.290909	25	CHH	1	0.00559005	gain
1	2506501	2506600	100	*	1	130	0.00769231	33	141	0.234043	32	CHH	1	1.54711e-07	gain
1	2565601	2565700	100	*	19	115	0.165217	5	174	0.0287356	19	CHH	-1	9.98122e-05	loss
1	2628601	2628700	100	*	31	246	0.126016	2	115	0.0173913	27	CHH	-1	0.00130065	loss
1	2663001	2663100	100	*	18	241	0.0746888	65	196	0.331633	31	CHH	1	1.87994e-10	gain
1	2678501	2678600	100	*	29	135	0.214815	6	134	0.0447761	20	CHH	-1	8.99208e-05	loss
1	2700101	2700200	100	*	7	238	0.0294118	20	105	0.190476	22	CHH	1	1.80932e-06	gain
1	2744301	2744400	100	*	62	348	0.178161	60	183	0.327869	40	CHH	1	0.00021476	gain
1	2769901	2770000	100	*	1	82	0.0121951	14	92	0.152174	19	CHH	1	0.00152375	gain
1	2778801	2778900	100	*	7	110	0.0636364	24	98	0.244898	20	CHH	1	0.000466552	gain
1	2787901	2788000	100	*	108	220	0.490909	106	323	0.328173	32	CHH	-1	0.000288497	loss
1	2798301	2798400	100	*	40	217	0.184332	48	109	0.440367	27	CHH	1	4.24685e-06	gain
1	2809801	2809900	100	*	14	124	0.112903	39	160	0.24375	29	CHH	1	0.00598706	gain
1	2846401	2846500	100	*	47	229	0.20524	63	189	0.333333	25	CHH	1	0.00391278	gain
1	2862301	2862400	100	*	57	249	0.228916	64	192	0.333333	24	CHH	1	0.0159116	gain
1	2863401	2863500	100	*	6	135	0.0444444	17	108	0.157407	23	CHH	1	0.00360632	gain
1	2867801	2867900	100	*	41	156	0.262821	21	144	0.145833	18	CHH	-1	0.0135389	loss
1	2869301	2869400	100	*	27	250	0.108	48	224	0.214286	28	CHH	1	0.00216751	gain
1	2930301	2930400	100	*	18	155	0.116129	45	119	0.378151	28	CHH	1	1.7782e-06	gain
1	2952801	2952900	100	*	47	253	0.185771	14	188	0.0744681	33	CHH	-1	0.00125483	loss
1	2981201	2981300	100	*	7	183	0.0382514	31	176	0.176136	25	CHH	1	6.22529e-05	gain
1	2981601	2981700	100	*	22	165	0.133333	44	185	0.237838	26	CHH	1	0.0125967	gain
1	2981601	2981700	100	*	22	165	0.133333	44	185	0.237838	26	CHH	1	0.0125967	gain
1	2981901	2982000	100	*	56	197	0.284264	144	236	0.610169	28	CHH	1	1.2545e-11	gain
1	2981901	2982000	100	*	56	197	0.284264	144	236	0.610169	28	CHH	1	1.2545e-11	gain
1	2996401	2996500	100	*	3	181	0.0165746	25	146	0.171233	31	CHH	1	3.32482e-06	gain
1	3008401	3008500	100	*	6	112	0.0535714	46	134	0.343284	27	CHH	1	2.29921e-07	gain
1	3015001	3015200	200	*	65	235	0.276596	108	257	0.420233	38	CHH	1	0.00131506	gain
1	3015301	3015400	100	*	21	154	0.136364	3	138	0.0217391	31	CHH	-1	0.00065125	loss
1	3024301	3024500	200	*	39	236	0.165254	101	324	0.311728	41	CHH	1	0.000177437	gain
1	3045401	3045500	100	*	53	230	0.230435	88	184	0.478261	29	CHH	1	7.82523e-07	gain
1	3060301	3060400	100	*	47	337	0.139466	87	309	0.281553	37	CHH	1	8.62027e-06	gain
1	3060301	3060400	100	*	47	337	0.139466	87	309	0.281553	37	CHH	1	8.62027e-06	gain
1	3060601	3060700	100	*	13	170	0.0764706	20	109	0.183486	22	CHH	1	0.00692115	gain
1	3060601	3060700	100	*	13	170	0.0764706	20	109	0.183486	22	CHH	1	0.00692115	gain
1	3074801	3074900	100	*	76	232	0.327586	112	223	0.502242	27	CHH	1	0.000316112	gain
1	3077901	3078000	100	*	7	140	0.05	17	91	0.186813	14	CHH	1	0.00132765	gain
1	3085001	3085100	100	*	16	164	0.097561	30	131	0.229008	17	CHH	1	0.00268572	gain
1	3085401	3085600	200	*	49	460	0.106522	249	582	0.427835	54	CHH	1	3.35523e-27	gain
1	3097001	3097100	100	*	23	212	0.108491	43	142	0.302817	34	CHH	1	1.56711e-05	gain
1	3111301	3111400	100	*	143	327	0.437309	73	277	0.263538	30	CHH	-1	2.97469e-05	loss
1	3116801	3116900	100	*	52	270	0.192593	102	314	0.324841	30	CHH	1	0.000545406	gain
1	3126301	3126500	200	*	89	318	0.279874	105	212	0.495283	33	CHH	1	2.38615e-06	gain
1	3127401	3127500	100	*	9	173	0.0520231	25	128	0.195312	22	CHH	1	0.000225934	gain
1	3130801	3130900	100	*	20	328	0.0609756	63	319	0.197492	37	CHH	1	1.22044e-06	gain
1	3131201	3131500	300	*	57	809	0.0704574	179	774	0.231266	86	CHH	1	2.53439e-17	gain
1	3132101	3132200	100	*	20	227	0.0881057	41	144	0.284722	24	CHH	1	3.17728e-06	gain
1	3138501	3138700	200	*	21	274	0.0766423	143	442	0.323529	53	CHH	1	7.72916e-13	gain
1	3141201	3141300	100	*	19	136	0.139706	60	160	0.375	17	CHH	1	1.84419e-05	gain
1	3141701	3141800	100	*	5	334	0.0149701	31	265	0.116981	40	CHH	1	1.08405e-06	gain
1	3143001	3143200	200	*	38	511	0.074364	68	292	0.232877	49	CHH	1	2.44308e-09	gain
1	3152801	3152900	100	*	104	272	0.382353	60	337	0.178042	38	CHH	-1	1.32448e-07	loss
1	3154201	3154300	100	*	8	262	0.0305344	31	210	0.147619	23	CHH	1	1.63146e-05	gain
1	3164901	3165000	100	*	22	305	0.0721311	32	168	0.190476	35	CHH	1	0.000233411	gain
1	3168801	3168900	100	*	9	186	0.0483871	36	170	0.211765	29	CHH	1	1.37597e-05	gain
1	3174801	3174900	100	*	27	235	0.114894	72	247	0.291498	22	CHH	1	6.98301e-06	gain
1	3175901	3176100	200	*	52	285	0.182456	78	271	0.287823	45	CHH	1	0.00420927	gain
1	3180801	3180900	100	*	59	226	0.261062	20	135	0.148148	23	CHH	-1	0.0131765	loss
1	3187701	3187800	100	*	39	118	0.330508	88	139	0.633094	20	CHH	1	5.94236e-06	gain
1	3188301	3188400	100	*	74	162	0.45679	76	253	0.300395	25	CHH	-1	0.00176504	loss
1	3189101	3189300	200	*	180	457	0.393873	117	211	0.554502	46	CHH	1	0.000225147	gain
1	3192201	3192300	100	*	1	85	0.0117647	8	65	0.123077	15	CHH	1	0.00539811	gain
1	3193001	3193100	100	*	107	254	0.42126	111	150	0.74	25	CHH	1	6.53202e-09	gain
1	3205001	3205100	100	*	14	174	0.0804598	33	177	0.186441	23	CHH	1	0.0044393	gain
1	3210801	3210900	100	*	23	440	0.0522727	34	196	0.173469	26	CHH	1	3.75571e-06	gain
1	3217801	3218200	400	*	50	897	0.0557414	109	628	0.173567	124	CHH	1	3.83802e-12	gain
1	3218601	3218700	100	*	8	220	0.0363636	24	153	0.156863	27	CHH	1	0.00011044	gain
1	3220501	3220600	100	*	15	166	0.0903614	46	239	0.192469	22	CHH	1	0.00568947	gain
1	3226301	3226400	100	*	2	141	0.0141844	8	70	0.114286	16	CHH	1	0.00183539	gain
1	3228601	3228700	100	*	72	294	0.244898	105	206	0.509709	24	CHH	1	1.24231e-08	gain
1	3239101	3239200	100	*	39	253	0.15415	43	161	0.267081	27	CHH	1	0.00592788	gain
1	3240901	3241000	100	*	20	164	0.121951	45	177	0.254237	26	CHH	1	0.00257094	gain
1	3244601	3244700	100	*	6	129	0.0465116	40	202	0.19802	23	CHH	1	0.000223137	gain
1	3246301	3246400	100	*	11	165	0.0666667	26	134	0.19403	27	CHH	1	0.00134352	gain
1	3253901	3254000	100	*	10	163	0.0613497	17	88	0.193182	18	CHH	1	0.00186553	gain
1	3258901	3259000	100	*	37	426	0.0868545	55	264	0.208333	28	CHH	1	1.83369e-05	gain
1	3268401	3268600	200	*	34	460	0.073913	95	433	0.2194	63	CHH	1	7.72652e-09	gain
1	3270101	3270200	100	*	70	154	0.454545	41	126	0.325397	25	CHH	-1	0.0279556	loss
1	3270101	3270200	100	*	70	154	0.454545	41	126	0.325397	25	CHH	-1	0.0279556	loss
1	3270401	3270600	200	*	94	310	0.303226	173	377	0.458886	45	CHH	1	3.11195e-05	gain
1	3270401	3270600	200	*	94	310	0.303226	173	377	0.458886	45	CHH	1	3.11195e-05	gain
1	3271801	3271900	100	*	39	217	0.179724	79	279	0.283154	30	CHH	1	0.00835089	gain
1	3272601	3272700	100	*	47	205	0.229268	55	107	0.514019	26	CHH	1	1.93822e-06	gain
1	3278501	3278600	100	*	23	159	0.144654	33	98	0.336735	23	CHH	1	0.000533767	gain
1	3280201	3280300	100	*	15	213	0.0704225	30	165	0.181818	21	CHH	1	0.0013805	gain
1	3280401	3280500	100	*	39	330	0.118182	47	162	0.290123	24	CHH	1	9.67886e-06	gain
1	3281001	3281100	100	*	51	275	0.185455	64	199	0.321608	29	CHH	1	0.00103071	gain
1	3281501	3281600	100	*	8	127	0.0629921	28	149	0.187919	23	CHH	1	0.00284913	gain
1	3287701	3287800	100	*	49	240	0.204167	11	163	0.0674847	22	CHH	-1	0.000315324	loss
1	3293201	3293300	100	*	27	144	0.1875	11	188	0.0585106	34	CHH	-1	0.000475384	loss
1	3298901	3299000	100	*	40	243	0.164609	97	253	0.383399	27	CHH	1	3.66299e-07	gain
1	3305101	3305200	100	*	4	132	0.030303	12	92	0.130435	21	CHH	1	0.00419968	gain
1	3305101	3305200	100	*	4	132	0.030303	12	92	0.130435	21	CHH	1	0.00419968	gain
1	3305401	3305500	100	*	62	225	0.275556	12	118	0.101695	23	CHH	-1	0.000200268	loss
1	3305401	3305500	100	*	62	225	0.275556	12	118	0.101695	23	CHH	-1	0.000200268	loss
1	3305501	3305600	100	*	19	143	0.132867	27	114	0.236842	13	CHH	1	0.0314382	gain
1	3322301	3322400	100	*	32	88	0.363636	18	92	0.195652	16	CHH	-1	0.0130258	loss
1	3332401	3332500	100	*	40	121	0.330579	39	197	0.19797	29	CHH	-1	0.00897257	loss
1	3344501	3344600	100	*	14	251	0.0557769	25	114	0.219298	24	CHH	1	1.10496e-05	gain
1	3361501	3361600	100	*	22	427	0.0515222	43	282	0.152482	34	CHH	1	1.85453e-05	gain
1	3368601	3368700	100	*	7	196	0.0357143	20	107	0.186916	25	CHH	1	3.27361e-05	gain
1	3370001	3370100	100	*	122	202	0.60396	51	105	0.485714	26	CHH	-1	0.0475512	loss
1	3371101	3371300	200	*	32	631	0.0507132	127	666	0.190691	52	CHH	1	1.55844e-14	gain
1	3371101	3371300	200	*	32	631	0.0507132	127	666	0.190691	52	CHH	1	1.55844e-14	gain
1	3371501	3371800	300	*	46	444	0.103604	252	548	0.459854	70	CHH	1	4.46848e-34	gain
1	3371501	3371800	300	*	46	444	0.103604	252	548	0.459854	70	CHH	1	4.46848e-34	gain
1	3371501	3371800	300	*	46	444	0.103604	252	548	0.459854	70	CHH	1	4.46848e-34	gain
1	3372001	3372200	200	*	44	354	0.124294	87	308	0.282468	38	CHH	1	3.48454e-07	gain
1	3372001	3372200	200	*	44	354	0.124294	87	308	0.282468	38	CHH	1	3.48454e-07	gain
1	3374301	3374500	200	*	133	518	0.256757	154	374	0.411765	41	CHH	1	4.69372e-06	gain
1	3376301	3376400	100	*	48	161	0.298137	29	66	0.439394	15	CHH	1	0.0415049	gain
1	3376401	3376500	100	*	39	242	0.161157	13	226	0.0575221	31	CHH	-1	0.000642186	loss
1	3382901	3383000	100	*	23	193	0.119171	74	259	0.285714	32	CHH	1	5.76238e-05	gain
1	3385701	3385800	100	*	18	145	0.124138	3	159	0.0188679	16	CHH	-1	0.000547093	loss
1	3391201	3391300	100	*	16	167	0.0958084	33	153	0.215686	32	CHH	1	0.00375449	gain
1	3391701	3391800	100	*	4	135	0.0296296	25	127	0.19685	29	CHH	1	4.85777e-05	gain
1	3393501	3393600	100	*	7	273	0.025641	33	262	0.125954	23	CHH	1	3.34124e-05	gain
1	3397401	3397500	100	*	4	150	0.0266667	11	85	0.129412	20	CHH	1	0.00265546	gain
1	3400601	3400700	100	*	82	215	0.381395	93	170	0.547059	24	CHH	1	0.00118821	gain
1	3400601	3400700	100	*	82	215	0.381395	93	170	0.547059	24	CHH	1	0.00118821	gain
1	3400901	3401000	100	*	52	134	0.38806	52	208	0.25	20	CHH	-1	0.00674231	loss
1	3400901	3401000	100	*	52	134	0.38806	52	208	0.25	20	CHH	-1	0.00674231	loss
1	3401101	3401200	100	*	75	156	0.480769	63	83	0.759036	15	CHH	1	8.94294e-05	gain
1	3409301	3409400	100	*	28	206	0.135922	7	249	0.0281124	32	CHH	-1	5.15901e-05	loss
1	3417501	3417700	200	*	118	484	0.243802	174	339	0.513274	49	CHH	1	1.82925e-15	gain
1	3417501	3417700	200	*	118	484	0.243802	174	339	0.513274	49	CHH	1	1.82925e-15	gain
1	3417901	3418000	100	*	19	100	0.19	34	96	0.354167	16	CHH	1	0.00969056	gain
1	3417901	3418000	100	*	19	100	0.19	34	96	0.354167	16	CHH	1	0.00969056	gain
1	3420801	3420900	100	*	27	337	0.0801187	60	303	0.19802	26	CHH	1	4.27077e-05	gain
1	3431301	3431400	100	*	84	256	0.328125	94	171	0.549708	29	CHH	1	1.9222e-05	gain
1	3436001	3436200	200	*	6	261	0.0229885	34	237	0.14346	33	CHH	1	3.76586e-06	gain
1	3442701	3442800	100	*	22	130	0.169231	3	101	0.029703	18	CHH	-1	0.00111918	loss
1	3450101	3450200	100	*	5	130	0.0384615	20	137	0.145985	27	CHH	1	0.0033565	gain
1	3454601	3454700	100	*	8	119	0.0672269	29	151	0.192053	24	CHH	1	0.00389853	gain
1	3490001	3490100	100	*	29	255	0.113725	5	428	0.0116822	32	CHH	-1	3.05785e-08	loss
1	3494101	3494200	100	*	35	174	0.201149	82	254	0.322835	36	CHH	1	0.00653897	gain
1	3497701	3497800	100	*	37	139	0.266187	47	112	0.419643	28	CHH	1	0.0115598	gain
1	3507101	3507200	100	*	8	255	0.0313725	35	262	0.133588	26	CHH	1	7.15784e-05	gain
1	3508901	3509100	200	*	65	416	0.15625	134	356	0.376404	35	CHH	1	6.81605e-11	gain
1	3511301	3511400	100	*	16	96	0.166667	63	110	0.572727	16	CHH	1	2.33749e-08	gain
1	3518201	3518300	100	*	19	141	0.134752	30	112	0.267857	18	CHH	1	0.00887682	gain
1	3531801	3531900	100	*	6	222	0.027027	15	117	0.128205	21	CHH	1	0.000452119	gain
1	3544501	3544800	300	*	256	1290	0.19845	235	644	0.364907	100	CHH	1	9.84049e-14	gain
1	3546801	3547000	200	*	146	381	0.383202	44	287	0.15331	49	CHH	-1	1.10397e-09	loss
1	3556501	3556700	200	*	22	208	0.105769	77	291	0.264605	44	CHH	1	3.65241e-05	gain
1	3583301	3583400	100	*	24	161	0.149068	59	235	0.251064	33	CHH	1	0.015402	gain
1	3585801	3586200	400	*	121	1293	0.0935808	169	836	0.202153	110	CHH	1	2.43465e-11	gain
1	3591001	3591100	100	*	7	98	0.0714286	30	169	0.177515	20	CHH	1	0.0166687	gain
1	3605301	3605400	100	*	5	122	0.0409836	15	104	0.144231	25	CHH	1	0.0075044	gain
1	3606701	3606800	100	*	21	108	0.194444	9	112	0.0803571	16	CHH	-1	0.0148033	loss
1	3608001	3608100	100	*	22	141	0.156028	39	106	0.367925	14	CHH	1	0.000276502	gain
1	3610901	3611000	100	*	20	167	0.11976	2	152	0.0131579	27	CHH	-1	0.000348247	loss
1	3614601	3614700	100	*	29	299	0.09699	54	264	0.204545	36	CHH	1	0.000588201	gain
1	3625601	3625800	200	*	65	324	0.200617	110	237	0.464135	34	CHH	1	4.90093e-10	gain
1	3627001	3627100	100	*	19	175	0.108571	1	140	0.00714286	28	CHH	-1	0.0004602	loss
1	3636501	3636600	100	*	54	212	0.254717	65	179	0.363128	37	CHH	1	0.0202796	gain
1	3636501	3636600	100	*	54	212	0.254717	65	179	0.363128	37	CHH	1	0.0202796	gain
1	3636801	3636900	100	*	33	239	0.138075	42	141	0.297872	30	CHH	1	0.000156299	gain
1	3636801	3636900	100	*	33	239	0.138075	42	141	0.297872	30	CHH	1	0.000156299	gain
1	3636801	3636900	100	*	33	239	0.138075	42	141	0.297872	30	CHH	1	0.000156299	gain
1	3637101	3637300	200	*	90	357	0.252101	11	273	0.040293	53	CHH	-1	6.95877e-13	loss
1	3637101	3637300	200	*	90	357	0.252101	11	273	0.040293	53	CHH	-1	6.95877e-13	loss
1	3641801	3642000	200	*	36	445	0.0808989	158	681	0.232012	58	CHH	1	8.46029e-10	gain
1	3645201	3645400	200	*	104	421	0.247031	244	491	0.496945	52	CHH	1	3.67579e-13	gain
1	3647301	3647400	100	*	25	162	0.154321	4	167	0.0239521	36	CHH	-1	8.19069e-05	loss
1	3654101	3654200	100	*	26	171	0.152047	3	239	0.0125523	26	CHH	-1	3.94543e-07	loss
1	3658701	3658800	100	*	27	173	0.156069	3	199	0.0150754	36	CHH	-1	3.14615e-06	loss
1	3678501	3678600	100	*	26	177	0.146893	2	164	0.0121951	29	CHH	-1	2.11161e-05	loss
1	3694501	3694600	100	*	11	92	0.119565	1	129	0.00775194	20	CHH	-1	0.00054583	loss
1	3700201	3700400	200	*	58	490	0.118367	66	259	0.254826	52	CHH	1	7.5437e-06	gain
1	3709501	3709600	100	*	37	209	0.177033	40	137	0.291971	23	CHH	1	0.0130749	gain
1	3721401	3721500	100	*	6	284	0.0211268	27	191	0.141361	25	CHH	1	2.28051e-06	gain
1	3723501	3723600	100	*	44	152	0.289474	84	180	0.466667	34	CHH	1	0.00143115	gain
1	3729501	3729600	100	*	35	202	0.173267	62	160	0.3875	26	CHH	1	1.77439e-05	gain
1	3747301	3747400	100	*	26	257	0.101167	34	133	0.255639	18	CHH	1	0.000146217	gain
1	3747701	3747900	200	*	76	331	0.229607	145	395	0.367089	49	CHH	1	0.000145666	gain
1	3760801	3761100	300	*	146	911	0.160263	237	812	0.291872	87	CHH	1	8.78343e-10	gain
1	3778101	3778200	100	*	104	398	0.261307	112	269	0.416357	30	CHH	1	7.41812e-05	gain
1	3778501	3778600	100	*	12	87	0.137931	17	49	0.346939	10	CHH	1	0.00522105	gain
1	3779401	3779500	100	*	16	87	0.183908	32	95	0.336842	15	CHH	1	0.0203459	gain
1	3780101	3780200	100	*	3	72	0.0416667	12	64	0.1875	11	CHH	1	0.00778912	gain
1	3784301	3784400	100	*	45	269	0.167286	8	186	0.0430108	30	CHH	-1	0.000120771	loss
1	3797801	3797900	100	*	27	248	0.108871	50	135	0.37037	21	CHH	1	1.20511e-08	gain
1	3799001	3799100	100	*	65	314	0.207006	83	269	0.30855	26	CHH	1	0.00596543	gain
1	3799201	3799300	100	*	59	219	0.269406	19	124	0.153226	22	CHH	-1	0.0147572	loss
1	3799801	3799900	100	*	14	205	0.0682927	33	186	0.177419	24	CHH	1	0.0013937	gain
1	3801001	3801200	200	*	68	354	0.19209	118	336	0.35119	58	CHH	1	1.01524e-05	gain
1	3803801	3804200	400	*	315	996	0.316265	240	552	0.434783	91	CHH	1	1.24632e-05	gain
1	3813601	3814000	400	*	217	1278	0.169797	486	1555	0.31254	129	CHH	1	1.60232e-16	gain
1	3814301	3814400	100	*	20	184	0.108696	68	152	0.447368	25	CHH	1	4.73127e-11	gain
1	3822301	3822400	100	*	13	104	0.125	2	146	0.0136986	22	CHH	-1	0.000484958	loss
1	3832901	3833000	100	*	4	165	0.0242424	22	134	0.164179	21	CHH	1	5.66287e-05	gain
1	3850601	3850700	100	*	76	144	0.527778	43	140	0.307143	19	CHH	-1	0.000331599	loss
1	3854501	3854600	100	*	10	106	0.0943396	38	102	0.372549	20	CHH	1	8.14867e-06	gain
1	3856701	3856800	100	*	56	143	0.391608	102	109	0.93578	24	CHH	1	7.35095e-17	gain
1	3864201	3864300	100	*	3	114	0.0263158	13	97	0.134021	22	CHH	1	0.00407719	gain
1	3874801	3875000	200	*	83	351	0.236467	30	268	0.11194	60	CHH	-1	0.000164936	loss
1	3875301	3875400	100	*	32	395	0.0810127	48	252	0.190476	31	CHH	1	9.66208e-05	gain
1	3885001	3885100	100	*	52	187	0.278075	47	96	0.489583	18	CHH	1	0.000712188	gain
1	3886801	3886900	100	*	2	76	0.0263158	16	95	0.168421	15	CHH	1	0.00262273	gain
1	3886801	3886900	100	*	2	76	0.0263158	16	95	0.168421	15	CHH	1	0.00262273	gain
1	3887101	3887200	100	*	42	216	0.194444	38	128	0.296875	16	CHH	1	0.0297299	gain
1	3887101	3887200	100	*	42	216	0.194444	38	128	0.296875	16	CHH	1	0.0297299	gain
1	3890801	3891000	200	*	45	358	0.125698	143	410	0.34878	59	CHH	1	1.85799e-11	gain
1	3891501	3891600	100	*	13	231	0.0562771	35	212	0.165094	34	CHH	1	0.000441978	gain
1	3892601	3892800	200	*	228	514	0.44358	155	586	0.264505	53	CHH	-1	6.19289e-09	loss
1	3893201	3893300	100	*	41	325	0.126154	70	260	0.269231	23	CHH	1	3.66729e-05	gain
1	3902401	3902600	200	*	72	318	0.226415	26	261	0.0996169	52	CHH	-1	0.000126818	loss
1	3903101	3903200	100	*	7	115	0.0608696	22	136	0.161765	16	CHH	1	0.0138456	gain
1	3906201	3906300	100	*	0	142	0	14	124	0.112903	29	CHH	1	0.000100474	gain
1	3909001	3909100	100	*	21	130	0.161538	34	84	0.404762	20	CHH	1	0.00016379	gain
1	3910601	3910700	100	*	35	230	0.152174	5	97	0.0515464	20	CHH	-1	0.0123256	loss
1	3911601	3911700	100	*	4	104	0.0384615	20	75	0.266667	18	CHH	1	3.20169e-05	gain
1	3912401	3912600	200	*	42	309	0.135922	134	305	0.439344	50	CHH	1	5.27403e-15	gain
1	3916601	3916700	100	*	45	173	0.260116	51	127	0.401575	20	CHH	1	0.0105657	gain
1	3917001	3917100	100	*	76	137	0.554745	59	140	0.421429	27	CHH	-1	0.0272506	loss
1	3917401	3917500	100	*	45	161	0.279503	38	90	0.422222	17	CHH	1	0.0221219	gain
1	3919001	3919100	100	*	50	231	0.21645	48	130	0.369231	24	CHH	1	0.00238321	gain
1	3919201	3919300	100	*	68	313	0.217252	20	171	0.116959	31	CHH	-1	0.00728966	loss
1	3932101	3932200	100	*	35	510	0.0686275	85	467	0.182013	35	CHH	1	4.74964e-07	gain
1	3935201	3935300	100	*	52	178	0.292135	57	138	0.413043	24	CHH	1	0.0257686	gain
1	3936701	3936800	100	*	8	74	0.108108	0	102	0	16	CHH	-1	0.00107542	loss
1	3938101	3938200	100	*	72	229	0.31441	21	110	0.190909	25	CHH	-1	0.0180775	loss
1	3964701	3964800	100	*	38	268	0.141791	64	202	0.316832	27	CHH	1	1.87087e-05	gain
1	3968901	3969000	100	*	18	115	0.156522	3	115	0.026087	26	CHH	-1	0.000967501	loss
1	3969101	3969200	100	*	10	76	0.131579	33	120	0.275	19	CHH	1	0.0191092	gain
1	3970101	3970200	100	*	37	99	0.373737	19	101	0.188119	20	CHH	-1	0.00434201	loss
1	3988501	3988600	100	*	8	261	0.0306513	26	154	0.168831	27	CHH	1	3.47848e-06	gain
1	3998001	3998200	200	*	43	389	0.11054	79	363	0.217631	50	CHH	1	6.87646e-05	gain
1	3998001	3998200	200	*	43	389	0.11054	79	363	0.217631	50	CHH	1	6.87646e-05	gain
1	3998401	3998500	100	*	95	292	0.325342	157	311	0.504823	34	CHH	1	7.97897e-06	gain
1	3998401	3998500	100	*	95	292	0.325342	157	311	0.504823	34	CHH	1	7.97897e-06	gain
1	4008201	4008300	100	*	34	179	0.189944	10	112	0.0892857	28	CHH	-1	0.0206799	loss
1	4008801	4008900	100	*	32	77	0.415584	84	147	0.571429	17	CHH	1	0.0274057	gain
1	4011601	4011700	100	*	196	317	0.618297	89	204	0.436275	22	CHH	-1	0.000115945	loss
1	4012001	4012100	100	*	17	158	0.107595	26	120	0.216667	28	CHH	1	0.0138573	gain
1	4012601	4012700	100	*	18	181	0.0994475	32	157	0.203822	21	CHH	1	0.00809097	gain
1	4013301	4013400	100	*	35	445	0.0786517	64	287	0.222997	28	CHH	1	1.94117e-07	gain
1	4013701	4013900	200	*	146	618	0.236246	206	486	0.423868	54	CHH	1	5.34465e-10	gain
1	4016301	4016600	300	*	77	484	0.159091	124	467	0.265525	81	CHH	1	0.000140925	gain
1	4018001	4018100	100	*	97	369	0.262873	32	263	0.121673	36	CHH	-1	4.33821e-05	loss
1	4020001	4020100	100	*	78	315	0.247619	55	151	0.364238	21	CHH	1	0.0101922	gain
1	4022401	4022700	300	*	114	616	0.185065	136	451	0.301552	81	CHH	1	2.99808e-05	gain
1	4032701	4032800	100	*	0	156	0	80	259	0.30888	39	CHH	1	4.20869e-13	gain
1	4032901	4033000	100	*	39	189	0.206349	58	150	0.386667	33	CHH	1	0.00049127	gain
1	4055501	4055600	100	*	80	652	0.122699	91	395	0.23038	33	CHH	1	1.78791e-05	gain
1	4056001	4056100	100	*	28	169	0.16568	95	232	0.409483	33	CHH	1	1.03298e-06	gain
1	4058001	4058100	100	*	47	144	0.326389	66	137	0.481752	22	CHH	1	0.00902649	gain
1	4077001	4077100	100	*	9	73	0.123288	0	51	0	10	CHH	-1	0.01033	loss
1	4078101	4078200	100	*	85	189	0.449735	65	109	0.59633	25	CHH	1	0.0158616	gain
1	4078701	4078800	100	*	42	190	0.221053	59	134	0.440299	29	CHH	1	7.47319e-05	gain
1	4097001	4097100	100	*	8	112	0.0714286	33	110	0.3	18	CHH	1	3.63317e-05	gain
1	4099001	4099100	100	*	48	206	0.23301	38	101	0.376238	17	CHH	1	0.00975302	gain
1	4101301	4101400	100	*	13	176	0.0738636	24	119	0.201681	22	CHH	1	0.00167927	gain
1	4118301	4118400	100	*	0	87	0	10	100	0.1	19	CHH	1	0.00319518	gain
1	4141001	4141100	100	*	7	158	0.0443038	29	157	0.184713	30	CHH	1	0.000201156	gain
1	4145801	4145900	100	*	30	238	0.12605	4	185	0.0216216	30	CHH	-1	0.000199522	loss
1	4154801	4154900	100	*	11	148	0.0743243	26	143	0.181818	26	CHH	1	0.00694792	gain
1	4155601	4155700	100	*	20	166	0.120482	17	72	0.236111	18	CHH	1	0.0246194	gain
1	4162701	4162800	100	*	20	122	0.163934	6	202	0.029703	22	CHH	-1	4.90593e-05	loss
1	4164601	4164900	300	*	67	499	0.134269	142	444	0.31982	76	CHH	1	1.49183e-10	gain
1	4166001	4166100	100	*	22	209	0.105263	21	99	0.212121	22	CHH	1	0.0126387	gain
1	4179301	4179400	100	*	6	317	0.0189274	15	125	0.12	30	CHH	1	2.36316e-05	gain
1	4183401	4183500	100	*	6	167	0.0359281	74	207	0.357488	30	CHH	1	1.57508e-12	gain
1	4204601	4204700	100	*	53	109	0.486239	47	140	0.335714	20	CHH	-1	0.017294	loss
1	4257801	4257900	100	*	8	336	0.0238095	22	165	0.133333	32	CHH	1	5.44285e-06	gain
1	4260101	4260200	100	*	7	55	0.127273	37	136	0.272059	12	CHH	1	0.0320699	gain
1	4260501	4260600	100	*	5	274	0.0182482	37	206	0.179612	23	CHH	1	7.21861e-09	gain
1	4261701	4261800	100	*	41	164	0.25	72	194	0.371134	33	CHH	1	0.0151122	gain
1	4262701	4262800	100	*	3	100	0.03	18	103	0.174757	21	CHH	1	0.00112	gain
1	4263501	4263600	100	*	22	198	0.111111	32	146	0.219178	35	CHH	1	0.0075174	gain
1	4266101	4266200	100	*	75	539	0.139147	15	418	0.0358852	30	CHH	-1	4.02638e-07	loss
1	4284201	4284300	100	*	17	141	0.120567	26	112	0.232143	24	CHH	1	0.0199367	gain
1	4286901	4287000	100	*	4	321	0.0124611	18	150	0.12	25	CHH	1	1.45969e-06	gain
1	4289201	4289500	300	*	48	589	0.0814941	98	477	0.205451	65	CHH	1	4.63772e-08	gain
1	4289901	4290000	100	*	1	104	0.00961538	13	107	0.121495	26	CHH	1	0.00161777	gain
1	4295501	4295600	100	*	118	282	0.41844	94	160	0.5875	31	CHH	1	0.00101153	gain
1	4298801	4298900	100	*	24	143	0.167832	5	138	0.0362319	31	CHH	-1	0.000530174	loss
1	4316101	4316200	100	*	108	191	0.565445	28	160	0.175	35	CHH	-1	2.39338e-12	loss
1	4319301	4319400	100	*	35	179	0.195531	9	113	0.079646	22	CHH	-1	0.00808129	loss
1	4340401	4340500	100	*	12	125	0.096	22	110	0.2	21	CHH	1	0.0246187	gain
1	4368201	4368300	100	*	13	97	0.134021	3	109	0.0275229	20	CHH	-1	0.00531103	loss
1	4370801	4371000	200	*	55	301	0.182724	111	316	0.351266	53	CHH	1	9.68696e-06	gain
1	4373801	4373900	100	*	20	314	0.0636943	37	186	0.198925	37	CHH	1	1.58309e-05	gain
1	4403801	4403900	100	*	10	143	0.0699301	26	129	0.20155	16	CHH	1	0.00196709	gain
1	4429701	4429800	100	*	64	191	0.335079	39	195	0.2	30	CHH	-1	0.00349805	loss
1	4482601	4482700	100	*	4	156	0.025641	22	160	0.1375	27	CHH	1	0.00054236	gain
1	4526801	4526900	100	*	4	264	0.0151515	31	247	0.125506	33	CHH	1	3.8431e-06	gain
1	4564701	4564800	100	*	8	87	0.091954	26	132	0.19697	18	CHH	1	0.0362304	gain
1	4574001	4574100	100	*	15	107	0.140187	3	90	0.0333333	18	CHH	-1	0.0106314	loss
1	4634201	4634300	100	*	8	94	0.0851064	31	85	0.364706	16	CHH	1	2.12568e-05	gain
1	4637501	4637700	200	*	97	349	0.277937	164	325	0.504615	56	CHH	1	1.71189e-08	gain
1	4653501	4653600	100	*	50	153	0.326797	11	178	0.0617978	28	CHH	-1	6.93934e-09	loss
1	4656801	4656900	100	*	15	155	0.0967742	39	148	0.263514	19	CHH	1	0.000307202	gain
1	4659301	4659400	100	*	4	76	0.0526316	15	93	0.16129	19	CHH	1	0.02692	gain
1	4695901	4696000	100	*	38	215	0.176744	64	168	0.380952	29	CHH	1	2.48533e-05	gain
1	4698201	4698300	100	*	8	153	0.0522876	13	75	0.173333	18	CHH	1	0.00380734	gain
1	4707301	4707400	100	*	98	357	0.27451	66	141	0.468085	23	CHH	1	9.11295e-05	gain
1	4719701	4719800	100	*	5	115	0.0434783	25	116	0.215517	15	CHH	1	0.000220936	gain
1	4728801	4728900	100	*	5	317	0.0157729	33	183	0.180328	29	CHH	1	3.99605e-10	gain
1	4736301	4736400	100	*	4	97	0.0412371	25	144	0.173611	22	CHH	1	0.00264433	gain
1	4744801	4744900	100	*	4	73	0.0547945	16	102	0.156863	16	CHH	1	0.0368497	gain
1	4747501	4747600	100	*	26	141	0.184397	39	115	0.33913	17	CHH	1	0.00562863	gain
1	4754801	4754900	100	*	25	178	0.140449	8	304	0.0263158	28	CHH	-1	7.2448e-06	loss
1	4758201	4758300	100	*	11	115	0.0956522	64	103	0.621359	24	CHH	1	1.74182e-14	gain
1	4769101	4769400	300	*	67	791	0.0847029	191	845	0.226036	98	CHH	1	1.87346e-13	gain
1	4793301	4793400	100	*	29	150	0.193333	67	214	0.313084	32	CHH	1	0.0118423	gain
1	4799901	4800000	100	*	22	149	0.147651	5	138	0.0362319	21	CHH	-1	0.00178987	loss
1	4802501	4802600	100	*	28	135	0.207407	11	112	0.0982143	22	CHH	-1	0.0201422	loss
1	4819601	4819700	100	*	9	153	0.0588235	49	171	0.28655	29	CHH	1	6.18117e-07	gain
1	4829601	4829700	100	*	30	100	0.3	51	111	0.459459	24	CHH	1	0.0184408	gain
1	4830501	4830600	100	*	8	244	0.0327869	15	111	0.135135	27	CHH	1	0.000518915	gain
1	4857501	4857600	100	*	11	140	0.0785714	24	116	0.206897	24	CHH	1	0.00375003	gain
1	4870501	4870600	100	*	23	213	0.107981	1	195	0.00512821	28	CHH	-1	3.33474e-05	loss
1	4872701	4872800	100	*	22	84	0.261905	47	91	0.516484	19	CHH	1	0.000940543	gain
1	4884101	4884200	100	*	5	135	0.037037	19	85	0.223529	17	CHH	1	4.70036e-05	gain
1	4888001	4888100	100	*	42	103	0.407767	49	169	0.289941	21	CHH	-1	0.0458679	loss
1	4888101	4888200	100	*	38	111	0.342342	50	103	0.485437	20	CHH	1	0.0341017	gain
1	4912101	4912200	100	*	22	80	0.275	61	93	0.655914	18	CHH	1	2.89604e-06	gain
1	4924401	4924600	200	*	164	313	0.523962	96	271	0.354244	48	CHH	-1	9.97613e-05	loss
1	4958201	4958300	100	*	8	110	0.0727273	28	111	0.252252	22	CHH	1	0.000549779	gain
1	4963001	4963100	100	*	46	152	0.302632	70	160	0.4375	22	CHH	1	0.0148502	gain
1	4970001	4970100	100	*	19	133	0.142857	38	102	0.372549	20	CHH	1	0.000116883	gain
1	4970401	4970500	100	*	14	102	0.137255	20	70	0.285714	15	CHH	1	0.0173773	gain
1	4970501	4970600	100	*	56	182	0.307692	28	201	0.139303	28	CHH	-1	0.000163101	loss
1	4990301	4990400	100	*	3	125	0.024	59	146	0.40411	28	CHH	1	3.43976e-12	gain
1	5006701	5006800	100	*	0	217	0	17	142	0.119718	26	CHH	1	1.06102e-06	gain
1	5012801	5013000	200	*	83	283	0.293286	153	297	0.515152	46	CHH	1	3.86273e-07	gain
1	5037001	5037100	100	*	13	176	0.0738636	20	105	0.190476	25	CHH	1	0.00416951	gain
1	5057001	5057100	100	*	25	149	0.167785	52	185	0.281081	34	CHH	1	0.0156269	gain
1	5057501	5057600	100	*	15	283	0.0530035	29	177	0.163842	17	CHH	1	8.40455e-05	gain
1	5057501	5057600	100	*	15	283	0.0530035	29	177	0.163842	17	CHH	1	8.40455e-05	gain
1	5057801	5057900	100	*	19	101	0.188119	43	119	0.361345	19	CHH	1	0.00442735	gain
1	5057801	5057900	100	*	19	101	0.188119	43	119	0.361345	19	CHH	1	0.00442735	gain
1	5074201	5074300	100	*	29	116	0.25	88	183	0.480874	27	CHH	1	0.000158122	gain
1	5079901	5080100	200	*	67	443	0.151242	83	264	0.314394	51	CHH	1	1.59839e-06	gain
1	5085601	5085700	100	*	14	114	0.122807	2	138	0.0144928	24	CHH	-1	0.000764026	loss
1	5117501	5117600	100	*	16	117	0.136752	6	181	0.0331492	24	CHH	-1	0.00128704	loss
1	5154501	5154600	100	*	20	120	0.166667	68	148	0.459459	19	CHH	1	2.06608e-06	gain
1	5154901	5155000	100	*	8	166	0.0481928	19	122	0.155738	21	CHH	1	0.00267133	gain
1	5159301	5159400	100	*	1	121	0.00826446	14	120	0.116667	23	CHH	1	0.000831132	gain
1	5203101	5203200	100	*	3	128	0.0234375	24	194	0.123711	32	CHH	1	0.00209623	gain
1	5217801	5217900	100	*	6	191	0.0314136	20	129	0.155039	28	CHH	1	0.000166908	gain
1	5218201	5218300	100	*	56	207	0.270531	6	127	0.0472441	19	CHH	-1	1.89268e-06	loss
1	5231001	5231100	100	*	22	162	0.135802	57	140	0.407143	34	CHH	1	5.83209e-07	gain
1	5232901	5233000	100	*	18	211	0.0853081	59	178	0.331461	26	CHH	1	1.41938e-08	gain
1	5235001	5235100	100	*	46	233	0.197425	15	206	0.0728155	30	CHH	-1	0.000332362	loss
1	5363601	5363700	100	*	29	304	0.0953947	63	171	0.368421	34	CHH	1	1.29805e-11	gain
1	5368101	5368200	100	*	50	148	0.337838	102	177	0.576271	31	CHH	1	5.26706e-05	gain
1	5369901	5370000	100	*	11	168	0.0654762	29	115	0.252174	20	CHH	1	3.1165e-05	gain
1	5372101	5372400	300	*	158	966	0.163561	152	433	0.351039	79	CHH	1	2.40144e-13	gain
1	5375501	5375700	200	*	17	245	0.0693878	42	236	0.177966	47	CHH	1	0.00052386	gain
1	5405201	5405300	100	*	18	121	0.14876	35	96	0.364583	20	CHH	1	0.000450125	gain
1	5432201	5432300	100	*	16	212	0.0754717	50	251	0.199203	20	CHH	1	0.00030415	gain
1	5441401	5441500	100	*	15	132	0.113636	26	116	0.224138	22	CHH	1	0.0204172	gain
1	5449901	5450100	200	*	117	320	0.365625	131	211	0.620853	42	CHH	1	7.21715e-08	gain
1	5453001	5453100	100	*	11	237	0.0464135	17	107	0.158879	23	CHH	1	0.000714259	gain
1	5457501	5457600	100	*	15	214	0.0700935	18	103	0.174757	24	CHH	1	0.00520879	gain
1	5467601	5467700	100	*	7	149	0.0469799	13	80	0.1625	20	CHH	1	0.00400136	gain
1	5477501	5477600	100	*	16	121	0.132231	25	92	0.271739	15	CHH	1	0.0116527	gain
1	5483001	5483100	100	*	22	227	0.0969163	64	286	0.223776	30	CHH	1	0.000278065	gain
1	5483901	5484000	100	*	11	247	0.0445344	52	188	0.276596	28	CHH	1	1.8538e-10	gain
1	5485501	5485600	100	*	46	263	0.174905	8	203	0.0394089	33	CHH	-1	2.07729e-05	loss
1	5487801	5487900	100	*	19	202	0.0940594	31	155	0.2	29	CHH	1	0.00519533	gain
1	5489801	5489900	100	*	12	94	0.12766	1	93	0.0107527	23	CHH	-1	0.00231707	loss
1	5491001	5491200	200	*	139	345	0.402899	160	240	0.666667	40	CHH	1	4.45781e-09	gain
1	5502101	5502200	100	*	25	160	0.15625	54	177	0.305085	28	CHH	1	0.00184308	gain
1	5503901	5504000	100	*	22	117	0.188034	9	133	0.0676692	17	CHH	-1	0.00488239	loss
1	5507401	5507500	100	*	10	81	0.123457	1	94	0.0106383	18	CHH	-1	0.00289407	loss
1	5522601	5522800	200	*	36	253	0.142292	87	277	0.314079	51	CHH	1	1.13862e-05	gain
1	5525901	5526000	100	*	32	312	0.102564	28	137	0.20438	27	CHH	1	0.00438482	gain
1	5534901	5535000	100	*	61	220	0.277273	21	169	0.12426	30	CHH	-1	0.000461365	loss
1	5539301	5539500	200	*	66	248	0.266129	100	206	0.485437	45	CHH	1	6.06173e-06	gain
1	5540001	5540200	200	*	53	461	0.114967	63	271	0.232472	48	CHH	1	7.26365e-05	gain
1	5542101	5542200	100	*	22	132	0.166667	7	112	0.0625	16	CHH	-1	0.0133455	loss
1	5549101	5549200	100	*	56	236	0.237288	31	246	0.126016	21	CHH	-1	0.00210783	loss
1	5556101	5556200	100	*	38	220	0.172727	53	135	0.392593	25	CHH	1	1.53697e-05	gain
1	5557201	5557600	400	*	322	1014	0.317554	259	581	0.445783	129	CHH	1	1.68476e-06	gain
1	5557601	5557700	100	*	14	194	0.0721649	35	203	0.172414	31	CHH	1	0.0031604	gain
1	5559401	5559500	100	*	17	150	0.113333	28	103	0.271845	18	CHH	1	0.00174434	gain
1	5563101	5563200	100	*	30	372	0.0806452	35	140	0.25	23	CHH	1	1.61438e-06	gain
1	5572001	5572100	100	*	81	232	0.349138	80	178	0.449438	31	CHH	1	0.0396515	gain
1	5575601	5575700	100	*	6	244	0.0245902	21	167	0.125749	25	CHH	1	0.00011934	gain
1	5576201	5576300	100	*	10	210	0.047619	26	128	0.203125	31	CHH	1	2.3951e-05	gain
1	5577201	5577300	100	*	8	190	0.0421053	24	143	0.167832	23	CHH	1	0.00024923	gain
1	5577401	5577500	100	*	8	314	0.0254777	22	171	0.128655	29	CHH	1	2.2893e-05	gain
1	5582101	5582200	100	*	20	298	0.0671141	60	280	0.214286	33	CHH	1	1.68933e-06	gain
1	5586201	5586300	100	*	45	225	0.2	10	159	0.0628931	19	CHH	-1	0.000158239	loss
1	5586201	5586300	100	*	45	225	0.2	10	159	0.0628931	19	CHH	-1	0.000158239	loss
1	5586501	5586600	100	*	30	168	0.178571	17	225	0.0755556	21	CHH	-1	0.00184835	loss
1	5586501	5586600	100	*	30	168	0.178571	17	225	0.0755556	21	CHH	-1	0.00184835	loss
1	5586701	5586800	100	*	39	147	0.265306	18	113	0.159292	22	CHH	-1	0.0408542	loss
1	5588101	5588300	200	*	77	613	0.125612	204	737	0.276798	58	CHH	1	1.85809e-10	gain
1	5599701	5599800	100	*	56	287	0.195122	42	137	0.306569	32	CHH	1	0.0120342	gain
1	5600601	5600700	100	*	8	149	0.0536913	32	137	0.233577	28	CHH	1	3.72311e-05	gain
1	5602501	5602600	100	*	33	170	0.194118	14	166	0.0843373	41	CHH	-1	0.00462562	loss
1	5603901	5604000	100	*	18	131	0.137405	2	202	0.00990099	27	CHH	-1	7.39153e-06	loss
1	5604501	5604600	100	*	14	233	0.0600858	26	133	0.195489	28	CHH	1	0.000154135	gain
1	5605301	5605600	300	*	192	831	0.231047	83	909	0.0913091	86	CHH	-1	6.56383e-14	loss
1	5606101	5606400	300	*	476	1225	0.388571	237	975	0.243077	95	CHH	-1	1.17741e-11	loss
1	5607001	5607100	100	*	78	234	0.333333	15	200	0.075	26	CHH	-1	9.92309e-10	loss
1	5607201	5607300	100	*	86	325	0.264615	111	206	0.538835	26	CHH	1	2.57853e-09	gain
1	5607301	5607400	100	*	190	291	0.652921	149	279	0.53405	25	CHH	-1	0.00476854	loss
1	5609001	5609100	100	*	60	351	0.17094	151	409	0.369193	34	CHH	1	1.31286e-08	gain
1	5609501	5609600	100	*	11	99	0.111111	2	253	0.00790514	20	CHH	-1	1.47569e-05	loss
1	5614401	5614500	100	*	70	153	0.457516	32	102	0.313725	21	CHH	-1	0.022609	loss
1	5619601	5619700	100	*	27	121	0.22314	14	151	0.0927152	18	CHH	-1	0.00362152	loss
1	5619701	5619800	100	*	32	141	0.22695	65	189	0.343915	34	CHH	1	0.0219997	gain
1	5620701	5620800	100	*	44	180	0.244444	9	128	0.0703125	28	CHH	-1	0.000155902	loss
1	5621301	5621400	100	*	6	143	0.041958	19	95	0.2	20	CHH	1	0.000216914	gain
1	5625901	5626000	100	*	16	148	0.108108	60	273	0.21978	25	CHH	1	0.00540211	gain
1	5627701	5627900	200	*	2	141	0.0141844	18	118	0.152542	26	CHH	1	8.68072e-05	gain
1	5628501	5628600	100	*	22	162	0.135802	30	123	0.243902	27	CHH	1	0.020269	gain
1	5644601	5644700	100	*	31	130	0.238462	90	244	0.368852	28	CHH	1	0.0113894	gain
1	5651001	5651100	100	*	8	109	0.0733945	24	113	0.212389	22	CHH	1	0.00405025	gain
1	5656601	5656700	100	*	20	178	0.11236	2	175	0.0114286	41	CHH	-1	0.000197231	loss
1	5658101	5658200	100	*	18	143	0.125874	44	155	0.283871	26	CHH	1	0.00122179	gain
1	5661301	5661400	100	*	21	142	0.147887	41	149	0.275168	28	CHH	1	0.0091331	gain
1	5661501	5661600	100	*	19	158	0.120253	2	115	0.0173913	24	CHH	-1	0.00227514	loss
1	5678801	5678900	100	*	83	208	0.399038	162	297	0.545455	26	CHH	1	0.00173958	gain
1	5679801	5679900	100	*	26	79	0.329114	9	56	0.160714	12	CHH	-1	0.028571	loss
1	5687501	5687600	100	*	28	239	0.117155	50	192	0.260417	32	CHH	1	0.000261064	gain
1	5697601	5697700	100	*	11	120	0.0916667	38	111	0.342342	27	CHH	1	1.25232e-05	gain
1	5703801	5704000	200	*	192	658	0.291793	174	362	0.480663	56	CHH	1	1.90762e-08	gain
1	5704701	5704800	100	*	9	142	0.0633803	22	129	0.170543	28	CHH	1	0.00665034	gain
1	5712201	5712300	100	*	45	222	0.202703	77	228	0.337719	36	CHH	1	0.00184019	gain
1	5715801	5715900	100	*	35	170	0.205882	21	203	0.103448	28	CHH	-1	0.00682804	loss
1	5717301	5717400	100	*	2	117	0.017094	10	73	0.136986	17	CHH	1	0.00143222	gain
1	5718101	5718200	100	*	22	125	0.176	7	116	0.0603448	26	CHH	-1	0.00684619	loss
1	5730901	5731000	100	*	59	179	0.329609	18	159	0.113208	32	CHH	-1	9.09006e-06	loss
1	5735001	5735200	200	*	55	401	0.137157	162	515	0.314563	58	CHH	1	4.79776e-09	gain
1	5738801	5738900	100	*	30	241	0.124481	3	259	0.011583	28	CHH	-1	2.01951e-06	loss
1	5740301	5740400	100	*	8	129	0.0620155	23	115	0.2	27	CHH	1	0.00178853	gain
1	5752801	5752900	100	*	41	188	0.218085	82	236	0.347458	29	CHH	1	0.00442567	gain
1	5754501	5754600	100	*	80	309	0.2589	21	169	0.12426	26	CHH	-1	0.00092792	loss
1	5756501	5756600	100	*	10	196	0.0510204	30	160	0.1875	31	CHH	1	0.000123481	gain
1	5772801	5773000	200	*	232	505	0.459406	435	619	0.702746	53	CHH	1	7.83316e-15	gain
1	5780901	5781000	100	*	85	287	0.296167	70	134	0.522388	26	CHH	1	2.51486e-05	gain
1	5782801	5782900	100	*	113	297	0.380471	65	123	0.528455	27	CHH	1	0.00622066	gain
1	5782901	5783000	100	*	22	281	0.0782918	41	224	0.183036	22	CHH	1	0.000697599	gain
1	5783601	5784100	500	*	83	1415	0.0586572	212	815	0.260123	134	CHH	1	4.56124e-38	gain
1	5786101	5786200	100	*	20	292	0.0684932	34	187	0.181818	34	CHH	1	0.000130384	gain
1	5786101	5786200	100	*	20	292	0.0684932	34	187	0.181818	34	CHH	1	0.000130384	gain
1	5786401	5786500	100	*	83	240	0.345833	81	177	0.457627	22	CHH	1	0.0208929	gain
1	5786401	5786500	100	*	83	240	0.345833	81	177	0.457627	22	CHH	1	0.0208929	gain
1	5786501	5786600	100	*	35	175	0.2	8	104	0.0769231	24	CHH	-1	0.0069231	loss
1	5787501	5787600	100	*	18	149	0.120805	46	86	0.534884	19	CHH	1	1.30255e-10	gain
1	5788001	5788100	100	*	14	205	0.0682927	47	271	0.173432	39	CHH	1	0.00107794	gain
1	5792701	5792800	100	*	35	332	0.105422	38	153	0.248366	30	CHH	1	0.000108878	gain
1	5805101	5805200	100	*	13	246	0.0528455	42	171	0.245614	22	CHH	1	9.20119e-08	gain
1	5813801	5813900	100	*	7	109	0.0642202	11	65	0.169231	16	CHH	1	0.0285375	gain
1	5820301	5820400	100	*	11	172	0.0639535	24	141	0.170213	29	CHH	1	0.0038243	gain
1	5823901	5824000	100	*	81	156	0.519231	75	186	0.403226	30	CHH	-1	0.0325701	loss
1	5833101	5833200	100	*	6	163	0.0368098	30	214	0.140187	31	CHH	1	0.00112711	gain
1	5834601	5834800	200	*	58	589	0.098472	120	486	0.246914	55	CHH	1	1.12391e-09	gain
1	5835201	5835300	100	*	83	170	0.488235	81	116	0.698276	24	CHH	1	0.000725081	gain
1	5845701	5845800	100	*	21	89	0.235955	6	96	0.0625	20	CHH	-1	0.00129127	loss
1	5845901	5846000	100	*	19	125	0.152	23	87	0.264368	15	CHH	1	0.0434683	gain
1	5845901	5846000	100	*	19	125	0.152	23	87	0.264368	15	CHH	1	0.0434683	gain
1	5846201	5846300	100	*	60	121	0.495868	79	127	0.622047	19	CHH	1	0.0453719	gain
1	5846201	5846300	100	*	60	121	0.495868	79	127	0.622047	19	CHH	1	0.0453719	gain
1	5849301	5849400	100	*	33	173	0.190751	76	219	0.347032	42	CHH	1	0.000980968	gain
1	5851701	5851800	100	*	71	244	0.290984	24	170	0.141176	27	CHH	-1	0.0006397	loss
1	5855301	5855400	100	*	9	125	0.072	32	114	0.280702	28	CHH	1	5.57693e-05	gain
1	5858701	5858900	200	*	33	617	0.0534846	88	557	0.157989	54	CHH	1	3.99558e-08	gain
1	5863601	5863700	100	*	4	90	0.0444444	25	129	0.193798	17	CHH	1	0.00191075	gain
1	5865001	5865100	100	*	62	227	0.273128	42	330	0.127273	29	CHH	-1	4.34692e-05	loss
1	5867001	5867100	100	*	17	170	0.1	54	179	0.301676	37	CHH	1	1.14468e-05	gain
1	5868501	5868600	100	*	12	212	0.0566038	31	166	0.186747	38	CHH	1	0.000176195	gain
1	5870801	5871000	200	*	55	420	0.130952	134	404	0.331683	40	CHH	1	1.45615e-10	gain
1	5872001	5872100	100	*	34	183	0.185792	32	96	0.333333	22	CHH	1	0.00689019	gain
1	5873201	5873300	100	*	70	246	0.284553	38	208	0.182692	34	CHH	-1	0.0122291	loss
1	5874201	5874300	100	*	10	97	0.103093	21	72	0.291667	17	CHH	1	0.00239108	gain
1	5879901	5880000	100	*	7	127	0.0551181	21	131	0.160305	24	CHH	1	0.00767323	gain
1	5881401	5881500	100	*	54	233	0.23176	60	126	0.47619	24	CHH	1	2.05213e-06	gain
1	5881401	5881500	100	*	54	233	0.23176	60	126	0.47619	24	CHH	1	2.05213e-06	gain
1	5881701	5881800	100	*	60	224	0.267857	30	212	0.141509	30	CHH	-1	0.00112224	loss
1	5881701	5881800	100	*	60	224	0.267857	30	212	0.141509	30	CHH	-1	0.00112224	loss
1	5882301	5882400	100	*	68	135	0.503704	79	104	0.759615	18	CHH	1	0.00013508	gain
1	5889201	5889300	100	*	16	278	0.057554	54	215	0.251163	29	CHH	1	1.01136e-09	gain
1	5889201	5889300	100	*	16	278	0.057554	54	215	0.251163	29	CHH	1	1.01136e-09	gain
1	5889501	5889600	100	*	42	243	0.17284	13	204	0.0637255	30	CHH	-1	0.000468643	loss
1	5889501	5889600	100	*	42	243	0.17284	13	204	0.0637255	30	CHH	-1	0.000468643	loss
1	5917601	5917800	200	*	52	609	0.0853859	178	438	0.406393	61	CHH	1	6.03225e-32	gain
1	5926101	5926200	100	*	16	195	0.0820513	33	173	0.190751	26	CHH	1	0.00291672	gain
1	5955701	5955800	100	*	79	231	0.341991	29	136	0.213235	33	CHH	-1	0.0100574	loss
1	5957301	5957400	100	*	39	213	0.183099	10	127	0.0787402	29	CHH	-1	0.00913516	loss
1	5958701	5958800	100	*	25	368	0.0679348	32	158	0.202532	32	CHH	1	1.90559e-05	gain
1	5973101	5973200	100	*	29	140	0.207143	67	128	0.523438	23	CHH	1	4.73565e-07	gain
1	5977901	5978000	100	*	11	98	0.112245	45	106	0.424528	18	CHH	1	2.98053e-06	gain
1	5985901	5986000	100	*	72	169	0.426036	81	133	0.609023	22	CHH	1	0.00221975	gain
1	5986701	5986900	200	*	64	474	0.135021	77	277	0.277978	49	CHH	1	5.80974e-06	gain
1	5987301	5987400	100	*	17	195	0.0871795	42	203	0.206897	32	CHH	1	0.0012112	gain
1	5991901	5992000	100	*	63	184	0.342391	80	172	0.465116	19	CHH	1	0.019286	gain
1	5999901	6000100	200	*	135	543	0.248619	212	447	0.474273	63	CHH	1	3.96201e-12	gain
1	6010101	6010200	100	*	5	89	0.0561798	16	85	0.188235	15	CHH	1	0.00859754	gain
1	6016101	6016200	100	*	12	310	0.0387097	29	186	0.155914	26	CHH	1	1.64732e-05	gain
1	6020201	6020300	100	*	25	205	0.121951	5	248	0.0201613	28	CHH	-1	4.42021e-05	loss
1	6030901	6031000	100	*	13	76	0.171053	32	77	0.415584	12	CHH	1	0.00137104	gain
1	6031301	6031400	100	*	7	212	0.0330189	29	139	0.208633	27	CHH	1	7.25353e-07	gain
1	6037101	6037200	100	*	20	188	0.106383	19	92	0.206522	20	CHH	1	0.023925	gain
1	6037301	6037400	100	*	5	196	0.0255102	17	118	0.144068	21	CHH	1	0.000158011	gain
1	6039501	6039600	100	*	29	220	0.131818	7	259	0.027027	31	CHH	-1	4.44116e-05	loss
1	6040101	6040200	100	*	45	162	0.277778	39	226	0.172566	27	CHH	-1	0.0142046	loss
1	6040301	6040400	100	*	43	330	0.130303	69	295	0.233898	33	CHH	1	0.00117104	gain
1	6042401	6042500	100	*	7	213	0.0328638	54	269	0.200743	38	CHH	1	2.76129e-07	gain
1	6043001	6043500	500	*	355	1128	0.314716	171	910	0.187912	134	CHH	-1	1.21278e-09	loss
1	6043901	6044000	100	*	6	154	0.038961	34	171	0.19883	25	CHH	1	3.73969e-05	gain
1	6044501	6044600	100	*	42	486	0.0864198	48	206	0.23301	31	CHH	1	1.58923e-07	gain
1	6044501	6044600	100	*	42	486	0.0864198	48	206	0.23301	31	CHH	1	1.58923e-07	gain
1	6044801	6045000	200	*	87	655	0.132824	108	411	0.262774	44	CHH	1	9.21526e-08	gain
1	6044801	6045000	200	*	87	655	0.132824	108	411	0.262774	44	CHH	1	9.21526e-08	gain
1	6046601	6046700	100	*	29	135	0.214815	42	111	0.378378	21	CHH	1	0.00581864	gain
1	6053701	6053800	100	*	24	335	0.0716418	43	205	0.209756	27	CHH	1	9.47184e-06	gain
1	6056901	6057000	100	*	62	122	0.508197	122	186	0.655914	20	CHH	1	0.0108455	gain
1	6060201	6060300	100	*	10	118	0.0847458	51	144	0.354167	25	CHH	1	1.59074e-06	gain
1	6061001	6061200	200	*	63	468	0.134615	81	300	0.27	50	CHH	1	1.09097e-05	gain
1	6061801	6061900	100	*	16	218	0.0733945	45	182	0.247253	18	CHH	1	6.4351e-06	gain
1	6066101	6066200	100	*	8	196	0.0408163	24	149	0.161074	26	CHH	1	0.000284284	gain
1	6068301	6068400	100	*	4	114	0.0350877	20	127	0.15748	24	CHH	1	0.00215208	gain
1	6070801	6070900	100	*	14	129	0.108527	29	128	0.226562	25	CHH	1	0.0123892	gain
1	6071701	6071800	100	*	12	212	0.0566038	31	189	0.164021	36	CHH	1	0.000864637	gain
1	6074101	6074300	200	*	41	580	0.0706897	79	433	0.182448	49	CHH	1	3.70552e-07	gain
1	6074401	6074500	100	*	8	227	0.0352423	32	216	0.148148	28	CHH	1	9.00048e-05	gain
1	6075201	6075300	100	*	27	148	0.182432	18	310	0.0580645	23	CHH	-1	7.8613e-05	loss
1	6079401	6079600	200	*	73	410	0.178049	110	281	0.391459	56	CHH	1	5.37873e-09	gain
1	6080701	6080900	200	*	80	501	0.159681	97	322	0.301242	50	CHH	1	6.23319e-06	gain
1	6089101	6089200	100	*	27	135	0.2	4	78	0.0512821	19	CHH	-1	0.00385426	loss
1	6089601	6089800	200	*	44	359	0.122563	81	288	0.28125	50	CHH	1	2.01734e-06	gain
1	6089801	6089900	100	*	56	244	0.229508	13	141	0.0921986	24	CHH	-1	0.00112452	loss
1	6090601	6090700	100	*	62	267	0.23221	19	183	0.103825	33	CHH	-1	0.000832615	loss
1	6093601	6093700	100	*	8	155	0.0516129	83	330	0.251515	34	CHH	1	8.95517e-07	gain
1	6097501	6097700	200	*	343	753	0.455511	175	553	0.316456	70	CHH	-1	2.06372e-06	loss
1	6098901	6099000	100	*	49	487	0.100616	55	263	0.209125	40	CHH	1	0.000104294	gain
1	6099301	6099500	200	*	16	365	0.0438356	65	292	0.222603	60	CHH	1	9.08048e-11	gain
1	6099601	6099800	200	*	204	601	0.339434	82	429	0.191142	62	CHH	-1	9.81374e-07	loss
1	6102601	6102800	200	*	87	402	0.216418	25	354	0.0706215	55	CHH	-1	1.46639e-07	loss
1	6103501	6103600	100	*	72	360	0.2	107	342	0.312865	30	CHH	1	0.000980307	gain
1	6105501	6105600	100	*	103	202	0.509901	41	113	0.362832	23	CHH	-1	0.0130942	loss
1	6107901	6108000	100	*	86	232	0.37069	24	120	0.2	23	CHH	-1	0.00156644	loss
1	6109001	6109100	100	*	39	251	0.155378	91	269	0.33829	28	CHH	1	6.51642e-06	gain
1	6119301	6119400	100	*	30	118	0.254237	18	138	0.130435	20	CHH	-1	0.012549	loss
1	6127401	6127500	100	*	14	168	0.0833333	23	93	0.247312	22	CHH	1	0.00050965	gain
1	6158901	6159000	100	*	28	188	0.148936	2	151	0.013245	27	CHH	-1	3.85931e-05	loss
1	6163501	6163600	100	*	22	107	0.205607	8	98	0.0816327	24	CHH	-1	0.0132429	loss
1	6163701	6163800	100	*	20	124	0.16129	31	113	0.274336	25	CHH	1	0.0349553	gain
1	6169601	6169700	100	*	6	190	0.0315789	34	132	0.257576	31	CHH	1	1.62086e-08	gain
1	6189601	6189700	100	*	2	134	0.0149254	24	152	0.157895	20	CHH	1	7.4474e-05	gain
1	6212601	6212700	100	*	6	222	0.027027	20	135	0.148148	27	CHH	1	5.66243e-05	gain
1	6227401	6227700	300	*	164	623	0.263242	242	491	0.492872	65	CHH	1	1.14166e-13	gain
1	6229201	6229300	100	*	28	111	0.252252	12	88	0.136364	21	CHH	-1	0.0430071	loss
1	6233001	6233100	100	*	26	121	0.214876	38	112	0.339286	20	CHH	1	0.0340953	gain
1	6235101	6235200	100	*	4	99	0.040404	13	74	0.175676	16	CHH	1	0.00394405	gain
1	6241901	6242000	100	*	8	97	0.0824742	41	190	0.215789	22	CHH	1	0.00547793	gain
1	6246601	6246700	100	*	4	138	0.0289855	26	136	0.191176	23	CHH	1	5.09937e-05	gain
1	6295601	6295700	100	*	26	121	0.214876	3	100	0.03	18	CHH	-1	0.000125534	loss
1	6316001	6316100	100	*	25	270	0.0925926	53	252	0.210317	38	CHH	1	0.000328886	gain
1	6316501	6316600	100	*	47	124	0.379032	21	161	0.130435	30	CHH	-1	4.87701e-06	loss
1	6325901	6326000	100	*	44	355	0.123944	65	231	0.281385	35	CHH	1	7.31139e-06	gain
1	6328101	6328200	100	*	28	161	0.173913	4	149	0.0268456	37	CHH	-1	6.07358e-05	loss
1	6329601	6329700	100	*	3	187	0.0160428	19	152	0.125	24	CHH	1	0.000126153	gain
1	6332001	6332100	100	*	13	220	0.0590909	28	130	0.215385	24	CHH	1	3.56151e-05	gain
1	6332501	6332600	100	*	26	143	0.181818	2	126	0.015873	30	CHH	-1	2.88343e-05	loss
1	6337101	6337200	100	*	17	198	0.0858586	53	203	0.261084	25	CHH	1	3.80911e-06	gain
1	6337101	6337200	100	*	17	198	0.0858586	53	203	0.261084	25	CHH	1	3.80911e-06	gain
1	6337401	6337500	100	*	17	233	0.0729614	30	125	0.24	22	CHH	1	8.14607e-06	gain
1	6337401	6337500	100	*	17	233	0.0729614	30	125	0.24	22	CHH	1	8.14607e-06	gain
1	6338601	6338700	100	*	11	162	0.0679012	30	176	0.170455	29	CHH	1	0.00483268	gain
1	6343601	6343700	100	*	12	109	0.110092	0	158	0	21	CHH	-1	5.72546e-05	loss
1	6346901	6347000	100	*	5	107	0.046729	26	120	0.216667	24	CHH	1	0.000385992	gain
1	6363601	6363700	100	*	22	121	0.181818	5	118	0.0423729	25	CHH	-1	0.00105603	loss
1	6368901	6369000	100	*	94	239	0.393305	42	167	0.251497	23	CHH	-1	0.00370874	loss
1	6370601	6370700	100	*	9	138	0.0652174	27	148	0.182432	30	CHH	1	0.00363643	gain
1	6375001	6375100	100	*	22	137	0.160584	35	133	0.263158	22	CHH	1	0.039323	gain
1	6382101	6382300	200	*	34	422	0.0805687	81	314	0.257962	54	CHH	1	8.95083e-10	gain
1	6388301	6388500	200	*	63	347	0.181556	146	457	0.319475	44	CHH	1	3.26233e-05	gain
1	6394101	6394200	100	*	2	117	0.017094	65	207	0.31401	23	CHH	1	3.17199e-09	gain
1	6395501	6395600	100	*	51	294	0.173469	35	127	0.275591	26	CHH	1	0.0181068	gain
1	6398101	6398200	100	*	15	268	0.0559701	23	127	0.181102	24	CHH	1	0.000185922	gain
1	6400001	6400100	100	*	8	169	0.0473373	24	128	0.1875	25	CHH	1	0.000245593	gain
1	6408301	6408400	100	*	57	277	0.205776	107	276	0.387681	49	CHH	1	1.12298e-05	gain
1	6411701	6411800	100	*	54	221	0.244344	11	148	0.0743243	30	CHH	-1	7.31161e-05	loss
1	6413801	6413900	100	*	43	226	0.190265	78	171	0.45614	24	CHH	1	1.03616e-07	gain
1	6414301	6414400	100	*	9	242	0.0371901	30	188	0.159574	26	CHH	1	3.69588e-05	gain
1	6416801	6417000	200	*	50	465	0.107527	114	368	0.309783	74	CHH	1	3.09523e-13	gain
1	6416801	6417000	200	*	50	465	0.107527	114	368	0.309783	74	CHH	1	3.09523e-13	gain
1	6417201	6417300	100	*	46	321	0.143302	43	157	0.273885	23	CHH	1	0.000571991	gain
1	6417201	6417300	100	*	46	321	0.143302	43	157	0.273885	23	CHH	1	0.000571991	gain
1	6418301	6418400	100	*	15	267	0.0561798	33	176	0.1875	21	CHH	1	4.17426e-05	gain
1	6421601	6421700	100	*	18	134	0.134328	3	119	0.0252101	18	CHH	-1	0.00168946	loss
1	6421601	6421700	100	*	18	134	0.134328	3	119	0.0252101	18	CHH	-1	0.00168946	loss
1	6421901	6422000	100	*	36	180	0.2	9	200	0.045	26	CHH	-1	3.02318e-06	loss
1	6421901	6422000	100	*	36	180	0.2	9	200	0.045	26	CHH	-1	3.02318e-06	loss
1	6422601	6422700	100	*	5	144	0.0347222	14	88	0.159091	22	CHH	1	0.00123979	gain
1	6423601	6423800	200	*	132	438	0.30137	43	276	0.155797	37	CHH	-1	3.42354e-05	loss
1	6425201	6425300	100	*	0	153	0	15	141	0.106383	33	CHH	1	9.09923e-05	gain
1	6430501	6430600	100	*	56	224	0.25	23	162	0.141975	33	CHH	-1	0.0105402	loss
1	6431101	6431200	100	*	20	245	0.0816327	38	186	0.204301	27	CHH	1	0.000420529	gain
1	6433001	6433100	100	*	14	66	0.212121	7	81	0.0864198	15	CHH	-1	0.0309849	loss
1	6438701	6438800	100	*	23	472	0.0487288	32	159	0.201258	38	CHH	1	3.66053e-08	gain
1	6441101	6441200	100	*	11	204	0.0539216	33	167	0.197605	39	CHH	1	5.92553e-05	gain
1	6469401	6469500	100	*	33	177	0.186441	88	248	0.354839	28	CHH	1	0.000305878	gain
1	6489601	6489800	200	*	82	449	0.182628	107	295	0.362712	50	CHH	1	2.57056e-07	gain
1	6497601	6497700	100	*	14	231	0.0606061	53	296	0.179054	25	CHH	1	0.000126117	gain
1	6520001	6520100	100	*	29	191	0.151832	3	129	0.0232558	27	CHH	-1	0.000339139	loss
1	6521401	6521500	100	*	7	82	0.0853659	28	91	0.307692	19	CHH	1	0.00051385	gain
1	6532801	6532900	100	*	30	180	0.166667	36	114	0.315789	18	CHH	1	0.00282797	gain
1	6532801	6532900	100	*	30	180	0.166667	36	114	0.315789	18	CHH	1	0.00282797	gain
1	6533101	6533200	100	*	26	152	0.171053	54	160	0.3375	31	CHH	1	0.000764106	gain
1	6533101	6533200	100	*	26	152	0.171053	54	160	0.3375	31	CHH	1	0.000764106	gain
1	6545101	6545200	100	*	37	187	0.197861	12	125	0.096	28	CHH	-1	0.016463	loss
1	6570401	6570500	100	*	41	123	0.333333	16	119	0.134454	23	CHH	-1	0.000497006	loss
1	6579101	6579200	100	*	7	172	0.0406977	32	148	0.216216	37	CHH	1	7.34573e-06	gain
1	6579301	6579400	100	*	48	162	0.296296	27	185	0.145946	32	CHH	-1	0.00108984	loss
1	6581001	6581100	100	*	47	190	0.247368	80	127	0.629921	29	CHH	1	1.87201e-10	gain
1	6586201	6586300	100	*	32	190	0.168421	56	164	0.341463	32	CHH	1	0.000344077	gain
1	6590301	6590400	100	*	32	194	0.164948	10	214	0.046729	22	CHH	-1	0.00019576	loss
1	6593601	6593700	100	*	12	196	0.0612245	32	143	0.223776	25	CHH	1	3.49883e-05	gain
1	6596101	6596200	100	*	66	326	0.202454	68	195	0.348718	41	CHH	1	0.000420182	gain
1	6596501	6596600	100	*	22	316	0.0696203	34	196	0.173469	29	CHH	1	0.000473902	gain
1	6597401	6597500	100	*	34	234	0.145299	5	174	0.0287356	28	CHH	-1	0.000172906	loss
1	6597901	6598200	300	*	63	737	0.0854817	232	883	0.262741	98	CHH	1	3.89915e-18	gain
1	6599101	6599300	200	*	78	426	0.183099	134	344	0.389535	62	CHH	1	2.55311e-09	gain
1	6602001	6602100	100	*	49	105	0.466667	50	150	0.333333	16	CHH	-1	0.0321966	loss
1	6602701	6602800	100	*	40	241	0.165975	45	129	0.348837	25	CHH	1	0.000158855	gain
1	6604001	6604100	100	*	26	181	0.143646	45	103	0.436893	22	CHH	1	3.02051e-07	gain
1	6604501	6604600	100	*	24	223	0.107623	18	71	0.253521	16	CHH	1	0.00294693	gain
1	6604901	6605000	100	*	78	253	0.3083	26	141	0.184397	32	CHH	-1	0.00855433	loss
1	6605101	6605200	100	*	53	162	0.32716	63	135	0.466667	26	CHH	1	0.0152352	gain
1	6608501	6608600	100	*	23	140	0.164286	26	84	0.309524	18	CHH	1	0.0120417	gain
1	6617301	6617400	100	*	59	176	0.335227	122	202	0.60396	18	CHH	1	1.08538e-06	gain
1	6619201	6619500	300	*	122	926	0.131749	169	714	0.236695	79	CHH	1	2.62447e-07	gain
1	6622801	6622900	100	*	45	301	0.149502	89	339	0.262537	34	CHH	1	0.000767454	gain
1	6623801	6623900	100	*	20	163	0.122699	35	122	0.286885	18	CHH	1	0.000851516	gain
1	6641501	6641600	100	*	49	451	0.108647	63	209	0.301435	26	CHH	1	9.82201e-09	gain
1	6646601	6646800	200	*	50	288	0.173611	102	303	0.336634	50	CHH	1	2.06981e-05	gain
1	6671201	6671300	100	*	8	140	0.0571429	31	182	0.17033	32	CHH	1	0.00273216	gain
1	6672001	6672100	100	*	5	137	0.0364964	26	160	0.1625	27	CHH	1	0.000694212	gain
1	6675701	6675800	100	*	34	245	0.138776	55	156	0.352564	28	CHH	1	2.6198e-06	gain
1	6681801	6681900	100	*	4	227	0.0176211	18	138	0.130435	23	CHH	1	3.58754e-05	gain
1	6683401	6683500	100	*	59	273	0.216117	89	215	0.413953	23	CHH	1	9.6441e-06	gain
1	6686501	6686800	300	*	114	585	0.194872	91	303	0.30033	56	CHH	1	0.000704608	gain
1	6696801	6696900	100	*	27	233	0.11588	3	208	0.0144231	33	CHH	-1	6.73711e-05	loss
1	6698801	6698900	100	*	36	82	0.439024	24	90	0.266667	12	CHH	-1	0.0188792	loss
1	6703601	6704100	500	*	96	968	0.0991736	172	747	0.230254	117	CHH	1	3.78107e-12	gain
1	6705401	6705500	100	*	14	128	0.109375	0	63	0	12	CHH	-1	0.00744184	loss
1	6720201	6720300	100	*	7	95	0.0736842	27	96	0.28125	20	CHH	1	0.00035194	gain
1	6720401	6720500	100	*	14	90	0.155556	2	119	0.0168067	22	CHH	-1	0.000368949	loss
1	6722001	6722100	100	*	14	161	0.0869565	30	132	0.227273	19	CHH	1	0.00126637	gain
1	6726201	6726300	100	*	14	104	0.134615	31	100	0.31	17	CHH	1	0.00252708	gain
1	6726201	6726300	100	*	14	104	0.134615	31	100	0.31	17	CHH	1	0.00252708	gain
1	6726501	6726600	100	*	17	185	0.0918919	24	105	0.228571	21	CHH	1	0.0013244	gain
1	6726501	6726600	100	*	17	185	0.0918919	24	105	0.228571	21	CHH	1	0.0013244	gain
1	6728701	6728800	100	*	20	94	0.212766	85	200	0.425	19	CHH	1	0.000691022	gain
1	6728801	6728900	100	*	49	161	0.304348	26	142	0.183099	24	CHH	-1	0.0157599	loss
1	6729201	6729300	100	*	38	230	0.165217	48	163	0.294479	26	CHH	1	0.00299991	gain
1	6730701	6730800	100	*	30	168	0.178571	11	199	0.0552764	28	CHH	-1	0.000368949	loss
1	6731801	6731900	100	*	49	292	0.167808	56	143	0.391608	26	CHH	1	1.66323e-06	gain
1	6766301	6766400	100	*	121	319	0.37931	62	123	0.504065	30	CHH	1	0.0180623	gain
1	6780101	6780200	100	*	14	96	0.145833	6	132	0.0454545	20	CHH	-1	0.00925708	loss
[truncated: 46,549 more rows]
