# Supplementary material for: Loss of function of chromatin remodeler OsCLSY4 leads to RdDM-mediated mis-expression of endosperm-specific genes affecting grain qualities
Source: PLoS Genet. 2025 Dec 1;21(12):e1011956. doi: 10.1371/journal.pgen.1011956 (PMC12680349; doi:10.1371/journal.pgen.1011956)
Supplement: S5 Data — (XLSX) [file pgen.1011956.s017.xlsx]

## Sheet: Sheet1
S5_Data:OsCLSY4 DMRs in Endosperm.
OsCLSY4 CG DMRs in Endosperm
seqnames	start	end	width	strand	sumReadsM1	sumReadsN1	proportion1	sumReadsM2	sumReadsN2	proportion2	cytosinesCount	context	direction	pValue	regionType
1	31501	31600	100	*	52	57	0.912281	11	29	0.37931	6	CG	-1	2.10741e-07	loss
1	64901	65000	100	*	20	30	0.666667	1	32	0.03125	4	CG	-1	2.06406e-07	loss
1	143401	143500	100	*	69	81	0.851852	0	34	0	4	CG	-1	8.58203e-17	loss
1	174101	174200	100	*	129	208	0.620192	1	44	0.0227273	11	CG	-1	1.83482e-12	loss
1	174501	174700	200	*	116	200	0.58	3	81	0.037037	18	CG	-1	3.35567e-16	loss
1	180701	180900	200	*	141	185	0.762162	0	116	0	22	CG	-1	7.75998e-37	loss
1	210301	210400	100	*	53	86	0.616279	9	89	0.101124	20	CG	-1	3.24645e-12	loss
1	211801	211900	100	*	52	53	0.981132	10	26	0.384615	4	CG	-1	2.86612e-09	loss
1	252401	252500	100	*	21	24	0.875	5	17	0.294118	4	CG	-1	0.000150725	loss
1	339801	339900	100	*	52	64	0.8125	6	22	0.272727	4	CG	-1	4.11585e-06	loss
1	363301	363400	100	*	32	57	0.561404	1	24	0.0416667	4	CG	-1	1.65226e-05	loss
1	508601	509100	500	*	408	460	0.886957	25	262	0.0954198	46	CG	-1	9.17362e-95	loss
1	525201	525300	100	*	24	31	0.774194	5	22	0.227273	4	CG	-1	8.80849e-05	loss
1	600601	600700	100	*	27	27	1	1	16	0.0625	4	CG	-1	1.03014e-09	loss
1	722201	722300	100	*	22	31	0.709677	3	22	0.136364	4	CG	-1	4.29398e-05	loss
1	722701	722800	100	*	21	26	0.807692	4	28	0.142857	4	CG	-1	1.38847e-06	loss
1	724301	724500	200	*	48	64	0.75	2	36	0.0555556	8	CG	-1	6.88237e-11	loss
1	724801	724900	100	*	66	74	0.891892	13	60	0.216667	14	CG	-1	1.10387e-14	loss
1	725401	725500	100	*	78	82	0.95122	12	48	0.25	12	CG	-1	2.9267e-16	loss
1	739501	739600	100	*	39	62	0.629032	0	35	0	6	CG	-1	2.77279e-09	loss
1	740001	740100	100	*	48	61	0.786885	9	38	0.236842	6	CG	-1	1.21716e-07	loss
1	768901	769000	100	*	58	91	0.637363	5	38	0.131579	5	CG	-1	2.58323e-07	loss
1	840101	840200	100	*	90	91	0.989011	19	40	0.475	8	CG	-1	1.35138e-12	loss
1	1109501	1109600	100	*	33	35	0.942857	11	25	0.44	4	CG	-1	1.68504e-05	loss
1	1188601	1188700	100	*	1	46	0.0217391	12	23	0.521739	4	CG	1	8.14368e-07	gain
1	1284701	1284800	100	*	0	52	0	9	17	0.529412	4	CG	1	3.38182e-08	gain
1	1356201	1356300	100	*	18	24	0.75	1	17	0.0588235	4	CG	-1	1.47689e-05	loss
1	1406401	1406500	100	*	69	128	0.539062	1	42	0.0238095	10	CG	-1	7.8921e-09	loss
1	1448801	1448900	100	*	41	45	0.911111	3	17	0.176471	4	CG	-1	2.44782e-08	loss
1	1633001	1633300	300	*	201	262	0.767176	4	149	0.0268456	32	CG	-1	8.29009e-46	loss
1	1651301	1651400	100	*	23	28	0.821429	2	27	0.0740741	6	CG	-1	4.71777e-08	loss
1	1659701	1659800	100	*	30	36	0.833333	6	20	0.3	4	CG	-1	7.24753e-05	loss
1	1672801	1672900	100	*	17	21	0.809524	1	18	0.0555556	4	CG	-1	3.31206e-06	loss
1	1674801	1674900	100	*	22	44	0.5	0	18	0	4	CG	-1	0.000196582	loss
1	1716001	1716100	100	*	4	51	0.0784314	30	47	0.638298	6	CG	1	1.17398e-08	gain
1	1757101	1757200	100	*	63	82	0.768293	0	50	0	8	CG	-1	5.02887e-17	loss
1	1759501	1759600	100	*	54	67	0.80597	1	17	0.0588235	4	CG	-1	1.38956e-08	loss
1	1897301	1897400	100	*	30	31	0.967742	5	26	0.192308	6	CG	-1	4.38264e-09	loss
1	2037101	2037200	100	*	30	34	0.882353	4	20	0.2	4	CG	-1	7.86117e-07	loss
1	2047001	2047100	100	*	27	47	0.574468	2	43	0.0465116	6	CG	-1	1.43591e-07	loss
1	2085201	2085300	100	*	42	53	0.792453	9	37	0.243243	8	CG	-1	3.59501e-07	loss
1	2216001	2216100	100	*	26	31	0.83871	1	20	0.05	4	CG	-1	6.33956e-08	loss
1	2249901	2250000	100	*	2	39	0.0512821	22	25	0.88	4	CG	1	6.28357e-11	gain
1	2314401	2314600	200	*	106	136	0.779412	15	75	0.2	15	CG	-1	1.65075e-15	loss
1	2348001	2348200	200	*	75	111	0.675676	2	50	0.04	8	CG	-1	2.72432e-13	loss
1	2610501	2610600	100	*	28	28	1	9	21	0.428571	4	CG	-1	5.33748e-06	loss
1	2654501	2654600	100	*	43	45	0.955556	7	21	0.333333	4	CG	-1	6.88203e-08	loss
1	2659801	2659900	100	*	73	85	0.858824	8	41	0.195122	9	CG	-1	1.04259e-12	loss
1	2661401	2661500	100	*	25	28	0.892857	8	23	0.347826	5	CG	-1	5.64466e-05	loss
1	2767801	2767900	100	*	48	54	0.888889	4	26	0.153846	4	CG	-1	2.6328e-10	loss
1	2802201	2802500	300	*	112	142	0.788732	10	83	0.120482	16	CG	-1	1.93173e-21	loss
1	2853201	2853300	100	*	59	72	0.819444	8	38	0.210526	6	CG	-1	1.10221e-09	loss
1	2924001	2924200	200	*	95	126	0.753968	11	96	0.114583	18	CG	-1	2.19485e-20	loss
1	3173501	3173800	300	*	290	378	0.767196	4	96	0.0416667	24	CG	-1	7.35795e-38	loss
1	3187801	3187900	100	*	56	71	0.788732	2	34	0.0588235	8	CG	-1	5.8264e-12	loss
1	3197901	3198000	100	*	18	35	0.514286	0	17	0	4	CG	-1	0.00026508	loss
1	3237901	3238000	100	*	17	23	0.73913	2	16	0.125	4	CG	-1	0.000169063	loss
1	3288201	3288700	500	*	754	795	0.948428	27	517	0.0522244	82	CG	-1	4.05142e-229	loss
1	3288201	3288700	500	*	754	795	0.948428	27	517	0.0522244	82	CG	-1	4.05142e-229	loss
1	3288901	3289100	200	*	224	257	0.871595	7	100	0.07	16	CG	-1	5.80357e-46	loss
1	3288901	3289100	200	*	224	257	0.871595	7	100	0.07	16	CG	-1	5.80357e-46	loss
1	3290801	3291300	500	*	808	845	0.956213	18	493	0.0365112	78	CG	-1	2.8011e-241	loss
1	3292901	3293000	100	*	26	56	0.464286	63	65	0.969231	10	CG	1	7.8523e-10	gain
1	3294801	3295000	200	*	454	470	0.965957	6	257	0.0233463	46	CG	-1	6.60431e-138	loss
1	3296001	3296100	100	*	34	54	0.62963	3	34	0.0882353	4	CG	-1	8.03549e-07	loss
1	3298101	3298300	200	*	223	232	0.961207	17	140	0.121429	28	CG	-1	8.03008e-59	loss
1	3300401	3300800	400	*	541	563	0.960924	21	353	0.0594901	70	CG	-1	1.01688e-163	loss
1	3300401	3300800	400	*	541	563	0.960924	21	353	0.0594901	70	CG	-1	1.01688e-163	loss
1	3301001	3301100	100	*	48	51	0.941176	3	28	0.107143	6	CG	-1	1.23425e-13	loss
1	3301001	3301100	100	*	48	51	0.941176	3	28	0.107143	6	CG	-1	1.23425e-13	loss
1	3301701	3301800	100	*	55	73	0.753425	1	44	0.0227273	8	CG	-1	6.62784e-14	loss
1	3303501	3303900	400	*	509	522	0.975096	13	311	0.0418006	76	CG	-1	8.20612e-160	loss
1	3303501	3303900	400	*	509	522	0.975096	13	311	0.0418006	76	CG	-1	8.20612e-160	loss
1	3304101	3304200	100	*	138	143	0.965035	2	45	0.0444444	10	CG	-1	4.75526e-35	loss
1	3304101	3304200	100	*	138	143	0.965035	2	45	0.0444444	10	CG	-1	4.75526e-35	loss
1	3306201	3306400	200	*	207	240	0.8625	3	92	0.0326087	20	CG	-1	2.00134e-43	loss
1	3312201	3312300	100	*	20	30	0.666667	0	20	0	4	CG	-1	3.22849e-06	loss
1	3312601	3313000	400	*	482	512	0.941406	18	373	0.0482574	65	CG	-1	5.98073e-152	loss
1	3314501	3314700	200	*	78	86	0.906977	0	49	0	8	CG	-1	1.07277e-24	loss
1	3314501	3314700	200	*	78	86	0.906977	0	49	0	8	CG	-1	1.07277e-24	loss
1	3314901	3315200	300	*	431	459	0.938998	7	405	0.017284	53	CG	-1	4.69427e-161	loss
1	3314901	3315200	300	*	431	459	0.938998	7	405	0.017284	53	CG	-1	4.69427e-161	loss
1	3317501	3317700	200	*	143	184	0.777174	4	180	0.0222222	37	CG	-1	2.44716e-47	loss
1	3318101	3318300	200	*	104	133	0.781955	1	86	0.0116279	12	CG	-1	7.93869e-28	loss
1	3407001	3407100	100	*	34	46	0.73913	0	21	0	4	CG	-1	3.62693e-08	loss
1	3432601	3432700	100	*	28	33	0.848485	0	19	0	4	CG	-1	6.92843e-09	loss
1	3562301	3562400	100	*	1	50	0.02	56	65	0.861538	6	CG	1	2.00363e-18	gain
1	3612001	3612100	100	*	16	16	1	8	18	0.444444	4	CG	-1	0.000396796	loss
1	3650001	3650100	100	*	94	155	0.606452	6	69	0.0869565	10	CG	-1	1.63893e-12	loss
1	3658201	3658300	100	*	161	166	0.96988	42	95	0.442105	18	CG	-1	4.14699e-22	loss
1	3678401	3678500	100	*	45	60	0.75	0	30	0	6	CG	-1	5.28753e-11	loss
1	3782301	3782400	100	*	68	103	0.660194	12	75	0.16	10	CG	-1	9.02485e-11	loss
1	3782501	3782600	100	*	69	112	0.616071	6	61	0.0983607	8	CG	-1	1.32277e-10	loss
1	3816301	3816400	100	*	20	30	0.666667	0	24	0	4	CG	-1	6.89685e-07	loss
1	3859201	3859400	200	*	155	162	0.95679	3	81	0.037037	12	CG	-1	3.08624e-44	loss
1	3884201	3884300	100	*	6	18	0.333333	22	26	0.846154	4	CG	1	0.000517336	gain
1	3892501	3892600	100	*	18	21	0.857143	3	24	0.125	4	CG	-1	1.29134e-06	loss
1	4068901	4069000	100	*	60	65	0.923077	33	98	0.336735	10	CG	-1	4.4093e-13	loss
1	4124801	4124900	100	*	35	46	0.76087	4	16	0.25	4	CG	-1	0.000278415	loss
1	4229601	4229700	100	*	21	32	0.65625	0	17	0	4	CG	-1	1.2116e-05	loss
1	4236501	4236600	100	*	44	63	0.698413	0	19	0	4	CG	-1	1.45261e-07	loss
1	4258001	4258100	100	*	27	28	0.964286	10	24	0.416667	4	CG	-1	1.66478e-05	loss
1	4273701	4273800	100	*	14	22	0.636364	2	23	0.0869565	4	CG	-1	0.000126873	loss
1	4286901	4287000	100	*	29	54	0.537037	0	16	0	4	CG	-1	0.000136393	loss
1	4288301	4288400	100	*	89	100	0.89	13	54	0.240741	10	CG	-1	1.87434e-15	loss
1	4324401	4324500	100	*	64	67	0.955224	7	27	0.259259	6	CG	-1	3.75909e-12	loss
1	4368601	4368700	100	*	46	72	0.638889	3	24	0.125	6	CG	-1	1.55017e-05	loss
1	4538501	4538600	100	*	30	35	0.857143	7	23	0.304348	4	CG	-1	2.14958e-05	loss
1	4543701	4543800	100	*	53	65	0.815385	1	43	0.0232558	8	CG	-1	3.23185e-15	loss
1	4545001	4545200	200	*	112	126	0.888889	2	58	0.0344828	12	CG	-1	1.39824e-27	loss
1	4582001	4582100	100	*	3	60	0.05	10	16	0.625	4	CG	1	9.77854e-08	gain
1	4714701	4714800	100	*	22	40	0.55	0	23	0	4	CG	-1	1.26256e-05	loss
1	4729901	4730000	100	*	2	39	0.0512821	18	30	0.6	4	CG	1	9.27002e-07	gain
1	4740101	4740200	100	*	75	93	0.806452	6	44	0.136364	8	CG	-1	3.19851e-13	loss
1	4762001	4762100	100	*	54	68	0.794118	15	60	0.25	8	CG	-1	1.58517e-09	loss
1	4794501	4794600	100	*	72	82	0.878049	17	52	0.326923	6	CG	-1	1.1782e-10	loss
1	4794701	4794800	100	*	54	78	0.692308	5	26	0.192308	6	CG	-1	1.02594e-05	loss
1	4907501	4907600	100	*	48	56	0.857143	0	22	0	4	CG	-1	7.4682e-12	loss
1	4907901	4908000	100	*	46	54	0.851852	4	31	0.129032	6	CG	-1	1.78506e-10	loss
1	5036001	5036100	100	*	2	54	0.037037	13	20	0.65	4	CG	1	1.12426e-08	gain
1	5060901	5061000	100	*	96	143	0.671329	8	72	0.111111	18	CG	-1	3.2925e-14	loss
1	5212101	5212400	300	*	78	108	0.722222	3	84	0.0357143	14	CG	-1	8.19216e-21	loss
1	5223801	5223900	100	*	6	57	0.105263	16	24	0.666667	4	CG	1	3.36112e-07	gain
1	5260701	5260800	100	*	130	145	0.896552	16	64	0.25	12	CG	-1	3.80254e-20	loss
1	5264101	5264200	100	*	31	36	0.861111	4	17	0.235294	4	CG	-1	8.82394e-06	loss
1	5266801	5266900	100	*	0	40	0	12	22	0.545455	4	CG	1	3.1206e-07	gain
1	5298501	5298600	100	*	48	62	0.774194	3	39	0.0769231	8	CG	-1	2.45929e-11	loss
1	5512601	5512700	100	*	14	17	0.823529	2	17	0.117647	4	CG	-1	4.23574e-05	loss
1	5522801	5522900	100	*	13	18	0.722222	2	17	0.117647	4	CG	-1	0.000313269	loss
1	5585501	5585600	100	*	40	49	0.816327	12	50	0.24	12	CG	-1	1.79089e-08	loss
1	5605401	5605500	100	*	29	37	0.783784	3	19	0.157895	4	CG	-1	9.19556e-06	loss
1	5613001	5613100	100	*	50	64	0.78125	3	25	0.12	6	CG	-1	2.10102e-08	loss
1	5725201	5725300	100	*	2	16	0.125	13	16	0.8125	4	CG	1	0.000105199	gain
1	5729701	5729800	100	*	44	58	0.758621	6	40	0.15	6	CG	-1	6.39824e-09	loss
1	5749001	5749100	100	*	64	74	0.864865	29	85	0.341176	18	CG	-1	6.15162e-11	loss
1	5766301	5766400	100	*	38	58	0.655172	2	18	0.111111	4	CG	-1	5.98137e-05	loss
1	5778701	5778800	100	*	27	53	0.509434	0	24	0	4	CG	-1	1.70922e-05	loss
1	5815501	5815800	300	*	159	194	0.819588	10	90	0.111111	18	CG	-1	1.17777e-28	loss
1	5826501	5826600	100	*	198	234	0.846154	29	123	0.235772	22	CG	-1	5.18256e-29	loss
1	5858501	5858600	100	*	44	73	0.60274	4	40	0.1	6	CG	-1	3.65424e-07	loss
1	5945101	5945200	100	*	19	19	1	0	19	0	4	CG	-1	1.57096e-09	loss
1	5951601	5951700	100	*	17	32	0.53125	0	16	0	4	CG	-1	0.000295523	loss
1	6072501	6072800	300	*	378	391	0.966752	45	291	0.154639	49	CG	-1	1.34347e-103	loss
1	6072501	6072800	300	*	378	391	0.966752	45	291	0.154639	49	CG	-1	1.34347e-103	loss
1	6073001	6073500	500	*	526	665	0.790977	24	424	0.0566038	58	CG	-1	1.69806e-123	loss
1	6073001	6073500	500	*	526	665	0.790977	24	424	0.0566038	58	CG	-1	1.69806e-123	loss
1	6075901	6076000	100	*	91	121	0.752066	11	78	0.141026	19	CG	-1	1.8034e-16	loss
1	6136801	6137000	200	*	97	107	0.906542	3	51	0.0588235	8	CG	-1	3.97733e-24	loss
1	6384301	6384400	100	*	31	35	0.885714	9	26	0.346154	4	CG	-1	1.39064e-05	loss
1	6433401	6433500	100	*	134	162	0.82716	23	87	0.264368	14	CG	-1	9.15724e-18	loss
1	6493501	6493600	100	*	7	53	0.132075	23	24	0.958333	4	CG	1	1.62068e-11	gain
1	6499201	6499300	100	*	55	102	0.539216	0	44	0	10	CG	-1	1.52327e-09	loss
1	6505601	6505700	100	*	21	27	0.777778	4	18	0.222222	4	CG	-1	0.000248033	loss
1	6609501	6609700	200	*	248	291	0.852234	24	403	0.0595533	53	CG	-1	6.83602e-97	loss
1	6610101	6610200	100	*	18	18	1	0	20	0	4	CG	-1	1.57096e-09	loss
1	6611501	6611600	100	*	0	42	0	18	22	0.818182	4	CG	1	1.34921e-11	gain
1	6616901	6617200	300	*	595	673	0.884101	9	259	0.034749	51	CG	-1	1.97586e-128	loss
1	6639501	6639600	100	*	119	175	0.68	2	66	0.030303	16	CG	-1	1.31251e-18	loss
1	6656301	6656400	100	*	8	99	0.0808081	30	48	0.625	10	CG	1	4.78677e-12	gain
1	6665401	6665500	100	*	38	41	0.926829	13	32	0.40625	4	CG	-1	2.07928e-06	loss
1	6699801	6699900	100	*	16	40	0.4	25	25	1	4	CG	1	1.52032e-06	gain
1	6701101	6701200	100	*	40	47	0.851064	6	22	0.272727	4	CG	-1	2.75155e-06	loss
1	6712501	6712600	100	*	31	33	0.939394	25	57	0.438596	8	CG	-1	3.11343e-06	loss
1	6724301	6724400	100	*	33	46	0.717391	1	27	0.037037	6	CG	-1	3.39666e-08	loss
1	6870201	6870300	100	*	31	36	0.861111	10	30	0.333333	6	CG	-1	1.30342e-05	loss
1	7096301	7096400	100	*	162	263	0.61597	2	82	0.0243902	14	CG	-1	4.65153e-20	loss
1	7251301	7251400	100	*	28	46	0.608696	0	20	0	4	CG	-1	5.45542e-06	loss
1	7267401	7267500	100	*	38	40	0.95	8	19	0.421053	4	CG	-1	5.91207e-06	loss
1	7284201	7284300	100	*	34	45	0.755556	3	23	0.130435	4	CG	-1	1.38198e-06	loss
1	7351101	7351200	100	*	25	51	0.490196	22	22	1	4	CG	1	3.43071e-05	gain
1	7405801	7405900	100	*	45	45	1	2	22	0.0909091	4	CG	-1	8.09396e-14	loss
1	7439501	7439600	100	*	78	83	0.939759	10	44	0.227273	8	CG	-1	5.50375e-16	loss
1	7475101	7475200	100	*	25	27	0.925926	6	17	0.352941	4	CG	-1	5.56602e-05	loss
1	7543501	7543600	100	*	15	48	0.3125	40	48	0.833333	12	CG	1	3.87459e-07	gain
1	7549501	7549600	100	*	33	44	0.75	2	21	0.0952381	4	CG	-1	1.06336e-06	loss
1	7653901	7654000	100	*	46	65	0.707692	1	25	0.04	6	CG	-1	2.51811e-08	loss
1	7713301	7713400	100	*	32	104	0.307692	54	66	0.818182	16	CG	1	2.15572e-10	gain
1	7741801	7741900	100	*	62	92	0.673913	3	28	0.107143	6	CG	-1	2.20099e-07	loss
1	7800501	7800600	100	*	57	65	0.876923	9	25	0.36	6	CG	-1	9.89352e-07	loss
1	7840101	7840200	100	*	37	67	0.552239	1	41	0.0243902	10	CG	-1	4.47675e-08	loss
1	7880801	7880900	100	*	79	110	0.718182	10	60	0.166667	14	CG	-1	1.68705e-11	loss
1	7908501	7908600	100	*	107	118	0.90678	26	68	0.382353	8	CG	-1	8.45261e-14	loss
1	7938401	7938500	100	*	40	43	0.930233	4	17	0.235294	4	CG	-1	7.20383e-08	loss
1	8091801	8091900	100	*	9	83	0.108434	34	52	0.653846	8	CG	1	9.33914e-11	gain
1	8123501	8123600	100	*	123	192	0.640625	14	103	0.135922	18	CG	-1	5.37059e-16	loss
1	8132901	8133000	100	*	59	67	0.880597	0	43	0	8	CG	-1	9.08184e-19	loss
1	8148901	8149100	200	*	272	437	0.622426	10	228	0.0438596	38	CG	-1	3.42658e-45	loss
1	8174701	8174800	100	*	19	41	0.463415	26	26	1	4	CG	1	6.54844e-06	gain
1	8186601	8186700	100	*	3	21	0.142857	16	19	0.842105	4	CG	1	1.19075e-05	gain
1	8230101	8230200	100	*	22	39	0.564103	1	18	0.0555556	4	CG	-1	0.000284804	loss
1	8231001	8231100	100	*	32	33	0.969697	3	16	0.1875	4	CG	-1	2.4651e-08	loss
1	8252801	8252900	100	*	24	25	0.96	6	18	0.333333	4	CG	-1	1.23462e-05	loss
1	8289601	8289700	100	*	43	52	0.826923	4	25	0.16	6	CG	-1	3.51766e-08	loss
1	8290501	8290600	100	*	96	173	0.554913	5	149	0.033557	36	CG	-1	6.7756e-23	loss
1	8321501	8321600	100	*	38	55	0.690909	5	31	0.16129	6	CG	-1	3.19571e-06	loss
1	8327401	8327500	100	*	31	33	0.939394	6	18	0.333333	4	CG	-1	4.63563e-06	loss
1	8347301	8347400	100	*	35	63	0.555556	0	38	0	6	CG	-1	2.46365e-08	loss
1	8393101	8393200	100	*	109	131	0.832061	12	42	0.285714	10	CG	-1	4.89519e-11	loss
1	8397201	8397300	100	*	1	29	0.0344828	9	16	0.5625	4	CG	1	4.53659e-05	gain
1	8397201	8397300	100	*	1	29	0.0344828	9	16	0.5625	4	CG	1	4.53659e-05	gain
1	8397501	8397600	100	*	29	41	0.707317	2	38	0.0526316	6	CG	-1	2.61235e-09	loss
1	8397501	8397600	100	*	29	41	0.707317	2	38	0.0526316	6	CG	-1	2.61235e-09	loss
1	8399601	8399900	300	*	348	360	0.966667	7	274	0.0255474	66	CG	-1	1.84314e-121	loss
1	8400601	8400800	200	*	196	202	0.970297	17	158	0.107595	34	CG	-1	1.05001e-59	loss
1	8409601	8409800	200	*	115	171	0.672515	20	129	0.155039	16	CG	-1	2.56112e-18	loss
1	8453401	8453700	300	*	257	272	0.944853	7	152	0.0460526	34	CG	-1	3.97109e-73	loss
1	8505701	8505900	200	*	183	195	0.938462	8	74	0.108108	12	CG	-1	1.07672e-39	loss
1	8558901	8559200	300	*	171	182	0.93956	29	120	0.241667	22	CG	-1	6.08506e-35	loss
1	8583501	8583600	100	*	57	59	0.966102	9	31	0.290323	6	CG	-1	1.59455e-11	loss
1	8593901	8594000	100	*	32	53	0.603774	2	24	0.0833333	4	CG	-1	2.39355e-05	loss
1	8626801	8626900	100	*	36	36	1	10	20	0.5	4	CG	-1	3.75166e-06	loss
1	8717201	8717700	500	*	184	508	0.362205	349	370	0.943243	75	CG	1	3.73266e-66	gain
1	8719501	8719600	100	*	33	43	0.767442	0	31	0	6	CG	-1	1.43111e-10	loss
1	8731501	8731600	100	*	19	22	0.863636	2	20	0.1	4	CG	-1	1.10873e-06	loss
1	8755001	8755100	100	*	4	48	0.0833333	28	33	0.848485	4	CG	1	1.28814e-11	gain
1	8856401	8856500	100	*	130	196	0.663265	1	105	0.00952381	26	CG	-1	1.07612e-26	loss
1	8902901	8903000	100	*	44	44	1	4	27	0.148148	6	CG	-1	3.28072e-13	loss
1	8906901	8907000	100	*	97	115	0.843478	13	71	0.183099	16	CG	-1	3.00733e-18	loss
1	8962601	8962700	100	*	41	43	0.953488	8	20	0.4	4	CG	-1	1.24654e-06	loss
1	9007001	9007100	100	*	38	42	0.904762	2	20	0.1	4	CG	-1	1.341e-09	loss
1	9059901	9060000	100	*	27	39	0.692308	4	22	0.181818	4	CG	-1	0.000136623	loss
1	9258401	9258500	100	*	16	44	0.363636	26	29	0.896552	4	CG	1	8.1793e-06	gain
1	9326401	9326500	100	*	36	40	0.9	1	30	0.0333333	6	CG	-1	2.05613e-12	loss
1	9376401	9376500	100	*	8	21	0.380952	15	17	0.882353	4	CG	1	0.00166863	gain
1	9458601	9458700	100	*	8	22	0.363636	18	20	0.9	4	CG	1	0.000359864	gain
1	9484101	9484200	100	*	30	37	0.810811	5	25	0.2	6	CG	-1	2.63947e-06	loss
1	9600201	9600300	100	*	0	69	0	27	39	0.692308	6	CG	1	5.98278e-15	gain
1	9756301	9756400	100	*	30	32	0.9375	3	25	0.12	6	CG	-1	1.24639e-09	loss
1	9756501	9756600	100	*	23	23	1	0	18	0	4	CG	-1	3.65703e-10	loss
1	9871601	9871700	100	*	67	85	0.788235	8	32	0.25	8	CG	-1	1.0695e-07	loss
1	9888501	9888600	100	*	17	21	0.809524	3	31	0.0967742	4	CG	-1	3.41981e-07	loss
1	9892801	9892900	100	*	42	47	0.893617	4	30	0.133333	6	CG	-1	8.48562e-11	loss
1	9966201	9966300	100	*	52	59	0.881356	8	25	0.32	6	CG	-1	3.03504e-07	loss
1	9972301	9972400	100	*	138	150	0.92	11	79	0.139241	18	CG	-1	6.10758e-31	loss
1	10002601	10002700	100	*	98	102	0.960784	5	82	0.0609756	14	CG	-1	3.38572e-33	loss
1	10009901	10010000	100	*	41	71	0.577465	4	52	0.0769231	10	CG	-1	2.33584e-08	loss
1	10129001	10129100	100	*	26	43	0.604651	1	23	0.0434783	4	CG	-1	1.21284e-05	loss
1	10151801	10151900	100	*	50	53	0.943396	2	33	0.0606061	6	CG	-1	1.68962e-15	loss
1	10200301	10200400	100	*	1	48	0.0208333	15	28	0.535714	6	CG	1	1.78675e-07	gain
1	10221301	10221400	100	*	18	27	0.666667	0	20	0	4	CG	-1	4.35701e-06	loss
1	10243601	10243800	200	*	52	69	0.753623	2	48	0.0416667	8	CG	-1	1.07692e-13	loss
1	10283901	10284000	100	*	21	21	1	0	17	0	4	CG	-1	1.57096e-09	loss
1	10294701	10294800	100	*	30	50	0.6	0	26	0	4	CG	-1	5.79877e-07	loss
1	10492501	10492600	100	*	50	99	0.505051	0	53	0	10	CG	-1	6.27974e-10	loss
1	10537301	10537400	100	*	2	32	0.0625	16	24	0.666667	4	CG	1	2.26849e-06	gain
1	10617301	10617400	100	*	26	46	0.565217	2	39	0.0512821	5	CG	-1	7.50768e-07	loss
1	10910401	10910500	100	*	151	151	1	52	107	0.485981	16	CG	-1	2.22759e-22	loss
1	10968401	10968500	100	*	26	41	0.634146	4	42	0.0952381	6	CG	-1	4.93684e-07	loss
1	11003101	11003200	100	*	51	56	0.910714	6	19	0.315789	4	CG	-1	2.48474e-07	loss
1	11022001	11022300	300	*	257	282	0.911348	28	213	0.131455	34	CG	-1	5.60687e-66	loss
1	11074701	11074800	100	*	56	81	0.691358	5	33	0.151515	4	CG	-1	2.55488e-07	loss
1	11187401	11187600	200	*	12	150	0.08	79	130	0.607692	26	CG	1	3.35834e-20	gain
1	11188901	11189100	200	*	12	124	0.0967742	92	105	0.87619	20	CG	1	4.64554e-31	gain
1	11204101	11204200	100	*	24	35	0.685714	4	26	0.153846	6	CG	-1	4.24608e-05	loss
1	11219901	11220000	100	*	33	57	0.578947	0	29	0	4	CG	-1	2.85075e-07	loss
1	11224001	11224100	100	*	32	32	1	8	18	0.444444	4	CG	-1	3.22849e-06	loss
1	11252501	11252600	100	*	25	43	0.581395	0	37	0	6	CG	-1	4.03624e-08	loss
1	11267201	11267300	100	*	32	35	0.914286	0	20	0	4	CG	-1	9.73812e-11	loss
1	11321701	11321900	200	*	175	189	0.925926	34	138	0.246377	29	CG	-1	2.03424e-35	loss
1	11366001	11366100	100	*	30	30	1	10	20	0.5	4	CG	-1	1.77638e-05	loss
1	11411701	11411800	100	*	51	76	0.671053	1	46	0.0217391	6	CG	-1	6.2254e-12	loss
1	11419201	11419300	100	*	30	64	0.46875	32	32	1	4	CG	1	4.44147e-07	gain
1	11861101	11861200	100	*	2	28	0.0714286	21	21	1	4	CG	1	2.81153e-10	gain
1	11881101	11881200	100	*	23	30	0.766667	3	18	0.166667	4	CG	-1	5.97116e-05	loss
1	11909801	11909900	100	*	9	43	0.209302	20	24	0.833333	4	CG	1	1.10994e-06	gain
1	11919701	11919900	200	*	175	191	0.91623	56	203	0.275862	33	CG	-1	7.58025e-37	loss
1	12113201	12113300	100	*	121	211	0.57346	6	152	0.0394737	26	CG	-1	5.75029e-25	loss
1	12138301	12138400	100	*	25	28	0.892857	7	21	0.333333	4	CG	-1	5.21512e-05	loss
1	12299201	12299300	100	*	31	31	1	14	33	0.424242	6	CG	-1	6.9803e-07	loss
1	12365001	12365100	100	*	42	242	0.173554	150	198	0.757576	22	CG	1	1.47579e-33	gain
1	12397301	12397400	100	*	32	43	0.744186	4	39	0.102564	4	CG	-1	9.94034e-09	loss
1	12399901	12400100	200	*	131	155	0.845161	8	110	0.0727273	14	CG	-1	3.56097e-34	loss
1	12403601	12403700	100	*	0	78	0	36	45	0.8	8	CG	1	3.6667e-20	gain
1	12674201	12674300	100	*	49	50	0.98	16	36	0.444444	6	CG	-1	2.21368e-08	loss
1	12676201	12676300	100	*	10	50	0.2	29	32	0.90625	4	CG	1	9.57677e-10	gain
1	12849801	12849900	100	*	77	80	0.9625	8	26	0.307692	6	CG	-1	1.09852e-12	loss
1	12872401	12872600	200	*	163	169	0.964497	30	67	0.447761	14	CG	-1	1.09413e-19	loss
1	12916501	12916600	100	*	48	64	0.75	5	27	0.185185	4	CG	-1	8.81618e-07	loss
1	13246601	13246700	100	*	5	42	0.119048	20	26	0.769231	4	CG	1	1.10495e-07	gain
1	13263001	13263100	100	*	37	60	0.616667	1	36	0.0277778	8	CG	-1	2.10663e-08	loss
1	13283601	13283700	100	*	11	16	0.6875	0	22	0	4	CG	-1	5.09317e-06	loss
1	13344601	13344700	100	*	35	52	0.673077	4	40	0.1	6	CG	-1	6.1874e-08	loss
1	13368601	13368800	200	*	65	80	0.8125	15	59	0.254237	12	CG	-1	1.18553e-10	loss
1	13392301	13392400	100	*	13	35	0.371429	23	26	0.884615	6	CG	1	6.18638e-05	gain
1	13470301	13470500	200	*	7	210	0.0333333	44	67	0.656716	14	CG	1	2.28219e-29	gain
1	13489501	13489600	100	*	27	38	0.710526	1	25	0.04	4	CG	-1	2.56615e-07	loss
1	13520201	13520400	200	*	112	119	0.941176	20	78	0.25641	12	CG	-1	1.18467e-22	loss
1	13549101	13549200	100	*	3	17	0.176471	18	22	0.818182	4	CG	1	7.3909e-05	gain
1	13563601	13563700	100	*	30	31	0.967742	8	18	0.444444	4	CG	-1	2.68604e-05	loss
1	13798401	13798500	100	*	44	53	0.830189	3	26	0.115385	6	CG	-1	2.56684e-09	loss
1	13948801	13948900	100	*	37	62	0.596774	0	19	0	4	CG	-1	6.22315e-06	loss
1	13988101	13988400	300	*	137	149	0.919463	6	100	0.06	14	CG	-1	6.14006e-40	loss
1	13995401	13995500	100	*	18	29	0.62069	0	16	0	4	CG	-1	5.29299e-05	loss
1	14048901	14049000	100	*	11	18	0.611111	0	16	0	4	CG	-1	0.000152123	loss
1	14351401	14351600	200	*	266	272	0.977941	86	426	0.201878	48	CG	-1	4.67308e-87	loss
1	14392701	14392800	100	*	70	73	0.958904	7	38	0.184211	6	CG	-1	2.07931e-16	loss
1	14397801	14397900	100	*	18	29	0.62069	2	29	0.0689655	6	CG	-1	1.20333e-05	loss
1	14508901	14509000	100	*	51	55	0.927273	14	35	0.4	6	CG	-1	8.95567e-08	loss
1	14510201	14510300	100	*	68	71	0.957746	3	25	0.12	6	CG	-1	9.99973e-16	loss
1	14514001	14514200	200	*	124	200	0.62	7	112	0.0625	16	CG	-1	7.03685e-21	loss
1	14528601	14528700	100	*	30	47	0.638298	2	22	0.0909091	4	CG	-1	2.49879e-05	loss
1	14529201	14529300	100	*	51	54	0.944444	1	22	0.0454545	4	CG	-1	7.53207e-14	loss
1	14742601	14742700	100	*	27	31	0.870968	1	21	0.047619	4	CG	-1	1.01218e-08	loss
1	14750501	14750600	100	*	39	40	0.975	13	34	0.382353	4	CG	-1	4.8746e-08	loss
1	14999001	14999100	100	*	59	60	0.983333	0	51	0	6	CG	-1	3.5689e-24	loss
1	14999401	14999500	100	*	85	98	0.867347	0	48	0	8	CG	-1	1.36633e-22	loss
1	15007701	15007800	100	*	71	77	0.922078	12	35	0.342857	6	CG	-1	2.17694e-10	loss
1	15076401	15076500	100	*	16	45	0.355556	24	27	0.888889	6	CG	1	1.26133e-05	gain
1	15150901	15151000	100	*	42	44	0.954545	8	20	0.4	4	CG	-1	9.55392e-07	loss
1	15405201	15405300	100	*	82	90	0.911111	6	37	0.162162	6	CG	-1	4.26911e-16	loss
1	15565901	15566000	100	*	10	43	0.232558	13	16	0.8125	4	CG	1	5.46661e-05	gain
1	16099201	16099300	100	*	34	54	0.62963	1	23	0.0434783	4	CG	-1	3.03771e-06	loss
1	16266701	16266800	100	*	16	21	0.761905	7	27	0.259259	4	CG	-1	0.000553944	loss
1	16317901	16318000	100	*	77	94	0.819149	15	61	0.245902	12	CG	-1	3.84418e-12	loss
1	16347701	16347800	100	*	43	60	0.716667	7	33	0.212121	4	CG	-1	3.96116e-06	loss
1	16446301	16446400	100	*	14	47	0.297872	14	16	0.875	4	CG	1	6.64263e-05	gain
1	16470001	16470100	100	*	27	39	0.692308	3	19	0.157895	4	CG	-1	0.000140266	loss
1	16510401	16510500	100	*	28	38	0.736842	2	17	0.117647	4	CG	-1	2.37413e-05	loss
1	16744601	16744700	100	*	4	120	0.0333333	53	68	0.779412	12	CG	1	9.89737e-26	gain
1	17066701	17066800	100	*	19	39	0.487179	28	28	1	4	CG	1	7.58272e-06	gain
1	17069801	17069900	100	*	49	63	0.777778	2	30	0.0666667	4	CG	-1	2.8795e-10	loss
1	17105701	17105800	100	*	108	147	0.734694	15	75	0.2	14	CG	-1	3.44087e-14	loss
1	17105701	17105800	100	*	108	147	0.734694	15	75	0.2	14	CG	-1	3.44087e-14	loss
1	17106001	17106200	200	*	125	160	0.78125	19	149	0.127517	28	CG	-1	1.16244e-30	loss
1	17106001	17106200	200	*	125	160	0.78125	19	149	0.127517	28	CG	-1	1.16244e-30	loss
1	17226801	17226900	100	*	42	49	0.857143	7	25	0.28	4	CG	-1	9.99671e-07	loss
1	17227201	17227300	100	*	27	40	0.675	0	25	0	4	CG	-1	1.30179e-07	loss
1	17407701	17407800	100	*	0	18	0	17	18	0.944444	4	CG	1	2.58277e-08	gain
1	17414301	17414400	100	*	60	87	0.689655	6	41	0.146341	8	CG	-1	1.81465e-08	loss
1	17596001	17596100	100	*	44	59	0.745763	3	25	0.12	4	CG	-1	2.0754e-07	loss
1	17707601	17707700	100	*	72	106	0.679245	4	79	0.0506329	14	CG	-1	4.12021e-17	loss
1	17710601	17710700	100	*	62	64	0.96875	10	24	0.416667	4	CG	-1	4.63777e-09	loss
1	17747601	17747700	100	*	42	53	0.792453	12	46	0.26087	6	CG	-1	1.9112e-07	loss
1	17930901	17931000	100	*	0	61	0	21	24	0.875	4	CG	1	1.79335e-16	gain
1	17933701	17933800	100	*	16	16	1	7	16	0.4375	4	CG	-1	0.00041177	loss
1	17958701	17958900	200	*	57	76	0.75	9	135	0.0666667	18	CG	-1	7.20131e-24	loss
1	17967401	17967500	100	*	56	58	0.965517	9	25	0.36	4	CG	-1	1.80297e-09	loss
1	17969501	17969700	200	*	102	162	0.62963	14	173	0.0809249	24	CG	-1	4.47332e-25	loss
1	18139101	18139200	100	*	3	21	0.142857	15	20	0.75	4	CG	1	9.76469e-05	gain
1	18171301	18171400	100	*	28	31	0.903226	3	20	0.15	4	CG	-1	1.25879e-07	loss
1	18203901	18204000	100	*	13	22	0.590909	0	18	0	4	CG	-1	7.89212e-05	loss
1	18232901	18233000	100	*	31	56	0.553571	1	27	0.037037	4	CG	-1	7.41639e-06	loss
1	18286201	18286300	100	*	5	39	0.128205	20	22	0.909091	4	CG	1	5.36749e-09	gain
1	18372901	18373000	100	*	12	18	0.666667	0	17	0	4	CG	-1	3.73786e-05	loss
1	18373401	18373500	100	*	21	26	0.807692	2	31	0.0645161	6	CG	-1	2.29981e-08	loss
1	18376701	18376800	100	*	62	95	0.652632	5	43	0.116279	6	CG	-1	5.25963e-09	loss
1	18376701	18376800	100	*	62	95	0.652632	5	43	0.116279	6	CG	-1	5.25963e-09	loss
1	18377001	18377200	200	*	102	156	0.653846	6	67	0.0895522	8	CG	-1	1.07288e-14	loss
1	18377001	18377200	200	*	102	156	0.653846	6	67	0.0895522	8	CG	-1	1.07288e-14	loss
1	18538001	18538100	100	*	40	45	0.888889	8	22	0.363636	4	CG	-1	9.26164e-06	loss
1	18685801	18685900	100	*	23	23	1	9	34	0.264706	4	CG	-1	7.08213e-08	loss
1	18760601	18760700	100	*	20	26	0.769231	3	25	0.12	6	CG	-1	4.1712e-06	loss
1	18892701	18893200	500	*	165	172	0.959302	27	157	0.171975	26	CG	-1	4.72786e-46	loss
1	19241101	19241200	100	*	39	57	0.684211	0	20	0	4	CG	-1	2.25325e-07	loss
1	19256901	19257000	100	*	4	62	0.0645161	12	20	0.6	4	CG	1	2.3865e-07	gain
1	19319701	19319800	100	*	63	84	0.75	5	27	0.185185	6	CG	-1	2.55691e-07	loss
1	19321801	19321900	100	*	25	46	0.543478	0	35	0	6	CG	-1	2.50089e-07	loss
1	19382101	19382200	100	*	19	55	0.345455	33	39	0.846154	8	CG	1	1.50236e-06	gain
1	19382101	19382200	100	*	19	55	0.345455	33	39	0.846154	8	CG	1	1.50236e-06	gain
1	19382401	19382500	100	*	43	59	0.728814	5	28	0.178571	5	CG	-1	1.42614e-06	loss
1	19382401	19382500	100	*	43	59	0.728814	5	28	0.178571	5	CG	-1	1.42614e-06	loss
1	19386301	19386400	100	*	42	43	0.976744	12	28	0.428571	4	CG	-1	1.99405e-07	loss
1	19462801	19462900	100	*	14	18	0.777778	2	18	0.111111	4	CG	-1	6.32012e-05	loss
1	19954901	19955100	200	*	367	440	0.834091	10	233	0.0429185	44	CG	-1	2.82412e-84	loss
1	19975501	19975600	100	*	51	57	0.894737	7	21	0.333333	4	CG	-1	7.03688e-07	loss
1	19985501	19985900	400	*	284	311	0.913183	41	153	0.267974	26	CG	-1	8.60604e-45	loss
1	19988201	19988300	100	*	43	64	0.671875	4	26	0.153846	6	CG	-1	1.01315e-05	loss
1	20029801	20030000	200	*	86	98	0.877551	4	65	0.0615385	14	CG	-1	8.6907e-24	loss
1	20037301	20037400	100	*	10	36	0.277778	22	24	0.916667	6	CG	1	1.64637e-06	gain
1	20316401	20316500	100	*	39	48	0.8125	2	38	0.0526316	4	CG	-1	7.24567e-12	loss
1	20345501	20345600	100	*	17	21	0.809524	4	16	0.25	4	CG	-1	0.000674111	loss
1	20347601	20347700	100	*	25	36	0.694444	6	33	0.181818	6	CG	-1	2.23224e-05	loss
1	20456701	20456900	200	*	124	137	0.905109	50	142	0.352113	21	CG	-1	1.02115e-20	loss
1	20494701	20494800	100	*	31	50	0.62	1	17	0.0588235	4	CG	-1	6.94626e-05	loss
1	20511901	20512000	100	*	22	35	0.628571	0	16	0	4	CG	-1	3.0029e-05	loss
1	20524801	20524900	100	*	83	106	0.783019	1	48	0.0208333	10	CG	-1	1.38724e-18	loss
1	20524801	20524900	100	*	83	106	0.783019	1	48	0.0208333	10	CG	-1	1.38724e-18	loss
1	20525101	20525200	100	*	57	95	0.6	1	50	0.02	10	CG	-1	1.23392e-11	loss
1	20525101	20525200	100	*	57	95	0.6	1	50	0.02	10	CG	-1	1.23392e-11	loss
1	20526701	20526800	100	*	24	35	0.685714	0	22	0	4	CG	-1	5.05897e-07	loss
1	20571801	20571900	100	*	18	32	0.5625	0	27	0	6	CG	-1	3.86074e-06	loss
1	20576701	20576800	100	*	3	106	0.0283019	15	25	0.6	6	CG	1	2.7806e-13	gain
1	20590401	20590500	100	*	12	16	0.75	5	24	0.208333	4	CG	-1	0.000695174	loss
1	20598501	20598600	100	*	70	94	0.744681	3	24	0.125	6	CG	-1	4.38286e-08	loss
1	20644201	20644300	100	*	50	54	0.925926	0	44	0	5	CG	-1	4.32154e-19	loss
1	20996901	20997000	100	*	25	53	0.471698	26	26	1	4	CG	1	5.11403e-06	gain
1	21044901	21045000	100	*	63	87	0.724138	1	43	0.0232558	6	CG	-1	1.90479e-13	loss
1	21047101	21047200	100	*	53	92	0.576087	4	95	0.0421053	22	CG	-1	8.82702e-15	loss
1	21047501	21047700	200	*	181	187	0.967914	2	97	0.0206186	14	CG	-1	2.45769e-56	loss
1	21047501	21047700	200	*	181	187	0.967914	2	97	0.0206186	14	CG	-1	2.45769e-56	loss
1	21047901	21048000	100	*	50	52	0.961538	10	23	0.434783	4	CG	-1	1.45021e-07	loss
1	21047901	21048000	100	*	50	52	0.961538	10	23	0.434783	4	CG	-1	1.45021e-07	loss
1	21058601	21058700	100	*	23	24	0.958333	9	20	0.45	4	CG	-1	0.0001719	loss
1	21061701	21061800	100	*	31	41	0.756098	9	50	0.18	6	CG	-1	6.35103e-08	loss
1	21072601	21072700	100	*	21	56	0.375	33	35	0.942857	6	CG	1	1.35066e-07	gain
1	21112901	21113000	100	*	61	75	0.813333	0	24	0	6	CG	-1	3.06295e-12	loss
1	21113301	21113500	200	*	101	110	0.918182	0	77	0	12	CG	-1	3.9161e-34	loss
1	21176601	21176700	100	*	35	45	0.777778	1	16	0.0625	4	CG	-1	8.56728e-07	loss
1	21187001	21187100	100	*	45	69	0.652174	5	39	0.128205	6	CG	-1	2.50089e-07	loss
1	21232601	21232700	100	*	94	133	0.706767	3	44	0.0681818	10	CG	-1	5.37654e-13	loss
1	21234001	21234100	100	*	15	21	0.714286	4	22	0.181818	5	CG	-1	0.000450133	loss
1	21258301	21258400	100	*	30	36	0.833333	2	51	0.0392157	9	CG	-1	1.37252e-13	loss
1	21632401	21632500	100	*	50	63	0.793651	0	24	0	6	CG	-1	5.85666e-11	loss
1	21941001	21941100	100	*	54	58	0.931034	23	58	0.396552	10	CG	-1	2.40332e-09	loss
1	22041601	22041700	100	*	35	60	0.583333	1	38	0.0263158	8	CG	-1	4.51006e-08	loss
1	22086401	22086500	100	*	18	19	0.947368	6	17	0.352941	4	CG	-1	0.000167204	loss
1	22092401	22092500	100	*	5	25	0.2	13	17	0.764706	4	CG	1	0.000293224	gain
1	22108401	22108500	100	*	26	44	0.590909	0	20	0	4	CG	-1	1.00396e-05	loss
1	22123401	22123500	100	*	11	40	0.275	19	21	0.904762	4	CG	1	3.86695e-06	gain
1	22292901	22293100	200	*	251	301	0.833887	18	160	0.1125	28	CG	-1	4.06805e-49	loss
1	22331301	22331400	100	*	32	36	0.888889	4	25	0.16	6	CG	-1	2.34247e-08	loss
1	22475701	22475800	100	*	23	26	0.884615	6	19	0.315789	4	CG	-1	8.95467e-05	loss
1	22486801	22486900	100	*	72	75	0.96	13	60	0.216667	12	CG	-1	3.38008e-18	loss
1	22524101	22524200	100	*	5	30	0.166667	15	20	0.75	4	CG	1	4.20622e-05	gain
1	22544201	22544300	100	*	30	45	0.666667	6	51	0.117647	10	CG	-1	5.24477e-08	loss
1	22612301	22612400	100	*	134	164	0.817073	1	104	0.00961538	26	CG	-1	9.15897e-37	loss
1	22638601	22638900	300	*	212	356	0.595506	6	168	0.0357143	32	CG	-1	7.02706e-34	loss
1	22638601	22638900	300	*	212	356	0.595506	6	168	0.0357143	32	CG	-1	7.02706e-34	loss
1	22639101	22639400	300	*	234	252	0.928571	14	326	0.0429448	48	CG	-1	5.67491e-101	loss
1	22639101	22639400	300	*	234	252	0.928571	14	326	0.0429448	48	CG	-1	5.67491e-101	loss
1	22659801	22659900	100	*	46	54	0.851852	1	33	0.030303	6	CG	-1	2.9525e-13	loss
1	22668701	22668800	100	*	51	57	0.894737	13	39	0.333333	8	CG	-1	1.89836e-08	loss
1	22740001	22740100	100	*	35	46	0.76087	1	17	0.0588235	4	CG	-1	8.50721e-07	loss
1	22740701	22740800	100	*	14	27	0.518519	0	16	0	4	CG	-1	0.000462128	loss
1	22746001	22746300	300	*	162	194	0.835052	7	78	0.0897436	14	CG	-1	2.34635e-29	loss
1	22785001	22785100	100	*	92	101	0.910891	18	49	0.367347	8	CG	-1	5.01952e-12	loss
1	22794501	22794600	100	*	36	54	0.666667	3	30	0.1	6	CG	-1	8.85595e-07	loss
1	22795801	22795900	100	*	16	23	0.695652	2	20	0.1	4	CG	-1	8.55038e-05	loss
1	22800501	22800600	100	*	27	52	0.519231	0	18	0	4	CG	-1	0.000103617	loss
1	22804301	22804400	100	*	26	44	0.590909	1	18	0.0555556	4	CG	-1	0.000121896	loss
1	22831201	22831300	100	*	30	31	0.967742	7	21	0.333333	4	CG	-1	1.04999e-06	loss
1	22855901	22856000	100	*	56	63	0.888889	18	51	0.352941	8	CG	-1	5.1609e-09	loss
1	22953501	22953600	100	*	3	51	0.0588235	18	30	0.6	4	CG	1	1.33829e-07	gain
1	22974101	22974200	100	*	53	53	1	1	58	0.0172414	12	CG	-1	3.5566e-24	loss
1	23001101	23001200	100	*	52	56	0.928571	10	48	0.208333	8	CG	-1	2.90845e-13	loss
1	23001501	23001600	100	*	36	45	0.8	5	34	0.147059	4	CG	-1	1.69643e-08	loss
1	23027201	23027400	200	*	314	464	0.676724	38	280	0.135714	48	CG	-1	3.98547e-45	loss
1	23071001	23071100	100	*	8	109	0.0733945	27	42	0.642857	8	CG	1	3.66868e-13	gain
1	23087101	23087200	100	*	19	34	0.558824	0	22	0	4	CG	-1	1.90475e-05	loss
1	23122501	23122600	100	*	1	55	0.0181818	38	40	0.95	6	CG	1	4.50635e-19	gain
1	23178501	23178600	100	*	15	18	0.833333	4	16	0.25	4	CG	-1	0.00063727	loss
1	23238701	23238800	100	*	1	38	0.0263158	10	17	0.588235	4	CG	1	2.03462e-06	gain
1	23353601	23353700	100	*	55	78	0.705128	0	42	0	10	CG	-1	4.77008e-13	loss
1	23365101	23365300	200	*	151	251	0.601594	12	148	0.0810811	16	CG	-1	1.31653e-23	loss
1	23378001	23378200	200	*	65	94	0.691489	3	57	0.0526316	10	CG	-1	7.40262e-14	loss
1	23378501	23378600	100	*	21	42	0.5	0	29	0	4	CG	-1	7.16086e-06	loss
1	23393601	23393700	100	*	76	115	0.66087	8	55	0.145455	12	CG	-1	7.4365e-10	loss
1	23402901	23403000	100	*	17	17	1	5	17	0.294118	4	CG	-1	1.96328e-05	loss
1	23734501	23734800	300	*	172	266	0.646617	11	138	0.0797101	34	CG	-1	1.77303e-26	loss
1	23848101	23848200	100	*	22	23	0.956522	6	16	0.375	4	CG	-1	7.89212e-05	loss
1	23848801	23848900	100	*	40	41	0.97561	4	40	0.1	4	CG	-1	1.03771e-14	loss
1	23849201	23849300	100	*	61	65	0.938462	14	33	0.424242	6	CG	-1	2.56744e-08	loss
1	23889001	23889100	100	*	25	49	0.510204	0	31	0	6	CG	-1	2.21088e-06	loss
1	23909401	23909500	100	*	33	41	0.804878	9	39	0.230769	5	CG	-1	4.24392e-07	loss
1	23929001	23929100	100	*	37	52	0.711538	4	29	0.137931	6	CG	-1	1.07202e-06	loss
1	23933701	23933900	200	*	52	59	0.881356	6	63	0.0952381	12	CG	-1	1.87834e-17	loss
1	23935501	23935600	100	*	34	39	0.871795	3	24	0.125	4	CG	-1	9.94034e-09	loss
1	23936301	23936400	100	*	104	117	0.888889	9	39	0.230769	6	CG	-1	6.71957e-15	loss
1	23941901	23942000	100	*	27	56	0.482143	23	23	1	4	CG	1	1.7171e-05	gain
1	23989701	23989800	100	*	59	72	0.819444	0	42	0	10	CG	-1	1.44387e-16	loss
1	24068901	24069100	200	*	96	102	0.941176	23	73	0.315068	12	CG	-1	1.06489e-17	loss
1	24070001	24070100	100	*	32	34	0.941176	12	30	0.4	4	CG	-1	4.1134e-06	loss
1	24070401	24070500	100	*	82	136	0.602941	3	42	0.0714286	10	CG	-1	1.66094e-09	loss
1	24070401	24070500	100	*	82	136	0.602941	3	42	0.0714286	10	CG	-1	1.66094e-09	loss
1	24070701	24071400	700	*	351	503	0.697813	15	224	0.0669643	38	CG	-1	1.34428e-55	loss
1	24070701	24071400	700	*	351	503	0.697813	15	224	0.0669643	38	CG	-1	1.34428e-55	loss
1	24072001	24072100	100	*	83	91	0.912088	24	74	0.324324	8	CG	-1	1.46189e-14	loss
1	24078401	24078500	100	*	20	31	0.645161	3	22	0.136364	4	CG	-1	0.000240239	loss
1	24096601	24096700	100	*	6	43	0.139535	34	52	0.653846	10	CG	1	6.49236e-07	gain
1	24109301	24109400	100	*	39	41	0.95122	12	28	0.428571	4	CG	-1	1.6819e-06	loss
1	24228201	24228300	100	*	33	45	0.733333	5	28	0.178571	6	CG	-1	5.09915e-06	loss
1	24240101	24240200	100	*	12	28	0.428571	21	22	0.954545	4	CG	1	0.000104979	gain
1	24330001	24330200	200	*	73	119	0.613445	4	72	0.0555556	12	CG	-1	9.34265e-14	loss
1	24346001	24346100	100	*	32	57	0.561404	2	36	0.0555556	6	CG	-1	1.16014e-06	loss
1	24468801	24468900	100	*	2	18	0.111111	23	32	0.71875	4	CG	1	4.20622e-05	gain
1	24503401	24503500	100	*	58	68	0.852941	0	46	0	6	CG	-1	2.1974e-18	loss
1	24617501	24617600	100	*	47	52	0.903846	0	17	0	4	CG	-1	1.12507e-11	loss
1	24636801	24636900	100	*	18	25	0.72	1	17	0.0588235	4	CG	-1	2.7617e-05	loss
1	24722701	24722800	100	*	1	20	0.05	14	16	0.875	4	CG	1	8.88462e-07	gain
1	24763301	24763500	200	*	42	73	0.575342	3	43	0.0697674	8	CG	-1	1.1446e-07	loss
1	24767201	24767300	100	*	102	115	0.886957	16	51	0.313725	12	CG	-1	1.97507e-13	loss
1	24812601	24812700	100	*	139	224	0.620536	0	53	0	10	CG	-1	1.94027e-15	loss
1	24892801	24892900	100	*	0	37	0	17	26	0.653846	6	CG	1	1.64972e-08	gain
1	24997001	24997100	100	*	2	80	0.025	32	34	0.941176	8	CG	1	9.45154e-22	gain
1	25036501	25036700	200	*	48	81	0.592593	2	65	0.0307692	16	CG	-1	3.5612e-12	loss
1	25063101	25063300	200	*	175	233	0.751073	8	137	0.0583942	24	CG	-1	1.10566e-36	loss
1	25067401	25067500	100	*	65	100	0.65	1	48	0.0208333	10	CG	-1	1.7889e-12	loss
1	25072101	25072300	200	*	104	142	0.732394	0	83	0	16	CG	-1	1.8914e-25	loss
1	25073001	25073100	100	*	33	45	0.733333	4	33	0.121212	6	CG	-1	1.47146e-07	loss
1	25228401	25228500	100	*	31	39	0.794872	5	33	0.151515	4	CG	-1	9.15266e-08	loss
1	25297601	25297700	100	*	33	51	0.647059	0	17	0	4	CG	-1	4.88433e-06	loss
1	25333901	25334000	100	*	66	71	0.929577	3	53	0.0566038	10	CG	-1	2.50493e-21	loss
1	25358801	25358900	100	*	56	67	0.835821	1	32	0.03125	4	CG	-1	1.27142e-13	loss
1	25359201	25359300	100	*	45	56	0.803571	0	26	0	4	CG	-1	2.78497e-11	loss
1	25414401	25414700	300	*	235	265	0.886792	17	226	0.0752212	38	CG	-1	3.57965e-70	loss
1	25431301	25431400	100	*	41	53	0.773585	0	19	0	4	CG	-1	1.01805e-08	loss
1	25474701	25474800	100	*	26	27	0.962963	7	16	0.4375	4	CG	-1	8.77688e-05	loss
1	25481301	25481400	100	*	22	32	0.6875	7	40	0.175	8	CG	-1	1.27839e-05	loss
1	25483701	25483800	100	*	39	56	0.696429	3	33	0.0909091	6	CG	-1	5.7696e-08	loss
1	25493901	25494000	100	*	4	48	0.0833333	18	29	0.62069	6	CG	1	6.36869e-07	gain
1	25517701	25518000	300	*	102	160	0.6375	3	67	0.0447761	12	CG	-1	1.36356e-15	loss
1	25596101	25596300	200	*	159	186	0.854839	4	67	0.0597015	14	CG	-1	2.50316e-30	loss
1	25597601	25597800	200	*	196	208	0.942308	31	130	0.238462	22	CG	-1	1.0544e-39	loss
1	25670701	25670800	100	*	33	48	0.6875	6	34	0.176471	6	CG	-1	6.32929e-06	loss
1	25708801	25708900	100	*	24	35	0.685714	3	22	0.136364	4	CG	-1	5.85677e-05	loss
1	25713301	25713500	200	*	228	255	0.894118	26	145	0.17931	26	CG	-1	3.12747e-46	loss
1	25713301	25713500	200	*	228	255	0.894118	26	145	0.17931	26	CG	-1	3.12747e-46	loss
1	25713701	25713900	200	*	394	454	0.867841	33	207	0.15942	40	CG	-1	7.97283e-70	loss
1	25713701	25713900	200	*	394	454	0.867841	33	207	0.15942	40	CG	-1	7.97283e-70	loss
1	25773001	25773100	100	*	111	171	0.649123	8	129	0.0620155	22	CG	-1	6.27937e-24	loss
1	25774501	25774700	200	*	94	111	0.846847	2	78	0.025641	16	CG	-1	1.04925e-27	loss
1	25774801	25774900	100	*	212	220	0.963636	3	130	0.0230769	32	CG	-1	1.31556e-66	loss
1	25817801	25817900	100	*	64	76	0.842105	17	67	0.253731	10	CG	-1	4.23278e-12	loss
1	25818401	25818800	400	*	257	310	0.829032	42	223	0.188341	32	CG	-1	1.67422e-47	loss
1	25824401	25824600	200	*	278	360	0.772222	11	157	0.0700637	25	CG	-1	4.9472e-48	loss
1	25862601	25862700	100	*	32	42	0.761905	1	17	0.0588235	4	CG	-1	1.20121e-06	loss
1	25870501	25870600	100	*	81	85	0.952941	11	26	0.423077	6	CG	-1	7.96916e-10	loss
1	25910001	25910100	100	*	27	39	0.692308	1	23	0.0434783	4	CG	-1	1.0271e-06	loss
1	25921701	25921800	100	*	28	28	1	0	18	0	4	CG	-1	3.23075e-11	loss
1	26004601	26004700	100	*	99	109	0.908257	4	90	0.0444444	14	CG	-1	9.13591e-33	loss
1	26089101	26089400	300	*	200	216	0.925926	2	94	0.0212766	16	CG	-1	8.72704e-52	loss
1	26123301	26123400	100	*	57	90	0.633333	3	44	0.0681818	10	CG	-1	1.44512e-09	loss
1	26152501	26152600	100	*	62	85	0.729412	0	41	0	8	CG	-1	6.18784e-14	loss
1	26181701	26181800	100	*	35	44	0.795455	6	21	0.285714	4	CG	-1	7.50177e-05	loss
1	26238001	26238100	100	*	34	49	0.693878	1	21	0.047619	4	CG	-1	1.04527e-06	loss
1	26272101	26272300	200	*	29	123	0.235772	38	43	0.883721	10	CG	1	3.08086e-13	gain
1	26281601	26281700	100	*	48	76	0.631579	2	18	0.111111	4	CG	-1	7.60148e-05	loss
1	26284201	26284300	100	*	25	34	0.735294	3	19	0.157895	4	CG	-1	5.99043e-05	loss
1	26298101	26298300	200	*	89	104	0.855769	1	70	0.0142857	12	CG	-1	1.20886e-26	loss
1	26395201	26395400	200	*	41	64	0.640625	5	69	0.0724638	10	CG	-1	1.6605e-11	loss
1	26511901	26512000	100	*	34	41	0.829268	1	30	0.0333333	7	CG	-1	8.90718e-11	loss
1	26540101	26540200	100	*	79	119	0.663866	6	49	0.122449	10	CG	-1	4.23006e-10	loss
1	26585901	26586000	100	*	61	98	0.622449	5	62	0.0806452	12	CG	-1	3.23085e-11	loss
1	26646301	26646400	100	*	23	25	0.92	8	22	0.363636	4	CG	-1	6.54288e-05	loss
1	26798401	26798500	100	*	32	38	0.842105	3	27	0.111111	6	CG	-1	1.11954e-08	loss
1	26879901	26880000	100	*	163	177	0.920904	19	126	0.150794	18	CG	-1	3.42079e-40	loss
1	26894001	26894100	100	*	21	34	0.617647	1	28	0.0357143	4	CG	-1	2.54549e-06	loss
1	26898701	26898800	100	*	44	53	0.830189	3	33	0.0909091	8	CG	-1	5.69609e-11	loss
1	27046501	27046600	100	*	65	89	0.730337	5	65	0.0769231	16	CG	-1	3.68459e-15	loss
1	27067301	27067400	100	*	42	65	0.646154	0	49	0	6	CG	-1	4.36833e-12	loss
1	27087001	27087100	100	*	37	42	0.880952	0	24	0	4	CG	-1	1.16498e-11	loss
1	27087901	27088000	100	*	57	68	0.838235	1	45	0.0222222	6	CG	-1	9.596e-17	loss
1	27090301	27090400	100	*	30	30	1	1	16	0.0625	4	CG	-1	2.57022e-10	loss
1	27156001	27156100	100	*	25	36	0.694444	1	26	0.0384615	6	CG	-1	2.40163e-07	loss
1	27156001	27156100	100	*	25	36	0.694444	1	26	0.0384615	6	CG	-1	2.40163e-07	loss
1	27156301	27156400	100	*	52	57	0.912281	0	50	0	8	CG	-1	4.50261e-21	loss
1	27156301	27156400	100	*	52	57	0.912281	0	50	0	8	CG	-1	4.50261e-21	loss
1	27298101	27298200	100	*	58	74	0.783784	16	62	0.258065	7	CG	-1	1.91763e-09	loss
1	27366301	27366400	100	*	35	39	0.897436	1	28	0.0357143	6	CG	-1	8.83795e-12	loss
1	27367601	27367700	100	*	39	59	0.661017	3	26	0.115385	6	CG	-1	4.60881e-06	loss
1	27422901	27423000	100	*	25	82	0.304878	64	75	0.853333	16	CG	1	1.23758e-11	gain
1	27485401	27485500	100	*	109	114	0.95614	8	38	0.210526	8	CG	-1	2.07839e-20	loss
1	27578501	27578600	100	*	15	33	0.454545	22	23	0.956522	4	CG	1	0.000102558	gain
1	27611101	27611200	100	*	88	118	0.745763	5	52	0.0961538	8	CG	-1	1.76346e-14	loss
1	27631401	27631500	100	*	52	61	0.852459	1	43	0.0232558	6	CG	-1	3.74215e-16	loss
1	27665201	27665300	100	*	22	41	0.536585	0	23	0	4	CG	-1	1.72728e-05	loss
1	27741301	27741400	100	*	33	52	0.634615	1	37	0.027027	8	CG	-1	1.19246e-08	loss
1	27745901	27746000	100	*	56	101	0.554455	0	46	0	10	CG	-1	1.37401e-10	loss
1	27745901	27746000	100	*	56	101	0.554455	0	46	0	10	CG	-1	1.37401e-10	loss
1	27746201	27746300	100	*	35	41	0.853659	1	28	0.0357143	4	CG	-1	2.4059e-11	loss
1	27746201	27746300	100	*	35	41	0.853659	1	28	0.0357143	4	CG	-1	2.4059e-11	loss
1	27817201	27817300	100	*	3	25	0.12	16	18	0.888889	4	CG	1	8.07256e-07	gain
1	27872401	27872500	100	*	38	52	0.730769	2	42	0.047619	10	CG	-1	7.16846e-11	loss
1	27876601	27876700	100	*	25	38	0.657895	1	22	0.0454545	4	CG	-1	5.10028e-06	loss
1	28100101	28100400	300	*	73	99	0.737374	3	58	0.0517241	10	CG	-1	4.89071e-16	loss
1	28128201	28128300	100	*	56	77	0.727273	4	50	0.08	9	CG	-1	2.90967e-12	loss
1	28199301	28199400	100	*	48	81	0.592593	3	54	0.0555556	12	CG	-1	2.88175e-10	loss
1	28199301	28199400	100	*	48	81	0.592593	3	54	0.0555556	12	CG	-1	2.88175e-10	loss
1	28199601	28199700	100	*	16	16	1	3	17	0.176471	4	CG	-1	1.71949e-06	loss
1	28199601	28199700	100	*	16	16	1	3	17	0.176471	4	CG	-1	1.71949e-06	loss
1	28264801	28264900	100	*	30	34	0.882353	6	20	0.3	4	CG	-1	1.40451e-05	loss
1	28309901	28310000	100	*	15	23	0.652174	0	23	0	4	CG	-1	3.17537e-06	loss
1	28310301	28310700	400	*	400	422	0.947867	14	369	0.0379404	66	CG	-1	8.14892e-142	loss
1	28354001	28354100	100	*	35	37	0.945946	0	16	0	4	CG	-1	6.49461e-11	loss
1	28373601	28373700	100	*	42	63	0.666667	0	24	0	6	CG	-1	4.79023e-08	loss
1	28438301	28438400	100	*	12	46	0.26087	18	20	0.9	4	CG	1	2.25282e-06	gain
1	28481401	28481500	100	*	24	33	0.727273	3	17	0.176471	4	CG	-1	0.000223273	loss
1	28482201	28482300	100	*	11	32	0.34375	27	27	1	4	CG	1	2.50349e-07	gain
1	28654601	28654800	200	*	327	495	0.660606	16	140	0.114286	28	CG	-1	2.6013e-29	loss
1	28666901	28667000	100	*	118	165	0.715152	1	43	0.0232558	8	CG	-1	1.38588e-15	loss
1	28833501	28833600	100	*	49	52	0.942308	0	51	0	12	CG	-1	6.84808e-21	loss
1	28893801	28893900	100	*	68	71	0.957746	13	44	0.295455	8	CG	-1	1.38014e-13	loss
1	28958301	28958400	100	*	67	91	0.736264	4	46	0.0869565	10	CG	-1	2.13391e-12	loss
1	29194001	29194100	100	*	1	48	0.0208333	10	17	0.588235	4	CG	1	1.37616e-07	gain
1	29331901	29332100	200	*	189	228	0.828947	14	145	0.0965517	22	CG	-1	2.86053e-42	loss
1	29520101	29520200	100	*	9	32	0.28125	20	25	0.8	6	CG	1	0.00010915	gain
1	29529501	29529600	100	*	39	44	0.886364	17	71	0.239437	11	CG	-1	4.11991e-11	loss
1	29562201	29562300	100	*	82	96	0.854167	16	58	0.275862	8	CG	-1	4.87677e-13	loss
1	29562201	29562300	100	*	82	96	0.854167	16	58	0.275862	8	CG	-1	4.87677e-13	loss
1	29562501	29562600	100	*	11	22	0.5	0	16	0	4	CG	-1	0.000792268	loss
1	29562501	29562600	100	*	11	22	0.5	0	16	0	4	CG	-1	0.000792268	loss
1	29673301	29673400	100	*	37	41	0.902439	8	22	0.363636	4	CG	-1	7.97981e-06	loss
1	29679501	29679600	100	*	16	32	0.5	0	32	0	6	CG	-1	4.97619e-06	loss
1	29731001	29731100	100	*	1	54	0.0185185	13	20	0.65	4	CG	1	1.61696e-09	gain
1	29811201	29811300	100	*	18	27	0.666667	0	20	0	4	CG	-1	4.35701e-06	loss
1	29913401	29913500	100	*	33	44	0.75	2	19	0.105263	4	CG	-1	3.05407e-06	loss
1	30065001	30065100	100	*	31	37	0.837838	4	32	0.125	4	CG	-1	7.07663e-09	loss
1	30066301	30066400	100	*	29	35	0.828571	0	18	0	4	CG	-1	1.81499e-08	loss
1	30068001	30068100	100	*	64	68	0.941176	4	25	0.16	6	CG	-1	1.73651e-13	loss
1	30091301	30091600	300	*	123	125	0.984	20	63	0.31746	12	CG	-1	3.85384e-23	loss
1	30143101	30143200	100	*	72	88	0.818182	16	63	0.253968	14	CG	-1	1.19173e-11	loss
1	30309501	30309600	100	*	28	48	0.583333	1	35	0.0285714	6	CG	-1	2.63514e-07	loss
1	30323301	30323400	100	*	34	42	0.809524	0	22	0	4	CG	-1	1.57509e-09	loss
1	30329701	30329900	200	*	103	106	0.971698	54	129	0.418605	18	CG	-1	1.80547e-18	loss
1	30331701	30331800	100	*	24	41	0.585366	2	25	0.08	6	CG	-1	5.13548e-05	loss
1	30351101	30351200	100	*	113	120	0.941667	21	82	0.256098	14	CG	-1	3.3142e-23	loss
1	30355301	30355400	100	*	35	40	0.875	12	35	0.342857	4	CG	-1	2.70235e-06	loss
1	30356501	30356600	100	*	61	73	0.835616	0	28	0	6	CG	-1	5.60785e-14	loss
1	30378201	30378400	200	*	174	182	0.956044	11	91	0.120879	16	CG	-1	1.04561e-42	loss
1	30379401	30379600	200	*	63	103	0.61165	0	56	0	10	CG	-1	1.75291e-13	loss
1	30400901	30401000	100	*	52	60	0.866667	0	44	0	6	CG	-1	1.28683e-17	loss
1	30402601	30402700	100	*	57	87	0.655172	4	41	0.097561	6	CG	-1	7.61687e-09	loss
1	30419401	30419500	100	*	44	60	0.733333	0	28	0	4	CG	-1	3.54285e-10	loss
1	30461601	30461700	100	*	16	18	0.888889	0	17	0	4	CG	-1	2.14004e-07	loss
1	30535901	30536000	100	*	74	93	0.795699	2	40	0.05	8	CG	-1	6.54433e-15	loss
1	30674501	30674600	100	*	61	78	0.782051	14	93	0.150538	12	CG	-1	5.23103e-16	loss
1	30698301	30698400	100	*	96	111	0.864865	16	133	0.120301	18	CG	-1	3.72015e-30	loss
1	30782301	30782400	100	*	32	36	0.888889	5	24	0.208333	4	CG	-1	1.78115e-07	loss
1	30799901	30800000	100	*	21	40	0.525	0	40	0	6	CG	-1	1.56988e-07	loss
1	30808801	30808900	100	*	20	30	0.666667	2	20	0.1	4	CG	-1	8.37614e-05	loss
1	30820701	30820800	100	*	58	60	0.966667	2	25	0.08	4	CG	-1	1.3082e-15	loss
1	30846501	30846600	100	*	13	49	0.265306	21	24	0.875	4	CG	1	1.32409e-06	gain
1	30860101	30860200	100	*	53	90	0.588889	4	46	0.0869565	10	CG	-1	3.64673e-08	loss
1	30861201	30861300	100	*	21	23	0.913043	2	16	0.125	4	CG	-1	1.23177e-06	loss
1	30892301	30892400	100	*	9	16	0.5625	0	29	0	4	CG	-1	7.88502e-06	loss
1	30895401	30896100	700	*	476	496	0.959677	40	421	0.0950119	82	CG	-1	3.94881e-150	loss
1	30934601	30934700	100	*	68	72	0.944444	5	39	0.128205	6	CG	-1	2.57279e-17	loss
1	30963301	30963400	100	*	37	74	0.5	24	24	1	6	CG	1	1.36381e-05	gain
1	30987501	30987600	100	*	57	64	0.890625	3	34	0.0882353	8	CG	-1	3.23701e-14	loss
1	30993901	30994000	100	*	31	35	0.885714	11	44	0.25	6	CG	-1	3.4141e-08	loss
1	31012801	31012900	100	*	27	31	0.870968	3	23	0.130435	4	CG	-1	1.03979e-07	loss
1	31016801	31016900	100	*	19	102	0.186275	47	48	0.979167	8	CG	1	4.11425e-19	gain
1	31068201	31068300	100	*	6	70	0.0857143	24	27	0.888889	4	CG	1	6.30598e-14	gain
1	31104501	31104600	100	*	19	93	0.204301	28	36	0.777778	8	CG	1	2.72622e-09	gain
1	31204101	31204200	100	*	32	35	0.914286	4	35	0.114286	4	CG	-1	5.72722e-11	loss
1	31311601	31311700	100	*	49	54	0.907407	9	31	0.290323	6	CG	-1	8.13632e-09	loss
1	31371601	31371700	100	*	16	19	0.842105	7	21	0.333333	4	CG	-1	0.00115857	loss
1	31386901	31387000	100	*	100	109	0.917431	23	57	0.403509	11	CG	-1	2.23392e-12	loss
1	31393201	31393600	400	*	227	276	0.822464	11	114	0.0964912	20	CG	-1	1.65345e-39	loss
1	31421301	31421600	300	*	102	120	0.85	1	109	0.00917431	18	CG	-1	3.67275e-36	loss
1	31429801	31430000	200	*	135	201	0.671642	3	93	0.0322581	16	CG	-1	1.33519e-23	loss
1	31435801	31435900	100	*	42	46	0.913043	11	28	0.392857	4	CG	-1	2.04065e-06	loss
1	31491601	31491700	100	*	4	33	0.121212	25	32	0.78125	6	CG	1	1.4471e-07	gain
1	31552901	31553000	100	*	27	48	0.5625	1	22	0.0454545	4	CG	-1	4.67175e-05	loss
1	31578701	31578800	100	*	37	58	0.637931	2	20	0.1	4	CG	-1	3.80007e-05	loss
1	31670801	31670900	100	*	76	104	0.730769	0	47	0	10	CG	-1	4.20733e-16	loss
1	31726201	31726300	100	*	75	84	0.892857	3	83	0.0361446	12	CG	-1	1.34013e-27	loss
1	31759801	31759900	100	*	30	58	0.517241	0	20	0	4	CG	-1	4.65747e-05	loss
1	31800701	31800800	100	*	104	105	0.990476	26	56	0.464286	14	CG	-1	3.1013e-15	loss
1	31832501	31832600	100	*	109	112	0.973214	15	68	0.220588	15	CG	-1	3.42898e-25	loss
1	31862801	31862900	100	*	13	74	0.175676	30	37	0.810811	6	CG	1	2.33461e-10	gain
1	31909601	31909700	100	*	19	24	0.791667	6	31	0.193548	6	CG	-1	1.21404e-05	loss
1	31912801	31912900	100	*	27	38	0.710526	2	28	0.0714286	6	CG	-1	3.65188e-07	loss
1	31922001	31922100	100	*	26	50	0.52	0	39	0	6	CG	-1	1.44272e-07	loss
1	31942201	31942300	100	*	26	35	0.742857	1	19	0.0526316	4	CG	-1	1.76749e-06	loss
1	32080601	32080700	100	*	40	49	0.816327	1	39	0.025641	4	CG	-1	5.05086e-13	loss
1	32093301	32093400	100	*	59	97	0.608247	3	44	0.0681818	8	CG	-1	4.46956e-09	loss
1	32150701	32150800	100	*	37	38	0.973684	4	27	0.148148	6	CG	-1	2.94634e-11	loss
1	32178801	32178900	100	*	38	62	0.612903	0	20	0	4	CG	-1	2.38733e-06	loss
1	32179601	32179700	100	*	34	49	0.693878	0	30	0	4	CG	-1	3.16544e-09	loss
1	32266801	32267200	400	*	314	326	0.96319	40	294	0.136054	44	CG	-1	6.37389e-94	loss
1	32539701	32539800	100	*	75	76	0.986842	16	33	0.484848	8	CG	-1	2.19267e-10	loss
1	32554501	32554600	100	*	60	61	0.983607	8	17	0.470588	4	CG	-1	4.00611e-08	loss
1	32610901	32611000	100	*	43	45	0.955556	7	21	0.333333	4	CG	-1	6.88203e-08	loss
1	32655301	32655400	100	*	44	65	0.676923	1	20	0.05	4	CG	-1	1.28812e-06	loss
1	32666201	32666300	100	*	30	43	0.697674	1	16	0.0625	4	CG	-1	1.67678e-05	loss
1	32689201	32689300	100	*	104	123	0.845528	32	122	0.262295	14	CG	-1	2.4243e-19	loss
1	32707901	32708000	100	*	39	55	0.709091	2	48	0.0416667	8	CG	-1	1.45471e-11	loss
1	32724201	32724400	200	*	134	135	0.992593	47	116	0.405172	22	CG	-1	3.5689e-24	loss
1	32750301	32750400	100	*	34	65	0.523077	0	71	0	16	CG	-1	5.88359e-12	loss
1	32805401	32805600	200	*	174	193	0.901554	5	72	0.0694444	12	CG	-1	1.08793e-36	loss
1	32860201	32860400	200	*	105	173	0.606936	5	100	0.05	16	CG	-1	8.94196e-19	loss
1	32967201	32967300	100	*	30	30	1	8	16	0.5	4	CG	-1	2.37978e-05	loss
1	32970501	32970600	100	*	30	41	0.731707	4	20	0.2	4	CG	-1	9.41067e-05	loss
1	32986701	32986800	100	*	33	50	0.66	2	18	0.111111	4	CG	-1	7.1202e-05	loss
1	32993201	32993300	100	*	79	109	0.724771	1	46	0.0217391	8	CG	-1	5.08727e-15	loss
1	33031401	33031500	100	*	55	70	0.785714	2	36	0.0555556	6	CG	-1	2.87032e-12	loss
1	33148201	33148300	100	*	126	131	0.961832	27	59	0.457627	12	CG	-1	2.00434e-15	loss
1	33165001	33165100	100	*	46	56	0.821429	9	29	0.310345	4	CG	-1	3.86502e-06	loss
1	33211001	33211100	100	*	71	85	0.835294	3	30	0.1	5	CG	-1	1.5517e-12	loss
1	33220101	33220200	100	*	18	30	0.6	1	17	0.0588235	4	CG	-1	0.000290436	loss
1	33223501	33223700	200	*	120	173	0.693642	19	138	0.137681	26	CG	-1	8.17278e-22	loss
1	33224101	33224200	100	*	27	34	0.794118	9	57	0.157895	6	CG	-1	4.01359e-09	loss
1	33226901	33227000	100	*	102	121	0.842975	12	45	0.266667	10	CG	-1	3.40082e-12	loss
1	33243101	33243200	100	*	86	119	0.722689	9	69	0.130435	8	CG	-1	1.92106e-14	loss
1	33247501	33247600	100	*	47	59	0.79661	6	24	0.25	4	CG	-1	3.45186e-06	loss
1	33248901	33249000	100	*	47	64	0.734375	3	17	0.176471	4	CG	-1	2.98752e-05	loss
1	33284901	33285000	100	*	24	30	0.8	5	20	0.25	4	CG	-1	0.000121333	loss
1	33326801	33326900	100	*	37	48	0.770833	8	32	0.25	6	CG	-1	5.40213e-06	loss
1	33345601	33345700	100	*	31	34	0.911765	6	16	0.375	4	CG	-1	6.03273e-05	loss
1	33372701	33372800	100	*	35	44	0.795455	4	28	0.142857	4	CG	-1	1.02631e-07	loss
1	33386601	33386700	100	*	15	59	0.254237	23	30	0.766667	6	CG	1	4.95017e-06	gain
1	33397801	33397900	100	*	26	29	0.896552	7	18	0.388889	4	CG	-1	0.000225231	loss
1	33402801	33402900	100	*	20	30	0.666667	2	22	0.0909091	4	CG	-1	3.75289e-05	loss
1	33464801	33465000	200	*	97	128	0.757812	14	101	0.138614	18	CG	-1	7.8257e-20	loss
1	33486401	33486500	100	*	71	88	0.806818	2	39	0.0512821	8	CG	-1	7.89765e-15	loss
1	33597701	33597900	200	*	138	155	0.890323	36	154	0.233766	27	CG	-1	3.25456e-30	loss
1	33620101	33620200	100	*	5	79	0.0632911	44	51	0.862745	8	CG	1	2.44714e-19	gain
1	33662301	33662400	100	*	74	122	0.606557	1	76	0.0131579	10	CG	-1	5.70758e-17	loss
1	33662301	33662400	100	*	74	122	0.606557	1	76	0.0131579	10	CG	-1	5.70758e-17	loss
1	33662601	33662700	100	*	75	95	0.789474	3	38	0.0789474	6	CG	-1	5.61484e-14	loss
1	33662601	33662700	100	*	75	95	0.789474	3	38	0.0789474	6	CG	-1	5.61484e-14	loss
1	33672401	33672500	100	*	37	44	0.840909	5	20	0.25	4	CG	-1	5.10028e-06	loss
1	33697401	33697800	400	*	436	459	0.949891	75	429	0.174825	78	CG	-1	1.95183e-118	loss
1	33701001	33701100	100	*	25	29	0.862069	2	17	0.117647	4	CG	-1	1.07583e-06	loss
1	33710601	33710800	200	*	121	147	0.823129	0	67	0	14	CG	-1	2.0884e-28	loss
1	33722701	33722800	100	*	11	143	0.0769231	39	62	0.629032	12	CG	1	1.34383e-16	gain
1	33727501	33727600	100	*	139	209	0.665072	12	107	0.11215	14	CG	-1	7.62764e-20	loss
1	33742701	33742800	100	*	25	39	0.641026	0	21	0	4	CG	-1	2.13697e-06	loss
1	33743801	33743900	100	*	16	23	0.695652	1	19	0.0526316	4	CG	-1	2.7617e-05	loss
1	33925001	33925100	100	*	20	38	0.526316	0	18	0	4	CG	-1	0.00013188	loss
1	33928801	33928900	100	*	53	66	0.80303	6	31	0.193548	6	CG	-1	1.86193e-08	loss
1	33931201	33931300	100	*	40	60	0.666667	1	34	0.0294118	6	CG	-1	4.46956e-09	loss
1	33978801	33979000	200	*	106	146	0.726027	2	68	0.0294118	16	CG	-1	1.50312e-20	loss
1	34041701	34041800	100	*	37	41	0.902439	2	52	0.0384615	10	CG	-1	2.41848e-16	loss
1	34086601	34086700	100	*	139	159	0.874214	3	65	0.0461538	15	CG	-1	2.01827e-30	loss
1	34091101	34091200	100	*	49	65	0.753846	7	30	0.233333	6	CG	-1	2.23847e-06	loss
1	34147201	34147300	100	*	44	51	0.862745	10	52	0.192308	10	CG	-1	2.65399e-11	loss
1	34148601	34148700	100	*	51	66	0.772727	8	33	0.242424	8	CG	-1	6.02371e-07	loss
1	34263501	34263600	100	*	1	33	0.030303	16	21	0.761905	4	CG	1	3.08631e-08	gain
1	34371001	34371100	100	*	35	51	0.686275	3	27	0.111111	6	CG	-1	1.85024e-06	loss
1	34373301	34373400	100	*	48	58	0.827586	19	69	0.275362	14	CG	-1	1.20076e-09	loss
1	34408501	34408600	100	*	71	73	0.972603	4	18	0.222222	4	CG	-1	2.37143e-13	loss
1	34435701	34435800	100	*	4	37	0.108108	18	24	0.75	6	CG	1	5.16712e-07	gain
1	34439101	34439200	100	*	26	48	0.541667	0	20	0	4	CG	-1	3.23155e-05	loss
1	34466601	34466800	200	*	71	77	0.922078	13	58	0.224138	12	CG	-1	5.6271e-16	loss
1	34510501	34510600	100	*	57	68	0.838235	1	19	0.0526316	4	CG	-1	3.25415e-10	loss
1	34520401	34520500	100	*	22	35	0.628571	1	22	0.0454545	4	CG	-1	1.50275e-05	loss
1	34588701	34588800	100	*	111	166	0.668675	5	134	0.0373134	28	CG	-1	6.38103e-28	loss
1	34615901	34616400	500	*	287	315	0.911111	4	117	0.034188	22	CG	-1	7.37093e-67	loss
1	34615901	34616400	500	*	287	315	0.911111	4	117	0.034188	22	CG	-1	7.37093e-67	loss
1	34616601	34616700	100	*	76	79	0.962025	9	26	0.346154	6	CG	-1	4.01021e-12	loss
1	34616601	34616700	100	*	76	79	0.962025	9	26	0.346154	6	CG	-1	4.01021e-12	loss
1	34623201	34623300	100	*	21	25	0.84	5	17	0.294118	4	CG	-1	0.000358697	loss
1	34683901	34684000	100	*	37	37	1	8	16	0.5	4	CG	-1	3.98903e-06	loss
1	34728201	34728300	100	*	7	30	0.233333	20	27	0.740741	4	CG	1	0.000136047	gain
1	34779601	34779700	100	*	104	107	0.971963	32	72	0.444444	14	CG	-1	2.34918e-15	loss
1	34800701	34800800	100	*	142	145	0.97931	11	104	0.105769	24	CG	-1	5.34236e-43	loss
1	34841001	34841100	100	*	49	50	0.98	21	60	0.35	12	CG	-1	2.21903e-11	loss
1	34865001	34865200	200	*	204	246	0.829268	23	139	0.165468	18	CG	-1	7.41921e-36	loss
1	34891101	34891200	100	*	24	91	0.263736	26	30	0.866667	6	CG	1	1.1804e-08	gain
1	35083201	35083300	100	*	47	49	0.959184	0	39	0	8	CG	-1	1.79024e-18	loss
1	35083801	35083900	100	*	54	68	0.794118	0	66	0	5	CG	-1	4.49147e-20	loss
1	35096601	35096800	200	*	145	162	0.895062	6	70	0.0857143	14	CG	-1	2.12961e-31	loss
1	35136201	35136300	100	*	18	31	0.580645	1	20	0.05	4	CG	-1	0.000138007	loss
1	35265901	35266200	300	*	234	318	0.735849	3	174	0.0172414	34	CG	-1	4.95679e-51	loss
1	35299101	35299200	100	*	16	55	0.290909	32	39	0.820513	8	CG	1	6.2645e-07	gain
1	35311401	35311500	100	*	42	52	0.807692	4	28	0.142857	6	CG	-1	1.82946e-08	loss
1	35335401	35335500	100	*	45	49	0.918367	0	26	0	4	CG	-1	4.17563e-14	loss
1	35341101	35341200	100	*	20	34	0.588235	0	16	0	4	CG	-1	8.17864e-05	loss
1	35413701	35413800	100	*	36	57	0.631579	2	16	0.125	4	CG	-1	0.000338242	loss
1	35413701	35413800	100	*	36	57	0.631579	2	16	0.125	4	CG	-1	0.000338242	loss
1	35414001	35414100	100	*	93	103	0.902913	12	32	0.375	8	CG	-1	3.51146e-10	loss
1	35414001	35414100	100	*	93	103	0.902913	12	32	0.375	8	CG	-1	3.51146e-10	loss
1	35414401	35414500	100	*	36	40	0.9	2	22	0.0909091	4	CG	-1	8.93389e-10	loss
1	35440301	35440400	100	*	61	64	0.953125	13	30	0.433333	4	CG	-1	1.80523e-08	loss
1	35462101	35462300	200	*	89	313	0.284345	141	169	0.83432	40	CG	1	1.0169e-29	gain
1	35521001	35521100	100	*	34	39	0.871795	9	27	0.333333	4	CG	-1	7.94923e-06	loss
1	35529401	35529500	100	*	80	85	0.941176	17	39	0.435897	8	CG	-1	5.75318e-10	loss
1	35661801	35661900	100	*	26	32	0.8125	2	19	0.105263	4	CG	-1	1.31448e-06	loss
1	35688301	35688400	100	*	65	74	0.878378	1	41	0.0243902	6	CG	-1	3.90858e-18	loss
1	35688801	35688900	100	*	33	50	0.66	2	40	0.05	6	CG	-1	7.3981e-09	loss
1	35720201	35720300	100	*	85	118	0.720339	3	38	0.0789474	8	CG	-1	1.18154e-11	loss
1	35728401	35728600	200	*	216	282	0.765957	21	105	0.2	22	CG	-1	2.95867e-24	loss
1	35728401	35728600	200	*	216	282	0.765957	21	105	0.2	22	CG	-1	2.95867e-24	loss
1	35728801	35728900	100	*	38	58	0.655172	1	17	0.0588235	4	CG	-1	1.50478e-05	loss
1	35728801	35728900	100	*	38	58	0.655172	1	17	0.0588235	4	CG	-1	1.50478e-05	loss
1	35780501	35780600	100	*	142	145	0.97931	85	190	0.447368	32	CG	-1	4.61195e-24	loss
1	35797601	35797700	100	*	114	128	0.890625	11	34	0.323529	6	CG	-1	7.48108e-12	loss
1	35885601	35886000	400	*	187	200	0.935	13	121	0.107438	18	CG	-1	2.75183e-48	loss
1	35920101	35920200	100	*	25	40	0.625	1	20	0.05	4	CG	-1	2.63209e-05	loss
1	35935501	35935600	100	*	73	102	0.715686	2	42	0.047619	8	CG	-1	9.75892e-13	loss
1	35948201	35948300	100	*	30	30	1	10	22	0.454545	4	CG	-1	5.12477e-06	loss
1	35949701	35949900	200	*	84	103	0.815534	12	53	0.226415	8	CG	-1	7.87823e-13	loss
1	35949701	35949900	200	*	84	103	0.815534	12	53	0.226415	8	CG	-1	7.87823e-13	loss
1	35950101	35950200	100	*	56	58	0.965517	4	22	0.181818	4	CG	-1	4.89505e-13	loss
1	35950101	35950200	100	*	56	58	0.965517	4	22	0.181818	4	CG	-1	4.89505e-13	loss
1	36084101	36084200	100	*	35	36	0.972222	2	50	0.04	8	CG	-1	7.05405e-18	loss
1	36084101	36084200	100	*	35	36	0.972222	2	50	0.04	8	CG	-1	7.05405e-18	loss
1	36084401	36084500	100	*	19	21	0.904762	2	29	0.0689655	4	CG	-1	3.42164e-09	loss
1	36084401	36084500	100	*	19	21	0.904762	2	29	0.0689655	4	CG	-1	3.42164e-09	loss
1	36157301	36157400	100	*	81	124	0.653226	5	108	0.0462963	12	CG	-1	8.81782e-21	loss
1	36160401	36160500	100	*	42	59	0.711864	5	29	0.172414	6	CG	-1	2.51555e-06	loss
1	36214601	36214900	300	*	260	347	0.74928	4	199	0.0201005	46	CG	-1	6.94228e-59	loss
1	36216501	36216600	100	*	69	74	0.932432	8	90	0.0888889	12	CG	-1	4.39113e-26	loss
1	36260301	36260400	100	*	65	89	0.730337	3	29	0.103448	6	CG	-1	6.06542e-09	loss
1	36292001	36292100	100	*	40	46	0.869565	8	36	0.222222	6	CG	-1	7.13685e-09	loss
1	36294101	36294200	100	*	52	54	0.962963	16	36	0.444444	8	CG	-1	3.74834e-08	loss
1	36321801	36321900	100	*	38	41	0.926829	1	18	0.0555556	4	CG	-1	1.88003e-10	loss
1	36324501	36324600	100	*	68	98	0.693878	3	31	0.0967742	6	CG	-1	1.12414e-08	loss
1	36339901	36340000	100	*	54	58	0.931034	6	31	0.193548	7	CG	-1	4.61359e-12	loss
1	36381001	36381100	100	*	53	74	0.716216	0	24	0	4	CG	-1	2.06505e-09	loss
1	36404701	36404900	200	*	74	81	0.91358	3	58	0.0517241	8	CG	-1	5.21906e-23	loss
1	36405601	36405700	100	*	35	37	0.945946	0	16	0	4	CG	-1	6.49461e-11	loss
1	36420401	36420500	100	*	117	133	0.879699	28	116	0.241379	10	CG	-1	1.76863e-23	loss
1	36435801	36435900	100	*	35	75	0.466667	29	30	0.966667	6	CG	1	2.81474e-06	gain
1	36436801	36436900	100	*	7	90	0.0777778	24	33	0.727273	8	CG	1	6.51984e-13	gain
1	36491801	36492000	200	*	193	203	0.950739	2	199	0.0100503	24	CG	-1	1.33348e-77	loss
1	36653701	36653800	100	*	37	48	0.770833	8	43	0.186047	6	CG	-1	4.57362e-08	loss
1	36672001	36672100	100	*	50	52	0.961538	17	37	0.459459	8	CG	-1	1.06064e-07	loss
1	36672501	36672600	100	*	89	90	0.988889	13	28	0.464286	5	CG	-1	4.33951e-12	loss
1	36673101	36673200	100	*	86	89	0.966292	20	44	0.454545	6	CG	-1	1.44999e-11	loss
1	36674601	36674700	100	*	65	76	0.855263	7	26	0.269231	6	CG	-1	2.79565e-08	loss
1	36679501	36679700	200	*	82	114	0.719298	4	69	0.057971	12	CG	-1	1.90227e-17	loss
1	36688801	36688900	100	*	30	40	0.75	5	21	0.238095	4	CG	-1	0.00013062	loss
1	36731101	36731300	200	*	68	87	0.781609	8	76	0.105263	16	CG	-1	2.97242e-17	loss
1	36811501	36811600	100	*	63	72	0.875	13	37	0.351351	6	CG	-1	3.23635e-08	loss
1	36930901	36931000	100	*	53	64	0.828125	6	22	0.272727	4	CG	-1	1.78557e-06	loss
1	37025301	37025400	100	*	23	41	0.560976	1	19	0.0526316	4	CG	-1	0.00019364	loss
1	37040501	37040600	100	*	58	61	0.95082	1	26	0.0384615	4	CG	-1	3.50623e-16	loss
1	37160101	37160200	100	*	43	74	0.581081	0	26	0	6	CG	-1	4.06778e-07	loss
1	37242301	37242400	100	*	27	39	0.692308	3	38	0.0789474	6	CG	-1	6.0546e-08	loss
1	37320701	37320800	100	*	40	50	0.8	3	25	0.12	4	CG	-1	3.64183e-08	loss
1	37328801	37328900	100	*	106	199	0.532663	3	94	0.0319149	18	CG	-1	5.71226e-16	loss
1	37341701	37341800	100	*	29	46	0.630435	2	28	0.0714286	4	CG	-1	3.04934e-06	loss
1	37361201	37361300	100	*	41	45	0.911111	7	18	0.388889	4	CG	-1	1.33011e-05	loss
1	37401201	37401300	100	*	39	51	0.764706	1	37	0.027027	8	CG	-1	1.93032e-11	loss
1	37421101	37421200	100	*	30	36	0.833333	4	23	0.173913	4	CG	-1	8.46799e-07	loss
1	37462601	37462700	100	*	28	44	0.636364	3	40	0.075	4	CG	-1	1.66174e-07	loss
1	37576301	37576500	200	*	131	159	0.823899	1	90	0.0111111	14	CG	-1	7.44641e-34	loss
1	37589001	37589100	100	*	53	69	0.768116	7	44	0.159091	6	CG	-1	5.91108e-10	loss
1	37607701	37607800	100	*	57	76	0.75	5	36	0.138889	8	CG	-1	2.65116e-09	loss
1	37612701	37612800	100	*	72	80	0.9	6	58	0.103448	10	CG	-1	7.2683e-20	loss
1	37685301	37685400	100	*	46	69	0.666667	4	35	0.114286	6	CG	-1	1.63906e-07	loss
1	37696601	37696700	100	*	37	55	0.672727	0	30	0	6	CG	-1	4.68994e-09	loss
1	37712201	37712300	100	*	20	56	0.357143	14	16	0.875	4	CG	1	0.000262509	gain
1	37717401	37717500	100	*	46	53	0.867925	14	40	0.35	7	CG	-1	3.68927e-07	loss
1	37719201	37719300	100	*	26	30	0.866667	5	17	0.294118	4	CG	-1	7.56865e-05	loss
1	37769501	37769600	100	*	38	38	1	3	19	0.157895	4	CG	-1	6.73916e-11	loss
1	37807701	37807800	100	*	22	44	0.5	20	20	1	4	CG	1	0.000102402	gain
1	37813801	37813900	100	*	111	140	0.792857	8	54	0.148148	10	CG	-1	6.36384e-16	loss
1	37814401	37814500	100	*	40	42	0.952381	0	27	0	6	CG	-1	2.01645e-14	loss
1	37831101	37831300	200	*	218	240	0.908333	22	187	0.117647	35	CG	-1	2.15652e-58	loss
1	37860601	37860700	100	*	75	129	0.581395	2	43	0.0465116	6	CG	-1	2.18637e-09	loss
1	37881701	37881800	100	*	237	243	0.975309	4	92	0.0434783	21	CG	-1	9.96093e-63	loss
1	37882101	37882700	600	*	558	595	0.937815	81	323	0.250774	72	CG	-1	1.49837e-101	loss
1	37918201	37918300	100	*	29	49	0.591837	0	28	0	4	CG	-1	3.91911e-07	loss
1	37919401	37919500	100	*	142	147	0.965986	26	107	0.242991	12	CG	-1	3.56587e-32	loss
1	37955801	37956100	300	*	266	352	0.755682	8	159	0.0503145	30	CG	-1	3.90846e-48	loss
1	37956501	37956600	100	*	52	54	0.962963	1	22	0.0454545	4	CG	-1	1.14701e-14	loss
1	38011601	38011700	100	*	83	135	0.614815	3	81	0.037037	18	CG	-1	2.1403e-16	loss
1	38036301	38036400	100	*	58	97	0.597938	4	53	0.0754717	9	CG	-1	1.18545e-09	loss
1	38039801	38039900	100	*	19	31	0.612903	1	27	0.037037	4	CG	-1	5.3534e-06	loss
1	38050401	38050500	100	*	43	56	0.767857	5	54	0.0925926	4	CG	-1	2.90022e-12	loss
1	38053601	38053700	100	*	26	43	0.604651	1	22	0.0454545	4	CG	-1	1.78414e-05	loss
1	38062301	38062400	100	*	22	59	0.372881	21	23	0.913043	4	CG	1	1.30998e-05	gain
1	38071201	38071300	100	*	4	84	0.047619	24	34	0.705882	8	CG	1	9.69472e-14	gain
1	38231001	38231100	100	*	84	91	0.923077	12	46	0.26087	8	CG	-1	5.41303e-15	loss
1	38253301	38253400	100	*	80	97	0.824742	5	35	0.142857	6	CG	-1	1.62549e-12	loss
1	38283101	38283200	100	*	46	62	0.741935	4	38	0.105263	8	CG	-1	1.42576e-09	loss
1	38313001	38313100	100	*	24	32	0.75	2	29	0.0689655	4	CG	-1	1.30945e-07	loss
1	38389701	38389800	100	*	41	50	0.82	7	26	0.269231	4	CG	-1	3.11331e-06	loss
1	38390201	38390300	100	*	22	27	0.814815	1	27	0.037037	4	CG	-1	1.44888e-08	loss
1	38411001	38411100	100	*	23	24	0.958333	7	16	0.4375	4	CG	-1	0.000202897	loss
1	38483401	38483500	100	*	204	230	0.886957	13	91	0.142857	20	CG	-1	1.61189e-36	loss
1	38536701	38536800	100	*	42	50	0.84	4	18	0.222222	4	CG	-1	2.13399e-06	loss
1	38560601	38560700	100	*	1	16	0.0625	33	34	0.970588	4	CG	1	3.27471e-10	gain
1	38569301	38569400	100	*	53	60	0.883333	0	24	0	6	CG	-1	1.24238e-13	loss
1	38605201	38605300	100	*	10	158	0.0632911	38	53	0.716981	10	CG	1	6.35597e-22	gain
1	38630001	38630100	100	*	75	118	0.635593	1	42	0.0238095	9	CG	-1	2.54724e-11	loss
1	38706701	38706900	200	*	178	223	0.798206	13	106	0.122642	18	CG	-1	4.58606e-30	loss
1	38707601	38707700	100	*	19	27	0.703704	1	17	0.0588235	4	CG	-1	3.29931e-05	loss
1	38733201	38733300	100	*	54	60	0.9	0	20	0	4	CG	-1	3.37354e-13	loss
1	38734201	38734400	200	*	61	73	0.835616	5	57	0.0877193	10	CG	-1	2.59451e-17	loss
1	38734201	38734400	200	*	61	73	0.835616	5	57	0.0877193	10	CG	-1	2.59451e-17	loss
1	38734601	38734700	100	*	77	82	0.939024	1	26	0.0384615	6	CG	-1	4.13513e-19	loss
1	38734601	38734700	100	*	77	82	0.939024	1	26	0.0384615	6	CG	-1	4.13513e-19	loss
1	38741001	38741300	300	*	116	156	0.74359	2	102	0.0196078	16	CG	-1	4.00782e-29	loss
1	38919501	38919700	200	*	90	96	0.9375	13	51	0.254902	8	CG	-1	3.92864e-17	loss
1	38958301	38958400	100	*	7	29	0.241379	21	21	1	4	CG	1	1.58911e-07	gain
1	38963801	38963900	100	*	56	58	0.965517	14	37	0.378378	6	CG	-1	5.5147e-10	loss
1	38973001	38973100	100	*	167	172	0.97093	15	118	0.127119	24	CG	-1	7.10045e-47	loss
1	39164701	39164800	100	*	49	51	0.960784	15	35	0.428571	6	CG	-1	4.91124e-08	loss
1	39217001	39217100	100	*	64	80	0.8	4	71	0.056338	10	CG	-1	2.83421e-19	loss
1	39468401	39468500	100	*	24	27	0.888889	5	32	0.15625	6	CG	-1	3.73762e-08	loss
1	39560501	39560600	100	*	34	41	0.829268	9	28	0.321429	4	CG	-1	2.24693e-05	loss
1	39567701	39567800	100	*	36	42	0.857143	4	19	0.210526	4	CG	-1	1.22604e-06	loss
1	39585301	39585400	100	*	20	20	1	14	38	0.368421	4	CG	-1	4.48941e-06	loss
1	39631901	39632000	100	*	47	56	0.839286	2	17	0.117647	4	CG	-1	5.17487e-08	loss
1	39784301	39784400	100	*	33	51	0.647059	2	21	0.0952381	4	CG	-1	2.40863e-05	loss
1	39787001	39787100	100	*	29	50	0.58	0	25	0	4	CG	-1	1.62686e-06	loss
1	39863001	39863100	100	*	19	22	0.863636	0	26	0	4	CG	-1	2.35259e-09	loss
1	39881401	39881500	100	*	41	56	0.732143	10	52	0.192308	6	CG	-1	3.60298e-08	loss
1	39947401	39947500	100	*	70	114	0.614035	1	89	0.011236	20	CG	-1	2.21413e-18	loss
1	39949001	39949200	200	*	123	179	0.687151	12	79	0.151899	12	CG	-1	8.58675e-15	loss
1	39955601	39955700	100	*	63	79	0.797468	6	22	0.272727	5	CG	-1	3.79393e-06	loss
1	40021401	40021500	100	*	69	77	0.896104	3	19	0.157895	4	CG	-1	7.39347e-11	loss
1	40022701	40022800	100	*	81	92	0.880435	4	54	0.0740741	8	CG	-1	9.68743e-21	loss
1	40064901	40065000	100	*	68	86	0.790698	5	52	0.0961538	12	CG	-1	9.50285e-15	loss
1	40072301	40072400	100	*	58	62	0.935484	11	27	0.407407	6	CG	-1	7.13961e-08	loss
1	40131201	40131300	100	*	170	191	0.890052	71	186	0.38172	29	CG	-1	7.33262e-24	loss
1	40200501	40200600	100	*	1	23	0.0434783	11	19	0.578947	4	CG	1	0.000139847	gain
1	40365001	40365100	100	*	30	37	0.810811	12	52	0.230769	8	CG	-1	1.11294e-07	loss
1	40458201	40458300	100	*	101	111	0.90991	10	39	0.25641	6	CG	-1	4.98931e-15	loss
1	40463501	40463600	100	*	22	27	0.814815	4	27	0.148148	4	CG	-1	1.34453e-06	loss
1	40463901	40464000	100	*	77	88	0.875	22	60	0.366667	10	CG	-1	2.69854e-10	loss
1	40609901	40610000	100	*	30	60	0.5	0	22	0	4	CG	-1	3.55585e-05	loss
1	40657401	40657500	100	*	32	49	0.653061	3	28	0.107143	6	CG	-1	4.7747e-06	loss
1	40705601	40705700	100	*	54	56	0.964286	1	26	0.0384615	6	CG	-1	4.72793e-16	loss
1	40774801	40774900	100	*	86	90	0.955556	8	24	0.333333	6	CG	-1	3.29052e-12	loss
1	40826601	40826700	100	*	41	43	0.953488	14	31	0.451613	4	CG	-1	1.52362e-06	loss
1	40909901	40910000	100	*	83	103	0.805825	17	58	0.293103	8	CG	-1	2.93902e-10	loss
1	40930601	40930700	100	*	11	35	0.314286	17	18	0.944444	4	CG	1	1.61502e-05	gain
1	40995801	40995900	100	*	20	33	0.606061	1	24	0.0416667	4	CG	-1	1.5505e-05	loss
1	40996501	40996600	100	*	30	34	0.882353	10	29	0.344828	4	CG	-1	1.21974e-05	loss
1	41064801	41064900	100	*	44	48	0.916667	5	17	0.294118	4	CG	-1	4.67025e-07	loss
1	41065801	41065900	100	*	38	47	0.808511	5	17	0.294118	4	CG	-1	0.000116315	loss
1	41095001	41095100	100	*	3	30	0.1	12	16	0.75	4	CG	1	9.27762e-06	gain
1	41158201	41158300	100	*	17	22	0.772727	3	18	0.166667	4	CG	-1	0.000145184	loss
1	41255501	41255600	100	*	38	59	0.644068	2	16	0.125	4	CG	-1	0.000232296	loss
1	41327301	41327400	100	*	2	45	0.0444444	10	18	0.555556	4	CG	1	4.0019e-06	gain
1	41501301	41501400	100	*	73	119	0.613445	1	69	0.0144928	10	CG	-1	2.32239e-15	loss
1	41784601	41784700	100	*	26	35	0.742857	1	26	0.0384615	4	CG	-1	7.50754e-08	loss
1	41892201	41892300	100	*	108	145	0.744828	10	71	0.140845	10	CG	-1	2.57806e-16	loss
1	41895501	41895600	100	*	82	109	0.752294	3	46	0.0652174	7	CG	-1	1.60435e-14	loss
1	42040301	42040400	100	*	23	41	0.560976	0	46	0	8	CG	-1	6.4377e-09	loss
1	42054201	42054300	100	*	31	39	0.794872	0	31	0	6	CG	-1	7.63769e-11	loss
1	42155201	42155300	100	*	64	70	0.914286	1	29	0.0344828	6	CG	-1	2.29081e-16	loss
1	42179301	42179400	100	*	46	54	0.851852	1	17	0.0588235	4	CG	-1	3.49745e-09	loss
1	42182501	42182600	100	*	56	61	0.918033	7	26	0.269231	4	CG	-1	1.28572e-09	loss
1	42198001	42198100	100	*	117	159	0.735849	12	78	0.153846	16	CG	-1	1.36015e-16	loss
1	42259801	42259900	100	*	14	42	0.333333	15	18	0.833333	4	CG	1	0.000392502	gain
1	42328401	42328500	100	*	8	20	0.4	15	16	0.9375	4	CG	1	0.00085707	gain
1	42457501	42457600	100	*	75	96	0.78125	14	50	0.28	6	CG	-1	7.71097e-09	loss
1	42477801	42477900	100	*	20	50	0.4	20	21	0.952381	4	CG	1	2.16862e-05	gain
1	42481801	42481900	100	*	25	26	0.961538	1	16	0.0625	4	CG	-1	1.11507e-08	loss
1	42574101	42574200	100	*	93	94	0.989362	8	75	0.106667	16	CG	-1	3.56068e-30	loss
1	42627401	42627700	300	*	135	174	0.775862	18	142	0.126761	22	CG	-1	1.78684e-29	loss
1	42638801	42639100	300	*	158	161	0.981366	19	92	0.206522	16	CG	-1	4.89224e-37	loss
1	42663901	42664000	100	*	2	82	0.0243902	31	51	0.607843	6	CG	1	1.28138e-13	gain
1	42681901	42682000	100	*	27	31	0.870968	6	20	0.3	4	CG	-1	3.54185e-05	loss
1	42699501	42699600	100	*	16	21	0.761905	4	17	0.235294	4	CG	-1	0.00123207	loss
1	42739201	42739300	100	*	66	119	0.554622	0	60	0	6	CG	-1	1.2399e-12	loss
1	42771001	42771100	100	*	50	76	0.657895	0	36	0	8	CG	-1	1.5413e-10	loss
1	42776201	42776300	100	*	73	86	0.848837	3	30	0.1	7	CG	-1	3.68552e-13	loss
1	42821701	42821900	200	*	82	87	0.942529	12	79	0.151899	12	CG	-1	8.14384e-24	loss
1	42867801	42868100	300	*	177	188	0.941489	14	115	0.121739	14	CG	-1	1.14257e-46	loss
1	42867801	42868100	300	*	177	188	0.941489	14	115	0.121739	14	CG	-1	1.14257e-46	loss
1	42868301	42868400	100	*	44	45	0.977778	1	18	0.0555556	4	CG	-1	2.48134e-13	loss
1	42868301	42868400	100	*	44	45	0.977778	1	18	0.0555556	4	CG	-1	2.48134e-13	loss
1	42930301	42930400	100	*	67	82	0.817073	14	64	0.21875	16	CG	-1	1.67361e-12	loss
1	42969101	42969200	100	*	48	51	0.941176	7	23	0.304348	4	CG	-1	1.26362e-08	loss
1	43062601	43062700	100	*	41	72	0.569444	1	26	0.0384615	4	CG	-1	3.61142e-06	loss
1	43152301	43152400	100	*	30	32	0.9375	11	39	0.282051	6	CG	-1	4.75559e-08	loss
1	43252501	43252600	100	*	75	90	0.833333	8	41	0.195122	6	CG	-1	6.17002e-12	loss
10	114501	114600	100	*	40	45	0.888889	13	39	0.333333	8	CG	-1	2.2921e-07	loss
10	679201	679300	100	*	45	52	0.865385	24	69	0.347826	8	CG	-1	2.33844e-08	loss
10	688001	688100	100	*	0	54	0	11	21	0.52381	4	CG	1	1.63801e-08	gain
10	774401	774500	100	*	40	57	0.701754	5	40	0.125	10	CG	-1	2.05776e-08	loss
10	774401	774500	100	*	40	57	0.701754	5	40	0.125	10	CG	-1	2.05776e-08	loss
10	774701	775200	500	*	153	200	0.765	27	164	0.164634	26	CG	-1	4.24011e-30	loss
10	774701	775200	500	*	153	200	0.765	27	164	0.164634	26	CG	-1	4.24011e-30	loss
10	1084701	1084800	100	*	100	114	0.877193	16	44	0.363636	9	CG	-1	1.4561e-10	loss
10	1129901	1130000	100	*	9	225	0.04	75	136	0.551471	22	CG	1	7.88117e-28	gain
10	1184401	1184500	100	*	1	47	0.0212766	13	16	0.8125	4	CG	1	1.23679e-10	gain
10	1229501	1229700	200	*	62	75	0.826667	8	57	0.140351	14	CG	-1	1.96e-14	loss
10	1239301	1239400	100	*	54	74	0.72973	10	61	0.163934	6	CG	-1	1.43583e-10	loss
10	1449601	1449700	100	*	27	28	0.964286	6	17	0.352941	4	CG	-1	8.59866e-06	loss
10	1450801	1450900	100	*	59	63	0.936508	4	31	0.129032	6	CG	-1	1.92002e-14	loss
10	1497201	1497300	100	*	29	30	0.966667	16	37	0.432432	6	CG	-1	4.72664e-06	loss
10	1514201	1514300	100	*	83	156	0.532051	1	89	0.011236	14	CG	-1	6.61392e-16	loss
10	1531801	1531900	100	*	52	54	0.962963	11	37	0.297297	4	CG	-1	3.80181e-11	loss
10	1562901	1563000	100	*	31	57	0.54386	0	39	0	6	CG	-1	3.96582e-08	loss
10	1576901	1577100	200	*	67	71	0.943662	16	55	0.290909	8	CG	-1	6.62038e-14	loss
10	1606201	1606500	300	*	62	100	0.62	0	81	0	16	CG	-1	1.21375e-17	loss
10	1633701	1633800	100	*	42	58	0.724138	2	31	0.0645161	4	CG	-1	6.17383e-09	loss
10	1665001	1665200	200	*	203	300	0.676667	15	216	0.0694444	45	CG	-1	7.25737e-42	loss
10	1674901	1675200	300	*	182	1623	0.112138	668	719	0.929068	18	CG	1	0	gain
10	1679301	1679400	100	*	1	49	0.0204082	20	34	0.588235	6	CG	1	9.66978e-09	gain
10	1700601	1700700	100	*	33	59	0.559322	0	25	0	6	CG	-1	2.18575e-06	loss
10	1735201	1735300	100	*	37	37	1	7	18	0.388889	4	CG	-1	1.73855e-07	loss
10	1754301	1754600	300	*	205	220	0.931818	35	117	0.299145	19	CG	-1	3.72363e-33	loss
10	1786301	1786400	100	*	20	33	0.606061	2	23	0.0869565	4	CG	-1	9.86299e-05	loss
10	1820701	1820800	100	*	23	36	0.638889	2	18	0.111111	4	CG	-1	0.000255265	loss
10	1823701	1823800	100	*	41	59	0.694915	2	45	0.0444444	10	CG	-1	6.57243e-11	loss
10	1857401	1857500	100	*	100	146	0.684932	6	56	0.107143	12	CG	-1	6.07468e-13	loss
10	1870001	1870400	400	*	477	605	0.78843	25	335	0.0746269	50	CG	-1	5.12816e-96	loss
10	1879401	1879500	100	*	179	239	0.748954	8	183	0.0437158	28	CG	-1	5.9857e-46	loss
10	1888501	1889200	700	*	883	929	0.950484	22	553	0.039783	104	CG	-1	5.95229e-265	loss
10	1888501	1889200	700	*	883	929	0.950484	22	553	0.039783	104	CG	-1	5.95229e-265	loss
10	1889401	1889600	200	*	301	352	0.855114	8	184	0.0434783	32	CG	-1	7.02435e-73	loss
10	1889401	1889600	200	*	301	352	0.855114	8	184	0.0434783	32	CG	-1	7.02435e-73	loss
10	1892601	1892700	100	*	8	88	0.0909091	23	34	0.676471	8	CG	1	7.13488e-11	gain
10	1901601	1901900	300	*	218	322	0.677019	14	242	0.0578512	44	CG	-1	4.70968e-48	loss
10	1917301	1917400	100	*	30	44	0.681818	3	31	0.0967742	6	CG	-1	7.41003e-07	loss
10	2041001	2041200	200	*	419	519	0.807322	39	188	0.207447	40	CG	-1	7.92459e-48	loss
10	2063601	2063700	100	*	41	45	0.911111	8	20	0.4	4	CG	-1	1.22959e-05	loss
10	2067601	2067700	100	*	42	77	0.545455	3	79	0.0379747	12	CG	-1	7.84716e-12	loss
10	2107501	2107600	100	*	17	39	0.435897	19	19	1	4	CG	1	3.69774e-05	gain
10	2128801	2129200	400	*	291	304	0.957237	85	207	0.410628	30	CG	-1	9.26062e-42	loss
10	2140901	2141000	100	*	23	51	0.45098	43	43	1	6	CG	1	1.30261e-08	gain
10	2146701	2146800	100	*	27	48	0.5625	0	24	0	6	CG	-1	4.37464e-06	loss
10	2146901	2147000	100	*	11	19	0.578947	0	19	0	4	CG	-1	9.04414e-05	loss
10	2147401	2147500	100	*	48	79	0.607595	4	58	0.0689655	10	CG	-1	3.31928e-10	loss
10	2290201	2290300	100	*	62	77	0.805195	14	77	0.181818	12	CG	-1	3.86126e-14	loss
10	2351301	2351400	100	*	20	31	0.645161	0	21	0	4	CG	-1	3.56879e-06	loss
10	2362901	2363000	100	*	89	108	0.824074	12	52	0.230769	8	CG	-1	1.03608e-12	loss
10	2364701	2364800	100	*	62	90	0.688889	7	41	0.170732	6	CG	-1	6.38692e-08	loss
10	2485101	2485200	100	*	74	126	0.587302	2	105	0.0190476	23	CG	-1	3.22404e-19	loss
10	2521501	2521600	100	*	29	47	0.617021	0	24	0	6	CG	-1	8.2934e-07	loss
10	2529101	2529500	400	*	162	193	0.839378	19	85	0.223529	16	CG	-1	2.37046e-22	loss
10	2581401	2581500	100	*	43	58	0.741379	0	68	0	8	CG	-1	1.13016e-17	loss
10	2598401	2598500	100	*	38	40	0.95	6	16	0.375	4	CG	-1	2.90725e-06	loss
10	2661201	2661300	100	*	114	169	0.674556	6	55	0.109091	10	CG	-1	9.10625e-13	loss
10	2664101	2664200	100	*	46	48	0.958333	10	26	0.384615	6	CG	-1	6.97468e-08	loss
10	2706801	2706900	100	*	9	92	0.0978261	33	51	0.647059	8	CG	1	1.41156e-11	gain
10	2717101	2717200	100	*	7	92	0.076087	38	46	0.826087	8	CG	1	4.27719e-18	gain
10	2731101	2731200	100	*	21	26	0.807692	3	16	0.1875	4	CG	-1	8.71782e-05	loss
10	2814401	2814500	100	*	4	71	0.056338	22	33	0.666667	8	CG	1	5.94548e-11	gain
10	2832401	2832500	100	*	47	75	0.626667	7	58	0.12069	8	CG	-1	7.67002e-09	loss
10	2967801	2968000	200	*	206	234	0.880342	0	115	0	20	CG	-1	4.04206e-54	loss
10	3000501	3000600	100	*	37	43	0.860465	11	40	0.275	8	CG	-1	1.14578e-07	loss
10	3126501	3126700	200	*	379	453	0.836645	82	292	0.280822	50	CG	-1	5.13285e-51	loss
10	3380901	3381100	200	*	290	318	0.91195	71	185	0.383784	46	CG	-1	1.0449e-35	loss
10	3532601	3532700	100	*	24	32	0.75	0	30	0	4	CG	-1	2.9233e-09	loss
10	3579901	3580000	100	*	45	49	0.918367	21	52	0.403846	10	CG	-1	9.60098e-08	loss
10	3704501	3704600	100	*	27	29	0.931034	4	22	0.181818	4	CG	-1	9.75688e-08	loss
10	3965201	3965300	100	*	23	74	0.310811	52	63	0.825397	14	CG	1	3.44399e-09	gain
10	3966501	3966600	100	*	29	41	0.707317	4	23	0.173913	4	CG	-1	4.71499e-05	loss
10	4024301	4024400	100	*	32	45	0.711111	1	26	0.0384615	4	CG	-1	7.61786e-08	loss
10	4272101	4272200	100	*	37	50	0.74	7	35	0.2	6	CG	-1	1.33727e-06	loss
10	4337201	4337300	100	*	6	29	0.206897	24	33	0.727273	4	CG	1	4.83057e-05	gain
10	4466601	4466700	100	*	24	28	0.857143	1	16	0.0625	4	CG	-1	4.70535e-07	loss
10	4597001	4597100	100	*	1	25	0.04	14	17	0.823529	4	CG	1	3.11731e-07	gain
10	4614701	4614800	100	*	38	54	0.703704	4	31	0.129032	6	CG	-1	5.15069e-07	loss
10	4634801	4634900	100	*	54	62	0.870968	7	73	0.0958904	10	CG	-1	1.08249e-18	loss
10	4682501	4682600	100	*	49	51	0.960784	14	36	0.388889	6	CG	-1	8.32386e-09	loss
10	4760601	4760700	100	*	27	36	0.75	5	22	0.227273	4	CG	-1	0.000110556	loss
10	4947301	4947400	100	*	32	56	0.571429	1	44	0.0227273	8	CG	-1	1.3468e-08	loss
10	5317901	5318000	100	*	6	45	0.133333	15	20	0.75	4	CG	1	1.31845e-06	gain
10	5336001	5336100	100	*	13	17	0.764706	1	16	0.0625	4	CG	-1	5.07154e-05	loss
10	5805601	5805700	100	*	93	95	0.978947	11	62	0.177419	14	CG	-1	2.50571e-24	loss
10	5816201	5816400	200	*	68	72	0.944444	7	35	0.2	8	CG	-1	1.19699e-14	loss
10	6095901	6096000	100	*	34	34	1	14	29	0.482759	7	CG	-1	2.13257e-06	loss
10	6249801	6250000	200	*	147	181	0.812155	37	156	0.237179	12	CG	-1	3.57284e-25	loss
10	6262001	6262100	100	*	41	59	0.694915	4	28	0.142857	6	CG	-1	2.03767e-06	loss
10	6299601	6299900	300	*	78	90	0.866667	3	52	0.0576923	12	CG	-1	4.04434e-20	loss
10	6304901	6305000	100	*	42	51	0.823529	3	23	0.130435	4	CG	-1	2.92797e-08	loss
10	6371501	6371600	100	*	35	37	0.945946	7	26	0.269231	4	CG	-1	3.70727e-08	loss
10	6794401	6794500	100	*	11	36	0.305556	25	31	0.806452	5	CG	1	4.65747e-05	gain
10	6843801	6844000	200	*	77	105	0.733333	9	55	0.163636	8	CG	-1	1.87484e-11	loss
10	6846701	6846800	100	*	86	129	0.666667	1	64	0.015625	16	CG	-1	5.70266e-17	loss
10	7342701	7342800	100	*	8	35	0.228571	14	19	0.736842	4	CG	1	0.000293107	gain
10	7409501	7409600	100	*	22	33	0.666667	4	32	0.125	6	CG	-1	1.02547e-05	loss
10	7412901	7413000	100	*	48	70	0.685714	5	27	0.185185	6	CG	-1	1.11215e-05	loss
10	7577301	7577400	100	*	18	18	1	11	22	0.5	4	CG	-1	0.000435508	loss
10	7623501	7623700	200	*	54	60	0.9	4	44	0.0909091	8	CG	-1	1.00331e-15	loss
10	7717101	7717200	100	*	18	88	0.204545	30	40	0.75	6	CG	1	6.99064e-09	gain
10	7951201	7951300	100	*	4	62	0.0645161	21	21	1	4	CG	1	2.84049e-15	gain
10	8086401	8086500	100	*	29	31	0.935484	6	18	0.333333	4	CG	-1	8.53517e-06	loss
10	8090901	8091000	100	*	48	53	0.90566	11	30	0.366667	6	CG	-1	3.09152e-07	loss
10	8291701	8291800	100	*	43	47	0.914894	8	24	0.333333	4	CG	-1	3.9722e-07	loss
10	8507501	8507600	100	*	61	105	0.580952	1	62	0.016129	12	CG	-1	9.41338e-13	loss
10	8570001	8570100	100	*	3	60	0.05	18	24	0.75	6	CG	1	5.82644e-11	gain
10	8594601	8594700	100	*	37	46	0.804348	5	37	0.135135	4	CG	-1	2.8832e-09	loss
10	8831001	8831100	100	*	62	87	0.712644	1	26	0.0384615	5	CG	-1	2.69341e-09	loss
10	8870901	8871000	100	*	26	42	0.619048	0	27	0	4	CG	-1	3.50019e-07	loss
10	8908501	8908600	100	*	15	24	0.625	2	16	0.125	4	CG	-1	0.00172754	loss
10	8942701	8942800	100	*	22	32	0.6875	0	26	0	4	CG	-1	1.34248e-07	loss
10	9088901	9089000	100	*	9	32	0.28125	19	19	1	4	CG	1	8.96213e-07	gain
10	9097601	9097700	100	*	116	141	0.822695	7	52	0.134615	10	CG	-1	6.00436e-18	loss
10	9103401	9103500	100	*	14	18	0.777778	5	18	0.277778	4	CG	-1	0.00266008	loss
10	9393701	9393800	100	*	168	175	0.96	52	155	0.335484	24	CG	-1	4.08328e-32	loss
10	9700201	9700300	100	*	74	74	1	16	40	0.4	10	CG	-1	2.22199e-13	loss
10	9951201	9951300	100	*	19	23	0.826087	5	16	0.3125	4	CG	-1	0.0011899	loss
10	10087801	10087900	100	*	79	103	0.76699	28	107	0.261682	18	CG	-1	7.97743e-13	loss
10	10116201	10116300	100	*	39	45	0.866667	5	20	0.25	4	CG	-1	1.31845e-06	loss
10	10116701	10116900	200	*	158	204	0.77451	36	141	0.255319	20	CG	-1	8.15122e-21	loss
10	10204601	10204700	100	*	65	70	0.928571	2	67	0.0298507	12	CG	-1	6.04425e-25	loss
10	10219801	10219900	100	*	9	16	0.5625	0	20	0	4	CG	-1	0.000115406	loss
10	10413501	10413600	100	*	21	27	0.777778	5	21	0.238095	4	CG	-1	0.000206152	loss
10	10753501	10753600	100	*	25	38	0.657895	1	37	0.027027	8	CG	-1	1.80984e-08	loss
10	10755301	10755400	100	*	29	30	0.966667	13	30	0.433333	4	CG	-1	8.1793e-06	loss
10	10925601	10925700	100	*	83	100	0.83	8	38	0.210526	8	CG	-1	1.9415e-11	loss
10	10928201	10928300	100	*	59	68	0.867647	0	22	0	4	CG	-1	3.31925e-13	loss
10	11005401	11005500	100	*	25	690	0.0362319	179	329	0.544073	11	CG	1	3.30504e-78	gain
10	11054901	11055000	100	*	48	70	0.685714	4	32	0.125	8	CG	-1	2.3641e-07	loss
10	11081201	11081300	100	*	11	43	0.255814	29	32	0.90625	6	CG	1	4.241e-08	gain
10	11208601	11208700	100	*	3	44	0.0681818	18	27	0.666667	4	CG	1	1.35844e-07	gain
10	11406601	11406700	100	*	114	132	0.863636	5	89	0.0561798	20	CG	-1	4.36637e-31	loss
10	11414701	11414800	100	*	88	97	0.907216	62	158	0.392405	22	CG	-1	2.19503e-15	loss
10	11573301	11573400	100	*	28	29	0.965517	7	16	0.4375	4	CG	-1	5.0867e-05	loss
10	11590901	11591100	200	*	61	70	0.871429	2	66	0.030303	8	CG	-1	5.8818e-22	loss
10	11591401	11591500	100	*	37	38	0.973684	11	28	0.392857	4	CG	-1	2.61493e-07	loss
10	11600301	11600400	100	*	52	61	0.852459	3	39	0.0769231	8	CG	-1	1.03749e-13	loss
10	11664801	11664900	100	*	68	82	0.829268	15	64	0.234375	10	CG	-1	1.88118e-12	loss
10	11872001	11872100	100	*	8	36	0.222222	22	25	0.88	6	CG	1	6.4892e-07	gain
10	11875301	11875400	100	*	53	76	0.697368	6	38	0.157895	7	CG	-1	9.44377e-08	loss
10	11896801	11897200	400	*	299	395	0.756962	3	185	0.0162162	32	CG	-1	1.52638e-60	loss
10	11897601	11897700	100	*	87	95	0.915789	15	55	0.272727	8	CG	-1	1.77746e-15	loss
10	11899001	11899100	100	*	65	66	0.984848	0	31	0	4	CG	-1	6.58118e-22	loss
10	11899001	11899100	100	*	65	66	0.984848	0	31	0	4	CG	-1	6.58118e-22	loss
10	11899301	11899400	100	*	20	40	0.5	0	18	0	4	CG	-1	0.000210289	loss
10	11899301	11899400	100	*	20	40	0.5	0	18	0	4	CG	-1	0.000210289	loss
10	12078601	12078700	100	*	67	85	0.788235	10	51	0.196078	8	CG	-1	4.12286e-11	loss
10	12297301	12297400	100	*	1	24	0.0416667	15	26	0.576923	4	CG	1	5.62673e-05	gain
10	12482901	12483000	100	*	23	35	0.657143	3	28	0.107143	7	CG	-1	1.27768e-05	loss
10	12787401	12787600	200	*	85	93	0.913978	13	64	0.203125	12	CG	-1	9.09486e-19	loss
10	12927101	12927200	100	*	30	49	0.612245	0	19	0	4	CG	-1	6.4003e-06	loss
10	13004001	13004100	100	*	32	44	0.727273	5	32	0.15625	6	CG	-1	1.25574e-06	loss
10	13013101	13013200	100	*	10	19	0.526316	0	16	0	4	CG	-1	0.000605287	loss
10	13019201	13019300	100	*	77	114	0.675439	6	68	0.0882353	10	CG	-1	5.28325e-14	loss
10	13019601	13019700	100	*	44	58	0.758621	3	31	0.0967742	7	CG	-1	5.24385e-09	loss
10	13098801	13098900	100	*	143	181	0.790055	27	132	0.204545	17	CG	-1	7.83162e-24	loss
10	13112801	13112900	100	*	38	51	0.745098	0	22	0	4	CG	-1	9.92708e-09	loss
10	13121901	13122000	100	*	17	36	0.472222	16	16	1	4	CG	1	0.000274111	gain
10	13163201	13163300	100	*	61	110	0.554545	1	46	0.0217391	10	CG	-1	1.26427e-09	loss
10	13163701	13163800	100	*	52	90	0.577778	1	73	0.0136986	12	CG	-1	7.60876e-14	loss
10	13186701	13186800	100	*	20	88	0.227273	55	64	0.859375	8	CG	1	5.22324e-14	gain
10	13218201	13218300	100	*	28	33	0.848485	0	18	0	4	CG	-1	1.15935e-08	loss
10	13243401	13243500	100	*	31	40	0.775	1	18	0.0555556	4	CG	-1	5.24766e-07	loss
10	13251801	13251900	100	*	16	16	1	8	16	0.5	4	CG	-1	0.00109769	loss
10	13256401	13256500	100	*	30	37	0.810811	5	30	0.166667	4	CG	-1	2.45732e-07	loss
10	13263301	13263400	100	*	19	83	0.228916	27	35	0.771429	8	CG	1	6.01403e-08	gain
10	13270601	13270700	100	*	19	37	0.513514	0	17	0	4	CG	-1	0.000252016	loss
10	13272301	13272400	100	*	55	65	0.846154	8	25	0.32	6	CG	-1	1.50507e-06	loss
10	13369701	13370000	300	*	130	192	0.677083	1	165	0.00606061	24	CG	-1	4.68973e-38	loss
10	13384301	13384400	100	*	50	77	0.649351	6	54	0.111111	8	CG	-1	1.93137e-09	loss
10	13386001	13386100	100	*	91	132	0.689394	5	32	0.15625	8	CG	-1	6.95299e-08	loss
10	13433101	13433200	100	*	7	31	0.225806	15	17	0.882353	4	CG	1	1.51904e-05	gain
10	13551401	13551500	100	*	2	91	0.021978	27	46	0.586957	6	CG	1	7.60876e-14	gain
10	13560601	13560900	300	*	142	156	0.910256	30	142	0.211268	28	CG	-1	4.35632e-33	loss
10	13661401	13661600	200	*	100	115	0.869565	32	96	0.333333	16	CG	-1	4.58743e-15	loss
10	13702801	13702900	100	*	56	91	0.615385	3	66	0.0454545	12	CG	-1	1.09279e-12	loss
10	13718901	13719000	100	*	43	58	0.741379	7	32	0.21875	6	CG	-1	2.42389e-06	loss
10	13744601	13744700	100	*	12	42	0.285714	25	31	0.806452	6	CG	1	1.31649e-05	gain
10	13776401	13776500	100	*	35	36	0.972222	1	31	0.0322581	6	CG	-1	5.29653e-14	loss
10	13794701	13794800	100	*	22	34	0.647059	3	21	0.142857	4	CG	-1	0.000273531	loss
10	13827601	13827700	100	*	37	58	0.637931	3	25	0.12	6	CG	-1	1.75885e-05	loss
10	13835901	13836000	100	*	62	65	0.953846	6	58	0.103448	10	CG	-1	1.82428e-20	loss
10	13921001	13921100	100	*	45	47	0.957447	9	24	0.375	4	CG	-1	9.14598e-08	loss
10	13924501	13924600	100	*	98	125	0.784	2	31	0.0645161	6	CG	-1	2.65128e-13	loss
10	13934401	13934500	100	*	39	46	0.847826	5	29	0.172414	6	CG	-1	1.40615e-08	loss
10	13952801	13952900	100	*	2	41	0.0487805	12	16	0.75	4	CG	1	5.78701e-08	gain
10	13982601	13982700	100	*	9	16	0.5625	1	21	0.047619	4	CG	-1	0.000485889	loss
10	13987001	13987100	100	*	25	31	0.806452	2	26	0.0769231	4	CG	-1	6.87911e-08	loss
10	13988001	13988100	100	*	4	53	0.0754717	15	25	0.6	4	CG	1	7.04356e-07	gain
10	14072801	14072900	100	*	24	33	0.727273	0	16	0	4	CG	-1	2.43036e-06	loss
10	14202701	14202800	100	*	91	139	0.654676	8	105	0.0761905	14	CG	-1	4.67125e-19	loss
10	14214701	14214800	100	*	5	59	0.0847458	32	32	1	6	CG	1	1.0298e-16	gain
10	14232801	14232900	100	*	19	29	0.655172	6	44	0.136364	4	CG	-1	6.1629e-06	loss
10	14233801	14233900	100	*	5	40	0.125	26	39	0.666667	6	CG	1	1.18423e-06	gain
10	14256601	14256700	100	*	13	80	0.1625	39	42	0.928571	6	CG	1	1.87478e-15	gain
10	14278301	14278400	100	*	40	81	0.493827	16	16	1	4	CG	1	0.00018888	gain
10	14320401	14320500	100	*	74	80	0.925	3	62	0.0483871	14	CG	-1	2.50596e-25	loss
10	14320401	14320500	100	*	74	80	0.925	3	62	0.0483871	14	CG	-1	2.50596e-25	loss
10	14320701	14320800	100	*	99	114	0.868421	8	56	0.142857	14	CG	-1	3.37608e-20	loss
10	14320701	14320800	100	*	99	114	0.868421	8	56	0.142857	14	CG	-1	3.37608e-20	loss
10	14362701	14362800	100	*	42	56	0.75	8	37	0.216216	6	CG	-1	6.50283e-07	loss
10	14418401	14418600	200	*	64	80	0.8	5	71	0.0704225	14	CG	-1	1.47047e-18	loss
10	14451901	14452000	100	*	11	18	0.611111	0	26	0	4	CG	-1	5.34767e-06	loss
10	14475501	14475600	100	*	48	48	1	13	27	0.481481	4	CG	-1	5.6289e-08	loss
10	14544201	14544300	100	*	28	51	0.54902	0	27	0	4	CG	-1	2.08818e-06	loss
10	14558101	14558200	100	*	21	33	0.636364	2	22	0.0909091	4	CG	-1	6.51595e-05	loss
10	14599801	14599900	100	*	37	44	0.840909	5	22	0.227273	4	CG	-1	1.45945e-06	loss
10	14733201	14733300	100	*	32	34	0.941176	10	25	0.4	4	CG	-1	7.2267e-06	loss
10	14755601	14755700	100	*	21	28	0.75	0	24	0	4	CG	-1	6.85504e-08	loss
10	14760101	14760600	500	*	409	591	0.692047	25	360	0.0694444	58	CG	-1	3.30696e-76	loss
10	14789501	14789600	100	*	149	184	0.809783	24	208	0.115385	25	CG	-1	4.08654e-42	loss
10	14820901	14821000	100	*	60	72	0.833333	3	77	0.038961	10	CG	-1	7.32526e-22	loss
10	14829801	14829900	100	*	41	51	0.803922	8	30	0.266667	6	CG	-1	2.42382e-06	loss
10	14875501	14875700	200	*	249	337	0.738872	12	144	0.0833333	24	CG	-1	1.24724e-38	loss
10	15107201	15107300	100	*	47	73	0.643836	4	60	0.0666667	14	CG	-1	2.65354e-11	loss
10	15411001	15411200	200	*	137	160	0.85625	16	92	0.173913	23	CG	-1	1.16554e-25	loss
10	15455301	15455400	100	*	59	75	0.786667	2	24	0.0833333	6	CG	-1	1.54962e-09	loss
10	15462801	15463100	300	*	408	487	0.837782	55	285	0.192982	62	CG	-1	5.81137e-68	loss
10	15467201	15467400	200	*	72	101	0.712871	9	72	0.125	12	CG	-1	7.99936e-14	loss
10	15467701	15467800	100	*	96	116	0.827586	6	66	0.0909091	14	CG	-1	4.16253e-21	loss
10	15486501	15486600	100	*	20	26	0.769231	0	18	0	4	CG	-1	6.9803e-07	loss
10	15520701	15520800	100	*	47	47	1	14	30	0.466667	4	CG	-1	3.41028e-08	loss
10	15529601	15529800	200	*	73	116	0.62931	4	59	0.0677966	12	CG	-1	4.55797e-12	loss
10	15572501	15572600	100	*	10	43	0.232558	20	25	0.8	6	CG	1	6.96478e-06	gain
10	15638001	15638100	100	*	29	31	0.935484	4	16	0.25	4	CG	-1	1.57229e-06	loss
10	15694101	15694200	100	*	37	68	0.544118	2	50	0.04	10	CG	-1	1.68265e-08	loss
10	15789701	15789900	200	*	127	138	0.92029	4	69	0.057971	14	CG	-1	9.58391e-33	loss
10	15879001	15879100	100	*	50	85	0.588235	1	87	0.0114943	16	CG	-1	5.61562e-16	loss
10	16050501	16050600	100	*	17	48	0.354167	47	47	1	6	CG	1	5.14302e-11	gain
10	16093701	16093800	100	*	44	47	0.93617	11	31	0.354839	4	CG	-1	6.32058e-08	loss
10	16142401	16142500	100	*	1	75	0.0133333	52	75	0.693333	14	CG	1	1.54821e-17	gain
10	16343401	16343500	100	*	17	36	0.472222	16	16	1	4	CG	1	0.000274111	gain
10	16517901	16518000	100	*	28	48	0.583333	1	18	0.0555556	4	CG	-1	0.000127406	loss
10	16808401	16808500	100	*	17	21	0.809524	4	16	0.25	4	CG	-1	0.000674111	loss
10	16809301	16809400	100	*	51	81	0.62963	0	61	0	8	CG	-1	3.71885e-14	loss
10	16840601	16840700	100	*	1	45	0.0222222	9	17	0.529412	4	CG	1	1.7711e-06	gain
10	16951501	16951600	100	*	28	51	0.54902	0	41	0	6	CG	-1	2.40183e-08	loss
10	17007901	17008000	100	*	47	85	0.552941	0	27	0	6	CG	-1	5.93508e-07	loss
10	17067101	17067200	100	*	30	50	0.6	2	24	0.0833333	6	CG	-1	3.07923e-05	loss
10	17077601	17077700	100	*	8	86	0.0930233	97	126	0.769841	12	CG	1	2.54953e-21	gain
10	17184701	17184800	100	*	6	49	0.122449	29	43	0.674419	6	CG	1	9.11975e-08	gain
10	17228101	17228200	100	*	41	47	0.87234	2	18	0.111111	4	CG	-1	1.26504e-08	loss
10	17394001	17394100	100	*	135	147	0.918367	52	139	0.374101	24	CG	-1	2.75625e-21	loss
10	17461901	17462000	100	*	150	238	0.630252	9	77	0.116883	18	CG	-1	1.87733e-14	loss
10	17473001	17473200	200	*	149	168	0.886905	27	97	0.278351	16	CG	-1	4.0798e-23	loss
10	17526301	17526400	100	*	9	39	0.230769	17	21	0.809524	4	CG	1	1.89309e-05	gain
10	17611401	17611500	100	*	119	169	0.704142	9	78	0.115385	14	CG	-1	3.74244e-17	loss
10	17657101	17657300	200	*	65	95	0.684211	1	52	0.0192308	10	CG	-1	3.47776e-14	loss
10	17998601	17998700	100	*	43	49	0.877551	9	29	0.310345	6	CG	-1	4.33086e-07	loss
10	18002701	18002800	100	*	46	78	0.589744	0	41	0	6	CG	-1	7.90974e-10	loss
10	18036201	18036300	100	*	17	25	0.68	3	18	0.166667	4	CG	-1	0.000878556	loss
10	18058601	18058700	100	*	2	79	0.0253165	19	29	0.655172	5	CG	1	7.56739e-13	gain
10	18091801	18091900	100	*	31	48	0.645833	2	26	0.0769231	6	CG	-1	3.44135e-06	loss
10	18122901	18123100	200	*	151	191	0.790576	5	72	0.0694444	14	CG	-1	2.26296e-25	loss
10	18163501	18163600	100	*	93	146	0.636986	11	92	0.119565	14	CG	-1	1.81143e-14	loss
10	18219001	18219100	100	*	51	57	0.894737	20	60	0.333333	6	CG	-1	1.16667e-09	loss
10	18219201	18219300	100	*	44	46	0.956522	18	47	0.382979	9	CG	-1	8.90906e-09	loss
10	18223301	18223400	100	*	6	27	0.222222	20	25	0.8	6	CG	1	3.5776e-05	gain
10	18387601	18387700	100	*	75	89	0.842697	2	64	0.03125	10	CG	-1	2.96563e-22	loss
10	18388101	18388200	100	*	41	41	1	9	22	0.409091	4	CG	-1	5.82791e-08	loss
10	18390601	18390700	100	*	16	20	0.8	6	22	0.272727	5	CG	-1	0.000642083	loss
10	18391701	18391800	100	*	41	49	0.836735	1	16	0.0625	4	CG	-1	3.4392e-08	loss
10	18425001	18425100	100	*	85	138	0.615942	6	73	0.0821918	14	CG	-1	3.26177e-13	loss
10	18448301	18448400	100	*	12	61	0.196721	25	25	1	6	CG	1	2.32658e-11	gain
10	18485201	18485300	100	*	98	110	0.890909	3	88	0.0340909	22	CG	-1	5.59377e-32	loss
10	18683301	18683500	200	*	112	124	0.903226	2	97	0.0206186	18	CG	-1	8.3535e-39	loss
10	18683301	18683500	200	*	112	124	0.903226	2	97	0.0206186	18	CG	-1	8.3535e-39	loss
10	18683701	18683800	100	*	149	188	0.792553	8	127	0.0629921	28	CG	-1	5.66289e-37	loss
10	18683701	18683800	100	*	149	188	0.792553	8	127	0.0629921	28	CG	-1	5.66289e-37	loss
10	18751801	18752000	200	*	117	173	0.676301	10	146	0.0684932	14	CG	-1	2.22464e-27	loss
10	18752301	18752400	100	*	48	63	0.761905	0	35	0	6	CG	-1	1.54549e-12	loss
10	18755201	18755300	100	*	40	40	1	1	20	0.05	4	CG	-1	8.83839e-14	loss
10	18755201	18755300	100	*	40	40	1	1	20	0.05	4	CG	-1	8.83839e-14	loss
10	18755501	18755600	100	*	41	41	1	11	65	0.169231	6	CG	-1	7.90494e-17	loss
10	18755501	18755600	100	*	41	41	1	11	65	0.169231	6	CG	-1	7.90494e-17	loss
10	18772401	18772500	100	*	207	253	0.818182	42	138	0.304348	16	CG	-1	4.422e-23	loss
10	18789501	18789600	100	*	44	88	0.5	0	27	0	6	CG	-1	3.84008e-06	loss
10	18797901	18798000	100	*	28	28	1	5	18	0.277778	4	CG	-1	1.80292e-07	loss
10	18799801	18799900	100	*	56	85	0.658824	2	33	0.0606061	6	CG	-1	1.06833e-08	loss
10	18800201	18800300	100	*	74	92	0.804348	5	31	0.16129	6	CG	-1	2.57111e-10	loss
10	18800901	18801200	300	*	106	138	0.768116	13	74	0.175676	12	CG	-1	5.35177e-16	loss
10	18801901	18802000	100	*	42	50	0.84	6	29	0.206897	6	CG	-1	4.97323e-08	loss
10	18803201	18803500	300	*	180	210	0.857143	43	170	0.252941	22	CG	-1	1.62049e-31	loss
10	18804001	18804100	100	*	27	27	1	13	35	0.371429	4	CG	-1	4.4775e-07	loss
10	18810401	18810500	100	*	77	83	0.927711	12	30	0.4	6	CG	-1	2.96081e-09	loss
10	18912601	18912700	100	*	3	36	0.0833333	12	19	0.631579	4	CG	1	1.69468e-05	gain
10	19037401	19037600	200	*	67	89	0.752809	3	73	0.0410959	14	CG	-1	5.24034e-19	loss
10	19057701	19057800	100	*	68	78	0.871795	9	36	0.25	8	CG	-1	1.11928e-10	loss
10	19148901	19149000	100	*	57	78	0.730769	11	66	0.166667	13	CG	-1	3.85291e-11	loss
10	19306501	19306600	100	*	20	21	0.952381	4	16	0.25	4	CG	-1	1.13332e-05	loss
10	19453101	19453200	100	*	35	38	0.921053	1	39	0.025641	8	CG	-1	1.36881e-14	loss
10	19520701	19520800	100	*	37	39	0.948718	8	25	0.32	4	CG	-1	1.31114e-07	loss
10	19570801	19570900	100	*	2	24	0.0833333	25	38	0.657895	6	CG	1	1.08075e-05	gain
10	19688601	19688700	100	*	20	23	0.869565	1	30	0.0333333	4	CG	-1	1.53085e-09	loss
10	19744101	19744200	100	*	38	44	0.863636	7	37	0.189189	6	CG	-1	2.51172e-09	loss
10	19745101	19745200	100	*	27	30	0.9	6	16	0.375	4	CG	-1	0.000174175	loss
10	19747401	19747500	100	*	50	51	0.980392	9	32	0.28125	6	CG	-1	2.23822e-11	loss
10	19790301	19790400	100	*	101	108	0.935185	15	79	0.189873	14	CG	-1	2.72556e-24	loss
10	19969101	19969500	400	*	215	227	0.947137	19	113	0.168142	26	CG	-1	6.59944e-47	loss
10	20044501	20044600	100	*	52	55	0.945455	17	40	0.425	8	CG	-1	3.55128e-08	loss
10	20071901	20072000	100	*	0	35	0	19	31	0.612903	4	CG	1	7.08234e-08	gain
10	20097401	20097500	100	*	13	16	0.8125	4	16	0.25	4	CG	-1	0.00143624	loss
10	20183901	20184000	100	*	32	42	0.761905	4	22	0.181818	4	CG	-1	1.08702e-05	loss
10	20788901	20789000	100	*	41	56	0.732143	0	39	0	4	CG	-1	4.15167e-12	loss
10	20844301	20844400	100	*	34	57	0.596491	2	31	0.0645161	4	CG	-1	1.73418e-06	loss
10	20977901	20978100	200	*	145	178	0.814607	2	69	0.0289855	13	CG	-1	1.66163e-28	loss
10	21026401	21026500	100	*	0	57	0	23	36	0.638889	6	CG	1	1.02419e-11	gain
10	21061701	21061800	100	*	79	91	0.868132	8	91	0.0879121	14	CG	-1	5.10089e-25	loss
10	21079101	21079200	100	*	25	34	0.735294	0	18	0	4	CG	-1	6.64597e-07	loss
10	21201101	21201200	100	*	19	34	0.558824	0	28	0	4	CG	-1	2.7449e-06	loss
10	21235301	21235400	100	*	55	73	0.753425	11	46	0.23913	8	CG	-1	6.78601e-08	loss
10	21300701	21300800	100	*	126	142	0.887324	29	81	0.358025	10	CG	-1	6.76234e-16	loss
10	21305001	21305100	100	*	129	168	0.767857	3	49	0.0612245	12	CG	-1	2.63167e-18	loss
10	21336201	21336300	100	*	38	128	0.296875	48	48	1	10	CG	1	4.37115e-16	gain
10	21397001	21397100	100	*	64	65	0.984615	8	17	0.470588	4	CG	-1	1.557e-08	loss
10	21404101	21404800	700	*	323	387	0.834625	40	263	0.152091	45	CG	-1	1.29767e-64	loss
10	21409701	21409800	100	*	28	37	0.756757	3	20	0.15	4	CG	-1	1.3719e-05	loss
10	21426001	21426100	100	*	20	21	0.952381	6	18	0.333333	4	CG	-1	4.8846e-05	loss
10	21436601	21436700	100	*	10	31	0.322581	18	18	1	4	CG	1	4.96316e-06	gain
10	21455601	21455700	100	*	34	34	1	8	29	0.275862	4	CG	-1	2.63139e-09	loss
10	21486601	21486700	100	*	5	51	0.0980392	17	26	0.653846	6	CG	1	5.03393e-07	gain
10	21539801	21539900	100	*	19	48	0.395833	20	21	0.952381	4	CG	1	2.097e-05	gain
10	21666301	21666500	200	*	79	91	0.868132	10	76	0.131579	16	CG	-1	1.36e-20	loss
10	21684301	21684400	100	*	39	43	0.906977	8	24	0.333333	4	CG	-1	1.24036e-06	loss
10	21725501	21725600	100	*	48	58	0.827586	7	27	0.259259	6	CG	-1	5.05897e-07	loss
10	21753301	21753400	100	*	3	65	0.0461538	17	20	0.85	4	CG	1	4.22088e-13	gain
10	21835101	21835200	100	*	60	68	0.882353	10	30	0.333333	6	CG	-1	5.24477e-08	loss
10	21839501	21839600	100	*	3	25	0.12	17	24	0.708333	4	CG	1	3.22217e-05	gain
10	21871601	21871700	100	*	32	38	0.842105	11	34	0.323529	4	CG	-1	9.28041e-06	loss
10	21885401	21885500	100	*	67	73	0.917808	10	25	0.4	6	CG	-1	8.89109e-08	loss
10	22038801	22038900	100	*	33	42	0.785714	6	29	0.206897	6	CG	-1	1.9987e-06	loss
10	22088501	22088600	100	*	47	74	0.635135	1	32	0.03125	5	CG	-1	1.86407e-08	loss
10	22132101	22132200	100	*	22	38	0.578947	0	21	0	4	CG	-1	1.29354e-05	loss
10	22175001	22175100	100	*	94	158	0.594937	8	92	0.0869565	20	CG	-1	1.28561e-14	loss
10	22230401	22230500	100	*	21	23	0.913043	10	26	0.384615	4	CG	-1	0.000136767	loss
10	22323301	22323400	100	*	51	72	0.708333	0	48	0	10	CG	-1	5.47212e-14	loss
10	22415201	22415300	100	*	38	46	0.826087	0	17	0	4	CG	-1	5.55305e-09	loss
10	22519801	22519900	100	*	29	40	0.725	9	59	0.152542	10	CG	-1	1.73295e-08	loss
10	22574401	22574900	500	*	344	395	0.870886	35	262	0.133588	48	CG	-1	1.78028e-76	loss
10	22644401	22644500	100	*	10	22	0.454545	18	18	1	4	CG	1	0.000189078	gain
10	22706101	22706200	100	*	19	28	0.678571	2	30	0.0666667	4	CG	-1	1.75908e-06	loss
10	22739701	22739800	100	*	49	53	0.924528	11	34	0.323529	8	CG	-1	6.84429e-09	loss
10	22748301	22748400	100	*	26	40	0.65	1	25	0.04	6	CG	-1	1.67979e-06	loss
10	22778101	22778200	100	*	53	55	0.963636	11	36	0.305556	8	CG	-1	4.89519e-11	loss
10	22778801	22778900	100	*	45	55	0.818182	1	36	0.0277778	6	CG	-1	5.51159e-13	loss
10	23027701	23027800	100	*	133	160	0.83125	0	53	0	10	CG	-1	2.3248e-26	loss
10	23033001	23033200	200	*	83	137	0.605839	1	56	0.0178571	12	CG	-1	2.61513e-13	loss
10	23038201	23038300	100	*	33	40	0.825	3	16	0.1875	4	CG	-1	8.54374e-06	loss
10	23080601	23080700	100	*	44	63	0.698413	6	39	0.153846	6	CG	-1	1.48831e-07	loss
10	23097901	23098000	100	*	51	60	0.85	0	36	0	4	CG	-1	2.76468e-15	loss
10	23154301	23154400	100	*	23	28	0.821429	2	22	0.0909091	4	CG	-1	4.49281e-07	loss
11	141503	141602	100	*	33	58	0.568966	0	26	0	6	CG	-1	1.14745e-06	loss
11	179503	179602	100	*	69	111	0.621622	1	40	0.025	10	CG	-1	2.16002e-10	loss
11	197103	197202	100	*	69	70	0.985714	11	29	0.37931	6	CG	-1	9.11909e-12	loss
11	197503	197602	100	*	31	34	0.911765	9	26	0.346154	4	CG	-1	5.28256e-06	loss
11	197903	198002	100	*	73	77	0.948052	3	74	0.0405405	10	CG	-1	7.43128e-28	loss
11	230703	230802	100	*	30	54	0.555556	0	30	0	5	CG	-1	5.38734e-07	loss
11	231203	231302	100	*	39	40	0.975	12	29	0.413793	6	CG	-1	2.5639e-07	loss
11	261003	261102	100	*	46	61	0.754098	6	48	0.125	6	CG	-1	1.67522e-10	loss
11	292303	292402	100	*	22	39	0.564103	0	16	0	4	CG	-1	0.000112942	loss
11	376003	376202	200	*	99	134	0.738806	7	61	0.114754	10	CG	-1	2.16056e-15	loss
11	420703	420802	100	*	54	57	0.947368	6	37	0.162162	6	CG	-1	3.7483e-14	loss
11	433703	433802	100	*	101	121	0.834711	14	62	0.225806	10	CG	-1	3.03232e-15	loss
11	443003	443102	100	*	14	18	0.777778	0	17	0	4	CG	-1	3.53476e-06	loss
11	458803	458902	100	*	50	54	0.925926	9	22	0.409091	4	CG	-1	1.33658e-06	loss
11	614603	614702	100	*	50	52	0.961538	8	19	0.421053	4	CG	-1	2.94516e-07	loss
11	620203	620302	100	*	53	65	0.815385	3	17	0.176471	4	CG	-1	6.92373e-07	loss
11	621003	621302	300	*	234	254	0.92126	5	137	0.0364964	30	CG	-1	1.00523e-65	loss
11	621003	621302	300	*	234	254	0.92126	5	137	0.0364964	30	CG	-1	1.00523e-65	loss
11	621503	621802	300	*	266	272	0.977941	18	209	0.0861244	44	CG	-1	1.57931e-86	loss
11	621503	621802	300	*	266	272	0.977941	18	209	0.0861244	44	CG	-1	1.57931e-86	loss
11	621503	621802	300	*	266	272	0.977941	18	209	0.0861244	44	CG	-1	1.57931e-86	loss
11	622003	622102	100	*	38	39	0.974359	0	55	0	8	CG	-1	2.43736e-21	loss
11	622003	622102	100	*	38	39	0.974359	0	55	0	8	CG	-1	2.43736e-21	loss
11	623803	624102	300	*	144	148	0.972973	2	101	0.019802	20	CG	-1	2.28041e-49	loss
11	624503	624602	100	*	30	31	0.967742	0	23	0	4	CG	-1	4.47557e-12	loss
11	624903	625002	100	*	41	52	0.788462	5	45	0.111111	10	CG	-1	7.06018e-11	loss
11	682503	682602	100	*	110	134	0.820896	8	76	0.105263	18	CG	-1	7.40705e-23	loss
11	862303	862402	100	*	30	53	0.566038	2	43	0.0465116	10	CG	-1	1.32066e-07	loss
11	885303	885402	100	*	22	26	0.846154	3	22	0.136364	4	CG	-1	1.33039e-06	loss
11	908403	908502	100	*	35	39	0.897436	2	17	0.117647	4	CG	-1	2.70441e-08	loss
11	1178003	1178102	100	*	42	67	0.626866	3	47	0.0638298	10	CG	-1	3.00637e-09	loss
11	1224703	1224802	100	*	36	39	0.923077	2	18	0.111111	4	CG	-1	3.17289e-09	loss
11	1294103	1294202	100	*	1	16	0.0625	12	18	0.666667	4	CG	1	0.000306262	gain
11	1312403	1312502	100	*	42	47	0.893617	2	23	0.0869565	4	CG	-1	1.36227e-10	loss
11	1313403	1313502	100	*	44	56	0.785714	0	47	0	6	CG	-1	4.09189e-15	loss
11	1408603	1408702	100	*	1	45	0.0222222	12	20	0.6	4	CG	1	1.28653e-07	gain
11	1420003	1420102	100	*	58	90	0.644444	4	45	0.0888889	10	CG	-1	2.21943e-09	loss
11	1441003	1441102	100	*	54	83	0.650602	2	39	0.0512821	8	CG	-1	1.30753e-09	loss
11	1504703	1504802	100	*	37	44	0.840909	2	27	0.0740741	6	CG	-1	6.74401e-10	loss
11	1562503	1562602	100	*	51	66	0.772727	9	56	0.160714	10	CG	-1	4.3382e-11	loss
11	1627303	1627402	100	*	43	48	0.895833	3	28	0.107143	4	CG	-1	3.16837e-11	loss
11	1688503	1688602	100	*	33	52	0.634615	3	58	0.0517241	8	CG	-1	1.9393e-10	loss
11	1727603	1727702	100	*	34	42	0.809524	7	26	0.269231	4	CG	-1	1.17725e-05	loss
11	1735803	1735902	100	*	17	28	0.607143	1	18	0.0555556	4	CG	-1	0.000192117	loss
11	1763303	1763502	200	*	142	197	0.720812	6	122	0.0491803	26	CG	-1	1.71733e-30	loss
11	1868103	1868202	100	*	35	40	0.875	8	45	0.177778	10	CG	-1	3.34873e-10	loss
11	1999603	1999702	100	*	324	378	0.857143	3	129	0.0232558	26	CG	-1	8.33231e-64	loss
11	2075803	2075902	100	*	33	39	0.846154	2	16	0.125	4	CG	-1	6.62356e-07	loss
11	2106003	2106102	100	*	48	51	0.941176	10	24	0.416667	5	CG	-1	6.263e-07	loss
11	2136803	2136902	100	*	86	93	0.924731	16	38	0.421053	8	CG	-1	6.87035e-10	loss
11	2172703	2172802	100	*	25	33	0.757576	6	38	0.157895	6	CG	-1	5.66965e-07	loss
11	2177903	2178102	200	*	97	124	0.782258	17	87	0.195402	17	CG	-1	1.7897e-16	loss
11	2178803	2178902	100	*	80	85	0.941176	5	33	0.151515	8	CG	-1	4.80641e-17	loss
11	2226903	2227002	100	*	26	32	0.8125	5	18	0.277778	4	CG	-1	0.000193555	loss
11	2241503	2241602	100	*	27	27	1	7	24	0.291667	4	CG	-1	1.41671e-07	loss
11	2272503	2272602	100	*	30	45	0.666667	1	28	0.0357143	4	CG	-1	1.86027e-07	loss
11	2325303	2325402	100	*	0	40	0	14	16	0.875	4	CG	1	2.33797e-11	gain
11	2332703	2332902	200	*	125	130	0.961538	19	94	0.202128	12	CG	-1	1.43446e-30	loss
11	2461203	2461402	200	*	66	85	0.776471	12	56	0.214286	10	CG	-1	1.27958e-10	loss
11	2574003	2574102	100	*	11	41	0.268293	18	19	0.947368	4	CG	1	1.38334e-06	gain
11	2685203	2685302	100	*	83	101	0.821782	8	101	0.0792079	18	CG	-1	2.47789e-25	loss
11	2685903	2686002	100	*	64	71	0.901408	7	79	0.0886076	14	CG	-1	1.79098e-22	loss
11	2806603	2806802	200	*	69	75	0.92	5	60	0.0833333	12	CG	-1	1.95722e-21	loss
11	2953503	2953602	100	*	1	34	0.0294118	9	16	0.5625	4	CG	1	1.33288e-05	gain
11	2973703	2973902	200	*	51	71	0.71831	3	42	0.0714286	8	CG	-1	7.52323e-11	loss
11	3175603	3175802	200	*	144	190	0.757895	7	105	0.0666667	20	CG	-1	6.31282e-29	loss
11	3292603	3292702	100	*	48	50	0.96	16	39	0.410256	6	CG	-1	1.95613e-08	loss
11	3378603	3378702	100	*	32	51	0.627451	0	17	0	4	CG	-1	8.8937e-06	loss
11	3383703	3383802	100	*	56	79	0.708861	2	56	0.0357143	10	CG	-1	2.68521e-14	loss
11	3489803	3489902	100	*	129	132	0.977273	33	84	0.392857	16	CG	-1	2.75625e-21	loss
11	3517003	3517202	200	*	39	61	0.639344	2	63	0.031746	10	CG	-1	2.03374e-12	loss
11	3601403	3601502	100	*	9	24	0.375	18	18	1	4	CG	1	3.29595e-05	gain
11	3713303	3713402	100	*	2	23	0.0869565	10	16	0.625	4	CG	1	0.000351855	gain
11	3813203	3813302	100	*	20	21	0.952381	9	33	0.272727	4	CG	-1	1.47572e-06	loss
11	3885603	3885702	100	*	18	24	0.75	3	16	0.1875	4	CG	-1	0.000492506	loss
11	3992803	3993002	200	*	17	65	0.261538	49	52	0.942308	10	CG	1	5.33301e-13	gain
11	4093403	4093502	100	*	1	49	0.0204082	11	17	0.647059	4	CG	1	1.50776e-08	gain
11	4113403	4113502	100	*	26	38	0.684211	2	30	0.0666667	6	CG	-1	4.28795e-07	loss
11	4393203	4393302	100	*	26	36	0.722222	0	22	0	4	CG	-1	1.34248e-07	loss
11	4437403	4437502	100	*	69	95	0.726316	1	39	0.025641	6	CG	-1	5.44228e-13	loss
11	4470203	4470302	100	*	6	72	0.0833333	17	27	0.62963	6	CG	1	1.88301e-08	gain
11	4609003	4609102	100	*	56	60	0.933333	2	58	0.0344828	12	CG	-1	1.12305e-21	loss
11	4616803	4616902	100	*	0	35	0	15	30	0.5	4	CG	1	2.50138e-06	gain
11	4680703	4680802	100	*	82	125	0.656	9	67	0.134328	12	CG	-1	1.48122e-11	loss
11	4742303	4742402	100	*	12	29	0.413793	29	29	1	4	CG	1	1.33454e-06	gain
11	4752803	4752902	100	*	40	73	0.547945	0	36	0	6	CG	-1	4.29305e-08	loss
11	4812303	4812402	100	*	64	81	0.790123	2	52	0.0384615	10	CG	-1	1.28673e-16	loss
11	4906103	4906202	100	*	19	32	0.59375	2	32	0.0625	6	CG	-1	7.53817e-06	loss
11	4973703	4973802	100	*	23	30	0.766667	3	26	0.115385	4	CG	-1	1.54092e-06	loss
11	5143603	5143702	100	*	42	71	0.591549	0	24	0	6	CG	-1	6.78219e-07	loss
11	5169103	5169202	100	*	44	54	0.814815	11	38	0.289474	6	CG	-1	6.29265e-07	loss
11	5226403	5226502	100	*	50	50	1	4	64	0.0625	12	CG	-1	1.91259e-22	loss
11	5588103	5588202	100	*	37	37	1	8	21	0.380952	4	CG	-1	5.52943e-08	loss
11	5588103	5588202	100	*	37	37	1	8	21	0.380952	4	CG	-1	5.52943e-08	loss
11	5588403	5588502	100	*	177	229	0.772926	14	100	0.14	12	CG	-1	1.01011e-26	loss
11	5588403	5588502	100	*	177	229	0.772926	14	100	0.14	12	CG	-1	1.01011e-26	loss
11	5591303	5591402	100	*	22	27	0.814815	5	33	0.151515	6	CG	-1	4.28357e-07	loss
11	5645603	5645702	100	*	13	44	0.295455	16	18	0.888889	4	CG	1	2.48199e-05	gain
11	5646103	5646202	100	*	30	38	0.789474	0	16	0	4	CG	-1	1.61048e-07	loss
11	5648503	5648602	100	*	21	25	0.84	6	27	0.222222	5	CG	-1	1.03283e-05	loss
11	5664103	5664202	100	*	1	45	0.0222222	21	27	0.777778	6	CG	1	4.34145e-11	gain
11	5714003	5714102	100	*	53	58	0.913793	10	29	0.344828	6	CG	-1	2.1765e-08	loss
11	5714003	5714102	100	*	53	58	0.913793	10	29	0.344828	6	CG	-1	2.1765e-08	loss
11	5714303	5714402	100	*	58	69	0.84058	10	50	0.2	5	CG	-1	3.17524e-12	loss
11	5714303	5714402	100	*	58	69	0.84058	10	50	0.2	5	CG	-1	3.17524e-12	loss
11	5836003	5836102	100	*	40	69	0.57971	0	56	0	10	CG	-1	1.39275e-11	loss
11	5896303	5896602	300	*	103	174	0.591954	2	95	0.0210526	18	CG	-1	2.67262e-19	loss
11	5899003	5899202	200	*	201	245	0.820408	7	91	0.0769231	20	CG	-1	1.59646e-34	loss
11	6069203	6069302	100	*	4	35	0.114286	10	16	0.625	4	CG	1	0.000157872	gain
11	6105003	6105102	100	*	119	133	0.894737	16	67	0.238806	11	CG	-1	5.4793e-20	loss
11	6222303	6222402	100	*	41	45	0.911111	8	24	0.333333	6	CG	-1	6.9803e-07	loss
11	6225203	6225302	100	*	33	40	0.825	3	19	0.157895	4	CG	-1	1.30425e-06	loss
11	6229303	6229402	100	*	35	35	1	9	23	0.391304	4	CG	-1	1.89824e-07	loss
11	6230403	6230502	100	*	15	18	0.833333	0	22	0	4	CG	-1	1.03588e-07	loss
11	6626603	6626702	100	*	19	28	0.678571	5	30	0.166667	6	CG	-1	8.34566e-05	loss
11	6658003	6658102	100	*	26	33	0.787879	1	26	0.0384615	4	CG	-1	1.84011e-08	loss
11	7000403	7000502	100	*	13	25	0.52	0	22	0	4	CG	-1	7.67288e-05	loss
11	7223203	7223302	100	*	40	63	0.634921	3	24	0.125	4	CG	-1	2.47287e-05	loss
11	7424003	7424102	100	*	46	57	0.807018	13	43	0.302326	8	CG	-1	5.70602e-07	loss
11	7521403	7521602	200	*	105	119	0.882353	28	85	0.329412	14	CG	-1	1.31719e-15	loss
11	7539503	7539602	100	*	18	26	0.692308	1	17	0.0588235	4	CG	-1	4.85633e-05	loss
11	7596403	7596502	100	*	2	47	0.0425532	9	16	0.5625	4	CG	1	2.97936e-06	gain
11	7664903	7665002	100	*	62	88	0.704545	3	54	0.0555556	8	CG	-1	1.70899e-13	loss
11	7715903	7716002	100	*	88	89	0.988764	8	42	0.190476	10	CG	-1	3.76652e-21	loss
11	7817503	7817602	100	*	62	65	0.953846	17	41	0.414634	8	CG	-1	1.2298e-09	loss
11	7863703	7863802	100	*	1	56	0.0178571	37	37	1	4	CG	1	2.59375e-20	gain
11	7869003	7869102	100	*	7	76	0.0921053	47	63	0.746032	6	CG	1	1.35887e-14	gain
11	7970003	7970102	100	*	34	38	0.894737	1	34	0.0294118	8	CG	-1	7.35057e-13	loss
11	7970803	7970902	100	*	108	203	0.53202	2	65	0.0307692	12	CG	-1	2.69367e-12	loss
11	7984203	7984302	100	*	29	37	0.783784	8	47	0.170213	4	CG	-1	3.43863e-08	loss
11	8008503	8008602	100	*	115	138	0.833333	19	89	0.213483	18	CG	-1	1.10466e-19	loss
11	8023903	8024002	100	*	45	65	0.692308	2	24	0.0833333	6	CG	-1	4.99314e-07	loss
11	8283703	8283802	100	*	19	27	0.703704	3	16	0.1875	4	CG	-1	0.0010701	loss
11	8290403	8290502	100	*	16	18	0.888889	6	21	0.285714	4	CG	-1	0.000160839	loss
11	8438803	8438902	100	*	32	41	0.780488	0	23	0	4	CG	-1	4.32579e-09	loss
11	8443503	8443602	100	*	31	31	1	10	21	0.47619	4	CG	-1	7.14729e-06	loss
11	8523403	8523502	100	*	28	38	0.736842	4	20	0.2	5	CG	-1	0.000100816	loss
11	8563903	8564202	300	*	85	107	0.794393	5	69	0.0724638	12	CG	-1	5.1851e-20	loss
11	8860903	8861002	100	*	29	44	0.659091	4	26	0.153846	6	CG	-1	4.81869e-05	loss
11	8865203	8865302	100	*	34	59	0.576271	0	16	0	4	CG	-1	4.52693e-05	loss
11	8869403	8869502	100	*	14	17	0.823529	5	19	0.263158	4	CG	-1	0.000781814	loss
11	8941503	8941602	100	*	30	43	0.697674	3	16	0.1875	4	CG	-1	0.000459346	loss
11	9042203	9042302	100	*	38	39	0.974359	8	22	0.363636	4	CG	-1	1.71472e-07	loss
11	9053303	9053502	200	*	122	132	0.924242	10	80	0.125	18	CG	-1	3.14882e-30	loss
11	9109703	9109902	200	*	136	208	0.653846	2	133	0.0150376	22	CG	-1	1.19244e-30	loss
11	9110703	9110802	100	*	45	47	0.957447	4	25	0.16	4	CG	-1	1.39532e-11	loss
11	9147803	9147902	100	*	42	44	0.954545	18	42	0.428571	4	CG	-1	1.80664e-07	loss
11	9154603	9154702	100	*	12	17	0.705882	4	21	0.190476	4	CG	-1	0.00138059	loss
11	9182903	9183002	100	*	41	41	1	11	30	0.366667	4	CG	-1	5.38359e-09	loss
11	9213603	9213702	100	*	14	32	0.4375	15	16	0.9375	4	CG	1	0.000848337	gain
11	9242303	9242402	100	*	52	57	0.912281	3	47	0.0638298	10	CG	-1	3.18638e-17	loss
11	9249303	9249402	100	*	4	17	0.235294	21	22	0.954545	4	CG	1	4.46525e-06	gain
11	9310703	9310802	100	*	25	26	0.961538	1	21	0.047619	4	CG	-1	8.53683e-10	loss
11	9454603	9454702	100	*	5	17	0.294118	17	17	1	4	CG	1	1.96328e-05	gain
11	9753203	9753602	400	*	1396	1513	0.92267	272	1081	0.251619	78	CG	-1	1.36167e-267	loss
11	10240903	10241002	100	*	29	46	0.630435	1	16	0.0625	4	CG	-1	9.76672e-05	loss
11	10248603	10248702	100	*	14	25	0.56	1	18	0.0555556	4	CG	-1	0.000626484	loss
11	10255103	10255202	100	*	14	41	0.341463	15	17	0.882353	4	CG	1	0.000176776	gain
11	10255103	10255202	100	*	14	41	0.341463	15	17	0.882353	4	CG	1	0.000176776	gain
11	10255403	10255502	100	*	3	70	0.0428571	45	55	0.818182	8	CG	1	8.97891e-19	gain
11	10255403	10255502	100	*	3	70	0.0428571	45	55	0.818182	8	CG	1	8.97891e-19	gain
11	10276303	10276402	100	*	35	38	0.921053	6	21	0.285714	4	CG	-1	5.86245e-07	loss
11	10327803	10327902	100	*	22	29	0.758621	3	16	0.1875	4	CG	-1	0.000232794	loss
11	10332103	10332202	100	*	0	49	0	10	17	0.588235	4	CG	1	1.10244e-08	gain
11	10603103	10603202	100	*	40	64	0.625	4	32	0.125	8	CG	-1	4.63506e-06	loss
11	10648303	10648402	100	*	0	68	0	30	33	0.909091	5	CG	1	4.18791e-20	gain
11	10722303	10722402	100	*	16	17	0.941176	7	16	0.4375	4	CG	-1	0.00165537	loss
11	10723103	10723202	100	*	17	20	0.85	5	17	0.294118	4	CG	-1	0.000608313	loss
11	10813403	10813502	100	*	47	53	0.886792	6	49	0.122449	10	CG	-1	4.38902e-14	loss
11	10845703	10845802	100	*	13	48	0.270833	29	31	0.935484	7	CG	1	1.43655e-08	gain
11	10928003	10928102	100	*	132	177	0.745763	10	79	0.126582	13	CG	-1	1.97851e-19	loss
11	11349603	11349702	100	*	66	74	0.891892	2	63	0.031746	12	CG	-1	8.0878e-23	loss
11	11402903	11403002	100	*	24	42	0.571429	0	16	0	4	CG	-1	8.54654e-05	loss
11	11443103	11443202	100	*	0	22	0	17	29	0.586207	4	CG	1	1.31918e-05	gain
11	11454903	11455002	100	*	4	47	0.0851064	29	30	0.966667	4	CG	1	8.95833e-14	gain
11	11695003	11695102	100	*	24	30	0.8	6	21	0.285714	4	CG	-1	0.000249457	loss
11	11800503	11800602	100	*	31	54	0.574074	1	22	0.0454545	4	CG	-1	2.67704e-05	loss
11	11851403	11851502	100	*	2	36	0.0555556	9	16	0.5625	4	CG	1	4.09373e-05	gain
11	13341803	13341902	100	*	24	33	0.727273	2	28	0.0714286	6	CG	-1	3.8126e-07	loss
11	13647303	13647402	100	*	41	46	0.891304	7	31	0.225806	6	CG	-1	6.9091e-09	loss
11	13655003	13655102	100	*	19	20	0.95	7	16	0.4375	4	CG	-1	0.00065512	loss
11	14118403	14118502	100	*	34	67	0.507463	0	27	0	5	CG	-1	4.66908e-06	loss
11	14522703	14522802	100	*	91	100	0.91	9	60	0.15	12	CG	-1	4.7137e-21	loss
11	14759903	14760002	100	*	0	34	0	18	25	0.72	4	CG	1	5.99696e-09	gain
11	14761003	14761102	100	*	11	22	0.5	0	17	0	4	CG	-1	0.000590159	loss
11	14891603	14891702	100	*	1	45	0.0222222	13	18	0.722222	4	CG	1	3.31323e-09	gain
11	14967703	14967802	100	*	30	38	0.789474	1	33	0.030303	4	CG	-1	3.03868e-10	loss
11	14994303	14994402	100	*	29	32	0.90625	2	16	0.125	4	CG	-1	1.57819e-07	loss
11	14994903	14995002	100	*	58	72	0.805556	19	66	0.287879	15	CG	-1	2.08297e-09	loss
11	15118503	15118602	100	*	9	18	0.5	0	23	0	4	CG	-1	0.000132033	loss
11	15301103	15301202	100	*	16	28	0.571429	0	16	0	4	CG	-1	0.000158889	loss
11	15515603	15515702	100	*	32	39	0.820513	5	25	0.2	4	CG	-1	1.33376e-06	loss
11	15564903	15565002	100	*	108	152	0.710526	15	89	0.168539	16	CG	-1	1.96832e-15	loss
11	16321503	16321602	100	*	60	61	0.983607	10	30	0.333333	6	CG	-1	1.28922e-11	loss
11	16322603	16322702	100	*	43	44	0.977273	10	21	0.47619	4	CG	-1	1.57197e-06	loss
11	16324003	16324102	100	*	27	32	0.84375	0	25	0	4	CG	-1	2.44006e-10	loss
11	16324003	16324102	100	*	27	32	0.84375	0	25	0	4	CG	-1	2.44006e-10	loss
11	16324303	16324402	100	*	31	33	0.939394	0	22	0	4	CG	-1	5.90425e-12	loss
11	16324303	16324402	100	*	31	33	0.939394	0	22	0	4	CG	-1	5.90425e-12	loss
11	16448003	16448202	200	*	92	141	0.652482	3	67	0.0447761	13	CG	-1	8.9601e-16	loss
11	16486103	16486202	100	*	42	55	0.763636	7	28	0.25	6	CG	-1	8.50156e-06	loss
11	16571103	16571302	200	*	91	110	0.827273	15	58	0.258621	8	CG	-1	1.22557e-12	loss
11	16587003	16587102	100	*	17	23	0.73913	3	19	0.157895	4	CG	-1	0.000182741	loss
11	16587203	16587302	100	*	0	40	0	15	26	0.576923	6	CG	1	8.03386e-08	gain
11	16656003	16656302	300	*	174	208	0.836538	27	83	0.325301	18	CG	-1	7.87619e-17	loss
11	16731903	16732002	100	*	38	39	0.974359	8	32	0.25	6	CG	-1	4.846e-10	loss
11	16784003	16784102	100	*	9	18	0.5	0	16	0	4	CG	-1	0.00097875	loss
11	16801403	16801502	100	*	14	22	0.636364	0	20	0	4	CG	-1	1.49786e-05	loss
11	16806803	16806902	100	*	37	58	0.637931	2	42	0.047619	6	CG	-1	4.8204e-09	loss
11	16983203	16983302	100	*	59	68	0.867647	11	35	0.314286	8	CG	-1	2.24803e-08	loss
11	17072203	17072302	100	*	48	49	0.979592	9	24	0.375	4	CG	-1	8.92735e-09	loss
11	17074603	17074702	100	*	66	87	0.758621	2	37	0.0540541	8	CG	-1	1.72634e-12	loss
11	17145903	17146002	100	*	32	50	0.64	3	32	0.09375	6	CG	-1	1.50761e-06	loss
11	17452303	17452402	100	*	51	68	0.75	0	28	0	6	CG	-1	5.82644e-11	loss
11	17630703	17630802	100	*	31	35	0.885714	14	41	0.341463	8	CG	-1	2.0558e-06	loss
11	17738403	17738502	100	*	9	48	0.1875	25	36	0.694444	6	CG	1	3.69574e-06	gain
11	17983203	17983302	100	*	11	49	0.22449	15	19	0.789474	4	CG	1	2.00185e-05	gain
11	17999503	17999602	100	*	25	29	0.862069	6	30	0.2	6	CG	-1	5.39773e-07	loss
11	18146203	18146302	100	*	56	86	0.651163	0	31	0	6	CG	-1	4.89798e-10	loss
11	18146203	18146302	100	*	56	86	0.651163	0	31	0	6	CG	-1	4.89798e-10	loss
11	18146503	18146602	100	*	27	36	0.75	2	19	0.105263	4	CG	-1	5.26008e-06	loss
11	18146503	18146602	100	*	27	36	0.75	2	19	0.105263	4	CG	-1	5.26008e-06	loss
11	18285103	18285202	100	*	12	41	0.292683	17	18	0.944444	4	CG	1	5.15754e-06	gain
11	18395303	18395602	300	*	92	128	0.71875	5	54	0.0925926	10	CG	-1	3.92553e-14	loss
11	18497003	18497102	100	*	43	47	0.914894	8	35	0.228571	8	CG	-1	5.44455e-10	loss
11	18664803	18664902	100	*	15	24	0.625	2	18	0.111111	4	CG	-1	0.000794522	loss
11	18671703	18671802	100	*	29	48	0.604167	0	18	0	4	CG	-1	1.2865e-05	loss
11	18672403	18672502	100	*	25	38	0.657895	5	38	0.131579	6	CG	-1	3.54829e-06	loss
11	18676403	18676602	200	*	15	126	0.119048	65	80	0.8125	12	CG	1	1.82025e-22	gain
11	18686303	18686402	100	*	43	57	0.754386	22	89	0.247191	14	CG	-1	3.75762e-09	loss
11	18730103	18730202	100	*	21	35	0.6	0	27	0	4	CG	-1	1.07583e-06	loss
11	18734503	18734602	100	*	84	85	0.988235	25	70	0.357143	8	CG	-1	5.64322e-17	loss
11	18746003	18746102	100	*	96	107	0.897196	32	86	0.372093	16	CG	-1	6.24522e-14	loss
11	18747903	18748002	100	*	37	57	0.649123	4	27	0.148148	6	CG	-1	2.10746e-05	loss
11	18768003	18768102	100	*	20	35	0.571429	0	18	0	4	CG	-1	5.38205e-05	loss
11	18931403	18931502	100	*	212	247	0.8583	8	104	0.0769231	16	CG	-1	3.9472e-42	loss
11	18939803	18939902	100	*	154	218	0.706422	6	110	0.0545455	22	CG	-1	7.34009e-28	loss
11	19030003	19030102	100	*	28	36	0.777778	5	29	0.172414	6	CG	-1	1.69886e-06	loss
11	19094603	19094702	100	*	49	79	0.620253	2	36	0.0555556	6	CG	-1	2.92797e-08	loss
11	19111703	19112002	300	*	164	185	0.886486	6	157	0.0382166	28	CG	-1	1.45537e-53	loss
11	19120203	19120302	100	*	36	37	0.972973	8	42	0.190476	6	CG	-1	8.30364e-12	loss
11	19129703	19129802	100	*	43	57	0.754386	0	20	0	4	CG	-1	1.00217e-08	loss
11	19228303	19228402	100	*	90	155	0.580645	3	121	0.0247934	28	CG	-1	2.19065e-21	loss
11	19231903	19232002	100	*	37	55	0.672727	3	25	0.12	6	CG	-1	5.84188e-06	loss
11	19244603	19244702	100	*	58	66	0.878788	0	50	0	10	CG	-1	4.30499e-20	loss
11	19276903	19277002	100	*	0	30	0	21	26	0.807692	4	CG	1	1.08345e-09	gain
11	19398403	19398502	100	*	50	57	0.877193	12	36	0.333333	4	CG	-1	1.01901e-07	loss
11	19474103	19474202	100	*	9	61	0.147541	12	17	0.705882	4	CG	1	5.66962e-06	gain
11	19506303	19506402	100	*	0	34	0	14	25	0.56	4	CG	1	8.58156e-07	gain
11	19537403	19537502	100	*	27	46	0.586957	1	18	0.0555556	4	CG	-1	0.00012478	loss
11	19577603	19577702	100	*	68	97	0.701031	0	53	0	6	CG	-1	7.50892e-16	loss
11	19593303	19593602	300	*	255	327	0.779817	17	192	0.0885417	40	CG	-1	7.39055e-51	loss
11	19601403	19601602	200	*	136	159	0.855346	19	104	0.182692	12	CG	-1	2.05724e-26	loss
11	19862103	19862202	100	*	41	42	0.97619	10	23	0.434783	4	CG	-1	5.79038e-07	loss
11	19874303	19874402	100	*	46	50	0.92	16	60	0.266667	10	CG	-1	1.69409e-11	loss
11	19916803	19917002	200	*	156	244	0.639344	9	189	0.047619	26	CG	-1	4.45492e-35	loss
11	19935703	19935802	100	*	39	62	0.629032	5	42	0.119048	10	CG	-1	3.74213e-07	loss
11	19951003	19951102	100	*	42	55	0.763636	7	71	0.0985915	12	CG	-1	1.10845e-13	loss
11	19961603	19961702	100	*	31	58	0.534483	0	28	0	6	CG	-1	1.82801e-06	loss
11	19994603	19994702	100	*	19	26	0.730769	4	22	0.181818	4	CG	-1	0.000157244	loss
11	20011403	20011702	300	*	109	130	0.838462	6	55	0.109091	10	CG	-1	5.39937e-20	loss
11	20012203	20012302	100	*	42	59	0.711864	2	24	0.0833333	4	CG	-1	3.11825e-07	loss
11	20013503	20013602	100	*	27	36	0.75	5	20	0.25	4	CG	-1	0.00030117	loss
11	20037203	20037302	100	*	45	63	0.714286	2	81	0.0246914	10	CG	-1	1.06588e-17	loss
11	20117403	20117502	100	*	24	37	0.648649	1	25	0.04	6	CG	-1	2.25133e-06	loss
11	20121603	20121702	100	*	51	51	1	10	28	0.357143	4	CG	-1	1.80301e-10	loss
11	20122403	20122502	100	*	35	37	0.945946	3	26	0.115385	4	CG	-1	3.26972e-11	loss
11	20122403	20122502	100	*	35	37	0.945946	3	26	0.115385	4	CG	-1	3.26972e-11	loss
11	20122703	20122802	100	*	20	21	0.952381	1	22	0.0454545	4	CG	-1	2.72911e-09	loss
11	20122703	20122802	100	*	20	21	0.952381	1	22	0.0454545	4	CG	-1	2.72911e-09	loss
11	20123103	20123202	100	*	34	36	0.944444	2	21	0.0952381	4	CG	-1	3.47886e-10	loss
11	20123903	20124002	100	*	24	43	0.55814	0	18	0	4	CG	-1	5.26246e-05	loss
11	20240003	20240102	100	*	78	81	0.962963	10	56	0.178571	8	CG	-1	2.94138e-20	loss
11	20306703	20306802	100	*	21	28	0.75	3	19	0.157895	4	CG	-1	7.42515e-05	loss
11	20323503	20323602	100	*	22	35	0.628571	1	16	0.0625	4	CG	-1	0.000172009	loss
11	20336403	20336702	300	*	135	168	0.803571	3	64	0.046875	16	CG	-1	7.93052e-25	loss
11	20341803	20341902	100	*	44	55	0.8	1	28	0.0357143	4	CG	-1	1.00527e-10	loss
11	20352703	20352802	100	*	2	57	0.0350877	13	24	0.541667	6	CG	1	1.39293e-07	gain
11	20398203	20398302	100	*	14	28	0.5	0	20	0	4	CG	-1	0.000180432	loss
11	20398903	20399002	100	*	27	54	0.5	0	23	0	4	CG	-1	2.96877e-05	loss
11	20400603	20400702	100	*	51	54	0.944444	5	25	0.2	4	CG	-1	1.2514e-11	loss
11	20400603	20400702	100	*	51	54	0.944444	5	25	0.2	4	CG	-1	1.2514e-11	loss
11	20400903	20401002	100	*	62	67	0.925373	15	37	0.405405	4	CG	-1	7.0244e-09	loss
11	20400903	20401002	100	*	62	67	0.925373	15	37	0.405405	4	CG	-1	7.0244e-09	loss
11	20443403	20443502	100	*	115	131	0.877863	30	86	0.348837	14	CG	-1	2.43929e-15	loss
11	20449303	20449402	100	*	39	46	0.847826	16	49	0.326531	8	CG	-1	4.18021e-07	loss
11	20449703	20449802	100	*	90	140	0.642857	8	87	0.091954	21	CG	-1	1.63009e-15	loss
11	20472303	20472502	200	*	7	77	0.0909091	80	94	0.851064	12	CG	1	3.25956e-22	gain
11	20481303	20481402	100	*	71	82	0.865854	2	25	0.08	6	CG	-1	5.00502e-13	loss
11	20549203	20549302	100	*	49	54	0.907407	13	37	0.351351	8	CG	-1	4.07757e-08	loss
11	20573503	20573602	100	*	49	59	0.830508	4	18	0.222222	4	CG	-1	1.5156e-06	loss
11	20575303	20575402	100	*	46	58	0.793103	3	25	0.12	6	CG	-1	2.00761e-08	loss
11	20575903	20576002	100	*	25	46	0.543478	0	17	0	4	CG	-1	9.83826e-05	loss
11	20579403	20579702	300	*	274	333	0.822823	39	244	0.159836	38	CG	-1	1.29056e-54	loss
11	20583403	20583502	100	*	47	80	0.5875	3	56	0.0535714	6	CG	-1	4.9267e-10	loss
11	20668903	20669002	100	*	36	44	0.818182	0	16	0	4	CG	-1	2.00847e-08	loss
11	20719203	20719302	100	*	36	54	0.666667	2	33	0.0606061	6	CG	-1	5.67749e-08	loss
11	20734203	20734302	100	*	28	37	0.756757	1	25	0.04	6	CG	-1	5.14749e-08	loss
11	20880503	20880602	100	*	30	34	0.882353	1	20	0.05	4	CG	-1	4.82261e-09	loss
11	20884503	20884602	100	*	37	46	0.804348	0	43	0	8	CG	-1	5.29653e-14	loss
11	20894503	20894602	100	*	35	41	0.853659	1	31	0.0322581	4	CG	-1	1.46118e-11	loss
11	20902703	20902802	100	*	62	108	0.574074	1	60	0.0166667	12	CG	-1	2.67941e-12	loss
11	20908403	20908502	100	*	56	56	1	5	24	0.208333	6	CG	-1	8.82032e-14	loss
11	20944103	20944202	100	*	94	109	0.862385	24	71	0.338028	10	CG	-1	1.48135e-12	loss
11	20944903	20945002	100	*	21	29	0.724138	4	24	0.166667	4	CG	-1	5.78406e-05	loss
11	20983803	20984202	400	*	346	387	0.894057	34	304	0.111842	60	CG	-1	1.39195e-91	loss
11	20984703	20984802	100	*	81	87	0.931034	27	66	0.409091	10	CG	-1	6.71496e-12	loss
11	21018403	21018502	100	*	72	114	0.631579	8	65	0.123077	8	CG	-1	1.19484e-10	loss
11	21026603	21026702	100	*	145	149	0.973154	28	167	0.167665	32	CG	-1	2.23079e-45	loss
11	21040603	21040702	100	*	24	31	0.774194	8	30	0.266667	6	CG	-1	7.93444e-05	loss
11	21068503	21068602	100	*	6	27	0.222222	12	16	0.75	4	CG	1	0.000705123	gain
11	21213903	21214002	100	*	120	151	0.794702	14	49	0.285714	8	CG	-1	1.17061e-10	loss
11	21244403	21244502	100	*	90	133	0.676692	2	42	0.047619	10	CG	-1	3.37021e-12	loss
11	21339703	21339802	100	*	127	176	0.721591	1	55	0.0181818	12	CG	-1	3.00536e-19	loss
11	21812203	21812302	100	*	14	18	0.777778	5	20	0.25	4	CG	-1	0.00116468	loss
11	21902403	21902502	100	*	11	19	0.578947	0	25	0	4	CG	-1	1.3506e-05	loss
11	21927403	21927502	100	*	39	46	0.847826	0	32	0	6	CG	-1	5.84603e-13	loss
11	21981503	21981602	100	*	19	55	0.345455	31	34	0.911765	8	CG	1	2.67691e-07	gain
11	21985603	21985702	100	*	41	49	0.836735	0	34	0	6	CG	-1	2.24182e-13	loss
11	22071503	22071602	100	*	9	72	0.125	18	26	0.692308	6	CG	1	5.11595e-08	gain
11	22073503	22073602	100	*	50	69	0.724638	2	35	0.0571429	6	CG	-1	3.03579e-10	loss
11	22078903	22079002	100	*	51	53	0.962264	15	58	0.258621	10	CG	-1	1.63103e-13	loss
11	22081303	22081402	100	*	40	63	0.634921	1	34	0.0294118	6	CG	-1	1.61348e-08	loss
11	22146603	22146702	100	*	50	88	0.568182	1	39	0.025641	8	CG	-1	1.67673e-08	loss
11	22273103	22273202	100	*	30	37	0.810811	4	18	0.222222	4	CG	-1	2.87809e-05	loss
11	22277603	22277702	100	*	23	42	0.547619	0	22	0	4	CG	-1	1.72728e-05	loss
11	22329503	22329602	100	*	67	88	0.761364	7	36	0.194444	6	CG	-1	1.02538e-08	loss
11	22353803	22353902	100	*	32	40	0.8	1	18	0.0555556	4	CG	-1	1.9253e-07	loss
11	22385503	22385602	100	*	24	27	0.888889	6	27	0.222222	6	CG	-1	1.18423e-06	loss
11	22452403	22452502	100	*	20	23	0.869565	10	31	0.322581	4	CG	-1	6.99477e-05	loss
11	22476503	22476602	100	*	34	45	0.755556	0	30	0	6	CG	-1	2.92401e-10	loss
11	22507003	22507102	100	*	124	176	0.704545	5	102	0.0490196	14	CG	-1	3.87799e-25	loss
11	22511703	22512002	300	*	303	341	0.888563	29	175	0.165714	32	CG	-1	1.27465e-57	loss
11	22558303	22558402	100	*	22	50	0.44	38	38	1	4	CG	1	4.19301e-08	gain
11	22646003	22646102	100	*	38	43	0.883721	8	24	0.333333	4	CG	-1	4.20029e-06	loss
11	22654303	22654402	100	*	40	41	0.97561	0	29	0	4	CG	-1	1.94027e-15	loss
11	22892603	22892702	100	*	36	40	0.9	7	22	0.318182	4	CG	-1	2.68586e-06	loss
11	22894103	22894202	100	*	15	28	0.535714	0	27	0	4	CG	-1	1.01217e-05	loss
11	23027003	23027102	100	*	33	34	0.970588	8	17	0.470588	4	CG	-1	2.60284e-05	loss
11	23036103	23036202	100	*	34	39	0.871795	1	21	0.047619	4	CG	-1	1.46299e-09	loss
11	23081203	23081502	300	*	101	134	0.753731	17	82	0.207317	18	CG	-1	1.92764e-14	loss
11	23108903	23109002	100	*	12	20	0.6	1	25	0.04	4	CG	-1	4.31617e-05	loss
11	23114103	23114202	100	*	38	70	0.542857	1	34	0.0294118	6	CG	-1	5.8905e-07	loss
11	23135803	23135902	100	*	20	29	0.689655	6	32	0.1875	4	CG	-1	8.17864e-05	loss
11	23164003	23164102	100	*	29	33	0.878788	12	38	0.315789	4	CG	-1	2.27689e-06	loss
11	23235703	23235802	100	*	1	53	0.0188679	11	21	0.52381	4	CG	1	1.77121e-07	gain
11	23284203	23284302	100	*	114	134	0.850746	19	120	0.158333	18	CG	-1	2.69031e-27	loss
11	23355803	23355902	100	*	59	63	0.936508	10	28	0.357143	4	CG	-1	5.27924e-09	loss
11	23609203	23609302	100	*	23	33	0.69697	2	33	0.0606061	6	CG	-1	1.62909e-07	loss
11	23627503	23627602	100	*	29	47	0.617021	2	18	0.111111	4	CG	-1	0.000267492	loss
11	24254903	24255002	100	*	20	20	1	8	18	0.444444	4	CG	-1	0.000110907	loss
11	24294303	24294402	100	*	39	54	0.722222	3	25	0.12	6	CG	-1	8.88976e-07	loss
11	24301103	24301202	100	*	4	22	0.181818	11	16	0.6875	4	CG	1	0.0016435	gain
11	24328703	24328802	100	*	29	34	0.852941	13	39	0.333333	6	CG	-1	9.22857e-06	loss
11	24457503	24457602	100	*	0	39	0	9	18	0.5	4	CG	1	2.05661e-06	gain
11	24460003	24460202	200	*	133	159	0.836478	5	81	0.0617284	12	CG	-1	1.87443e-29	loss
11	24770903	24771202	300	*	105	136	0.772059	4	79	0.0506329	16	CG	-1	1.55925e-23	loss
11	24786003	24786102	100	*	19	34	0.558824	0	20	0	4	CG	-1	3.74193e-05	loss
11	24925703	24925902	200	*	144	220	0.654545	14	175	0.08	28	CG	-1	6.18192e-30	loss
11	24946903	24947102	200	*	27	110	0.245455	124	132	0.939394	16	CG	1	1.31601e-27	gain
11	24999303	24999402	100	*	44	47	0.93617	14	34	0.411765	6	CG	-1	3.73786e-07	loss
11	25041903	25042002	100	*	32	32	1	4	25	0.16	4	CG	-1	1.72125e-10	loss
11	25091203	25091302	100	*	27	32	0.84375	8	24	0.333333	4	CG	-1	0.000102074	loss
11	25431903	25432002	100	*	22	37	0.594595	1	20	0.05	4	CG	-1	7.0011e-05	loss
11	25476303	25476402	100	*	34	52	0.653846	1	36	0.0277778	8	CG	-1	7.34568e-09	loss
11	25537403	25537502	100	*	9	41	0.219512	21	29	0.724138	6	CG	1	3.04131e-05	gain
11	25615803	25615902	100	*	72	79	0.911392	17	50	0.34	8	CG	-1	2.26774e-11	loss
11	25715603	25715702	100	*	38	48	0.791667	11	47	0.234043	6	CG	-1	9.27217e-08	loss
11	25736503	25736602	100	*	41	45	0.911111	11	28	0.392857	4	CG	-1	2.66428e-06	loss
11	25736903	25737002	100	*	40	42	0.952381	2	22	0.0909091	4	CG	-1	1.56485e-11	loss
11	25812803	25812902	100	*	68	93	0.731183	7	49	0.142857	6	CG	-1	6.47566e-11	loss
11	25829703	25829802	100	*	38	38	1	0	23	0	4	CG	-1	2.19994e-14	loss
11	25830203	25830302	100	*	34	65	0.523077	0	27	0	4	CG	-1	2.96551e-06	loss
11	25831003	25831202	200	*	110	134	0.820896	6	51	0.117647	12	CG	-1	5.15493e-18	loss
11	25842003	25842102	100	*	48	58	0.827586	4	18	0.222222	4	CG	-1	1.92024e-06	loss
11	25968503	25968602	100	*	6	36	0.166667	23	23	1	4	CG	1	9.71121e-10	gain
11	26309803	26309902	100	*	30	61	0.491803	30	30	1	6	CG	1	2.08968e-06	gain
11	26311403	26311502	100	*	20	27	0.740741	3	26	0.115385	4	CG	-1	5.60985e-06	loss
11	26319803	26319902	100	*	96	104	0.923077	20	58	0.344828	14	CG	-1	1.96874e-14	loss
11	26379303	26379402	100	*	44	51	0.862745	0	20	0	4	CG	-1	4.39446e-11	loss
11	26489503	26489602	100	*	36	44	0.818182	5	18	0.277778	4	CG	-1	5.031e-05	loss
11	26580503	26580602	100	*	39	50	0.78	5	57	0.0877193	9	CG	-1	1.23457e-12	loss
11	26582903	26583002	100	*	52	57	0.912281	9	37	0.243243	8	CG	-1	8.19041e-11	loss
11	26778603	26778702	100	*	11	21	0.52381	0	22	0	4	CG	-1	9.02954e-05	loss
11	26799103	26799202	100	*	39	53	0.735849	3	36	0.0833333	6	CG	-1	3.04091e-09	loss
11	26844703	26844802	100	*	45	55	0.818182	8	32	0.25	6	CG	-1	2.60025e-07	loss
11	26922803	26923002	200	*	89	102	0.872549	16	53	0.301887	9	CG	-1	1.77557e-12	loss
11	26950503	26950702	200	*	133	172	0.773256	24	110	0.218182	24	CG	-1	3.23686e-19	loss
11	26951203	26951302	100	*	19	20	0.95	9	22	0.409091	4	CG	-1	0.000213277	loss
11	26954403	26954502	100	*	24	33	0.727273	4	19	0.210526	4	CG	-1	0.000328577	loss
11	27156703	27156802	100	*	65	81	0.802469	3	30	0.1	6	CG	-1	4.09359e-11	loss
11	27158203	27158302	100	*	114	131	0.870229	31	92	0.336957	18	CG	-1	9.05231e-16	loss
11	27197603	27197702	100	*	40	52	0.769231	3	22	0.136364	4	CG	-1	6.81924e-07	loss
11	27198403	27198502	100	*	93	98	0.94898	1	58	0.0172414	9	CG	-1	1.64131e-29	loss
11	27201003	27201102	100	*	37	40	0.925	0	22	0	4	CG	-1	3.70577e-12	loss
11	27295103	27295202	100	*	20	23	0.869565	9	25	0.36	4	CG	-1	0.000320199	loss
11	27360203	27360302	100	*	45	56	0.803571	7	29	0.241379	5	CG	-1	6.85483e-07	loss
11	27393803	27393902	100	*	151	210	0.719048	17	174	0.0977011	32	CG	-1	3.50133e-33	loss
11	27412403	27412502	100	*	122	143	0.853147	5	54	0.0925926	12	CG	-1	1.8922e-22	loss
11	27547203	27547302	100	*	31	43	0.72093	7	47	0.148936	8	CG	-1	7.10447e-08	loss
11	27552903	27553002	100	*	3	42	0.0714286	17	17	1	4	CG	1	2.45404e-11	gain
11	27576703	27576802	100	*	51	63	0.809524	4	103	0.038835	14	CG	-1	1.07727e-23	loss
11	27698303	27698402	100	*	3	54	0.0555556	28	34	0.823529	6	CG	1	6.86795e-13	gain
11	27700103	27700202	100	*	9	24	0.375	19	19	1	4	CG	1	2.28723e-05	gain
11	27734703	27734802	100	*	39	43	0.906977	4	19	0.210526	4	CG	-1	7.25257e-08	loss
11	27735203	27735302	100	*	48	53	0.90566	4	22	0.181818	5	CG	-1	1.35316e-09	loss
11	27742203	27742302	100	*	19	62	0.306452	21	26	0.807692	6	CG	1	1.94645e-05	gain
11	27797303	27797402	100	*	64	77	0.831169	3	41	0.0731707	8	CG	-1	9.97746e-15	loss
11	28227203	28227302	100	*	38	50	0.76	0	31	0	6	CG	-1	7.08983e-11	loss
11	28509003	28509202	200	*	274	281	0.975089	20	229	0.0873362	38	CG	-1	1.20086e-88	loss
11	28629803	28629902	100	*	19	29	0.655172	1	17	0.0588235	4	CG	-1	8.91995e-05	loss
11	28691503	28691602	100	*	10	64	0.15625	12	16	0.75	4	CG	1	2.65106e-06	gain
11	28742203	28742302	100	*	9	30	0.3	14	17	0.823529	4	CG	1	0.000570939	gain
11	28768803	28768902	100	*	73	79	0.924051	17	59	0.288136	10	CG	-1	3.24626e-14	loss
11	28839903	28840002	100	*	36	39	0.923077	4	22	0.181818	4	CG	-1	9.70508e-09	loss
11	28896003	28896102	100	*	29	39	0.74359	0	24	0	6	CG	-1	1.70216e-08	loss
11	28916503	28916602	100	*	21	24	0.875	8	24	0.333333	4	CG	-1	0.000132819	loss
11	28984703	28984802	100	*	11	20	0.55	0	20	0	4	CG	-1	0.000105848	loss
11	28991603	28991702	100	*	40	60	0.666667	0	17	0	4	CG	-1	1.67001e-06	loss
12	1401	1900	500	*	419	567	0.738977	5	253	0.0197628	34	CG	-1	5.65464e-79	loss
12	146101	146200	100	*	4	68	0.0588235	35	50	0.7	10	CG	1	8.32039e-13	gain
12	151001	151100	100	*	28	45	0.622222	0	30	0	4	CG	-1	8.33892e-08	loss
12	174401	174500	100	*	33	33	1	21	51	0.411765	8	CG	-1	6.84952e-08	loss
12	214101	214200	100	*	72	87	0.827586	10	37	0.27027	8	CG	-1	4.12659e-09	loss
12	224001	224100	100	*	46	49	0.938776	3	26	0.115385	6	CG	-1	3.07222e-12	loss
12	225201	225300	100	*	23	33	0.69697	2	16	0.125	4	CG	-1	0.00018146	loss
12	258901	259000	100	*	11	22	0.5	0	16	0	4	CG	-1	0.000800448	loss
12	262101	262200	100	*	129	136	0.948529	69	235	0.293617	22	CG	-1	5.17586e-33	loss
12	295001	295100	100	*	61	90	0.677778	6	36	0.166667	6	CG	-1	3.2413e-07	loss
12	305901	306000	100	*	34	46	0.73913	0	28	0	6	CG	-1	1.36775e-09	loss
12	327201	327300	100	*	33	33	1	6	16	0.375	4	CG	-1	5.41757e-07	loss
12	342701	342800	100	*	50	84	0.595238	4	60	0.0666667	12	CG	-1	2.58239e-10	loss
12	407801	407900	100	*	32	46	0.695652	3	27	0.111111	6	CG	-1	1.92537e-06	loss
12	412701	412800	100	*	30	48	0.625	0	27	0	6	CG	-1	1.85965e-07	loss
12	451801	451900	100	*	30	43	0.697674	2	16	0.125	4	CG	-1	9.39763e-05	loss
12	453701	453800	100	*	38	47	0.808511	6	26	0.230769	6	CG	-1	1.88537e-06	loss
12	556901	557000	100	*	45	46	0.978261	7	17	0.411765	4	CG	-1	2.3512e-07	loss
12	663601	663800	200	*	80	83	0.963855	13	68	0.191176	12	CG	-1	1.84643e-21	loss
12	664201	664300	100	*	18	22	0.818182	0	16	0	4	CG	-1	8.96378e-07	loss
12	710601	710700	100	*	42	51	0.823529	2	24	0.0833333	6	CG	-1	2.70271e-09	loss
12	719101	719200	100	*	57	89	0.640449	2	64	0.03125	12	CG	-1	8.09396e-14	loss
12	719501	719600	100	*	33	36	0.916667	2	35	0.0571429	6	CG	-1	4.40565e-13	loss
12	719501	719600	100	*	33	36	0.916667	2	35	0.0571429	6	CG	-1	4.40565e-13	loss
12	719801	720100	300	*	117	161	0.726708	5	95	0.0526316	12	CG	-1	1.76941e-25	loss
12	719801	720100	300	*	117	161	0.726708	5	95	0.0526316	12	CG	-1	1.76941e-25	loss
12	726901	727000	100	*	131	142	0.922535	16	71	0.225352	12	CG	-1	2.75429e-24	loss
12	734501	734600	100	*	46	47	0.978723	7	20	0.35	4	CG	-1	1.3468e-08	loss
12	738501	738800	300	*	373	392	0.951531	18	286	0.0629371	50	CG	-1	3.44246e-116	loss
12	871701	871800	100	*	29	30	0.966667	7	35	0.2	6	CG	-1	1.27955e-09	loss
12	915801	915900	100	*	259	327	0.792049	13	125	0.104	20	CG	-1	1.75654e-39	loss
12	933301	933400	100	*	21	26	0.807692	7	24	0.291667	4	CG	-1	0.000249679	loss
12	947701	947800	100	*	42	67	0.626866	4	67	0.0597015	8	CG	-1	1.3546e-11	loss
12	947901	948000	100	*	12	18	0.666667	0	16	0	4	CG	-1	5.47605e-05	loss
12	953301	953500	200	*	81	126	0.642857	4	116	0.0344828	18	CG	-1	2.90502e-22	loss
12	967401	967500	100	*	54	59	0.915254	2	21	0.0952381	4	CG	-1	5.67496e-12	loss
12	978101	978200	100	*	129	143	0.902098	41	131	0.312977	22	CG	-1	7.90419e-23	loss
12	1025101	1025200	100	*	33	38	0.868421	8	23	0.347826	4	CG	-1	3.10357e-05	loss
12	1063001	1063100	100	*	92	104	0.884615	18	48	0.375	8	CG	-1	1.6427e-10	loss
12	1105001	1105100	100	*	7	41	0.170732	20	29	0.689655	4	CG	1	1.34655e-05	gain
12	1108601	1108800	200	*	77	89	0.865169	5	70	0.0714286	12	CG	-1	2.73612e-23	loss
12	1108601	1108800	200	*	77	89	0.865169	5	70	0.0714286	12	CG	-1	2.73612e-23	loss
12	1109001	1109200	200	*	105	127	0.826772	3	82	0.0365854	14	CG	-1	6.26252e-29	loss
12	1109001	1109200	200	*	105	127	0.826772	3	82	0.0365854	14	CG	-1	6.26252e-29	loss
12	1132001	1132300	300	*	118	125	0.944	9	63	0.142857	10	CG	-1	1.66558e-27	loss
12	1161501	1161600	100	*	26	27	0.962963	9	21	0.428571	4	CG	-1	4.06382e-05	loss
12	1174101	1174200	100	*	45	64	0.703125	1	23	0.0434783	4	CG	-1	9.35587e-08	loss
12	1194101	1194200	100	*	1	33	0.030303	11	20	0.55	4	CG	1	1.41506e-05	gain
12	1217201	1217300	100	*	32	49	0.653061	0	37	0	6	CG	-1	1.24424e-09	loss
12	1251401	1251500	100	*	37	62	0.596774	1	45	0.0222222	4	CG	-1	1.91982e-09	loss
12	1313601	1313700	100	*	0	28	0	20	26	0.769231	4	CG	1	9.83724e-09	gain
12	1352501	1352600	100	*	100	113	0.884956	7	40	0.175	8	CG	-1	1.85266e-16	loss
12	1353201	1353400	200	*	67	88	0.761364	3	79	0.0379747	12	CG	-1	1.99671e-20	loss
12	1387301	1387400	100	*	70	121	0.578512	2	82	0.0243902	10	CG	-1	2.40721e-15	loss
12	1397801	1397900	100	*	2	62	0.0322581	20	31	0.645161	6	CG	1	1.39852e-10	gain
12	1420301	1420400	100	*	62	103	0.601942	0	59	0	8	CG	-1	1.18957e-13	loss
12	1459301	1459400	100	*	45	47	0.957447	4	20	0.2	5	CG	-1	3.71475e-10	loss
12	1462201	1462300	100	*	36	41	0.878049	3	18	0.166667	4	CG	-1	1.75018e-07	loss
12	1463101	1463400	300	*	145	167	0.868263	19	133	0.142857	20	CG	-1	6.94735e-35	loss
12	1466701	1466800	100	*	37	39	0.948718	2	18	0.111111	4	CG	-1	5.97832e-10	loss
12	1473801	1473900	100	*	25	28	0.892857	6	18	0.333333	4	CG	-1	8.49257e-05	loss
12	1520901	1521000	100	*	37	46	0.804348	9	34	0.264706	6	CG	-1	1.92154e-06	loss
12	1567401	1567500	100	*	37	48	0.770833	0	20	0	4	CG	-1	1.18525e-08	loss
12	1573901	1574000	100	*	82	82	1	11	33	0.333333	8	CG	-1	8.9601e-16	loss
12	1575601	1575800	200	*	289	397	0.72796	19	168	0.113095	24	CG	-1	9.15135e-40	loss
12	1596601	1596700	100	*	30	47	0.638298	2	29	0.0689655	4	CG	-1	1.47314e-06	loss
12	1601601	1601700	100	*	26	39	0.666667	4	24	0.166667	6	CG	-1	0.000121978	loss
12	1655601	1655700	100	*	49	57	0.859649	12	51	0.235294	10	CG	-1	1.61695e-10	loss
12	1710201	1710300	100	*	25	33	0.757576	1	20	0.05	4	CG	-1	8.64932e-07	loss
12	1722701	1722800	100	*	61	63	0.968254	13	103	0.126214	9	CG	-1	2.88204e-25	loss
12	1723501	1723700	200	*	138	150	0.92	9	80	0.1125	14	CG	-1	8.33812e-33	loss
12	1726501	1726700	200	*	141	155	0.909677	6	86	0.0697674	12	CG	-1	2.4337e-36	loss
12	1762701	1762800	100	*	186	201	0.925373	34	83	0.409639	20	CG	-1	1.96916e-20	loss
12	1786801	1786900	100	*	26	35	0.742857	4	21	0.190476	4	CG	-1	6.64392e-05	loss
12	1832801	1832900	100	*	25	36	0.694444	3	42	0.0714286	8	CG	-1	2.03767e-08	loss
12	1890501	1890600	100	*	37	40	0.925	2	24	0.0833333	4	CG	-1	6.28357e-11	loss
12	1921701	1921800	100	*	28	33	0.848485	12	45	0.266667	6	CG	-1	5.74147e-07	loss
12	1925701	1925800	100	*	44	56	0.785714	3	45	0.0666667	4	CG	-1	1.8865e-12	loss
12	1953901	1954000	100	*	15	39	0.384615	32	35	0.914286	4	CG	1	3.0664e-06	gain
12	2000201	2000300	100	*	219	230	0.952174	68	198	0.343434	24	CG	-1	1.90087e-39	loss
12	2001801	2001900	100	*	110	113	0.973451	19	90	0.211111	17	CG	-1	3.79582e-28	loss
12	2039401	2039500	100	*	36	37	0.972973	11	35	0.314286	6	CG	-1	8.84227e-09	loss
12	2159801	2159900	100	*	38	61	0.622951	3	40	0.075	6	CG	-1	7.23183e-08	loss
12	2172201	2172300	100	*	39	50	0.78	4	20	0.2	4	CG	-1	8.32269e-06	loss
12	2239001	2239100	100	*	95	135	0.703704	7	97	0.0721649	12	CG	-1	7.89736e-21	loss
12	2261201	2261300	100	*	27	44	0.613636	1	24	0.0416667	4	CG	-1	5.92145e-06	loss
12	2307801	2308000	200	*	107	127	0.84252	14	84	0.166667	12	CG	-1	1.77234e-21	loss
12	2310101	2310200	100	*	65	67	0.970149	4	43	0.0930233	10	CG	-1	1.63944e-20	loss
12	2310101	2310200	100	*	65	67	0.970149	4	43	0.0930233	10	CG	-1	1.63944e-20	loss
12	2310401	2310600	200	*	162	169	0.95858	14	152	0.0921053	24	CG	-1	1.07345e-54	loss
12	2310401	2310600	200	*	162	169	0.95858	14	152	0.0921053	24	CG	-1	1.07345e-54	loss
12	2313701	2313800	100	*	113	122	0.92623	4	62	0.0645161	10	CG	-1	1.84967e-29	loss
12	2367401	2367500	100	*	13	37	0.351351	23	24	0.958333	4	CG	1	3.30554e-06	gain
12	2380801	2380900	100	*	22	25	0.88	9	25	0.36	4	CG	-1	0.000160421	loss
12	2437501	2437600	100	*	289	316	0.914557	39	120	0.325	16	CG	-1	5.88583e-36	loss
12	2437701	2437800	100	*	112	117	0.957265	46	106	0.433962	14	CG	-1	4.43269e-17	loss
12	2492101	2492200	100	*	22	34	0.647059	0	18	0	4	CG	-1	8.71693e-06	loss
12	2593801	2593900	100	*	21	24	0.875	4	24	0.166667	4	CG	-1	1.28911e-06	loss
12	2605101	2605200	100	*	42	57	0.736842	5	30	0.166667	6	CG	-1	5.9314e-07	loss
12	2616601	2616700	100	*	29	40	0.725	1	18	0.0555556	4	CG	-1	3.14447e-06	loss
12	2658601	2658700	100	*	41	63	0.650794	3	32	0.09375	8	CG	-1	4.1141e-07	loss
12	2661601	2661700	100	*	67	120	0.558333	1	46	0.0217391	8	CG	-1	7.25247e-10	loss
12	2669301	2669500	200	*	39	161	0.242236	61	68	0.897059	12	CG	1	4.00319e-19	gain
12	2677101	2677200	100	*	11	42	0.261905	22	24	0.916667	4	CG	1	4.73938e-07	gain
12	2700001	2700100	100	*	28	31	0.903226	0	18	0	4	CG	-1	1.62021e-09	loss
12	2702901	2703000	100	*	60	65	0.923077	19	55	0.345455	8	CG	-1	7.76962e-11	loss
12	2704401	2704500	100	*	44	49	0.897959	10	27	0.37037	6	CG	-1	1.69131e-06	loss
12	2704901	2705000	100	*	10	19	0.526316	0	19	0	4	CG	-1	0.000238982	loss
12	2728601	2728700	100	*	26	32	0.8125	3	22	0.136364	4	CG	-1	1.3855e-06	loss
12	2731801	2731900	100	*	108	124	0.870968	36	98	0.367347	10	CG	-1	2.28888e-14	loss
12	2809501	2809600	100	*	121	129	0.937984	24	77	0.311688	18	CG	-1	1.07472e-20	loss
12	2810001	2810100	100	*	117	174	0.672414	12	120	0.1	22	CG	-1	1.70112e-21	loss
12	2819301	2819400	100	*	157	172	0.912791	5	100	0.05	20	CG	-1	4.47686e-43	loss
12	2860801	2860900	100	*	49	65	0.753846	2	54	0.037037	12	CG	-1	1.43843e-14	loss
12	2897801	2897900	100	*	30	45	0.666667	2	21	0.0952381	4	CG	-1	1.80262e-05	loss
12	2920801	2920900	100	*	24	36	0.666667	0	22	0	4	CG	-1	8.35134e-07	loss
12	2947101	2947200	100	*	1	33	0.030303	22	26	0.846154	6	CG	1	4.2465e-10	gain
12	2949101	2949200	100	*	23	42	0.547619	1	30	0.0333333	4	CG	-1	6.36409e-06	loss
12	2963101	2963200	100	*	87	108	0.805556	1	50	0.02	6	CG	-1	1.40741e-19	loss
12	2974801	2974900	100	*	11	21	0.52381	0	16	0	4	CG	-1	0.000563414	loss
12	2976001	2976100	100	*	42	43	0.976744	19	43	0.44186	6	CG	-1	8.16205e-08	loss
12	2995501	2995600	100	*	48	60	0.8	1	37	0.027027	6	CG	-1	4.70231e-13	loss
12	3118301	3118400	100	*	79	81	0.975309	11	28	0.392857	5	CG	-1	7.41289e-12	loss
12	3190801	3190900	100	*	59	69	0.855072	6	27	0.222222	4	CG	-1	5.15326e-09	loss
12	3305601	3305700	100	*	7	45	0.155556	33	47	0.702128	6	CG	1	2.02742e-07	gain
12	3330901	3331000	100	*	37	40	0.925	2	18	0.111111	4	CG	-1	2.17164e-09	loss
12	3407001	3407100	100	*	37	38	0.973684	8	19	0.421053	4	CG	-1	1.94257e-06	loss
12	3422101	3422200	100	*	19	29	0.655172	2	17	0.117647	4	CG	-1	0.000420337	loss
12	3452501	3452600	100	*	37	57	0.649123	0	32	0	6	CG	-1	5.1434e-09	loss
12	3459701	3459800	100	*	25	28	0.892857	11	28	0.392857	4	CG	-1	0.000102074	loss
12	3574201	3574300	100	*	39	51	0.764706	1	20	0.05	4	CG	-1	8.16205e-08	loss
12	3603101	3603200	100	*	29	55	0.527273	0	18	0	4	CG	-1	7.93444e-05	loss
12	3620701	3620800	100	*	41	42	0.97619	9	21	0.428571	4	CG	-1	6.19595e-07	loss
12	3625901	3626000	100	*	29	31	0.935484	9	21	0.428571	4	CG	-1	5.86065e-05	loss
12	3629601	3629700	100	*	1	20	0.05	22	30	0.733333	4	CG	1	2.74848e-06	gain
12	3643101	3643200	100	*	19	27	0.703704	2	20	0.1	4	CG	-1	4.35894e-05	loss
12	3650601	3650700	100	*	20	30	0.666667	2	42	0.047619	6	CG	-1	3.46836e-08	loss
12	3680601	3680700	100	*	28	48	0.583333	0	19	0	4	CG	-1	1.53604e-05	loss
12	3689801	3689900	100	*	30	32	0.9375	13	45	0.288889	6	CG	-1	2.99308e-08	loss
12	3725501	3725600	100	*	56	74	0.756757	4	34	0.117647	8	CG	-1	1.21054e-09	loss
12	3765501	3765600	100	*	13	29	0.448276	23	24	0.958333	4	CG	1	8.19932e-05	gain
12	3781301	3781400	100	*	12	16	0.75	3	26	0.115385	4	CG	-1	3.50802e-05	loss
12	3782201	3782300	100	*	88	90	0.977778	28	82	0.341463	8	CG	-1	3.15943e-18	loss
12	3799301	3799500	200	*	7	68	0.102941	37	56	0.660714	10	CG	1	2.57022e-10	gain
12	3806601	3806700	100	*	66	101	0.653465	7	48	0.145833	12	CG	-1	1.34683e-08	loss
12	3817401	3817500	100	*	46	59	0.779661	1	25	0.04	6	CG	-1	9.77812e-10	loss
12	3840301	3840400	100	*	19	32	0.59375	1	19	0.0526316	4	CG	-1	0.000138007	loss
12	3929301	3929400	100	*	34	34	1	0	18	0	4	CG	-1	1.75598e-12	loss
12	4047801	4047900	100	*	50	52	0.961538	13	30	0.433333	6	CG	-1	8.22615e-08	loss
12	4074101	4074200	100	*	146	188	0.776596	5	86	0.0581395	21	CG	-1	1.32948e-27	loss
12	4094701	4094800	100	*	38	39	0.974359	7	18	0.388889	4	CG	-1	4.66004e-07	loss
12	4094701	4094800	100	*	38	39	0.974359	7	18	0.388889	4	CG	-1	4.66004e-07	loss
12	4095001	4095100	100	*	30	32	0.9375	7	16	0.4375	4	CG	-1	0.000102189	loss
12	4095001	4095100	100	*	30	32	0.9375	7	16	0.4375	4	CG	-1	0.000102189	loss
12	4095601	4095700	100	*	62	74	0.837838	8	26	0.307692	6	CG	-1	5.86626e-07	loss
12	4096101	4096200	100	*	154	225	0.684444	8	128	0.0625	22	CG	-1	1.90392e-28	loss
12	4124501	4124600	100	*	38	56	0.678571	1	19	0.0526316	4	CG	-1	3.1597e-06	loss
12	4143701	4144200	500	*	280	503	0.55666	6	168	0.0357143	34	CG	-1	3.7814e-31	loss
12	4184401	4184500	100	*	21	29	0.724138	1	19	0.0526316	4	CG	-1	6.29923e-06	loss
12	4192201	4192300	100	*	35	39	0.897436	5	17	0.294118	4	CG	-1	5.52976e-06	loss
12	4450101	4450200	100	*	17	24	0.708333	1	17	0.0588235	4	CG	-1	4.13965e-05	loss
12	4508601	4508700	100	*	21	29	0.724138	5	24	0.208333	6	CG	-1	0.000193576	loss
12	4539001	4539100	100	*	27	52	0.519231	0	34	0	8	CG	-1	3.92121e-07	loss
12	4539001	4539100	100	*	27	52	0.519231	0	34	0	8	CG	-1	3.92121e-07	loss
12	4539301	4539400	100	*	27	51	0.529412	0	25	0	4	CG	-1	5.87588e-06	loss
12	4539301	4539400	100	*	27	51	0.529412	0	25	0	4	CG	-1	5.87588e-06	loss
12	4546101	4546200	100	*	3	48	0.0625	26	30	0.866667	6	CG	1	2.6992e-12	gain
12	4650001	4650100	100	*	18	60	0.3	40	44	0.909091	7	CG	1	1.4411e-09	gain
12	4685101	4685200	100	*	38	60	0.633333	1	19	0.0526316	4	CG	-1	1.24444e-05	loss
12	4709001	4709100	100	*	56	58	0.965517	9	31	0.290323	4	CG	-1	2.23331e-11	loss
12	4759801	4759900	100	*	30	37	0.810811	3	23	0.130435	4	CG	-1	4.02367e-07	loss
12	4886301	4886400	100	*	2	72	0.0277778	14	24	0.583333	4	CG	1	5.95086e-10	gain
12	4895901	4896000	100	*	43	58	0.741379	6	64	0.09375	6	CG	-1	1.02644e-12	loss
12	4897601	4897700	100	*	25	25	1	11	26	0.423077	4	CG	-1	7.72591e-06	loss
12	4898201	4898300	100	*	18	19	0.947368	8	28	0.285714	4	CG	-1	9.33693e-06	loss
12	4913401	4913500	100	*	63	77	0.818182	7	44	0.159091	6	CG	-1	4.93327e-12	loss
12	4915801	4915900	100	*	28	39	0.717949	4	21	0.190476	4	CG	-1	0.000101336	loss
12	4991801	4991900	100	*	33	49	0.673469	5	31	0.16129	6	CG	-1	9.69701e-06	loss
12	4996401	4996600	200	*	65	84	0.77381	10	57	0.175439	8	CG	-1	8.21878e-12	loss
12	5022901	5023000	100	*	19	36	0.527778	0	19	0	4	CG	-1	9.82566e-05	loss
12	5027001	5027100	100	*	43	44	0.977273	8	19	0.421053	4	CG	-1	3.84492e-07	loss
12	5047001	5047100	100	*	45	54	0.833333	7	28	0.25	6	CG	-1	3.13589e-07	loss
12	5052101	5052200	100	*	18	35	0.514286	0	17	0	4	CG	-1	0.00026508	loss
12	5087101	5087200	100	*	10	20	0.5	0	16	0	4	CG	-1	0.000882099	loss
12	5091901	5092400	500	*	971	1038	0.935453	189	834	0.226619	102	CG	-1	1.06428e-213	loss
12	5119301	5119400	100	*	19	26	0.730769	3	18	0.166667	4	CG	-1	0.000243073	loss
12	5171401	5171500	100	*	7	67	0.104478	21	32	0.65625	4	CG	1	2.23742e-08	gain
12	5378001	5378100	100	*	25	35	0.714286	1	28	0.0357143	4	CG	-1	9.33371e-08	loss
12	5400301	5400400	100	*	11	22	0.5	0	19	0	4	CG	-1	0.000323883	loss
12	5459401	5459500	100	*	28	77	0.363636	41	45	0.911111	8	CG	1	7.94759e-09	gain
12	5499501	5499600	100	*	26	44	0.590909	0	21	0	4	CG	-1	6.84511e-06	loss
12	5511501	5511600	100	*	50	56	0.892857	17	73	0.232877	12	CG	-1	3.52513e-13	loss
12	5512301	5512400	100	*	36	44	0.818182	4	36	0.111111	6	CG	-1	7.23904e-10	loss
12	5567801	5567900	100	*	41	48	0.854167	4	37	0.108108	6	CG	-1	2.32339e-11	loss
12	5598501	5598600	100	*	65	70	0.928571	11	27	0.407407	6	CG	-1	4.21474e-08	loss
12	5616601	5616800	200	*	50	213	0.234742	65	78	0.833333	16	CG	1	1.32828e-19	gain
12	5692501	5692600	100	*	42	63	0.666667	0	38	0	6	CG	-1	1.15999e-10	loss
12	5695201	5695300	100	*	37	37	1	11	24	0.458333	4	CG	-1	6.71154e-07	loss
12	5697901	5698100	200	*	163	258	0.631783	4	95	0.0421053	16	CG	-1	5.3493e-22	loss
12	5705201	5705500	300	*	107	112	0.955357	7	80	0.0875	12	CG	-1	1.99898e-32	loss
12	5711001	5711100	100	*	26	27	0.962963	8	18	0.444444	4	CG	-1	8.03226e-05	loss
12	5726101	5726200	100	*	25	30	0.833333	8	27	0.296296	6	CG	-1	4.65201e-05	loss
12	5771101	5771300	200	*	43	62	0.693548	2	63	0.031746	10	CG	-1	4.8088e-14	loss
12	5828601	5828700	100	*	61	75	0.813333	16	55	0.290909	10	CG	-1	4.4115e-09	loss
12	5839801	5839900	100	*	43	69	0.623188	2	22	0.0909091	4	CG	-1	1.64355e-05	loss
12	5841501	5841600	100	*	37	40	0.925	20	59	0.338983	10	CG	-1	1.37015e-08	loss
12	6243901	6244000	100	*	23	28	0.821429	5	17	0.294118	4	CG	-1	0.000413679	loss
12	6728001	6728100	100	*	3	27	0.111111	16	22	0.727273	4	CG	1	1.29367e-05	gain
12	6890701	6890800	100	*	71	72	0.986111	7	35	0.2	8	CG	-1	4.61321e-17	loss
12	6936501	6936700	200	*	107	114	0.938596	31	75	0.413333	16	CG	-1	7.05969e-15	loss
12	6943801	6943900	100	*	16	27	0.592593	3	34	0.0882353	4	CG	-1	2.76831e-05	loss
12	6960601	6960700	100	*	49	72	0.680556	8	50	0.16	8	CG	-1	2.69474e-08	loss
12	7120001	7120200	200	*	318	358	0.888268	57	223	0.255605	52	CG	-1	1.11743e-52	loss
12	7120601	7120700	100	*	99	105	0.942857	36	108	0.333333	22	CG	-1	1.58931e-19	loss
12	7167801	7167900	100	*	83	95	0.873684	13	45	0.288889	10	CG	-1	9.87944e-12	loss
12	7189201	7189300	100	*	15	22	0.681818	3	25	0.12	4	CG	-1	8.40386e-05	loss
12	7301801	7301900	100	*	37	62	0.596774	3	41	0.0731707	6	CG	-1	1.5625e-07	loss
12	7468401	7468500	100	*	157	174	0.902299	5	117	0.042735	26	CG	-1	4.55747e-46	loss
12	7497601	7498100	500	*	513	573	0.895288	18	288	0.0625	58	CG	-1	3.95806e-122	loss
12	7506501	7506600	100	*	52	92	0.565217	0	25	0	6	CG	-1	6.82082e-07	loss
12	7516101	7516200	100	*	36	57	0.631579	2	26	0.0769231	6	CG	-1	3.37879e-06	loss
12	7556301	7556400	100	*	112	124	0.903226	0	72	0	16	CG	-1	1.03116e-33	loss
12	7684801	7684900	100	*	13	66	0.19697	44	61	0.721311	12	CG	1	5.98523e-09	gain
12	9254401	9254500	100	*	32	33	0.969697	5	21	0.238095	4	CG	-1	3.08631e-08	loss
12	9272801	9272900	100	*	1	43	0.0232558	17	24	0.708333	6	CG	1	2.80985e-09	gain
12	9273201	9273300	100	*	2	39	0.0512821	38	40	0.95	6	CG	1	5.64535e-15	gain
12	9349601	9349700	100	*	66	72	0.916667	3	22	0.136364	4	CG	-1	1.33999e-12	loss
12	9389801	9389900	100	*	9	68	0.132353	29	43	0.674419	8	CG	1	9.0522e-09	gain
12	9464001	9464100	100	*	24	32	0.75	3	16	0.1875	4	CG	-1	0.000222064	loss
12	9497401	9497500	100	*	42	66	0.636364	5	40	0.125	8	CG	-1	4.30211e-07	loss
12	9511801	9511900	100	*	32	45	0.711111	2	31	0.0645161	6	CG	-1	4.55103e-08	loss
12	9513801	9513900	100	*	30	37	0.810811	4	16	0.25	4	CG	-1	0.000100482	loss
12	9608401	9608500	100	*	5	17	0.294118	16	16	1	4	CG	1	2.9145e-05	gain
12	9827801	9827900	100	*	27	47	0.574468	2	29	0.0689655	6	CG	-1	1.27362e-05	loss
12	10047101	10047200	100	*	59	73	0.808219	16	68	0.235294	14	CG	-1	2.64105e-11	loss
12	10148501	10148600	100	*	36	46	0.782609	5	19	0.263158	4	CG	-1	8.62342e-05	loss
12	10222301	10222400	100	*	2	29	0.0689655	11	18	0.611111	4	CG	1	5.96778e-05	gain
12	10225101	10225200	100	*	36	43	0.837209	2	17	0.117647	4	CG	-1	2.96424e-07	loss
12	10291401	10291500	100	*	5	25	0.2	18	23	0.782609	4	CG	1	6.03273e-05	gain
12	10420701	10420800	100	*	15	28	0.535714	0	21	0	4	CG	-1	6.27978e-05	loss
12	10423301	10423400	100	*	76	124	0.612903	4	76	0.0526316	8	CG	-1	1.62789e-14	loss
12	10424001	10424100	100	*	33	60	0.55	1	26	0.0384615	4	CG	-1	1.02771e-05	loss
12	10608001	10608100	100	*	82	140	0.585714	0	58	0	14	CG	-1	9.52069e-14	loss
12	10637901	10638000	100	*	64	92	0.695652	3	52	0.0576923	12	CG	-1	5.60087e-13	loss
12	10668001	10668100	100	*	25	59	0.423729	16	16	1	4	CG	1	4.52693e-05	gain
12	10772901	10773000	100	*	41	41	1	8	16	0.5	4	CG	-1	1.47314e-06	loss
12	10984701	10984800	100	*	6	194	0.0309278	79	123	0.642276	28	CG	1	4.8963e-33	gain
12	10984701	10984800	100	*	6	194	0.0309278	79	123	0.642276	28	CG	1	4.8963e-33	gain
12	10985001	10985200	200	*	14	357	0.0392157	228	253	0.901186	61	CG	1	5.69083e-102	gain
12	10985001	10985200	200	*	14	357	0.0392157	228	253	0.901186	61	CG	1	5.69083e-102	gain
12	11054401	11054500	100	*	32	38	0.842105	10	30	0.333333	4	CG	-1	2.13751e-05	loss
12	11090901	11091000	100	*	5	27	0.185185	35	38	0.921053	6	CG	1	3.89716e-09	gain
12	11139001	11139100	100	*	2	41	0.0487805	14	24	0.583333	4	CG	1	1.90812e-06	gain
12	11200901	11201000	100	*	50	58	0.862069	12	41	0.292683	8	CG	-1	1.54244e-08	loss
12	11373501	11373600	100	*	23	45	0.511111	0	41	0	4	CG	-1	1.47343e-07	loss
12	11414101	11414200	100	*	34	54	0.62963	3	34	0.0882353	6	CG	-1	8.03549e-07	loss
12	11866501	11866600	100	*	95	103	0.92233	20	78	0.25641	4	CG	-1	1.80916e-19	loss
12	12258201	12258300	100	*	64	87	0.735632	3	64	0.046875	10	CG	-1	1.80917e-16	loss
12	12321601	12321700	100	*	31	39	0.794872	5	26	0.192308	6	CG	-1	2.30076e-06	loss
12	12327901	12328000	100	*	35	36	0.972222	12	26	0.461538	4	CG	-1	4.66536e-06	loss
12	12568001	12568100	100	*	17	22	0.772727	1	18	0.0555556	4	CG	-1	7.2206e-06	loss
12	12729301	12729400	100	*	59	77	0.766234	13	52	0.25	8	CG	-1	1.35403e-08	loss
12	12764201	12764300	100	*	78	140	0.557143	2	60	0.0333333	10	CG	-1	1.22338e-11	loss
12	12852801	12852900	100	*	7	49	0.142857	20	29	0.689655	6	CG	1	1.32409e-06	gain
12	12921101	12921200	100	*	1	17	0.0588235	9	16	0.5625	4	CG	1	0.00165537	gain
12	13092501	13092600	100	*	3	27	0.111111	14	22	0.636364	4	CG	1	0.000130231	gain
12	13483001	13483100	100	*	13	31	0.419355	23	24	0.958333	4	CG	1	3.50077e-05	gain
12	13483201	13483300	100	*	11	33	0.333333	37	37	1	4	CG	1	4.17979e-09	gain
12	14014101	14014200	100	*	39	46	0.847826	0	22	0	4	CG	-1	9.69489e-11	loss
12	14163001	14163100	100	*	47	67	0.701493	2	37	0.0540541	6	CG	-1	5.67553e-10	loss
12	14463101	14463200	100	*	16	32	0.5	0	17	0	4	CG	-1	0.000391051	loss
12	14698201	14698300	100	*	12	40	0.3	18	19	0.947368	4	CG	1	4.37464e-06	gain
12	14721101	14721200	100	*	0	39	0	20	24	0.833333	4	CG	1	1.4787e-11	gain
12	14827601	14827700	100	*	46	47	0.978723	6	34	0.176471	5	CG	-1	1.06474e-13	loss
12	14827601	14827700	100	*	46	47	0.978723	6	34	0.176471	5	CG	-1	1.06474e-13	loss
12	14827901	14828000	100	*	111	146	0.760274	16	74	0.216216	10	CG	-1	1.18161e-14	loss
12	14827901	14828000	100	*	111	146	0.760274	16	74	0.216216	10	CG	-1	1.18161e-14	loss
12	14838801	14838900	100	*	13	21	0.619048	0	22	0	4	CG	-1	1.21296e-05	loss
12	14842001	14842100	100	*	12	19	0.631579	4	32	0.125	4	CG	-1	0.000172088	loss
[truncated: 5,049 more rows]

## Sheet: Sheet2
S5_Data:OsCLSY4 DMRs in Endosperm.
OsCLSY4 CHG DMRs in Endosperm
seqnames	start	end	width	strand	sumReadsM1	sumReadsN1	proportion1	sumReadsM2	sumReadsN2	proportion2	cytosinesCount	context	direction	pValue	regionType
1	41701	41800	100	*	28	58	0.482759	4	28	0.142857	5	CHG	-1	0.00327827	loss
1	43501	43600	100	*	42	54	0.777778	12	32	0.375	8	CHG	-1	0.000450326	loss
1	44401	44500	100	*	37	50	0.74	30	89	0.337079	10	CHG	-1	2.38263e-05	loss
1	45301	45400	100	*	18	33	0.545455	4	27	0.148148	6	CHG	-1	0.00234299	loss
1	47001	47100	100	*	50	74	0.675676	10	35	0.285714	7	CHG	-1	0.000339713	loss
1	49401	49500	100	*	14	22	0.636364	6	26	0.230769	4	CHG	-1	0.00579485	loss
1	98801	98900	100	*	60	89	0.674157	14	53	0.264151	11	CHG	-1	1.20708e-05	loss
1	124101	124200	100	*	31	44	0.704545	14	41	0.341463	9	CHG	-1	0.0014346	loss
1	140801	140900	100	*	44	66	0.666667	8	35	0.228571	8	CHG	-1	9.64363e-05	loss
1	160001	160100	100	*	159	232	0.685345	9	56	0.160714	12	CHG	-1	2.47597e-11	loss
1	184501	184600	100	*	21	30	0.7	5	16	0.3125	4	CHG	-1	0.0127954	loss
1	219801	219900	100	*	38	61	0.622951	3	27	0.111111	6	CHG	-1	3.85513e-05	loss
1	260501	260600	100	*	14	27	0.518519	2	26	0.0769231	6	CHG	-1	0.000922953	loss
1	459401	459500	100	*	29	44	0.659091	9	29	0.310345	5	CHG	-1	0.00471736	loss
1	495701	495800	100	*	10	24	0.416667	3	29	0.103448	5	CHG	-1	0.009629	loss
1	508801	509000	200	*	141	236	0.597458	5	118	0.0423729	23	CHG	-1	1.51599e-21	loss
1	701001	701100	100	*	127	187	0.679144	33	103	0.320388	12	CHG	-1	5.1711e-08	loss
1	772801	772900	100	*	5	46	0.108696	8	18	0.444444	4	CHG	1	0.00379047	gain
1	800201	800300	100	*	26	34	0.764706	16	38	0.421053	6	CHG	-1	0.00430839	loss
1	801501	801600	100	*	11	37	0.297297	16	26	0.615385	5	CHG	1	0.0132213	gain
1	815601	815700	100	*	16	24	0.666667	7	22	0.318182	4	CHG	-1	0.01918	loss
1	838301	838400	100	*	81	125	0.648	19	61	0.311475	6	CHG	-1	5.99222e-05	loss
1	838501	838600	100	*	121	159	0.761006	22	58	0.37931	6	CHG	-1	1.23009e-06	loss
1	840101	840200	100	*	39	61	0.639344	4	29	0.137931	6	CHG	-1	3.68098e-05	loss
1	840601	840700	100	*	22	47	0.468085	2	31	0.0645161	7	CHG	-1	0.000391086	loss
1	1116701	1116800	100	*	16	40	0.4	1	22	0.0454545	4	CHG	-1	0.00386539	loss
1	1119401	1119500	100	*	19	39	0.487179	5	38	0.131579	7	CHG	-1	0.00136913	loss
1	1159301	1159400	100	*	18	36	0.5	9	48	0.1875	9	CHG	-1	0.00346822	loss
1	1163501	1163600	100	*	6	36	0.166667	8	17	0.470588	4	CHG	1	0.0200721	gain
1	1194701	1194800	100	*	27	34	0.794118	7	18	0.388889	4	CHG	-1	0.0046741	loss
1	1209401	1209500	100	*	11	24	0.458333	2	21	0.0952381	4	CHG	-1	0.00865755	loss
1	1210101	1210200	100	*	24	44	0.545455	9	37	0.243243	5	CHG	-1	0.00715067	loss
1	1218601	1218700	100	*	36	61	0.590164	5	30	0.166667	6	CHG	-1	0.000135095	loss
1	1218601	1218700	100	*	36	61	0.590164	5	30	0.166667	6	CHG	-1	0.000135095	loss
1	1218901	1219000	100	*	39	59	0.661017	10	34	0.294118	6	CHG	-1	0.000642646	loss
1	1218901	1219000	100	*	39	59	0.661017	10	34	0.294118	6	CHG	-1	0.000642646	loss
1	1238501	1238600	100	*	3	92	0.0326087	15	40	0.375	8	CHG	1	1.12543e-06	gain
1	1257801	1257900	100	*	30	50	0.6	11	52	0.211538	10	CHG	-1	0.000188163	loss
1	1280901	1281000	100	*	29	42	0.690476	12	34	0.352941	7	CHG	-1	0.00451731	loss
1	1295601	1295700	100	*	30	59	0.508475	5	46	0.108696	11	CHG	-1	6.222e-05	loss
1	1307801	1307900	100	*	8	29	0.275862	14	19	0.736842	4	CHG	1	0.00263398	gain
1	1308001	1308100	100	*	23	40	0.575	5	31	0.16129	5	CHG	-1	0.000825405	loss
1	1313801	1313900	100	*	30	43	0.697674	13	33	0.393939	7	CHG	-1	0.00939891	loss
1	1320401	1320700	300	*	81	125	0.648	30	129	0.232558	26	CHG	-1	5.08568e-10	loss
1	1324601	1324700	100	*	22	52	0.423077	23	27	0.851852	6	CHG	1	0.000583971	gain
1	1352701	1352800	100	*	50	69	0.724638	14	45	0.311111	6	CHG	-1	5.409e-05	loss
1	1356901	1357000	100	*	20	47	0.425532	2	23	0.0869565	5	CHG	-1	0.00541669	loss
1	1361401	1361500	100	*	57	79	0.721519	18	44	0.409091	9	CHG	-1	0.00122797	loss
1	1372601	1372700	100	*	15	30	0.5	22	25	0.88	6	CHG	1	0.00389837	gain
1	1443201	1443300	100	*	8	18	0.444444	14	16	0.875	4	CHG	1	0.0100223	gain
1	1542401	1542500	100	*	12	24	0.5	2	25	0.08	5	CHG	-1	0.00189369	loss
1	1629201	1629300	100	*	15	32	0.46875	1	33	0.030303	7	CHG	-1	0.000132419	loss
1	1667501	1667600	100	*	28	44	0.636364	8	28	0.285714	6	CHG	-1	0.00494323	loss
1	1690301	1690400	100	*	21	43	0.488372	33	41	0.804878	6	CHG	1	0.00355346	gain
1	1723301	1723400	100	*	33	64	0.515625	10	51	0.196078	6	CHG	-1	0.000874858	loss
1	1753201	1753300	100	*	25	41	0.609756	8	27	0.296296	5	CHG	-1	0.0126149	loss
1	1897301	1897400	100	*	32	50	0.64	2	41	0.0487805	9	CHG	-1	7.82901e-08	loss
1	1946401	1946500	100	*	24	32	0.75	12	34	0.352941	6	CHG	-1	0.00198276	loss
1	2044401	2044500	100	*	19	26	0.730769	8	19	0.421053	4	CHG	-1	0.0365521	loss
1	2047201	2047300	100	*	24	34	0.705882	14	39	0.358974	7	CHG	-1	0.00423456	loss
1	2127301	2127400	100	*	97	112	0.866071	20	37	0.540541	9	CHG	-1	0.000100511	loss
1	2140801	2140900	100	*	41	56	0.732143	14	36	0.388889	8	CHG	-1	0.0017679	loss
1	2148701	2148800	100	*	8	50	0.16	12	26	0.461538	5	CHG	1	0.00591533	gain
1	2168001	2168100	100	*	22	25	0.88	9	22	0.409091	4	CHG	-1	0.00124661	loss
1	2235901	2236000	100	*	72	94	0.765957	21	56	0.375	12	CHG	-1	1.01626e-05	loss
1	2237801	2237900	100	*	34	45	0.755556	11	28	0.392857	6	CHG	-1	0.0029105	loss
1	2291001	2291100	100	*	5	39	0.128205	13	28	0.464286	5	CHG	1	0.00323272	gain
1	2316601	2316700	100	*	23	45	0.511111	3	27	0.111111	6	CHG	-1	0.00117231	loss
1	2645501	2645600	100	*	52	63	0.825397	11	25	0.44	6	CHG	-1	0.00065062	loss
1	2650001	2650100	100	*	23	37	0.621622	8	28	0.285714	6	CHG	-1	0.00856976	loss
1	2661801	2661900	100	*	17	26	0.653846	9	34	0.264706	6	CHG	-1	0.00366766	loss
1	2744201	2744300	100	*	15	47	0.319149	0	24	0	6	CHG	-1	0.00276945	loss
1	2972101	2972200	100	*	74	138	0.536232	13	78	0.166667	14	CHG	-1	8.85357e-07	loss
1	3000001	3000100	100	*	57	77	0.74026	7	58	0.12069	14	CHG	-1	2.66318e-11	loss
1	3144701	3144800	100	*	3	28	0.107143	8	16	0.5	4	CHG	1	0.00501419	gain
1	3153101	3153200	100	*	20	53	0.377358	2	50	0.04	7	CHG	-1	0.000102337	loss
1	3154401	3154500	100	*	8	58	0.137931	9	19	0.473684	4	CHG	1	0.00322321	gain
1	3158601	3158900	300	*	149	184	0.809783	80	182	0.43956	32	CHG	-1	7.74676e-12	loss
1	3202401	3202500	100	*	13	31	0.419355	2	21	0.0952381	5	CHG	-1	0.0125902	loss
1	3212201	3212300	100	*	65	95	0.684211	36	99	0.363636	11	CHG	-1	3.43717e-05	loss
1	3233101	3233200	100	*	41	45	0.911111	14	29	0.482759	7	CHG	-1	0.000125433	loss
1	3241501	3241600	100	*	23	49	0.469388	3	21	0.142857	5	CHG	-1	0.0108549	loss
1	3264501	3264700	200	*	95	134	0.708955	45	123	0.365854	17	CHG	-1	3.41405e-07	loss
1	3281001	3281100	100	*	75	120	0.625	19	67	0.283582	13	CHG	-1	3.31768e-05	loss
1	3288301	3288700	400	*	155	301	0.51495	7	183	0.0382514	29	CHG	-1	4.42999e-27	loss
1	3288301	3288700	400	*	155	301	0.51495	7	183	0.0382514	29	CHG	-1	4.42999e-27	loss
1	3288901	3289000	100	*	47	106	0.443396	2	42	0.047619	7	CHG	-1	3.97709e-06	loss
1	3288901	3289000	100	*	47	106	0.443396	2	42	0.047619	7	CHG	-1	3.97709e-06	loss
1	3291101	3291300	200	*	71	167	0.42515	2	85	0.0235294	15	CHG	-1	3.03196e-11	loss
1	3291101	3291300	200	*	71	167	0.42515	2	85	0.0235294	15	CHG	-1	3.03196e-11	loss
1	3291501	3291600	100	*	36	69	0.521739	2	42	0.047619	9	CHG	-1	3.29767e-07	loss
1	3291501	3291600	100	*	36	69	0.521739	2	42	0.047619	9	CHG	-1	3.29767e-07	loss
1	3296801	3296900	100	*	5	58	0.0862069	17	27	0.62963	6	CHG	1	8.61484e-07	gain
1	3298101	3298200	100	*	63	87	0.724138	0	68	0	11	CHG	-1	5.74831e-18	loss
1	3298501	3298600	100	*	15	49	0.306122	0	24	0	4	CHG	-1	0.00341268	loss
1	3300601	3300800	200	*	73	128	0.570312	5	102	0.0490196	20	CHG	-1	1.07452e-16	loss
1	3300601	3300800	200	*	73	128	0.570312	5	102	0.0490196	20	CHG	-1	1.07452e-16	loss
1	3301001	3301100	100	*	53	106	0.5	5	63	0.0793651	13	CHG	-1	2.55844e-08	loss
1	3301001	3301100	100	*	53	106	0.5	5	63	0.0793651	13	CHG	-1	2.55844e-08	loss
1	3303701	3303900	200	*	59	107	0.551402	5	80	0.0625	14	CHG	-1	3.132e-12	loss
1	3303701	3303900	200	*	59	107	0.551402	5	80	0.0625	14	CHG	-1	3.132e-12	loss
1	3304101	3304200	100	*	44	126	0.349206	0	39	0	9	CHG	-1	1.63655e-05	loss
1	3304101	3304200	100	*	44	126	0.349206	0	39	0	9	CHG	-1	1.63655e-05	loss
1	3306201	3306400	200	*	71	174	0.408046	4	64	0.0625	15	CHG	-1	3.62141e-07	loss
1	3306201	3306400	200	*	71	174	0.408046	4	64	0.0625	15	CHG	-1	3.62141e-07	loss
1	3306601	3306700	100	*	33	50	0.66	0	45	0	10	CHG	-1	1.52012e-11	loss
1	3306601	3306700	100	*	33	50	0.66	0	45	0	10	CHG	-1	1.52012e-11	loss
1	3312701	3313000	300	*	111	229	0.484716	9	180	0.05	29	CHG	-1	7.51821e-20	loss
1	3314901	3315200	300	*	79	226	0.349558	6	187	0.0320856	25	CHG	-1	8.31515e-14	loss
1	3356001	3356100	100	*	15	31	0.483871	0	17	0	4	CHG	-1	0.00104594	loss
1	3378101	3378200	100	*	42	60	0.7	18	47	0.382979	6	CHG	-1	0.00175752	loss
1	3382801	3382900	100	*	37	57	0.649123	13	54	0.240741	8	CHG	-1	5.98012e-05	loss
1	3385601	3385700	100	*	9	33	0.272727	13	21	0.619048	5	CHG	1	0.0127973	gain
1	3394801	3394900	100	*	17	35	0.485714	14	16	0.875	4	CHG	1	0.00953117	gain
1	3421801	3421900	100	*	18	41	0.439024	6	46	0.130435	5	CHG	-1	0.00211214	loss
1	3518101	3518200	100	*	12	28	0.428571	12	16	0.75	4	CHG	1	0.0396295	gain
1	3567601	3567700	100	*	17	45	0.377778	1	22	0.0454545	4	CHG	-1	0.0051947	loss
1	3594201	3594300	100	*	27	63	0.428571	3	28	0.107143	7	CHG	-1	0.00370413	loss
1	3625601	3625700	100	*	38	47	0.808511	19	38	0.5	6	CHG	-1	0.00372076	loss
1	3658001	3658300	300	*	116	180	0.644444	11	105	0.104762	22	CHG	-1	5.94231e-17	loss
1	3702501	3702600	100	*	11	24	0.458333	4	34	0.117647	5	CHG	-1	0.00472009	loss
1	3719001	3719100	100	*	32	66	0.484848	1	17	0.0588235	4	CHG	-1	0.00219626	loss
1	3756701	3756800	100	*	23	26	0.884615	13	24	0.541667	6	CHG	-1	0.00829749	loss
1	3784101	3784200	100	*	22	38	0.578947	9	46	0.195652	9	CHG	-1	0.000634527	loss
1	3791001	3791100	100	*	33	41	0.804878	10	20	0.5	4	CHG	-1	0.0153708	loss
1	3859201	3860300	1100	*	557	1081	0.515264	40	578	0.0692042	95	CHG	-1	1.59418e-69	loss
1	3887901	3888000	100	*	20	41	0.487805	0	19	0	4	CHG	-1	0.000460174	loss
1	3892501	3892600	100	*	31	48	0.645833	7	52	0.134615	9	CHG	-1	1.15622e-06	loss
1	3917001	3917100	100	*	17	20	0.85	11	34	0.323529	4	CHG	-1	0.000445085	loss
1	3948601	3948700	100	*	23	39	0.589744	6	21	0.285714	5	CHG	-1	0.0252998	loss
1	4027501	4027600	100	*	47	70	0.671429	18	49	0.367347	8	CHG	-1	0.00175837	loss
1	4028701	4028800	100	*	21	28	0.75	18	42	0.428571	6	CHG	-1	0.00929203	loss
1	4267801	4267900	100	*	22	41	0.536585	1	26	0.0384615	6	CHG	-1	9.90943e-05	loss
1	4288301	4288400	100	*	15	50	0.3	0	32	0	6	CHG	-1	0.00114936	loss
1	4368501	4368600	100	*	17	36	0.472222	2	26	0.0769231	4	CHG	-1	0.00151788	loss
1	4443501	4443600	100	*	5	38	0.131579	19	32	0.59375	7	CHG	1	0.000154391	gain
1	4694401	4694500	100	*	2	16	0.125	9	16	0.5625	4	CHG	1	0.0104552	gain
1	4750501	4750600	100	*	17	64	0.265625	23	39	0.589744	7	CHG	1	0.00178497	gain
1	4762101	4762400	300	*	238	419	0.568019	21	220	0.0954545	31	CHG	-1	1.20718e-28	loss
1	4763001	4763100	100	*	34	64	0.53125	8	38	0.210526	6	CHG	-1	0.00230977	loss
1	4770401	4770600	200	*	41	87	0.471264	5	51	0.0980392	12	CHG	-1	3.17527e-05	loss
1	4772001	4772100	100	*	56	142	0.394366	4	63	0.0634921	11	CHG	-1	8.8908e-06	loss
1	4772401	4772500	100	*	19	42	0.452381	6	51	0.117647	8	CHG	-1	0.000634527	loss
1	4789501	4789600	100	*	27	34	0.794118	11	27	0.407407	4	CHG	-1	0.00293796	loss
1	4790301	4790400	100	*	17	40	0.425	0	23	0	4	CHG	-1	0.000569524	loss
1	4794401	4794500	100	*	22	64	0.34375	0	26	0	6	CHG	-1	0.00111099	loss
1	4843301	4843400	100	*	16	44	0.363636	49	70	0.7	9	CHG	1	0.000839681	gain
1	5048601	5048700	100	*	24	35	0.685714	7	39	0.179487	7	CHG	-1	4.36178e-05	loss
1	5069501	5069600	100	*	12	78	0.153846	25	43	0.581395	10	CHG	1	6.24294e-06	gain
1	5147801	5147900	100	*	31	70	0.442857	0	36	0	8	CHG	-1	1.12604e-05	loss
1	5322801	5323300	500	*	32	824	0.038835	200	543	0.368324	68	CHG	1	6.30032e-54	gain
1	5408801	5408900	100	*	0	39	0	6	20	0.3	4	CHG	1	0.000662999	gain
1	5437801	5437900	100	*	19	51	0.372549	1	70	0.0142857	11	CHG	-1	1.29017e-06	loss
1	5582401	5582500	100	*	10	48	0.208333	11	19	0.578947	4	CHG	1	0.00436992	gain
1	5585501	5585600	100	*	29	49	0.591837	5	45	0.111111	10	CHG	-1	7.44248e-06	loss
1	5586301	5586400	100	*	13	57	0.22807	11	20	0.55	4	CHG	1	0.00879301	gain
1	5587101	5587200	100	*	23	45	0.511111	10	53	0.188679	8	CHG	-1	0.0013783	loss
1	5595401	5595500	100	*	17	89	0.191011	24	41	0.585366	8	CHG	1	3.0891e-05	gain
1	5606201	5606400	200	*	120	165	0.727273	32	77	0.415584	14	CHG	-1	1.52497e-05	loss
1	5606501	5606600	100	*	32	64	0.5	5	28	0.178571	7	CHG	-1	0.0050391	loss
1	5650401	5650500	100	*	12	38	0.315789	0	17	0	4	CHG	-1	0.0100601	loss
1	5661001	5661100	100	*	24	49	0.489796	2	25	0.08	6	CHG	-1	0.000946177	loss
1	5661501	5661600	100	*	6	26	0.230769	12	19	0.631579	4	CHG	1	0.00804107	gain
1	5693101	5693200	100	*	0	34	0	7	23	0.304348	4	CHG	1	0.00112568	gain
1	5739001	5739100	100	*	71	107	0.663551	42	43	0.976744	10	CHG	1	0.000173143	gain
1	5747701	5747800	100	*	11	24	0.458333	4	32	0.125	5	CHG	-1	0.00531155	loss
1	5747701	5747800	100	*	11	24	0.458333	4	32	0.125	5	CHG	-1	0.00531155	loss
1	5748001	5748100	100	*	32	90	0.355556	4	82	0.0487805	9	CHG	-1	7.82831e-07	loss
1	5748001	5748100	100	*	32	90	0.355556	4	82	0.0487805	9	CHG	-1	7.82831e-07	loss
1	5748901	5749100	200	*	63	121	0.520661	7	112	0.0625	24	CHG	-1	8.97428e-13	loss
1	5803101	5803200	100	*	29	70	0.414286	2	31	0.0645161	7	CHG	-1	0.000882987	loss
1	5819501	5819600	100	*	60	73	0.821918	38	83	0.457831	15	CHG	-1	1.3954e-05	loss
1	5823901	5824000	100	*	24	36	0.666667	12	37	0.324324	5	CHG	-1	0.00463767	loss
1	5917701	5917800	100	*	5	53	0.0943396	12	26	0.461538	4	CHG	1	0.000455097	gain
1	5964601	5964700	100	*	23	30	0.766667	11	24	0.458333	6	CHG	-1	0.0206248	loss
1	5986701	5986800	100	*	33	95	0.347368	32	47	0.680851	8	CHG	1	0.000426325	gain
1	5996701	5996800	100	*	36	38	0.947368	24	42	0.571429	7	CHG	-1	0.00028315	loss
1	6046001	6046100	100	*	11	31	0.354839	1	24	0.0416667	5	CHG	-1	0.00660142	loss
1	6050701	6050800	100	*	25	34	0.735294	11	30	0.366667	5	CHG	-1	0.00415564	loss
1	6051101	6051200	100	*	55	78	0.705128	23	62	0.370968	13	CHG	-1	0.000219961	loss
1	6055201	6055300	100	*	5	89	0.0561798	13	35	0.371429	7	CHG	1	3.21751e-05	gain
1	6072501	6072800	300	*	173	319	0.54232	9	201	0.0447761	34	CHG	-1	9.42276e-29	loss
1	6073101	6073400	300	*	140	386	0.362694	4	221	0.0180995	33	CHG	-1	6.36083e-20	loss
1	6111001	6111100	100	*	43	85	0.505882	5	53	0.0943396	9	CHG	-1	4.9763e-06	loss
1	6148801	6148900	100	*	38	71	0.535211	19	84	0.22619	11	CHG	-1	0.000204675	loss
1	6158901	6159000	100	*	26	47	0.553191	9	40	0.225	8	CHG	-1	0.00280928	loss
1	6328001	6328100	100	*	29	61	0.47541	4	30	0.133333	6	CHG	-1	0.00225727	loss
1	6329001	6329100	100	*	12	18	0.666667	0	16	0	4	CHG	-1	0.000153278	loss
1	6372601	6372700	100	*	37	46	0.804348	11	24	0.458333	6	CHG	-1	0.00422895	loss
1	6373201	6373300	100	*	25	50	0.5	3	24	0.125	4	CHG	-1	0.00278974	loss
1	6384501	6384600	100	*	40	59	0.677966	2	26	0.0769231	6	CHG	-1	2.3563e-06	loss
1	6409001	6409100	100	*	91	136	0.669118	13	40	0.325	6	CHG	-1	0.000270721	loss
1	6424701	6424800	100	*	43	71	0.605634	7	42	0.166667	9	CHG	-1	2.60174e-05	loss
1	6488101	6488200	100	*	24	46	0.521739	2	16	0.125	4	CHG	-1	0.00691387	loss
1	6500201	6500300	100	*	3	57	0.0526316	8	18	0.444444	4	CHG	1	0.000135341	gain
1	6586401	6586500	100	*	18	25	0.72	12	33	0.363636	4	CHG	-1	0.00847453	loss
1	6604501	6604600	100	*	28	55	0.509091	1	17	0.0588235	4	CHG	-1	0.0016215	loss
1	6634901	6635000	100	*	17	35	0.485714	1	20	0.05	4	CHG	-1	0.00160117	loss
1	6723801	6724100	300	*	87	116	0.75	25	83	0.301205	17	CHG	-1	3.10912e-10	loss
1	6723801	6724100	300	*	87	116	0.75	25	83	0.301205	17	CHG	-1	3.10912e-10	loss
1	6724301	6724400	100	*	27	77	0.350649	2	43	0.0465116	9	CHG	-1	0.000190101	loss
1	6724301	6724400	100	*	27	77	0.350649	2	43	0.0465116	9	CHG	-1	0.000190101	loss
1	6737401	6737500	100	*	174	308	0.564935	19	90	0.211111	17	CHG	-1	3.45449e-09	loss
1	6737401	6737500	100	*	174	308	0.564935	19	90	0.211111	17	CHG	-1	3.45449e-09	loss
1	6737701	6737800	100	*	24	34	0.705882	8	31	0.258065	6	CHG	-1	0.000309755	loss
1	6737701	6737800	100	*	24	34	0.705882	8	31	0.258065	6	CHG	-1	0.000309755	loss
1	7002701	7002800	100	*	55	63	0.873016	20	39	0.512821	9	CHG	-1	0.000183755	loss
1	7016101	7016200	100	*	30	64	0.46875	8	63	0.126984	10	CHG	-1	9.21254e-05	loss
1	7018701	7018800	100	*	36	54	0.666667	10	44	0.227273	6	CHG	-1	5.6891e-05	loss
1	7033101	7033200	100	*	12	29	0.413793	0	16	0	4	CHG	-1	0.00376151	loss
1	7065801	7065900	100	*	47	65	0.723077	8	34	0.235294	7	CHG	-1	1.75436e-05	loss
1	7165001	7165100	100	*	9	91	0.0989011	31	64	0.484375	10	CHG	1	6.07586e-07	gain
1	7213801	7213900	100	*	14	33	0.424242	21	28	0.75	5	CHG	1	0.0116107	gain
1	7445401	7445500	100	*	10	46	0.217391	18	29	0.62069	6	CHG	1	0.000879799	gain
1	7466501	7466600	100	*	19	33	0.575758	5	20	0.25	4	CHG	-1	0.0217697	loss
1	7584101	7584200	100	*	1	19	0.0526316	12	23	0.521739	4	CHG	1	0.00178727	gain
1	7623501	7623600	100	*	18	78	0.230769	48	90	0.533333	17	CHG	1	0.000185193	gain
1	7651101	7651200	100	*	65	89	0.730337	21	52	0.403846	9	CHG	-1	0.000326233	loss
1	7664101	7664200	100	*	25	51	0.490196	1	33	0.030303	6	CHG	-1	3.64678e-05	loss
1	7755101	7755200	100	*	29	33	0.878788	11	27	0.407407	4	CHG	-1	0.00030678	loss
1	7861201	7861300	100	*	12	33	0.363636	17	25	0.68	5	CHG	1	0.0180449	gain
1	7911001	7911100	100	*	25	47	0.531915	3	19	0.157895	4	CHG	-1	0.00668803	loss
1	7934601	7934700	100	*	35	39	0.897436	22	37	0.594595	7	CHG	-1	0.00335481	loss
1	7958301	7958400	100	*	59	121	0.487603	5	37	0.135135	7	CHG	-1	0.000338848	loss
1	8000901	8001500	600	*	273	512	0.533203	55	396	0.138889	55	CHG	-1	1.37224e-34	loss
1	8000901	8001500	600	*	273	512	0.533203	55	396	0.138889	55	CHG	-1	1.37224e-34	loss
1	8001701	8001800	100	*	24	47	0.510638	4	25	0.16	4	CHG	-1	0.00366523	loss
1	8001701	8001800	100	*	24	47	0.510638	4	25	0.16	4	CHG	-1	0.00366523	loss
1	8003401	8003500	100	*	66	198	0.333333	2	67	0.0298507	10	CHG	-1	5.4571e-06	loss
1	8003901	8004200	300	*	235	440	0.534091	15	223	0.0672646	36	CHG	-1	2.0637e-29	loss
1	8005001	8005100	100	*	35	74	0.472973	12	73	0.164384	15	CHG	-1	0.000181082	loss
1	8025501	8025600	100	*	19	52	0.365385	2	47	0.0425532	6	CHG	-1	0.000242778	loss
1	8060301	8060400	100	*	11	28	0.392857	0	17	0	4	CHG	-1	0.00408156	loss
1	8076401	8076500	100	*	10	25	0.4	2	20	0.1	4	CHG	-1	0.0245004	loss
1	8081401	8081500	100	*	2	25	0.08	10	22	0.454545	5	CHG	1	0.00448244	gain
1	8099501	8099600	100	*	78	128	0.609375	15	50	0.3	12	CHG	-1	0.000481047	loss
1	8104101	8104200	100	*	80	110	0.727273	16	41	0.390244	10	CHG	-1	0.000333037	loss
1	8108301	8108400	100	*	38	73	0.520548	11	57	0.192982	7	CHG	-1	0.000336486	loss
1	8116201	8116300	100	*	22	60	0.366667	17	22	0.772727	5	CHG	1	0.00184504	gain
1	8118201	8118300	100	*	19	34	0.558824	2	27	0.0740741	6	CHG	-1	0.000216742	loss
1	8118601	8118700	100	*	21	37	0.567568	8	35	0.228571	6	CHG	-1	0.00456771	loss
1	8122801	8122900	100	*	19	36	0.527778	4	20	0.2	4	CHG	-1	0.017925	loss
1	8124801	8124900	100	*	37	40	0.925	21	34	0.617647	8	CHG	-1	0.00219539	loss
1	8132901	8133000	100	*	24	59	0.40678	0	41	0	7	CHG	-1	1.45913e-05	loss
1	8134101	8134200	100	*	19	31	0.612903	5	26	0.192308	5	CHG	-1	0.00218083	loss
1	8143801	8143900	100	*	20	33	0.606061	5	20	0.25	5	CHG	-1	0.0130599	loss
1	8148901	8149100	200	*	97	286	0.339161	3	139	0.0215827	24	CHG	-1	1.31487e-11	loss
1	8158001	8158100	100	*	17	44	0.386364	2	24	0.0833333	5	CHG	-1	0.00908019	loss
1	8230901	8231100	200	*	158	288	0.548611	5	150	0.0333333	28	CHG	-1	4.32975e-24	loss
1	8249701	8249800	100	*	118	182	0.648352	21	72	0.291667	15	CHG	-1	1.97452e-06	loss
1	8254701	8254800	100	*	71	116	0.612069	10	39	0.25641	7	CHG	-1	0.000313442	loss
1	8257301	8257400	100	*	24	38	0.631579	5	17	0.294118	4	CHG	-1	0.0213866	loss
1	8265601	8265700	100	*	12	37	0.324324	42	64	0.65625	9	CHG	1	0.00207109	gain
1	8290801	8290900	100	*	35	63	0.555556	7	38	0.184211	9	CHG	-1	0.00055434	loss
1	8313401	8313500	100	*	8	22	0.363636	1	34	0.0294118	5	CHG	-1	0.00154095	loss
1	8327401	8327500	100	*	50	60	0.833333	14	36	0.388889	8	CHG	-1	3.38048e-05	loss
1	8389801	8389900	100	*	89	118	0.754237	20	64	0.3125	13	CHG	-1	7.61921e-08	loss
1	8399501	8399600	100	*	36	41	0.878049	3	40	0.075	9	CHG	-1	4.76458e-13	loss
1	8399501	8399600	100	*	36	41	0.878049	3	40	0.075	9	CHG	-1	4.76458e-13	loss
1	8399801	8399900	100	*	38	64	0.59375	3	29	0.103448	7	CHG	-1	1.0259e-05	loss
1	8399801	8399900	100	*	38	64	0.59375	3	29	0.103448	7	CHG	-1	1.0259e-05	loss
1	8400601	8400800	200	*	55	96	0.572917	3	73	0.0410959	17	CHG	-1	1.56925e-11	loss
1	8409601	8409900	300	*	83	209	0.397129	10	146	0.0684932	19	CHG	-1	1.04213e-10	loss
1	8439901	8440000	100	*	37	74	0.5	28	32	0.875	6	CHG	1	0.00060495	gain
1	8453501	8453700	200	*	43	84	0.511905	1	51	0.0196078	10	CHG	-1	4.23873e-08	loss
1	8456601	8456700	100	*	26	37	0.702703	7	21	0.333333	5	CHG	-1	0.00765688	loss
1	8459501	8459600	100	*	16	22	0.727273	3	17	0.176471	4	CHG	-1	0.00120033	loss
1	8503001	8503100	100	*	8	36	0.222222	9	16	0.5625	4	CHG	1	0.0168445	gain
1	8505801	8505900	100	*	19	49	0.387755	1	19	0.0526316	4	CHG	-1	0.00782537	loss
1	8557401	8557500	100	*	88	126	0.698413	9	34	0.264706	7	CHG	-1	2.11104e-05	loss
1	8558901	8559400	500	*	216	407	0.530713	21	230	0.0913043	50	CHG	-1	4.54998e-26	loss
1	8574801	8574900	100	*	22	49	0.44898	2	23	0.0869565	5	CHG	-1	0.00343465	loss
1	8583401	8583500	100	*	11	34	0.323529	0	29	0	5	CHG	-1	0.00135507	loss
1	8600601	8600700	100	*	44	60	0.733333	7	26	0.269231	6	CHG	-1	0.000173224	loss
1	8601901	8602000	100	*	25	48	0.520833	21	24	0.875	4	CHG	1	0.00434716	gain
1	8603201	8603300	100	*	19	33	0.575758	3	23	0.130435	5	CHG	-1	0.00141313	loss
1	8615001	8615100	100	*	42	69	0.608696	19	69	0.275362	15	CHG	-1	8.06812e-05	loss
1	8615001	8615100	100	*	42	69	0.608696	19	69	0.275362	15	CHG	-1	8.06812e-05	loss
1	8615301	8615400	100	*	98	164	0.597561	15	51	0.294118	11	CHG	-1	0.000150513	loss
1	8615301	8615400	100	*	98	164	0.597561	15	51	0.294118	11	CHG	-1	0.000150513	loss
1	8626801	8627000	200	*	69	109	0.633028	14	69	0.202899	14	CHG	-1	2.1799e-07	loss
1	8637501	8637600	100	*	28	49	0.571429	5	20	0.25	5	CHG	-1	0.0163939	loss
1	8640801	8640900	100	*	67	104	0.644231	14	47	0.297872	7	CHG	-1	0.000221462	loss
1	8659101	8659200	100	*	53	140	0.378571	3	47	0.0638298	9	CHG	-1	0.000145215	loss
1	8717501	8717700	200	*	42	207	0.202899	103	166	0.620482	29	CHG	1	9.71883e-15	gain
1	8938201	8938300	100	*	109	115	0.947826	22	45	0.488889	11	CHG	-1	2.73477e-10	loss
1	9044001	9044100	100	*	7	26	0.269231	21	27	0.777778	6	CHG	1	0.000491099	gain
1	9108901	9109000	100	*	9	29	0.310345	0	26	0	5	CHG	-1	0.00285167	loss
1	9117801	9117900	100	*	11	28	0.392857	0	26	0	6	CHG	-1	0.00071997	loss
1	9148301	9148400	100	*	22	42	0.52381	9	45	0.2	9	CHG	-1	0.00251983	loss
1	9176701	9176900	200	*	89	117	0.760684	43	106	0.40566	21	CHG	-1	6.4229e-07	loss
1	9222601	9222700	100	*	8	63	0.126984	20	33	0.606061	6	CHG	1	5.74163e-06	gain
1	9257101	9257200	100	*	17	38	0.447368	3	35	0.0857143	8	CHG	-1	0.00103953	loss
1	9273401	9273500	100	*	13	26	0.5	4	20	0.2	5	CHG	-1	0.0369517	loss
1	9280201	9280300	100	*	25	30	0.833333	10	19	0.526316	4	CHG	-1	0.0213304	loss
1	9299501	9299600	100	*	21	42	0.5	4	20	0.2	4	CHG	-1	0.0251034	loss
1	9409401	9409500	100	*	30	60	0.5	4	30	0.133333	6	CHG	-1	0.00131162	loss
1	9482801	9482900	100	*	22	41	0.536585	5	36	0.138889	4	CHG	-1	0.000587038	loss
1	9484101	9484300	200	*	97	183	0.530055	16	89	0.179775	17	CHG	-1	3.72725e-07	loss
1	9486001	9486100	100	*	6	32	0.1875	27	40	0.675	8	CHG	1	0.000122207	gain
1	9512401	9512500	100	*	2	18	0.111111	13	23	0.565217	4	CHG	1	0.00384812	gain
1	9545501	9545600	100	*	10	27	0.37037	1	27	0.037037	6	CHG	-1	0.00341261	loss
1	9570301	9570400	100	*	24	59	0.40678	0	29	0	6	CHG	-1	0.000171508	loss
1	9679001	9679100	100	*	14	26	0.538462	1	18	0.0555556	4	CHG	-1	0.00155765	loss
1	9721001	9721100	100	*	16	61	0.262295	25	39	0.641026	9	CHG	1	0.00042305	gain
1	9722601	9722700	100	*	29	41	0.707317	4	17	0.235294	4	CHG	-1	0.00163818	loss
1	9756501	9756600	100	*	15	29	0.517241	0	21	0	5	CHG	-1	0.000230988	loss
1	9763901	9764000	100	*	11	34	0.323529	13	19	0.684211	4	CHG	1	0.012638	gain
1	9789301	9789400	100	*	43	73	0.589041	14	49	0.285714	7	CHG	-1	0.00169606	loss
1	9819801	9819900	100	*	0	34	0	7	20	0.35	4	CHG	1	0.000506881	gain
1	9824401	9824500	100	*	15	53	0.283019	16	27	0.592593	4	CHG	1	0.00851746	gain
1	9826701	9826900	200	*	66	96	0.6875	31	88	0.352273	14	CHG	-1	2.5064e-05	loss
1	9839001	9839100	100	*	22	30	0.733333	11	26	0.423077	6	CHG	-1	0.0195416	loss
1	9956201	9956300	100	*	15	48	0.3125	59	70	0.842857	10	CHG	1	5.93834e-08	gain
1	9973101	9973200	100	*	36	80	0.45	8	54	0.148148	11	CHG	-1	0.000585952	loss
1	9981901	9982000	100	*	17	44	0.386364	30	43	0.697674	8	CHG	1	0.00478753	gain
1	10002601	10002700	100	*	17	46	0.369565	2	34	0.0588235	6	CHG	-1	0.00203458	loss
1	10064801	10064900	100	*	27	56	0.482143	6	37	0.162162	9	CHG	-1	0.00248206	loss
1	10158601	10158700	100	*	39	39	1	11	17	0.647059	4	CHG	-1	0.00024049	loss
1	10209301	10209400	100	*	31	53	0.584906	19	85	0.223529	12	CHG	-1	6.58739e-05	loss
1	10255201	10255300	100	*	43	65	0.661538	6	43	0.139535	8	CHG	-1	8.25467e-07	loss
1	10323301	10323400	100	*	20	24	0.833333	12	26	0.461538	6	CHG	-1	0.00753665	loss
1	10340501	10340600	100	*	59	104	0.567308	13	52	0.25	10	CHG	-1	0.000433677	loss
1	10354201	10354300	100	*	20	41	0.487805	3	25	0.12	6	CHG	-1	0.00340211	loss
1	10358201	10358300	100	*	9	27	0.333333	0	18	0	4	CHG	-1	0.00749242	loss
1	10513601	10513700	100	*	37	47	0.787234	12	30	0.4	4	CHG	-1	0.00109352	loss
1	10532401	10532500	100	*	11	28	0.392857	1	18	0.0555556	4	CHG	-1	0.0122423	loss
1	10596001	10596100	100	*	7	21	0.333333	0	24	0	4	CHG	-1	0.0030876	loss
1	10618101	10618200	100	*	12	26	0.461538	1	22	0.0454545	4	CHG	-1	0.00201428	loss
1	10629801	10629900	100	*	5	35	0.142857	12	25	0.48	5	CHG	1	0.00554524	gain
1	10745501	10745600	100	*	42	123	0.341463	84	126	0.666667	17	CHG	1	2.11765e-06	gain
1	10846201	10846300	100	*	31	44	0.704545	13	34	0.382353	8	CHG	-1	0.00571164	loss
1	10910301	10910500	200	*	141	242	0.582645	29	192	0.151042	26	CHG	-1	4.02044e-18	loss
1	10923901	10924000	100	*	36	53	0.679245	5	31	0.16129	5	CHG	-1	2.19772e-05	loss
1	11015901	11016000	100	*	47	67	0.701493	8	62	0.129032	10	CHG	-1	9.73466e-10	loss
1	11018701	11018800	100	*	22	31	0.709677	4	16	0.25	4	CHG	-1	0.00377062	loss
1	11020801	11020900	100	*	33	94	0.351064	0	50	0	9	CHG	-1	1.01427e-05	loss
1	11086101	11086200	100	*	21	68	0.308824	53	81	0.654321	13	CHG	1	9.34495e-05	gain
1	11087901	11088000	100	*	46	73	0.630137	20	67	0.298507	11	CHG	-1	0.000240322	loss
1	11098701	11098800	100	*	17	30	0.566667	5	23	0.217391	5	CHG	-1	0.0117953	loss
1	11109101	11109200	100	*	25	47	0.531915	2	56	0.0357143	10	CHG	-1	1.30013e-07	loss
1	11116301	11116400	100	*	23	61	0.377049	0	34	0	5	CHG	-1	0.000127551	loss
1	11118501	11118600	100	*	18	41	0.439024	5	41	0.121951	9	CHG	-1	0.00222493	loss
1	11149401	11149500	100	*	40	46	0.869565	17	31	0.548387	6	CHG	-1	0.00251516	loss
1	11157001	11157100	100	*	4	44	0.0909091	13	29	0.448276	5	CHG	1	0.000832265	gain
1	11161201	11161300	100	*	33	55	0.6	4	17	0.235294	4	CHG	-1	0.00983575	loss
1	11184701	11184800	100	*	39	42	0.928571	30	51	0.588235	10	CHG	-1	0.000453901	loss
1	11185201	11185300	100	*	34	42	0.809524	7	32	0.21875	8	CHG	-1	2.83073e-06	loss
1	11190201	11190300	100	*	31	36	0.861111	17	32	0.53125	5	CHG	-1	0.00401436	loss
1	11200501	11200700	200	*	62	84	0.738095	27	75	0.36	16	CHG	-1	9.24176e-06	loss
1	11206201	11206300	100	*	18	21	0.857143	16	31	0.516129	5	CHG	-1	0.0124385	loss
1	11211001	11211100	100	*	6	30	0.2	25	35	0.714286	5	CHG	1	0.000116554	gain
1	11211501	11211600	100	*	13	50	0.26	17	25	0.68	5	CHG	1	0.000924676	gain
1	11224401	11224500	100	*	36	99	0.363636	67	90	0.744444	18	CHG	1	1.22175e-06	gain
1	11228401	11228600	200	*	57	123	0.463415	5	81	0.0617284	12	CHG	-1	1.4865e-08	loss
1	11267201	11267300	100	*	23	37	0.621622	3	22	0.136364	5	CHG	-1	0.000620821	loss
1	11269801	11269900	100	*	34	60	0.566667	8	36	0.222222	4	CHG	-1	0.00168808	loss
1	11280601	11280700	100	*	18	29	0.62069	10	36	0.277778	4	CHG	-1	0.00682854	loss
1	11289501	11289600	100	*	20	51	0.392157	0	36	0	8	CHG	-1	6.93237e-05	loss
1	11293601	11293700	100	*	42	55	0.763636	11	34	0.323529	5	CHG	-1	0.000128732	loss
1	11299601	11299700	100	*	21	32	0.65625	9	29	0.310345	5	CHG	-1	0.00828922	loss
1	11301801	11301900	100	*	26	34	0.764706	7	20	0.35	5	CHG	-1	0.00362475	loss
1	11306501	11306600	100	*	28	35	0.8	7	17	0.411765	4	CHG	-1	0.00643043	loss
1	11315801	11315900	100	*	16	23	0.695652	6	16	0.375	4	CHG	-1	0.0470567	loss
1	11321701	11321900	200	*	70	124	0.564516	4	80	0.05	19	CHG	-1	2.79798e-12	loss
1	11326101	11326200	100	*	72	86	0.837209	17	36	0.472222	9	CHG	-1	0.000116301	loss
1	11381801	11381900	100	*	19	23	0.826087	8	16	0.5	4	CHG	-1	0.0305116	loss
1	11385401	11385500	100	*	36	47	0.765957	18	41	0.439024	7	CHG	-1	0.00258445	loss
1	11400801	11400900	100	*	33	38	0.868421	6	16	0.375	4	CHG	-1	0.000508599	loss
1	11406701	11406800	100	*	29	38	0.763158	7	20	0.35	5	CHG	-1	0.00305038	loss
1	11408101	11408200	100	*	17	35	0.485714	23	29	0.793103	5	CHG	1	0.0126761	gain
1	11413301	11413400	100	*	12	46	0.26087	24	28	0.857143	5	CHG	1	4.18752e-06	gain
1	11414401	11414600	200	*	64	112	0.571429	8	48	0.166667	9	CHG	-1	1.27657e-05	loss
1	11438001	11438100	100	*	29	70	0.414286	5	76	0.0657895	14	CHG	-1	4.18752e-06	loss
1	11455601	11455700	100	*	15	35	0.428571	4	42	0.0952381	7	CHG	-1	0.00132747	loss
1	11471501	11471600	100	*	73	106	0.688679	16	54	0.296296	12	CHG	-1	1.2384e-05	loss
1	11472701	11472800	100	*	61	105	0.580952	7	34	0.205882	8	CHG	-1	0.000361703	loss
1	11473501	11473600	100	*	22	32	0.6875	5	17	0.294118	4	CHG	-1	0.00970159	loss
1	11482201	11482300	100	*	26	32	0.8125	3	20	0.15	4	CHG	-1	1.48323e-05	loss
1	11535101	11535200	100	*	5	23	0.217391	20	25	0.8	5	CHG	1	0.000166243	gain
1	11708801	11708900	100	*	22	49	0.44898	3	41	0.0731707	7	CHG	-1	0.00021214	loss
1	11709201	11709300	100	*	17	33	0.515152	1	17	0.0588235	4	CHG	-1	0.00229507	loss
1	11709701	11709800	100	*	21	26	0.807692	14	33	0.424242	4	CHG	-1	0.00404476	loss
1	11779501	11779600	100	*	23	33	0.69697	7	28	0.25	6	CHG	-1	0.000984065	loss
1	11792301	11792400	100	*	26	33	0.787879	14	29	0.482759	7	CHG	-1	0.0134203	loss
1	11827801	11827900	100	*	3	22	0.136364	11	16	0.6875	4	CHG	1	0.000990092	gain
1	11861101	11861300	200	*	9	79	0.113924	37	59	0.627119	12	CHG	1	4.10109e-09	gain
1	11919701	11919900	200	*	74	163	0.453988	8	162	0.0493827	28	CHG	-1	2.4211e-15	loss
1	11942801	11942900	100	*	51	75	0.68	21	76	0.276316	11	CHG	-1	4.39742e-06	loss
1	11949001	11949100	100	*	32	40	0.8	11	24	0.458333	6	CHG	-1	0.00611861	loss
1	11957801	11957900	100	*	11	38	0.289474	13	19	0.684211	4	CHG	1	0.00571164	gain
1	11966901	11967000	100	*	23	25	0.92	7	16	0.4375	4	CHG	-1	0.00124034	loss
1	11979501	11979600	100	*	3	43	0.0697674	7	18	0.388889	4	CHG	1	0.00315278	gain
1	11993501	11993600	100	*	12	24	0.5	2	19	0.105263	4	CHG	-1	0.00741192	loss
1	12015901	12016000	100	*	25	30	0.833333	16	34	0.470588	4	CHG	-1	0.00363097	loss
1	12070701	12070800	100	*	0	24	0	7	19	0.368421	4	CHG	1	0.00191258	gain
1	12164901	12165000	100	*	0	28	0	7	21	0.333333	4	CHG	1	0.00165929	gain
1	12167601	12167700	100	*	24	29	0.827586	10	24	0.416667	6	CHG	-1	0.00285836	loss
1	12169001	12169100	100	*	15	30	0.5	3	35	0.0857143	6	CHG	-1	0.00047087	loss
1	12287001	12287100	100	*	20	48	0.416667	29	37	0.783784	8	CHG	1	0.00125757	gain
1	12299201	12299300	100	*	22	61	0.360656	3	54	0.0555556	12	CHG	-1	0.000216124	loss
1	12365001	12365100	100	*	13	134	0.0970149	48	96	0.5	12	CHG	1	2.00949e-10	gain
1	12399901	12400100	200	*	77	158	0.487342	11	148	0.0743243	17	CHG	-1	6.50806e-14	loss
1	12425501	12425600	100	*	87	201	0.432836	10	80	0.125	10	CHG	-1	5.91969e-06	loss
1	12468801	12468900	100	*	69	100	0.69	10	33	0.30303	8	CHG	-1	0.000241579	loss
1	12691001	12691200	200	*	57	88	0.647727	12	44	0.272727	10	CHG	-1	0.000150302	loss
1	12713001	12713100	100	*	20	25	0.8	6	19	0.315789	4	CHG	-1	0.00199371	loss
1	12767701	12767800	100	*	20	43	0.465116	3	19	0.157895	4	CHG	-1	0.0218102	loss
1	12768301	12768400	100	*	29	67	0.432836	4	32	0.125	8	CHG	-1	0.00343041	loss
1	12903301	12903600	300	*	178	287	0.620209	48	169	0.284024	29	CHG	-1	1.00857e-10	loss
1	12905001	12905100	100	*	23	33	0.69697	11	29	0.37931	6	CHG	-1	0.0133446	loss
1	12907401	12907500	100	*	44	94	0.468085	6	39	0.153846	5	CHG	-1	0.00122298	loss
1	12911501	12911600	100	*	11	26	0.423077	1	16	0.0625	4	CHG	-1	0.0132145	loss
1	12913601	12913700	100	*	14	43	0.325581	22	34	0.647059	5	CHG	1	0.00629872	gain
1	12929001	12929100	100	*	20	38	0.526316	8	36	0.222222	7	CHG	-1	0.00834703	loss
1	12932201	12932300	100	*	12	18	0.666667	4	16	0.25	4	CHG	-1	0.0162042	loss
1	12984701	12984800	100	*	1	34	0.0294118	9	27	0.333333	6	CHG	1	0.00229386	gain
1	13017401	13017500	100	*	30	33	0.909091	15	32	0.46875	8	CHG	-1	0.000314716	loss
1	13117101	13117200	100	*	28	40	0.7	10	37	0.27027	6	CHG	-1	0.000405629	loss
1	13129901	13130000	100	*	10	36	0.277778	18	28	0.642857	4	CHG	1	0.00469204	gain
1	13132201	13132300	100	*	28	49	0.571429	10	37	0.27027	8	CHG	-1	0.00667752	loss
1	13135501	13135600	100	*	29	49	0.591837	7	36	0.194444	9	CHG	-1	0.000561689	loss
1	13285801	13285900	100	*	7	16	0.4375	3	33	0.0909091	4	CHG	-1	0.00605367	loss
1	13386501	13386600	100	*	10	33	0.30303	0	16	0	4	CHG	-1	0.0147167	loss
1	13392301	13392400	100	*	5	36	0.138889	13	26	0.5	6	CHG	1	0.00297539	gain
1	13444801	13444900	100	*	58	70	0.828571	38	83	0.457831	14	CHG	-1	1.23056e-05	loss
1	13479701	13479800	100	*	22	75	0.293333	31	48	0.645833	11	CHG	1	0.000309006	gain
1	13486801	13486900	100	*	16	25	0.64	5	17	0.294118	4	CHG	-1	0.0283454	loss
1	13490501	13490600	100	*	20	35	0.571429	4	26	0.153846	5	CHG	-1	0.00164988	loss
1	13491501	13491600	100	*	13	23	0.565217	7	27	0.259259	4	CHG	-1	0.0283217	loss
1	13509401	13509500	100	*	14	22	0.636364	7	24	0.291667	4	CHG	-1	0.0199749	loss
1	13547101	13547200	100	*	40	48	0.833333	24	46	0.521739	7	CHG	-1	0.00197116	loss
1	13554901	13555000	100	*	7	80	0.0875	22	51	0.431373	10	CHG	1	1.8713e-05	gain
1	13628701	13628800	100	*	12	33	0.363636	25	35	0.714286	8	CHG	1	0.00493529	gain
1	13789901	13790000	100	*	30	53	0.566038	6	24	0.25	4	CHG	-1	0.0100399	loss
1	13789901	13790000	100	*	30	53	0.566038	6	24	0.25	4	CHG	-1	0.0100399	loss
1	13790201	13790300	100	*	51	88	0.579545	9	54	0.166667	8	CHG	-1	1.32953e-06	loss
1	13790201	13790300	100	*	51	88	0.579545	9	54	0.166667	8	CHG	-1	1.32953e-06	loss
1	13811701	13811800	100	*	27	42	0.642857	6	18	0.333333	4	CHG	-1	0.0278354	loss
1	13845901	13846000	100	*	10	41	0.243902	25	37	0.675676	5	CHG	1	0.000332167	gain
1	13853101	13853200	100	*	25	29	0.862069	14	25	0.56	4	CHG	-1	0.014609	loss
1	13857901	13858000	100	*	13	23	0.565217	3	17	0.176471	4	CHG	-1	0.0142596	loss
1	13894001	13894100	100	*	30	52	0.576923	4	21	0.190476	5	CHG	-1	0.00273243	loss
1	13894001	13894100	100	*	30	52	0.576923	4	21	0.190476	5	CHG	-1	0.00273243	loss
1	13894301	13894400	100	*	22	45	0.488889	4	26	0.153846	4	CHG	-1	0.00475587	loss
1	13894301	13894400	100	*	22	45	0.488889	4	26	0.153846	4	CHG	-1	0.00475587	loss
1	13968601	13968700	100	*	19	24	0.791667	9	21	0.428571	4	CHG	-1	0.0133904	loss
1	14148301	14148400	100	*	16	37	0.432432	3	35	0.0857143	7	CHG	-1	0.00149814	loss
1	14351401	14351600	200	*	58	99	0.585859	5	145	0.0344828	16	CHG	-1	3.65588e-20	loss
1	14522701	14522800	100	*	31	43	0.72093	8	28	0.285714	6	CHG	-1	0.000677674	loss
1	14528701	14528800	100	*	18	43	0.418605	1	17	0.0588235	4	CHG	-1	0.00826772	loss
1	14557301	14557400	100	*	46	67	0.686567	21	57	0.368421	6	CHG	-1	0.000813038	loss
1	14572701	14572800	100	*	24	30	0.8	20	45	0.444444	5	CHG	-1	0.00321455	loss
1	14685401	14685500	100	*	18	40	0.45	27	32	0.84375	6	CHG	1	0.00114441	gain
1	14702501	14702600	100	*	25	48	0.520833	7	33	0.212121	7	CHG	-1	0.00654161	loss
1	14728801	14728900	100	*	20	24	0.833333	9	20	0.45	5	CHG	-1	0.00886394	loss
1	14775901	14776000	100	*	53	147	0.360544	0	73	0	14	CHG	-1	4.91156e-08	loss
1	14885701	14885800	100	*	19	51	0.372549	32	42	0.761905	7	CHG	1	0.000424589	gain
1	14937301	14937400	100	*	15	22	0.681818	2	17	0.117647	4	CHG	-1	0.000861746	loss
1	14999001	14999200	200	*	41	75	0.546667	1	53	0.0188679	9	CHG	-1	3.7466e-10	loss
1	14999001	14999200	200	*	41	75	0.546667	1	53	0.0188679	9	CHG	-1	3.7466e-10	loss
1	14999401	14999600	200	*	94	176	0.534091	3	88	0.0340909	15	CHG	-1	1.9616e-15	loss
1	14999401	14999600	200	*	94	176	0.534091	3	88	0.0340909	15	CHG	-1	1.9616e-15	loss
1	15034501	15034600	100	*	33	62	0.532258	5	24	0.208333	5	CHG	-1	0.00799215	loss
1	15058501	15058600	100	*	13	41	0.317073	19	28	0.678571	5	CHG	1	0.00426318	gain
1	15073401	15073500	100	*	21	61	0.344262	1	36	0.0277778	6	CHG	-1	0.000690368	loss
1	15091501	15091600	100	*	36	55	0.654545	7	20	0.35	4	CHG	-1	0.0193348	loss
1	15128901	15129000	100	*	13	22	0.590909	6	22	0.272727	4	CHG	-1	0.0335297	loss
1	15142501	15142600	100	*	9	30	0.3	16	24	0.666667	5	CHG	1	0.00856815	gain
1	15143301	15143400	100	*	38	87	0.436782	27	33	0.818182	6	CHG	1	0.000439032	gain
1	15144701	15144800	100	*	40	59	0.677966	32	32	1	6	CHG	1	0.000662999	gain
1	15384301	15384400	100	*	22	38	0.578947	3	21	0.142857	4	CHG	-1	0.00193607	loss
1	15428801	15428900	100	*	94	140	0.671429	36	98	0.367347	21	CHG	-1	1.75916e-05	loss
1	15555401	15555500	100	*	34	44	0.772727	10	25	0.4	6	CHG	-1	0.00293263	loss
1	15633701	15633800	100	*	100	192	0.520833	12	60	0.2	14	CHG	-1	5.08058e-05	loss
1	15704201	15704300	100	*	33	52	0.634615	4	16	0.25	4	CHG	-1	0.0082363	loss
1	15818501	15818600	100	*	14	31	0.451613	3	32	0.09375	6	CHG	-1	0.00220473	loss
1	15850601	15850700	100	*	24	59	0.40678	4	66	0.0606061	8	CHG	-1	1.78092e-05	loss
1	15872001	15872100	100	*	15	33	0.454545	27	35	0.771429	6	CHG	1	0.00851856	gain
1	16142001	16142100	100	*	28	44	0.636364	3	26	0.115385	6	CHG	-1	8.08168e-05	loss
1	16147601	16147700	100	*	30	47	0.638298	7	25	0.28	4	CHG	-1	0.00500051	loss
1	16178401	16178500	100	*	23	29	0.793103	10	22	0.454545	4	CHG	-1	0.0134096	loss
1	16185401	16185500	100	*	23	42	0.547619	23	27	0.851852	4	CHG	1	0.0101648	gain
1	16246901	16247000	100	*	17	40	0.425	27	36	0.75	9	CHG	1	0.00542803	gain
1	16266701	16266800	100	*	11	21	0.52381	1	19	0.0526316	4	CHG	-1	0.00192653	loss
1	16276601	16276700	100	*	17	36	0.472222	41	49	0.836735	6	CHG	1	0.00075467	gain
1	16345501	16345600	100	*	25	79	0.316456	32	50	0.64	11	CHG	1	0.000670976	gain
1	16351701	16351800	100	*	34	35	0.971429	16	24	0.666667	6	CHG	-1	0.00220982	loss
1	16371901	16372000	100	*	18	40	0.45	3	20	0.15	4	CHG	-1	0.0224715	loss
1	16396901	16397000	100	*	54	97	0.556701	7	56	0.125	13	CHG	-1	1.20475e-06	loss
1	16414501	16414600	100	*	21	32	0.65625	7	23	0.304348	5	CHG	-1	0.0112934	loss
1	16421001	16421100	100	*	43	65	0.661538	19	62	0.306452	11	CHG	-1	0.000187055	loss
1	16457101	16457200	100	*	43	80	0.5375	10	68	0.147059	14	CHG	-1	4.97112e-06	loss
1	16484401	16484500	100	*	13	25	0.52	1	29	0.0344828	4	CHG	-1	0.000153591	loss
1	16484801	16485300	500	*	320	513	0.623782	63	339	0.185841	68	CHG	-1	6.84279e-34	loss
1	16487201	16487300	100	*	16	65	0.246154	13	21	0.619048	5	CHG	1	0.00258096	gain
1	16488301	16488400	100	*	10	58	0.172414	38	79	0.481013	13	CHG	1	0.000442683	gain
1	16508401	16508500	100	*	3	25	0.12	9	18	0.5	4	CHG	1	0.00745695	gain
1	16510401	16510500	100	*	18	37	0.486486	1	20	0.05	4	CHG	-1	0.00149814	loss
1	16535301	16535400	100	*	4	26	0.153846	9	16	0.5625	4	CHG	1	0.00671613	gain
1	16555201	16555300	100	*	77	97	0.793814	28	59	0.474576	9	CHG	-1	0.000123656	loss
1	16603001	16603100	100	*	28	43	0.651163	6	18	0.333333	4	CHG	-1	0.0226471	loss
1	16603001	16603100	100	*	28	43	0.651163	6	18	0.333333	4	CHG	-1	0.0226471	loss
1	16603301	16603600	300	*	102	125	0.816	59	120	0.491667	21	CHG	-1	8.96828e-08	loss
1	16603301	16603600	300	*	102	125	0.816	59	120	0.491667	21	CHG	-1	8.96828e-08	loss
1	16684801	16684900	100	*	5	61	0.0819672	15	37	0.405405	7	CHG	1	0.000308757	gain
1	16690601	16690700	100	*	6	23	0.26087	16	24	0.666667	5	CHG	1	0.00662882	gain
1	16726401	16726500	100	*	79	102	0.77451	28	62	0.451613	11	CHG	-1	9.0439e-05	loss
1	16727901	16728000	100	*	69	84	0.821429	36	81	0.444444	18	CHG	-1	3.27134e-06	loss
1	17115401	17115600	200	*	118	152	0.776316	40	98	0.408163	18	CHG	-1	4.80898e-08	loss
1	17146801	17146900	100	*	34	49	0.693878	8	40	0.2	8	CHG	-1	1.72384e-05	loss
1	17149801	17149900	100	*	112	129	0.868217	38	78	0.487179	13	CHG	-1	3.59514e-08	loss
1	17165001	17165100	100	*	29	54	0.537037	29	33	0.878788	8	CHG	1	0.00174947	gain
1	17222301	17222400	100	*	18	19	0.947368	19	30	0.633333	4	CHG	-1	0.0139281	loss
1	17243901	17244000	100	*	29	48	0.604167	14	59	0.237288	9	CHG	-1	0.000310238	loss
1	17314701	17314800	100	*	36	44	0.818182	20	39	0.512821	7	CHG	-1	0.00418622	loss
1	17316401	17316500	100	*	57	77	0.74026	29	67	0.432836	16	CHG	-1	0.000428528	loss
1	17348701	17348800	100	*	4	32	0.125	12	24	0.5	5	CHG	1	0.00312096	gain
1	17417301	17417400	100	*	15	28	0.535714	2	19	0.105263	4	CHG	-1	0.00366966	loss
1	17425701	17425800	100	*	18	41	0.439024	19	25	0.76	6	CHG	1	0.0120669	gain
1	17474601	17474700	100	*	38	49	0.77551	18	41	0.439024	8	CHG	-1	0.00175874	loss
1	17533701	17533800	100	*	24	46	0.521739	5	31	0.16129	5	CHG	-1	0.0021922	loss
1	17560101	17560200	100	*	27	36	0.75	11	32	0.34375	5	CHG	-1	0.00137045	loss
1	17593801	17593900	100	*	14	26	0.538462	5	27	0.185185	4	CHG	-1	0.00865683	loss
1	17595701	17595800	100	*	8	20	0.4	0	17	0	4	CHG	-1	0.00439621	loss
1	17633401	17633500	100	*	13	17	0.764706	12	27	0.444444	4	CHG	-1	0.0370688	loss
1	17656601	17656700	100	*	76	88	0.863636	8	29	0.275862	7	CHG	-1	1.51252e-08	loss
1	17661501	17661600	100	*	20	32	0.625	5	20	0.25	4	CHG	-1	0.00974939	loss
1	17688901	17689200	300	*	61	125	0.488	15	83	0.180723	16	CHG	-1	2.97058e-05	loss
1	17707401	17707500	100	*	33	63	0.52381	2	42	0.047619	10	CHG	-1	2.76609e-06	loss
1	17716401	17716500	100	*	6	24	0.25	11	16	0.6875	4	CHG	1	0.00742798	gain
1	17725101	17725200	100	*	44	63	0.698413	25	68	0.367647	13	CHG	-1	0.000378903	loss
1	17852401	17852500	100	*	50	144	0.347222	51	69	0.73913	17	CHG	1	7.31185e-07	gain
1	17869801	17869900	100	*	117	140	0.835714	50	97	0.515464	15	CHG	-1	9.05118e-07	loss
1	17923801	17923900	100	*	2	48	0.0416667	20	32	0.625	7	CHG	1	1.1759e-07	gain
1	17927701	17927800	100	*	5	45	0.111111	11	25	0.44	6	CHG	1	0.00259667	gain
1	17953901	17954000	100	*	18	52	0.346154	12	18	0.666667	4	CHG	1	0.0188534	gain
1	17958801	17958900	100	*	22	57	0.385965	3	120	0.025	12	CHG	-1	2.03845e-09	loss
1	17969501	17969600	100	*	41	90	0.455556	4	105	0.0380952	14	CHG	-1	1.27879e-10	loss
1	18007801	18007900	100	*	58	69	0.84058	38	77	0.493506	15	CHG	-1	4.28129e-05	loss
1	18038501	18038600	100	*	9	19	0.473684	1	17	0.0588235	4	CHG	-1	0.00684428	loss
1	18145001	18145100	100	*	25	34	0.735294	9	24	0.375	4	CHG	-1	0.00740043	loss
1	18148601	18148700	100	*	26	32	0.8125	8	19	0.421053	4	CHG	-1	0.00540282	loss
1	18251401	18251500	100	*	39	48	0.8125	11	22	0.5	4	CHG	-1	0.00853159	loss
1	18351301	18351400	100	*	23	45	0.511111	8	38	0.210526	9	CHG	-1	0.0060895	loss
1	18385401	18385500	100	*	17	63	0.269841	20	25	0.8	6	CHG	1	2.57117e-05	gain
1	18436701	18436800	100	*	16	52	0.307692	16	26	0.615385	6	CHG	1	0.0104833	gain
1	18616101	18616200	100	*	9	37	0.243243	12	22	0.545455	5	CHG	1	0.019975	gain
1	18688901	18689100	200	*	35	55	0.636364	11	47	0.234043	11	CHG	-1	0.000148103	loss
1	18790601	18790700	100	*	13	21	0.619048	7	22	0.318182	5	CHG	-1	0.0480642	loss
1	18797301	18797400	100	*	104	151	0.688742	18	52	0.346154	8	CHG	-1	5.37223e-05	loss
1	18815701	18815800	100	*	13	50	0.26	13	23	0.565217	5	CHG	1	0.012638	gain
1	18830301	18830400	100	*	37	48	0.770833	16	39	0.410256	8	CHG	-1	0.00114893	loss
1	18896301	18896400	100	*	3	34	0.0882353	18	30	0.6	6	CHG	1	5.36782e-05	gain
1	18916701	18916800	100	*	44	66	0.666667	11	35	0.314286	7	CHG	-1	0.00130461	loss
1	18946601	18946700	100	*	12	20	0.6	5	20	0.25	4	CHG	-1	0.0258477	loss
1	18970101	18970200	100	*	30	56	0.535714	9	39	0.230769	8	CHG	-1	0.00295639	loss
1	18970101	18970200	100	*	30	56	0.535714	9	39	0.230769	8	CHG	-1	0.00295639	loss
1	18970401	18970500	100	*	4	22	0.181818	8	16	0.5	4	CHG	1	0.0372198	gain
1	18970401	18970500	100	*	4	22	0.181818	8	16	0.5	4	CHG	1	0.0372198	gain
1	18992101	18992200	100	*	41	63	0.650794	6	37	0.162162	7	CHG	-1	1.22366e-05	loss
1	19062801	19062900	100	*	10	21	0.47619	4	25	0.16	5	CHG	-1	0.021141	loss
1	19109101	19109200	100	*	14	26	0.538462	5	25	0.2	6	CHG	-1	0.0136346	loss
1	19112401	19112500	100	*	41	67	0.61194	7	32	0.21875	6	CHG	-1	0.00056592	loss
1	19152901	19153100	200	*	107	163	0.656442	31	116	0.267241	25	CHG	-1	2.52871e-09	loss
1	19153801	19153900	100	*	18	43	0.418605	28	38	0.736842	6	CHG	1	0.00514476	gain
1	19167001	19167100	100	*	16	24	0.666667	6	23	0.26087	4	CHG	-1	0.00662882	loss
1	19209101	19209200	100	*	16	24	0.666667	18	18	1	4	CHG	1	0.00780712	gain
1	19227301	19227400	100	*	26	26	1	16	23	0.695652	5	CHG	-1	0.00343465	loss
1	19227901	19228000	100	*	43	58	0.741379	7	31	0.225806	6	CHG	-1	1.5394e-05	loss
1	19228701	19228800	100	*	21	43	0.488372	6	34	0.176471	8	CHG	-1	0.00567502	loss
1	19241001	19241100	100	*	35	74	0.472973	3	30	0.1	6	CHG	-1	0.000726146	loss
1	19262801	19262900	100	*	34	54	0.62963	6	66	0.0909091	13	CHG	-1	7.23276e-09	loss
1	19263401	19263500	100	*	19	31	0.612903	7	25	0.28	6	CHG	-1	0.0141794	loss
1	19290201	19290300	100	*	17	26	0.653846	5	18	0.277778	4	CHG	-1	0.015298	loss
1	19291401	19291500	100	*	31	52	0.596154	11	46	0.23913	9	CHG	-1	0.000760898	loss
1	19333901	19334000	100	*	34	63	0.539683	10	45	0.222222	8	CHG	-1	0.00161277	loss
1	19337001	19337100	100	*	23	46	0.5	4	26	0.153846	5	CHG	-1	0.00477275	loss
1	19426401	19426500	100	*	23	34	0.676471	10	28	0.357143	7	CHG	-1	0.0133446	loss
1	19475701	19475800	100	*	5	21	0.238095	9	16	0.5625	4	CHG	1	0.0439615	gain
1	19693301	19693400	100	*	20	34	0.588235	10	35	0.285714	4	CHG	-1	0.0125015	loss
1	19929301	19929400	100	*	37	49	0.755102	17	41	0.414634	8	CHG	-1	0.00173734	loss
1	19943801	19943900	100	*	28	44	0.636364	6	20	0.3	5	CHG	-1	0.0136278	loss
1	19955001	19955100	100	*	98	218	0.449541	5	118	0.0423729	20	CHG	-1	4.14019e-13	loss
1	19970701	19970800	100	*	14	40	0.35	0	17	0	4	CHG	-1	0.00628468	loss
1	19985501	19985600	100	*	102	201	0.507463	14	72	0.194444	12	CHG	-1	1.97128e-05	loss
1	19988201	19988300	100	*	15	50	0.3	0	17	0	4	CHG	-1	0.0116133	loss
1	20024601	20024700	100	*	27	32	0.84375	12	26	0.461538	4	CHG	-1	0.00303203	loss
1	20029901	20030000	100	*	10	28	0.357143	0	20	0	4	CHG	-1	0.00376989	loss
1	20096701	20096800	100	*	32	53	0.603774	29	32	0.90625	8	CHG	1	0.00379173	gain
1	20265801	20265900	100	*	15	38	0.394737	1	28	0.0357143	7	CHG	-1	0.00138661	loss
1	20278601	20278700	100	*	13	39	0.333333	23	29	0.793103	6	CHG	1	0.000421997	gain
1	20413001	20413100	100	*	18	34	0.529412	5	26	0.192308	4	CHG	-1	0.00908019	loss
1	20422101	20422200	100	*	19	39	0.487179	4	31	0.129032	4	CHG	-1	0.00239839	loss
1	20427901	20428000	100	*	69	86	0.802326	10	45	0.222222	9	CHG	-1	2.02262e-09	loss
1	20431501	20431600	100	*	47	54	0.87037	15	29	0.517241	6	CHG	-1	0.000848572	loss
1	20432101	20432200	100	*	64	84	0.761905	16	36	0.444444	6	CHG	-1	0.00131813	loss
1	20450601	20450700	100	*	14	53	0.264151	29	51	0.568627	9	CHG	1	0.00251516	gain
1	20451101	20451200	100	*	26	38	0.684211	9	28	0.321429	5	CHG	-1	0.00471736	loss
1	20456701	20456800	100	*	39	91	0.428571	4	116	0.0344828	15	CHG	-1	9.94054e-11	loss
1	20470901	20471000	100	*	41	45	0.911111	26	49	0.530612	8	CHG	-1	0.000146883	loss
1	20543401	20543500	100	*	0	47	0	7	22	0.318182	4	CHG	1	0.000143557	gain
1	20555601	20555700	100	*	48	66	0.727273	23	57	0.403509	10	CHG	-1	0.00063252	loss
1	20558801	20558900	100	*	4	59	0.0677966	8	17	0.470588	4	CHG	1	0.00018008	gain
1	20590401	20590500	100	*	17	33	0.515152	10	48	0.208333	8	CHG	-1	0.00524552	loss
1	20594001	20594100	100	*	29	92	0.315217	18	27	0.666667	6	CHG	1	0.00173175	gain
1	20624101	20624200	100	*	39	60	0.65	22	23	0.956522	5	CHG	1	0.00592061	gain
1	20641701	20641800	100	*	14	22	0.636364	5	19	0.263158	4	CHG	-1	0.0178969	loss
1	20642701	20642800	100	*	44	90	0.488889	4	44	0.0909091	9	CHG	-1	2.90881e-05	loss
1	20644201	20644600	400	*	231	418	0.552632	18	276	0.0652174	38	CHG	-1	1.03944e-36	loss
1	20647101	20647200	100	*	51	113	0.451327	12	95	0.126316	10	CHG	-1	2.64153e-06	loss
1	20651801	20651900	100	*	33	74	0.445946	2	56	0.0357143	9	CHG	-1	1.40141e-06	loss
1	20909201	20909300	100	*	29	51	0.568627	8	45	0.177778	9	CHG	-1	0.000240414	loss
1	20922501	20922600	100	*	42	67	0.626866	17	18	0.944444	4	CHG	1	0.0107076	gain
1	20924301	20924400	100	*	16	47	0.340426	0	16	0	4	CHG	-1	0.00822062	loss
1	20989601	20989700	100	*	1	26	0.0384615	7	20	0.35	4	CHG	1	0.00703502	gain
1	20996301	20996400	100	*	2	22	0.0909091	12	28	0.428571	4	CHG	1	0.00959199	gain
1	20997101	20997200	100	*	19	65	0.292308	26	43	0.604651	7	CHG	1	0.00206612	gain
1	21012801	21013100	300	*	137	251	0.545817	22	94	0.234043	21	CHG	-1	1.75825e-06	loss
1	21016201	21016300	100	*	30	51	0.588235	8	29	0.275862	6	CHG	-1	0.00847453	loss
1	21018001	21018100	100	*	55	98	0.561224	20	96	0.208333	10	CHG	-1	4.50089e-07	loss
1	21018001	21018100	100	*	55	98	0.561224	20	96	0.208333	10	CHG	-1	4.50089e-07	loss
1	21018301	21018400	100	*	79	145	0.544828	13	71	0.183099	11	CHG	-1	4.41078e-07	loss
1	21018301	21018400	100	*	79	145	0.544828	13	71	0.183099	11	CHG	-1	4.41078e-07	loss
1	21019301	21019500	200	*	151	244	0.618852	16	85	0.188235	18	CHG	-1	1.86503e-10	loss
1	21022201	21022300	100	*	39	58	0.672414	22	80	0.275	12	CHG	-1	1.74045e-05	loss
1	21047501	21048100	600	*	513	870	0.589655	16	366	0.0437158	65	CHG	-1	4.56529e-67	loss
1	21056801	21056900	100	*	31	57	0.54386	4	20	0.2	4	CHG	-1	0.00917534	loss
1	21067201	21067300	100	*	19	24	0.791667	8	19	0.421053	4	CHG	-1	0.0137158	loss
1	21079001	21079100	100	*	43	71	0.605634	7	25	0.28	6	CHG	-1	0.00637507	loss
1	21083001	21083100	100	*	38	70	0.542857	10	60	0.166667	11	CHG	-1	3.96592e-05	loss
1	21085801	21085900	100	*	46	63	0.730159	11	27	0.407407	5	CHG	-1	0.00480297	loss
1	21113301	21113600	300	*	126	253	0.498024	28	184	0.152174	24	CHG	-1	2.62007e-12	loss
1	21137501	21137600	100	*	24	36	0.666667	4	17	0.235294	4	CHG	-1	0.00450506	loss
1	21150001	21150100	100	*	9	22	0.409091	2	25	0.08	4	CHG	-1	0.0091373	loss
1	21173401	21173500	100	*	12	27	0.444444	1	29	0.0344828	5	CHG	-1	0.000620441	loss
1	21264301	21264400	100	*	9	29	0.310345	0	34	0	5	CHG	-1	0.000900785	loss
1	21804501	21804600	100	*	17	25	0.68	6	21	0.285714	5	CHG	-1	0.00901755	loss
1	21804701	21804800	100	*	35	46	0.76087	16	37	0.432432	8	CHG	-1	0.00327886	loss
1	21863601	21863700	100	*	27	37	0.72973	12	28	0.428571	5	CHG	-1	0.0152544	loss
1	21930501	21930700	200	*	32	45	0.711111	11	37	0.297297	8	CHG	-1	0.000452254	loss
1	22010601	22010700	100	*	22	48	0.458333	4	32	0.125	7	CHG	-1	0.00275253	loss
1	22018401	22018500	100	*	21	44	0.477273	4	54	0.0740741	7	CHG	-1	2.46339e-05	loss
1	22028301	22028400	100	*	47	70	0.671429	10	36	0.277778	9	CHG	-1	0.000310262	loss
1	22211101	22211200	100	*	19	27	0.703704	7	25	0.28	5	CHG	-1	0.00330137	loss
1	22212701	22212800	100	*	11	24	0.458333	1	20	0.05	4	CHG	-1	0.00353081	loss
1	22216701	22216800	100	*	22	35	0.628571	2	21	0.0952381	5	CHG	-1	0.000258802	loss
1	22221101	22221200	100	*	8	35	0.228571	12	19	0.631579	4	CHG	1	0.00459424	gain
1	22239401	22239500	100	*	27	41	0.658537	10	30	0.333333	6	CHG	-1	0.00806669	loss
1	22245401	22245500	100	*	9	36	0.25	13	18	0.722222	4	CHG	1	0.00152754	gain
1	22247301	22247400	100	*	69	99	0.69697	19	48	0.395833	9	CHG	-1	0.00094494	loss
1	22248401	22248500	100	*	48	79	0.607595	6	27	0.222222	5	CHG	-1	0.00104879	loss
1	22249401	22249500	100	*	33	57	0.578947	9	45	0.2	10	CHG	-1	0.000299055	loss
1	22253001	22253100	100	*	15	26	0.576923	5	19	0.263158	4	CHG	-1	0.0367607	loss
1	22269101	22269200	100	*	31	58	0.534483	22	23	0.956522	4	CHG	1	0.000679266	gain
1	22269301	22269400	100	*	39	49	0.795918	13	34	0.382353	5	CHG	-1	0.00033068	loss
1	22271401	22271500	100	*	140	197	0.71066	26	71	0.366197	16	CHG	-1	2.17656e-06	loss
1	22290001	22290100	100	*	28	47	0.595745	4	17	0.235294	4	CHG	-1	0.0121057	loss
1	22293101	22293200	100	*	31	55	0.563636	2	32	0.0625	6	CHG	-1	1.70371e-05	loss
1	22307901	22308000	100	*	58	78	0.74359	11	31	0.354839	7	CHG	-1	0.000366149	loss
1	22331401	22331500	100	*	54	81	0.666667	7	36	0.194444	9	CHG	-1	1.26102e-05	loss
1	22475901	22476000	100	*	28	90	0.311111	0	27	0	6	CHG	-1	0.00155486	loss
1	22514501	22514600	100	*	42	52	0.807692	17	36	0.472222	6	CHG	-1	0.00169692	loss
1	22544201	22544300	100	*	26	55	0.472727	2	53	0.0377358	13	CHG	-1	1.88343e-06	loss
1	22552401	22552500	100	*	36	99	0.363636	2	47	0.0425532	11	CHG	-1	0.000119791	loss
1	22560701	22560800	100	*	12	21	0.571429	2	21	0.0952381	4	CHG	-1	0.00178681	loss
1	22563601	22563700	100	*	20	29	0.689655	3	22	0.136364	5	CHG	-1	0.000236042	loss
1	22563801	22563900	100	*	30	58	0.517241	2	36	0.0555556	8	CHG	-1	2.12155e-05	loss
1	22587201	22587300	100	*	39	61	0.639344	20	66	0.30303	12	CHG	-1	0.000368948	loss
1	22612201	22612300	100	*	13	29	0.448276	0	24	0	6	CHG	-1	0.000395837	loss
1	22638301	22638400	100	*	64	92	0.695652	18	55	0.327273	8	CHG	-1	5.35966e-05	loss
1	22638801	22639000	200	*	89	217	0.410138	8	102	0.0784314	18	CHG	-1	1.89637e-09	loss
1	22638801	22639000	200	*	89	217	0.410138	8	102	0.0784314	18	CHG	-1	1.89637e-09	loss
1	22639201	22639400	200	*	65	147	0.442177	4	206	0.0194175	27	CHG	-1	5.40168e-23	loss
1	22639201	22639400	200	*	65	147	0.442177	4	206	0.0194175	27	CHG	-1	5.40168e-23	loss
1	22647101	22647200	100	*	33	65	0.507692	11	60	0.183333	8	CHG	-1	0.000372712	loss
1	22647601	22647700	100	*	46	73	0.630137	9	28	0.321429	5	CHG	-1	0.00660494	loss
1	22649001	22649400	400	*	149	254	0.586614	32	114	0.280702	26	CHG	-1	5.31264e-07	loss
1	22669601	22669700	100	*	40	56	0.714286	7	22	0.318182	4	CHG	-1	0.00209945	loss
1	22679201	22679300	100	*	14	21	0.666667	7	20	0.35	4	CHG	-1	0.0427468	loss
1	22728801	22728900	100	*	13	30	0.433333	2	19	0.105263	4	CHG	-1	0.0162781	loss
1	22730301	22730400	100	*	18	30	0.6	5	22	0.227273	5	CHG	-1	0.00880897	loss
1	22736401	22736500	100	*	16	28	0.571429	7	27	0.259259	5	CHG	-1	0.0198832	loss
1	22752101	22752200	100	*	45	53	0.849057	18	36	0.5	7	CHG	-1	0.000785071	loss
1	22785001	22785100	100	*	33	81	0.407407	0	45	0	7	CHG	-1	4.07716e-06	loss
1	22786401	22786500	100	*	17	48	0.354167	1	28	0.0357143	4	CHG	-1	0.00252965	loss
1	22794501	22794700	200	*	73	157	0.464968	2	72	0.0277778	15	CHG	-1	1.1222e-09	loss
1	22795801	22795900	100	*	24	57	0.421053	4	48	0.0833333	10	CHG	-1	0.000264164	loss
1	22803201	22803300	100	*	25	39	0.641026	5	20	0.25	5	CHG	-1	0.00573442	loss
1	22805301	22805400	100	*	31	54	0.574074	9	38	0.236842	8	CHG	-1	0.00212294	loss
1	22805501	22805600	100	*	48	101	0.475248	7	57	0.122807	12	CHG	-1	3.46358e-05	loss
1	22817601	22817700	100	*	85	123	0.691057	36	127	0.283465	19	CHG	-1	1.99233e-09	loss
1	22838301	22838400	100	*	2	41	0.0487805	13	25	0.52	5	CHG	1	3.96044e-05	gain
1	22900301	22900400	100	*	22	53	0.415094	0	41	0	8	CHG	-1	1.28995e-05	loss
1	22941401	22941600	200	*	38	73	0.520548	3	52	0.0576923	9	CHG	-1	5.2082e-07	loss
1	22973801	22973900	100	*	21	44	0.477273	3	45	0.0666667	11	CHG	-1	1.27671e-05	loss
1	22973801	22973900	100	*	21	44	0.477273	3	45	0.0666667	11	CHG	-1	1.27671e-05	loss
1	22974101	22974200	100	*	32	53	0.603774	2	56	0.0357143	13	CHG	-1	1.57053e-10	loss
1	22974101	22974200	100	*	32	53	0.603774	2	56	0.0357143	13	CHG	-1	1.57053e-10	loss
1	22984401	22984500	100	*	1	48	0.0208333	7	18	0.388889	4	CHG	1	0.00014341	gain
1	22995201	22995300	100	*	21	35	0.6	6	25	0.24	4	CHG	-1	0.00703563	loss
1	23065901	23066000	100	*	31	41	0.756098	5	19	0.263158	4	CHG	-1	0.000630358	loss
1	23075601	23075700	100	*	23	62	0.370968	0	28	0	5	CHG	-1	0.000450159	loss
1	23085901	23086000	100	*	26	47	0.553191	4	71	0.056338	11	CHG	-1	1.82359e-08	loss
1	23149201	23149300	100	*	22	64	0.34375	1	33	0.030303	6	CHG	-1	0.00111254	loss
1	23166001	23166100	100	*	0	31	0	7	23	0.304348	5	CHG	1	0.00169386	gain
1	23230101	23230200	100	*	64	147	0.435374	4	32	0.125	8	CHG	-1	0.00176323	loss
1	23230501	23230600	100	*	41	76	0.539474	2	40	0.05	8	CHG	-1	1.6358e-06	loss
1	23315101	23315200	100	*	35	49	0.714286	12	32	0.375	7	CHG	-1	0.00356493	loss
1	23368601	23368700	100	*	25	53	0.471698	4	24	0.166667	6	CHG	-1	0.0117623	loss
1	23386201	23386300	100	*	17	34	0.5	4	26	0.153846	6	CHG	-1	0.00665329	loss
1	23386801	23386900	100	*	10	37	0.27027	12	18	0.666667	4	CHG	1	0.00616158	gain
1	23388001	23388300	300	*	105	207	0.507246	16	165	0.0969697	30	CHG	-1	4.79481e-17	loss
1	23388001	23388300	300	*	105	207	0.507246	16	165	0.0969697	30	CHG	-1	4.79481e-17	loss
1	23388501	23388600	100	*	43	55	0.781818	1	30	0.0333333	7	CHG	-1	4.12329e-11	loss
1	23388501	23388600	100	*	43	55	0.781818	1	30	0.0333333	7	CHG	-1	4.12329e-11	loss
1	23485701	23485800	100	*	8	24	0.333333	19	25	0.76	6	CHG	1	0.00379034	gain
1	23487301	23487400	100	*	17	52	0.326923	0	19	0	4	CHG	-1	0.00553576	loss
1	23527301	23527400	100	*	4	35	0.114286	32	42	0.761905	4	CHG	1	1.53213e-07	gain
1	23586801	23586900	100	*	34	51	0.666667	5	27	0.185185	6	CHG	-1	0.000160826	loss
1	23589801	23590100	300	*	105	142	0.739437	22	69	0.318841	15	CHG	-1	5.86095e-08	loss
1	23712201	23712300	100	*	24	45	0.533333	4	27	0.148148	6	CHG	-1	0.00193509	loss
1	23718801	23718900	100	*	43	74	0.581081	36	40	0.9	9	CHG	1	0.000861933	gain
1	23718901	23719000	100	*	116	160	0.725	25	60	0.416667	14	CHG	-1	7.90597e-05	loss
1	23734501	23734600	100	*	43	132	0.325758	1	63	0.015873	15	CHG	-1	7.5817e-06	loss
1	23816901	23817000	100	*	0	29	0	6	19	0.315789	4	CHG	1	0.00199738	gain
1	23823501	23823600	100	*	6	23	0.26087	14	23	0.608696	4	CHG	1	0.0183501	gain
1	23827201	23827300	100	*	30	65	0.461538	2	16	0.125	4	CHG	-1	0.0147685	loss
1	23891901	23892000	100	*	58	97	0.597938	34	37	0.918919	9	CHG	1	0.000720421	gain
1	23897901	23898000	100	*	27	35	0.771429	9	20	0.45	5	CHG	-1	0.0169555	loss
1	23899101	23899200	100	*	42	97	0.43299	4	36	0.111111	8	CHG	-1	0.00101848	loss
1	23928901	23929000	100	*	31	76	0.407895	1	31	0.0322581	6	CHG	-1	0.000310238	loss
1	23952801	23953000	200	*	117	245	0.477551	6	66	0.0909091	14	CHG	-1	1.30972e-07	loss
1	23956501	23956600	100	*	37	90	0.411111	1	36	0.0277778	6	CHG	-1	8.2316e-05	loss
1	23957601	23957800	200	*	56	96	0.583333	20	81	0.246914	13	CHG	-1	2.99316e-05	loss
1	23961301	23961400	100	*	18	28	0.642857	6	22	0.272727	4	CHG	-1	0.0105946	loss
1	23963301	23963400	100	*	19	26	0.730769	8	20	0.4	4	CHG	-1	0.0246442	loss
1	23967701	23967800	100	*	17	25	0.68	8	22	0.363636	4	CHG	-1	0.0306082	loss
1	24096601	24096700	100	*	1	21	0.047619	13	31	0.419355	5	CHG	1	0.00416932	gain
1	24174601	24174700	100	*	37	46	0.804348	22	45	0.488889	6	CHG	-1	0.00252281	loss
1	24184101	24184200	100	*	25	52	0.480769	6	35	0.171429	7	CHG	-1	0.00429011	loss
1	24202401	24202500	100	*	20	28	0.714286	6	37	0.162162	6	CHG	-1	3.05703e-05	loss
1	24209901	24210000	100	*	38	56	0.678571	7	20	0.35	4	CHG	-1	0.0115344	loss
1	24230101	24230200	100	*	50	86	0.581395	28	116	0.241379	21	CHG	-1	5.66944e-06	loss
1	24264601	24264700	100	*	74	126	0.587302	13	67	0.19403	15	CHG	-1	1.36369e-06	loss
1	24330101	24330200	100	*	31	79	0.392405	3	60	0.05	8	CHG	-1	1.65858e-05	loss
1	24332801	24332900	100	*	22	40	0.55	6	25	0.24	6	CHG	-1	0.0152041	loss
1	24493701	24493800	100	*	19	35	0.542857	13	60	0.216667	6	CHG	-1	0.00194018	loss
1	24673101	24673200	100	*	9	16	0.5625	16	18	0.888889	4	CHG	1	0.0317573	gain
1	24686801	24686900	100	*	16	20	0.8	14	29	0.482759	5	CHG	-1	0.0257825	loss
1	24690801	24690900	100	*	27	43	0.627907	9	32	0.28125	8	CHG	-1	0.00409065	loss
1	24719701	24719800	100	*	63	114	0.552632	4	54	0.0740741	11	CHG	-1	4.24417e-08	loss
1	24836701	24836800	100	*	8	53	0.150943	20	40	0.5	6	CHG	1	0.000616513	gain
1	24838201	24838300	100	*	21	32	0.65625	4	24	0.166667	6	CHG	-1	0.000590318	loss
1	24860701	24860800	100	*	15	21	0.714286	8	21	0.380952	4	CHG	-1	0.0305227	loss
1	24861301	24861400	100	*	21	32	0.65625	7	28	0.25	7	CHG	-1	0.00255079	loss
1	24878901	24879000	100	*	19	30	0.633333	5	20	0.25	4	CHG	-1	0.00915544	loss
1	24879301	24879400	100	*	16	25	0.64	5	17	0.294118	4	CHG	-1	0.0283454	loss
1	24949001	24949100	100	*	0	22	0	7	21	0.333333	5	CHG	1	0.00423433	gain
1	24956501	24956600	100	*	30	41	0.731707	6	40	0.15	10	CHG	-1	1.12711e-06	loss
1	25024301	25024400	100	*	20	52	0.384615	27	37	0.72973	8	CHG	1	0.00211347	gain
1	25024701	25024800	100	*	28	56	0.5	8	45	0.177778	10	CHG	-1	0.00139893	loss
1	25036501	25036600	100	*	12	38	0.315789	0	36	0	9	CHG	-1	0.000528989	loss
1	25037001	25037100	100	*	54	119	0.453782	7	64	0.109375	11	CHG	-1	1.29167e-05	loss
1	25067801	25068000	200	*	100	149	0.671141	7	67	0.104478	14	CHG	-1	4.84997e-13	loss
1	25088201	25088300	100	*	6	55	0.109091	22	44	0.5	11	CHG	1	6.68449e-05	gain
1	25206601	25206700	100	*	37	73	0.506849	9	84	0.107143	16	CHG	-1	3.97219e-07	loss
1	25208401	25208500	100	*	30	72	0.416667	6	55	0.109091	9	CHG	-1	0.000351188	loss
1	25210601	25210700	100	*	67	121	0.553719	10	50	0.2	10	CHG	-1	8.43822e-05	loss
1	25213201	25213300	100	*	43	58	0.741379	12	31	0.387097	6	CHG	-1	0.00176709	loss
1	25220801	25220900	100	*	14	23	0.608696	5	33	0.151515	4	CHG	-1	0.00078313	loss
1	25309201	25309300	100	*	6	22	0.272727	24	37	0.648649	5	CHG	1	0.00653377	gain
1	25309601	25309700	100	*	33	51	0.647059	7	26	0.269231	5	CHG	-1	0.00260944	loss
1	25343901	25344000	100	*	22	53	0.415094	0	24	0	5	CHG	-1	0.000451096	loss
1	25408901	25409000	100	*	13	34	0.382353	11	16	0.6875	4	CHG	1	0.0440661	gain
1	25481301	25481400	100	*	23	50	0.46	7	46	0.152174	11	CHG	-1	0.00190794	loss
1	25482001	25482300	300	*	198	393	0.503817	35	197	0.177665	26	CHG	-1	7.65358e-13	loss
1	25497001	25497100	100	*	12	25	0.48	3	22	0.136364	4	CHG	-1	0.012898	loss
1	25521001	25521100	100	*	0	32	0	6	17	0.352941	4	CHG	1	0.00070744	gain
1	25522001	25522100	100	*	20	36	0.555556	9	36	0.25	5	CHG	-1	0.00951074	loss
1	25550801	25550900	100	*	11	31	0.354839	19	25	0.76	4	CHG	1	0.00359121	gain
1	25596201	25596300	100	*	25	72	0.347222	0	31	0	6	CHG	-1	0.000403007	loss
1	25597601	25597800	200	*	106	209	0.507177	20	141	0.141844	21	CHG	-1	7.29504e-11	loss
1	25615301	25615400	100	*	49	61	0.803279	14	41	0.341463	5	CHG	-1	1.33469e-05	loss
1	25618501	25618600	100	*	48	79	0.607595	5	34	0.147059	7	CHG	-1	3.05766e-05	loss
1	25649601	25649700	100	*	8	16	0.5	3	24	0.125	4	CHG	-1	0.0105443	loss
1	25664901	25665000	100	*	12	28	0.428571	1	25	0.04	6	CHG	-1	0.00174422	loss
1	25690701	25690800	100	*	44	53	0.830189	32	63	0.507937	10	CHG	-1	0.000607941	loss
1	25710101	25710200	100	*	77	93	0.827957	28	64	0.4375	14	CHG	-1	2.34714e-06	loss
1	25712601	25713000	400	*	216	304	0.710526	25	203	0.123153	40	CHG	-1	5.14792e-36	loss
1	25741501	25741600	100	*	24	58	0.413793	2	32	0.0625	8	CHG	-1	0.00087179	loss
1	25818601	25818700	100	*	50	126	0.396825	3	106	0.0283019	13	CHG	-1	5.54071e-10	loss
1	25829201	25829400	200	*	17	58	0.293103	53	79	0.670886	14	CHG	1	4.99947e-05	gain
1	25841201	25841300	100	*	5	16	0.3125	13	18	0.722222	4	CHG	1	0.017925	gain
1	25847501	25847600	100	*	38	62	0.612903	5	19	0.263158	4	CHG	-1	0.00882944	loss
1	25853901	25854000	100	*	6	16	0.375	12	16	0.75	4	CHG	1	0.0329254	gain
1	25870201	25870300	100	*	16	32	0.5	3	24	0.125	4	CHG	-1	0.00454473	loss
1	25874201	25874300	100	*	49	77	0.636364	10	38	0.263158	6	CHG	-1	0.000408302	loss
1	25897301	25897400	100	*	37	63	0.587302	7	28	0.25	6	CHG	-1	0.00409415	loss
1	25925201	25925300	100	*	33	36	0.916667	16	40	0.4	8	CHG	-1	1.37424e-05	loss
1	25930401	25930500	100	*	33	40	0.825	15	29	0.517241	7	CHG	-1	0.00742528	loss
1	26004601	26004700	100	*	44	85	0.517647	2	69	0.0289855	11	CHG	-1	8.58653e-10	loss
1	26011801	26011900	100	*	19	34	0.558824	3	21	0.142857	4	CHG	-1	0.00324826	loss
1	26073501	26073600	100	*	1	27	0.037037	7	20	0.35	4	CHG	1	0.00605601	gain
1	26089201	26089300	100	*	42	100	0.42	2	36	0.0555556	6	CHG	-1	0.000183182	loss
1	26090501	26090600	100	*	8	35	0.228571	18	33	0.545455	7	CHG	1	0.00851856	gain
1	26095901	26096000	100	*	15	17	0.882353	9	16	0.5625	4	CHG	-1	0.0394525	loss
1	26098401	26098500	100	*	14	28	0.5	4	22	0.181818	4	CHG	-1	0.0208655	loss
1	26116101	26116200	100	*	32	70	0.457143	0	80	0	12	CHG	-1	2.11685e-10	loss
1	26127401	26127500	100	*	16	33	0.484848	1	24	0.0416667	4	CHG	-1	0.000658809	loss
1	26140901	26141000	100	*	4	34	0.117647	11	23	0.478261	5	CHG	1	0.00348437	gain
1	26156501	26156600	100	*	21	50	0.42	20	24	0.833333	5	CHG	1	0.001446	gain
1	26248401	26248500	100	*	13	30	0.433333	1	32	0.03125	4	CHG	-1	0.000384683	loss
1	26272601	26272700	100	*	22	54	0.407407	0	19	0	4	CHG	-1	0.00152995	loss
1	26275601	26275700	100	*	39	50	0.78	15	33	0.454545	5	CHG	-1	0.00339028	loss
1	26276101	26276200	100	*	46	55	0.836364	14	29	0.482759	4	CHG	-1	0.00120658	loss
1	26278401	26278500	100	*	18	77	0.233766	17	30	0.566667	5	CHG	1	0.00167091	gain
1	26285401	26285500	100	*	22	47	0.468085	4	25	0.16	6	CHG	-1	0.0108516	loss
1	26332901	26333000	100	*	29	36	0.805556	8	31	0.258065	7	CHG	-1	3.12191e-05	loss
1	26442001	26442100	100	*	24	26	0.923077	16	26	0.615385	5	CHG	-1	0.00974939	loss
1	26479901	26480000	100	*	69	206	0.334951	2	130	0.0153846	16	CHG	-1	7.12786e-11	loss
1	26493601	26493700	100	*	13	31	0.419355	2	18	0.111111	4	CHG	-1	0.0247364	loss
1	26622601	26622700	100	*	18	60	0.3	0	29	0	7	CHG	-1	0.00164653	loss
1	26695901	26696000	100	*	4	36	0.111111	14	21	0.666667	4	CHG	1	5.3389e-05	gain
1	26771801	26771900	100	*	20	30	0.666667	4	16	0.25	4	CHG	-1	0.0083755	loss
1	26797501	26797600	100	*	43	62	0.693548	6	24	0.25	6	CHG	-1	0.000463349	loss
1	26808801	26808900	100	*	45	80	0.5625	9	61	0.147541	9	CHG	-1	3.42897e-06	loss
1	26809801	26809900	100	*	23	43	0.534884	6	41	0.146341	6	CHG	-1	0.000439252	loss
1	26876501	26876600	100	*	18	25	0.72	11	28	0.392857	6	CHG	-1	0.0179429	loss
1	26879801	26880000	200	*	61	132	0.462121	5	82	0.0609756	14	CHG	-1	9.65131e-09	loss
1	26904301	26904400	100	*	29	53	0.54717	2	25	0.08	5	CHG	-1	0.000234613	loss
1	26906101	26906200	100	*	22	57	0.385965	22	32	0.6875	8	CHG	1	0.00765181	gain
1	26910601	26910700	100	*	14	40	0.35	1	35	0.0285714	4	CHG	-1	0.00100672	loss
1	26910701	26910800	100	*	9	38	0.236842	12	20	0.6	5	CHG	1	0.00755858	gain
1	26917701	26917800	100	*	1	40	0.025	6	17	0.352941	4	CHG	1	0.00107103	gain
1	26928701	26928800	100	*	35	49	0.714286	5	17	0.294118	4	CHG	-1	0.00328586	loss
1	26942001	26942100	100	*	15	38	0.394737	0	23	0	4	CHG	-1	0.0010123	loss
1	27067201	27067300	100	*	10	31	0.322581	0	21	0	4	CHG	-1	0.00500033	loss
1	27144001	27144100	100	*	12	23	0.521739	6	30	0.2	4	CHG	-1	0.0153606	loss
1	27144401	27144500	100	*	20	40	0.5	6	37	0.162162	7	CHG	-1	0.0026527	loss
1	27154401	27154500	100	*	2	50	0.04	9	26	0.346154	5	CHG	1	0.000684012	gain
1	27156901	27157000	100	*	44	71	0.619718	11	37	0.297297	8	CHG	-1	0.00231812	loss
1	27290101	27290200	100	*	11	29	0.37931	1	18	0.0555556	4	CHG	-1	0.01449	loss
1	27380101	27380200	100	*	18	28	0.642857	8	24	0.333333	4	CHG	-1	0.026709	loss
1	27422301	27422400	100	*	24	39	0.615385	6	20	0.3	5	CHG	-1	0.0226286	loss
1	27457201	27457300	100	*	40	66	0.606061	15	50	0.3	11	CHG	-1	0.00180892	loss
1	27483901	27484000	100	*	7	45	0.155556	14	28	0.5	4	CHG	1	0.00244892	gain
1	27490401	27490500	100	*	22	36	0.611111	10	38	0.263158	4	CHG	-1	0.00361345	loss
1	27575001	27575100	100	*	13	22	0.590909	7	31	0.225806	5	CHG	-1	0.00822283	loss
1	27578401	27578500	100	*	5	47	0.106383	18	28	0.642857	5	CHG	1	6.58915e-06	gain
1	27867001	27867100	100	*	29	41	0.707317	5	24	0.208333	6	CHG	-1	0.000274546	loss
1	27872401	27872500	100	*	36	72	0.5	1	59	0.0169492	14	CHG	-1	1.42575e-08	loss
1	27890101	27890200	100	*	56	70	0.8	32	64	0.5	13	CHG	-1	0.000579536	loss
1	27916601	27916700	100	*	10	56	0.178571	11	18	0.611111	4	CHG	1	0.000817024	gain
1	28068101	28068200	100	*	38	77	0.493506	9	48	0.1875	6	CHG	-1	0.00112435	loss
1	28138001	28138100	100	*	14	39	0.358974	1	20	0.05	5	CHG	-1	0.011157	loss
1	28194101	28194300	200	*	52	92	0.565217	25	107	0.233645	22	CHG	-1	9.49291e-06	loss
1	28198701	28198800	100	*	14	21	0.666667	7	21	0.333333	4	CHG	-1	0.0312397	loss
1	28199601	28199700	100	*	12	17	0.705882	3	16	0.1875	4	CHG	-1	0.00391479	loss
1	28201001	28201100	100	*	39	67	0.58209	6	24	0.25	6	CHG	-1	0.00654843	loss
1	28214001	28214100	100	*	15	47	0.319149	14	18	0.777778	4	CHG	1	0.00153036	gain
1	28306801	28306900	100	*	14	35	0.4	13	17	0.764706	4	CHG	1	0.0146791	gain
1	28310301	28310600	300	*	99	186	0.532258	9	156	0.0576923	28	CHG	-1	3.94509e-19	loss
1	28317401	28317800	400	*	124	179	0.692737	30	109	0.275229	20	CHG	-1	1.34845e-10	loss
1	28366001	28366100	100	*	0	25	0	6	19	0.315789	4	CHG	1	0.00357971	gain
1	28374901	28375000	100	*	13	52	0.25	15	25	0.6	6	CHG	1	0.00390833	gain
1	28424901	28425000	100	*	30	61	0.491803	17	21	0.809524	5	CHG	1	0.01236	gain
1	28464001	28464100	100	*	13	32	0.40625	20	25	0.8	6	CHG	1	0.00392636	gain
1	28464601	28464700	100	*	44	82	0.536585	9	45	0.2	10	CHG	-1	0.000535802	loss
1	28534201	28534300	100	*	19	55	0.345455	2	49	0.0408163	10	CHG	-1	0.00029727	loss
1	28548201	28548400	200	*	22	53	0.415094	2	47	0.0425532	10	CHG	-1	5.31825e-05	loss
1	28661001	28661100	100	*	23	41	0.560976	5	32	0.15625	8	CHG	-1	0.000847904	loss
1	28781801	28782000	200	*	16	74	0.216216	32	49	0.653061	8	CHG	1	6.94113e-06	gain
1	28818901	28819000	100	*	9	18	0.5	2	18	0.111111	4	CHG	-1	0.0125484	loss
1	29225501	29225600	100	*	23	41	0.560976	1	42	0.0238095	10	CHG	-1	6.17328e-07	loss
1	29304201	29304300	100	*	21	40	0.525	5	36	0.138889	9	CHG	-1	0.000396123	loss
1	29304201	29304300	100	*	21	40	0.525	5	36	0.138889	9	CHG	-1	0.000396123	loss
1	29304501	29304600	100	*	50	100	0.5	5	43	0.116279	6	CHG	-1	1.5247e-05	loss
1	29304501	29304600	100	*	50	100	0.5	5	43	0.116279	6	CHG	-1	1.5247e-05	loss
1	29343401	29343500	100	*	18	30	0.6	3	18	0.166667	4	CHG	-1	0.00458048	loss
1	29500601	29500700	100	*	59	77	0.766234	15	36	0.416667	8	CHG	-1	0.000600408	loss
1	29528401	29528500	100	*	75	105	0.714286	28	74	0.378378	16	CHG	-1	3.31768e-05	loss
1	29557201	29557300	100	*	48	66	0.727273	27	65	0.415385	12	CHG	-1	0.000665573	loss
1	29630301	29630400	100	*	29	65	0.446154	1	29	0.0344828	7	CHG	-1	0.000219171	loss
1	29856801	29856900	100	*	88	115	0.765217	31	68	0.455882	17	CHG	-1	8.07499e-05	loss
1	29902801	29902900	100	*	51	77	0.662338	9	39	0.230769	9	CHG	-1	4.56468e-05	loss
1	29963501	29963600	100	*	1	19	0.0526316	11	26	0.423077	4	CHG	1	0.00682672	gain
1	30090901	30091000	100	*	35	55	0.636364	2	49	0.0408163	9	CHG	-1	2.41246e-10	loss
1	30090901	30091000	100	*	35	55	0.636364	2	49	0.0408163	9	CHG	-1	2.41246e-10	loss
1	30091201	30092300	1100	*	553	985	0.561421	54	518	0.104247	102	CHG	-1	4.68579e-66	loss
1	30091201	30092300	1100	*	553	985	0.561421	54	518	0.104247	102	CHG	-1	4.68579e-66	loss
1	30237201	30237300	100	*	75	110	0.681818	6	67	0.0895522	15	CHG	-1	6.19992e-13	loss
1	30244401	30244500	100	*	19	28	0.678571	4	27	0.148148	6	CHG	-1	0.000197179	loss
1	30244801	30244900	100	*	71	100	0.71	4	41	0.097561	7	CHG	-1	7.14662e-10	loss
1	30246601	30246700	100	*	59	84	0.702381	12	45	0.266667	10	CHG	-1	1.1514e-05	loss
1	30286101	30286200	100	*	11	23	0.478261	4	24	0.166667	5	CHG	-1	0.0228059	loss
1	30329801	30330000	200	*	71	143	0.496503	9	134	0.0671642	25	CHG	-1	1.34494e-13	loss
1	30351001	30351200	200	*	132	293	0.450512	13	205	0.0634146	39	CHG	-1	6.00466e-19	loss
1	30372401	30372500	100	*	32	44	0.727273	16	43	0.372093	4	CHG	-1	0.00152222	loss
1	30378201	30378300	100	*	42	89	0.47191	2	64	0.03125	9	CHG	-1	3.75006e-08	loss
1	30378701	30378800	100	*	89	116	0.767241	28	62	0.451613	10	CHG	-1	8.48775e-05	loss
1	30379301	30379400	100	*	28	74	0.378378	0	51	0	7	CHG	-1	4.02398e-06	loss
1	30385401	30385700	300	*	115	154	0.746753	67	161	0.416149	22	CHG	-1	3.77995e-08	loss
1	30388801	30388900	100	*	26	65	0.4	4	46	0.0869565	8	CHG	-1	0.000570383	loss
1	30450601	30450700	100	*	16	58	0.275862	18	30	0.6	6	CHG	1	0.00422813	gain
1	30457001	30457100	100	*	8	36	0.222222	24	38	0.631579	5	CHG	1	0.000788155	gain
1	30476401	30476500	100	*	34	82	0.414634	1	32	0.03125	8	CHG	-1	0.000196669	loss
1	30515901	30516000	100	*	18	32	0.5625	1	24	0.0416667	5	CHG	-1	0.000146367	loss
1	30551701	30551800	100	*	89	115	0.773913	15	66	0.227273	12	CHG	-1	2.27552e-11	loss
1	30554001	30554200	200	*	97	145	0.668966	30	92	0.326087	18	CHG	-1	1.87258e-06	loss
1	30571601	30571700	100	*	48	109	0.440367	6	59	0.101695	12	CHG	-1	3.20543e-05	loss
1	30581301	30581400	100	*	9	41	0.219512	12	23	0.521739	4	CHG	1	0.0146202	gain
1	30587901	30588000	100	*	8	40	0.2	24	40	0.6	6	CHG	1	0.000582681	gain
1	30599601	30599700	100	*	32	55	0.581818	2	43	0.0465116	7	CHG	-1	3.28747e-07	loss
1	30645501	30645600	100	*	17	28	0.607143	3	16	0.1875	4	CHG	-1	0.00848195	loss
1	30660201	30660300	100	*	59	116	0.508621	6	40	0.15	7	CHG	-1	0.000210301	loss
1	30684301	30684400	100	*	12	32	0.375	1	17	0.0588235	4	CHG	-1	0.0180503	loss
1	30698301	30698400	100	*	25	43	0.581395	7	44	0.159091	7	CHG	-1	0.000141628	loss
1	30711001	30711100	100	*	19	34	0.558824	8	34	0.235294	8	CHG	-1	0.00773259	loss
1	30724001	30724100	100	*	34	56	0.607143	15	65	0.230769	8	CHG	-1	9.21254e-05	loss
1	30743001	30743100	100	*	8	29	0.275862	13	19	0.684211	4	CHG	1	0.00660076	gain
1	30802501	30802600	100	*	33	54	0.611111	16	56	0.285714	8	CHG	-1	0.00113251	loss
1	30811101	30811200	100	*	26	41	0.634146	5	19	0.263158	4	CHG	-1	0.00877774	loss
1	30826301	30826400	100	*	85	115	0.73913	13	45	0.288889	11	CHG	-1	1.19034e-06	loss
1	30845901	30846000	100	*	39	67	0.58209	10	39	0.25641	6	CHG	-1	0.00194852	loss
1	30848001	30848100	100	*	17	31	0.548387	4	38	0.105263	6	CHG	-1	0.000201934	loss
1	30856301	30856400	100	*	6	67	0.0895522	17	41	0.414634	9	CHG	1	0.000185193	gain
1	30859701	30859800	100	*	36	59	0.610169	8	33	0.242424	7	CHG	-1	0.00129359	loss
1	30860301	30860400	100	*	39	63	0.619048	10	38	0.263158	6	CHG	-1	0.00102069	loss
1	30861201	30861300	100	*	9	20	0.45	0	18	0	4	CHG	-1	0.00186902	loss
1	30895401	30896000	600	*	179	309	0.579288	11	224	0.0491071	43	CHG	-1	4.39047e-34	loss
1	30916001	30916100	100	*	23	29	0.793103	6	25	0.24	5	CHG	-1	0.000151124	loss
1	30946501	30946600	100	*	50	69	0.724638	17	41	0.414634	8	CHG	-1	0.00207269	loss
1	30955901	30956000	100	*	26	55	0.472727	7	41	0.170732	9	CHG	-1	0.00305638	loss
1	30963301	30963400	100	*	24	87	0.275862	22	34	0.647059	7	CHG	1	0.000389038	gain
1	30967901	30968100	200	*	130	213	0.610329	54	215	0.251163	26	CHG	-1	2.08458e-12	loss
1	30987401	30987500	100	*	51	64	0.796875	8	61	0.131148	8	CHG	-1	3.0076e-12	loss
1	30999601	30999700	100	*	40	66	0.606061	6	30	0.2	6	CHG	-1	0.000516672	loss
1	31004901	31005000	100	*	23	30	0.766667	17	46	0.369565	5	CHG	-1	0.00128545	loss
1	31018101	31018200	100	*	26	37	0.702703	10	28	0.357143	4	CHG	-1	0.00682854	loss
1	31060201	31060300	100	*	17	41	0.414634	1	18	0.0555556	4	CHG	-1	0.00713638	loss
1	31125901	31126000	100	*	43	116	0.37069	34	49	0.693878	9	CHG	1	0.000362053	gain
1	31147801	31147900	100	*	30	60	0.5	30	36	0.833333	5	CHG	1	0.00182537	gain
1	31173001	31173200	200	*	169	250	0.676	37	106	0.349057	24	CHG	-1	1.24447e-07	loss
1	31203001	31203100	100	*	21	55	0.381818	2	26	0.0769231	4	CHG	-1	0.00577624	loss
1	31222601	31222700	100	*	24	41	0.585366	11	44	0.25	10	CHG	-1	0.00260153	loss
1	31235501	31235600	100	*	31	48	0.645833	4	20	0.2	5	CHG	-1	0.00143277	loss
1	31237201	31237400	200	*	104	160	0.65	34	123	0.276423	24	CHG	-1	7.04397e-09	loss
1	31238601	31238700	100	*	19	46	0.413043	14	19	0.736842	4	CHG	1	0.0185574	gain
1	31257101	31257200	100	*	9	25	0.36	1	20	0.05	5	CHG	-1	0.0141045	loss
1	31259701	31259800	100	*	45	57	0.789474	17	46	0.369565	9	CHG	-1	5.84114e-05	loss
1	31322801	31322900	100	*	39	73	0.534247	9	41	0.219512	9	CHG	-1	0.00182399	loss
1	31343701	31343800	100	*	32	52	0.615385	9	34	0.264706	6	CHG	-1	0.00230062	loss
1	31369801	31369900	100	*	46	94	0.489362	8	44	0.181818	8	CHG	-1	0.00107478	loss
1	31386901	31387000	100	*	25	55	0.454545	4	28	0.142857	6	CHG	-1	0.00615729	loss
1	31393501	31393700	200	*	175	317	0.55205	22	118	0.186441	16	CHG	-1	2.20659e-10	loss
1	31421301	31421600	300	*	101	215	0.469767	5	152	0.0328947	29	CHG	-1	6.39697e-18	loss
1	31435001	31435300	300	*	101	209	0.483254	20	121	0.165289	28	CHG	-1	8.92488e-08	loss
1	31435701	31436000	300	*	155	263	0.589354	24	180	0.133333	29	CHG	-1	6.19767e-20	loss
1	31436701	31436800	100	*	95	156	0.608974	7	69	0.101449	11	CHG	-1	4.70781e-11	loss
1	31443901	31444000	100	*	42	62	0.677419	17	48	0.354167	11	CHG	-1	0.00135452	loss
1	31503501	31503600	100	*	101	107	0.943925	51	83	0.614458	13	CHG	-1	1.8911e-07	loss
1	31506501	31506600	100	*	37	48	0.770833	9	30	0.3	4	CHG	-1	0.000127542	loss
1	31528601	31528700	100	*	24	48	0.5	30	37	0.810811	7	CHG	1	0.00432172	gain
1	31531401	31531500	100	*	89	103	0.864078	29	53	0.54717	11	CHG	-1	5.04505e-05	loss
1	31532301	31532400	100	*	30	36	0.833333	19	36	0.527778	8	CHG	-1	0.00674604	loss
1	31627101	31627200	100	*	38	62	0.612903	9	39	0.230769	5	CHG	-1	0.000432218	loss
1	31651201	31651300	100	*	25	35	0.714286	8	26	0.307692	5	CHG	-1	0.00251983	loss
1	31726201	31726300	100	*	35	54	0.648148	2	55	0.0363636	8	CHG	-1	3.31542e-10	loss
1	31780201	31780300	100	*	43	76	0.565789	8	35	0.228571	8	CHG	-1	0.0016026	loss
1	31800701	31800800	100	*	92	172	0.534884	4	91	0.043956	22	CHG	-1	1.46476e-13	loss
1	31941901	31942000	100	*	4	35	0.114286	9	21	0.428571	4	CHG	1	0.00832857	gain
1	31958701	31958800	100	*	67	90	0.744444	20	46	0.434783	10	CHG	-1	0.000773796	loss
1	31965801	31965900	100	*	24	37	0.648649	8	27	0.296296	6	CHG	-1	0.00668093	loss
1	32159501	32159600	100	*	51	103	0.495146	16	94	0.170213	13	CHG	-1	8.72807e-06	loss
1	32167101	32167200	100	*	17	43	0.395349	0	17	0	4	CHG	-1	0.00322321	loss
1	32182901	32183100	200	*	71	133	0.533835	3	61	0.0491803	12	CHG	-1	1.92955e-09	loss
1	32195901	32196000	100	*	13	27	0.481481	0	24	0	6	CHG	-1	0.000231867	loss
1	32266901	32267200	300	*	59	120	0.491667	7	122	0.057377	18	CHG	-1	1.17388e-12	loss
1	32394201	32394300	100	*	148	185	0.8	26	53	0.490566	10	CHG	-1	3.2936e-05	loss
1	32397501	32397600	100	*	103	248	0.415323	10	88	0.113636	6	CHG	-1	1.97807e-06	loss
1	32414401	32414500	100	*	52	101	0.514851	4	31	0.129032	6	CHG	-1	0.000362314	loss
1	32541801	32541900	100	*	6	25	0.24	12	18	0.666667	4	CHG	1	0.00645518	gain
1	32648301	32648400	100	*	4	22	0.181818	13	22	0.590909	5	CHG	1	0.00663891	gain
1	32689201	32689300	100	*	78	153	0.509804	13	147	0.0884354	17	CHG	-1	8.73179e-14	loss
1	32723401	32723500	100	*	94	116	0.810345	21	49	0.428571	5	CHG	-1	6.52108e-06	loss
1	32723901	32724000	100	*	66	115	0.573913	15	85	0.176471	11	CHG	-1	1.62085e-07	loss
1	32751401	32751500	100	*	44	51	0.862745	25	59	0.423729	12	CHG	-1	1.11784e-05	loss
1	32782401	32782500	100	*	20	50	0.4	4	57	0.0701754	10	CHG	-1	0.000143113	loss
1	32786501	32786600	100	*	18	50	0.36	2	42	0.047619	6	CHG	-1	0.000645233	loss
1	32802501	32802600	100	*	9	38	0.236842	9	16	0.5625	4	CHG	1	0.0213261	gain
1	32833501	32833600	100	*	10	24	0.416667	2	22	0.0909091	5	CHG	-1	0.0131722	loss
1	32853201	32853300	100	*	20	26	0.769231	11	31	0.354839	4	CHG	-1	0.0026776	loss
1	32866001	32866100	100	*	72	106	0.679245	34	95	0.357895	13	CHG	-1	2.44959e-05	loss
1	32866901	32867000	100	*	16	30	0.533333	7	38	0.184211	6	CHG	-1	0.00359816	loss
1	32867301	32867400	100	*	18	31	0.580645	1	25	0.04	6	CHG	-1	7.83183e-05	loss
1	32882201	32882300	100	*	37	48	0.770833	13	31	0.419355	7	CHG	-1	0.002425	loss
1	33036001	33036100	100	*	73	103	0.708738	25	63	0.396825	10	CHG	-1	0.000211119	loss
1	33038401	33038500	100	*	28	30	0.933333	16	34	0.470588	6	CHG	-1	0.000197944	loss
1	33039001	33039100	100	*	49	63	0.777778	7	17	0.411765	4	CHG	-1	0.0046726	loss
1	33061701	33061800	100	*	36	78	0.461538	3	28	0.107143	7	CHG	-1	0.00149957	loss
1	33148201	33148300	100	*	31	83	0.373494	0	49	0	9	CHG	-1	6.11421e-06	loss
1	33202701	33202800	100	*	131	170	0.770588	29	66	0.439394	13	CHG	-1	6.2003e-06	loss
1	33206701	33206800	100	*	16	31	0.516129	3	26	0.115385	6	CHG	-1	0.00221905	loss
1	33216901	33217000	100	*	22	42	0.52381	7	32	0.21875	4	CHG	-1	0.00904011	loss
1	33223601	33223800	200	*	56	127	0.440945	2	87	0.0229885	17	CHG	-1	3.08396e-10	loss
1	33224101	33224200	100	*	23	49	0.469388	2	69	0.0289855	9	CHG	-1	7.97364e-09	loss
1	33224101	33224200	100	*	23	49	0.469388	2	69	0.0289855	9	CHG	-1	7.97364e-09	loss
1	33224401	33224600	200	*	112	221	0.506787	3	135	0.0222222	22	CHG	-1	2.4009e-21	loss
1	33224401	33224600	200	*	112	221	0.506787	3	135	0.0222222	22	CHG	-1	2.4009e-21	loss
1	33234801	33234900	100	*	39	51	0.764706	27	61	0.442623	12	CHG	-1	0.00107302	loss
1	33247101	33247200	100	*	16	25	0.64	5	24	0.208333	4	CHG	-1	0.00330795	loss
1	33259901	33260000	100	*	16	41	0.390244	0	23	0	5	CHG	-1	0.00104508	loss
1	33300301	33300400	100	*	19	47	0.404255	3	45	0.0666667	9	CHG	-1	0.000371268	loss
1	33338901	33339000	100	*	64	83	0.771084	50	109	0.458716	18	CHG	-1	5.07332e-05	loss
1	33356601	33356700	100	*	76	194	0.391753	4	62	0.0645161	11	CHG	-1	7.63901e-06	loss
1	33360501	33360600	100	*	22	38	0.578947	7	31	0.225806	7	CHG	-1	0.00427035	loss
1	33379401	33379500	100	*	23	34	0.676471	4	17	0.235294	4	CHG	-1	0.00405664	loss
1	33409001	33409100	100	*	42	65	0.646154	9	33	0.272727	6	CHG	-1	0.000932931	loss
1	33421301	33421400	100	*	58	68	0.852941	26	52	0.5	9	CHG	-1	0.000100407	loss
1	33429601	33429700	100	*	131	201	0.651741	52	149	0.348993	24	CHG	-1	2.15305e-07	loss
1	33433201	33433300	100	*	26	36	0.722222	14	40	0.35	7	CHG	-1	0.00193992	loss
1	33434501	33434600	100	*	102	134	0.761194	36	97	0.371134	13	CHG	-1	3.24426e-08	loss
1	33464601	33464700	100	*	50	75	0.666667	8	37	0.216216	8	CHG	-1	7.2161e-06	loss
1	33464601	33464700	100	*	50	75	0.666667	8	37	0.216216	8	CHG	-1	7.2161e-06	loss
1	33464901	33465100	200	*	33	95	0.347368	4	89	0.0449438	13	CHG	-1	3.14178e-07	loss
1	33464901	33465100	200	*	33	95	0.347368	4	89	0.0449438	13	CHG	-1	3.14178e-07	loss
1	33502601	33502700	100	*	10	45	0.222222	13	22	0.590909	5	CHG	1	0.00395708	gain
1	33530201	33530300	100	*	120	195	0.615385	15	59	0.254237	9	CHG	-1	6.6725e-06	loss
1	33541101	33541200	100	*	19	33	0.575758	7	48	0.145833	6	CHG	-1	0.000147156	loss
1	33572001	33572100	100	*	18	84	0.214286	23	40	0.575	7	CHG	1	0.000194289	gain
1	33580801	33580900	100	*	8	39	0.205128	15	29	0.517241	4	CHG	1	0.00845822	gain
1	33656801	33656900	100	*	19	52	0.365385	1	28	0.0357143	7	CHG	-1	0.00192302	loss
1	33697501	33697800	300	*	174	267	0.651685	17	214	0.0794393	41	CHG	-1	8.78111e-35	loss
1	33700901	33701000	100	*	13	25	0.52	0	18	0	4	CHG	-1	0.000563089	loss
1	33705301	33705400	100	*	19	48	0.395833	2	24	0.0833333	6	CHG	-1	0.0072863	loss
1	33710601	33710700	100	*	38	93	0.408602	2	58	0.0344828	11	CHG	-1	2.80508e-06	loss
1	33712501	33712600	100	*	33	74	0.445946	6	43	0.139535	4	CHG	-1	0.00128272	loss
1	33751201	33751300	100	*	84	102	0.823529	14	32	0.4375	7	CHG	-1	6.52183e-05	loss
1	33757701	33757800	100	*	22	27	0.814815	8	19	0.421053	4	CHG	-1	0.0070829	loss
1	33758401	33758500	100	*	24	32	0.75	11	31	0.354839	7	CHG	-1	0.00248895	loss
1	33795401	33795500	100	*	14	28	0.5	3	18	0.166667	4	CHG	-1	0.0230748	loss
1	33845001	33845100	100	*	14	26	0.538462	3	16	0.1875	4	CHG	-1	0.0244312	loss
1	33845001	33845100	100	*	14	26	0.538462	3	16	0.1875	4	CHG	-1	0.0244312	loss
1	33845301	33845400	100	*	35	56	0.625	3	29	0.103448	5	CHG	-1	4.53533e-06	loss
1	33845301	33845400	100	*	35	56	0.625	3	29	0.103448	5	CHG	-1	4.53533e-06	loss
1	33854401	33854500	100	*	164	192	0.854167	24	46	0.521739	9	CHG	-1	4.29805e-06	loss
1	33867801	33867900	100	*	22	37	0.594595	16	17	0.941176	4	CHG	1	0.0108683	gain
1	33868501	33868600	100	*	8	52	0.153846	15	28	0.535714	7	CHG	1	0.000682882	gain
1	33903501	33903600	100	*	13	84	0.154762	23	42	0.547619	6	CHG	1	2.04085e-05	gain
1	33938201	33938400	200	*	63	80	0.7875	28	70	0.4	12	CHG	-1	7.40578e-06	loss
1	33940401	33940500	100	*	24	38	0.631579	3	22	0.136364	4	CHG	-1	0.000478591	loss
1	33978901	33979000	100	*	11	29	0.37931	0	17	0	4	CHG	-1	0.00480978	loss
1	33985001	33985100	100	*	34	70	0.485714	3	37	0.0810811	4	CHG	-1	9.88209e-05	loss
1	34017001	34017100	100	*	35	50	0.7	8	29	0.275862	4	CHG	-1	0.000587819	loss
1	34025401	34025500	100	*	25	44	0.568182	3	21	0.142857	5	CHG	-1	0.00197838	loss
1	34048201	34048300	100	*	37	43	0.860465	17	40	0.425	10	CHG	-1	0.00010873	loss
1	34056701	34056800	100	*	69	88	0.784091	38	80	0.475	14	CHG	-1	0.000107795	loss
1	34059801	34059900	100	*	71	80	0.8875	28	48	0.583333	10	CHG	-1	0.000201494	loss
1	34062501	34062600	100	*	39	60	0.65	8	49	0.163265	12	CHG	-1	2.37864e-06	loss
1	34106001	34106100	100	*	65	100	0.65	15	48	0.3125	9	CHG	-1	0.000303203	loss
1	34107901	34108000	100	*	29	40	0.725	6	21	0.285714	5	CHG	-1	0.00167347	loss
1	34109501	34109600	100	*	31	48	0.645833	15	46	0.326087	10	CHG	-1	0.0028998	loss
1	34110301	34110400	100	*	29	56	0.517857	4	22	0.181818	5	CHG	-1	0.00819496	loss
1	34111301	34111400	100	*	25	49	0.510204	3	17	0.176471	4	CHG	-1	0.0174897	loss
1	34119201	34119300	100	*	29	34	0.852941	12	25	0.48	4	CHG	-1	0.00311932	loss
1	34126901	34127000	100	*	92	134	0.686567	35	96	0.364583	15	CHG	-1	7.55047e-06	loss
1	34175001	34175100	100	*	4	38	0.105263	9	21	0.428571	4	CHG	1	0.00537979	gain
1	34209401	34209500	100	*	32	39	0.820513	9	26	0.346154	5	CHG	-1	0.000278904	loss
1	34221501	34221600	100	*	8	45	0.177778	29	57	0.508772	5	CHG	1	0.00106717	gain
1	34235401	34235500	100	*	32	37	0.864865	19	35	0.542857	8	CHG	-1	0.00376352	loss
1	34275601	34275700	100	*	40	48	0.833333	10	27	0.37037	6	CHG	-1	0.000142298	loss
1	34305901	34306000	100	*	7	63	0.111111	11	24	0.458333	6	CHG	1	0.000738619	gain
1	34314001	34314100	100	*	42	63	0.666667	17	55	0.309091	11	CHG	-1	0.000285428	loss
1	34316201	34316300	100	*	21	49	0.428571	3	33	0.0909091	7	CHG	-1	0.00167738	loss
1	34370401	34370500	100	*	19	39	0.487179	4	28	0.142857	6	CHG	-1	0.00460418	loss
1	34371101	34371200	100	*	45	73	0.616438	9	57	0.157895	7	CHG	-1	1.14486e-06	loss
1	34373301	34373400	100	*	22	38	0.578947	5	38	0.131579	9	CHG	-1	0.000145966	loss
1	34394501	34394600	100	*	40	59	0.677966	6	27	0.222222	5	CHG	-1	0.000236134	loss
1	34395201	34395300	100	*	35	45	0.777778	10	23	0.434783	5	CHG	-1	0.00597014	loss
1	34405101	34405200	100	*	58	81	0.716049	30	74	0.405405	9	CHG	-1	0.000263171	loss
1	34466701	34466800	100	*	23	49	0.469388	3	26	0.115385	6	CHG	-1	0.00319341	loss
1	34504001	34504100	100	*	17	19	0.894737	10	22	0.454545	4	CHG	-1	0.00418385	loss
1	34647001	34647100	100	*	40	83	0.481928	7	39	0.179487	9	CHG	-1	0.0021922	loss
1	34660701	34660800	100	*	29	38	0.763158	6	24	0.25	5	CHG	-1	0.000208534	loss
1	34730501	34730600	100	*	32	39	0.820513	8	21	0.380952	4	CHG	-1	0.00109241	loss
1	34762201	34762300	100	*	19	35	0.542857	6	26	0.230769	4	CHG	-1	0.01537	loss
1	34766101	34766200	100	*	22	50	0.44	4	32	0.125	5	CHG	-1	0.00390295	loss
1	34786601	34786700	100	*	14	21	0.666667	7	22	0.318182	4	CHG	-1	0.0231131	loss
1	34795601	34795700	100	*	16	74	0.216216	23	41	0.560976	10	CHG	1	0.000443017	gain
1	34800701	34800800	100	*	59	88	0.670455	6	79	0.0759494	15	CHG	-1	1.46389e-13	loss
1	34818801	34818900	100	*	31	50	0.62	3	17	0.176471	4	CHG	-1	0.00245817	loss
1	34831501	34831600	100	*	4	42	0.0952381	25	51	0.490196	9	CHG	1	0.000137688	gain
1	34841001	34841100	100	*	13	24	0.541667	6	33	0.181818	6	CHG	-1	0.00571164	loss
1	34848001	34848100	100	*	34	80	0.425	18	24	0.75	6	CHG	1	0.00653682	gain
1	34850201	34850300	100	*	1	25	0.04	12	32	0.375	4	CHG	1	0.00389467	gain
1	34856401	34856500	100	*	31	52	0.596154	5	18	0.277778	4	CHG	-1	0.0207294	loss
1	34908001	34908100	100	*	247	490	0.504082	46	234	0.196581	10	CHG	-1	1.2981e-13	loss
1	34975001	34975100	100	*	39	53	0.735849	13	32	0.40625	6	CHG	-1	0.00360218	loss
1	34986801	34986900	100	*	10	29	0.344828	19	21	0.904762	4	CHG	1	0.000215723	gain
1	34987001	34987100	100	*	20	42	0.47619	6	35	0.171429	5	CHG	-1	0.00616055	loss
1	34993801	34993900	100	*	21	78	0.269231	25	40	0.625	7	CHG	1	0.000429316	gain
1	35023401	35023500	100	*	2	26	0.0769231	10	20	0.5	5	CHG	1	0.00197233	gain
1	35028801	35028900	100	*	17	26	0.653846	5	20	0.25	5	CHG	-1	0.00788923	loss
1	35046001	35046200	200	*	76	86	0.883721	49	91	0.538462	19	CHG	-1	3.16794e-06	loss
1	35118601	35118700	100	*	16	40	0.4	2	28	0.0714286	6	CHG	-1	0.00358856	loss
1	35191001	35191100	100	*	42	54	0.777778	19	56	0.339286	13	CHG	-1	1.84623e-05	loss
1	35202801	35202900	100	*	21	27	0.777778	7	16	0.4375	4	CHG	-1	0.0244102	loss
1	35255101	35255200	100	*	13	16	0.8125	10	21	0.47619	4	CHG	-1	0.0369517	loss
1	35284701	35284800	100	*	26	31	0.83871	6	21	0.285714	5	CHG	-1	0.000174183	loss
1	35347501	35347600	100	*	47	98	0.479592	0	96	0	10	CHG	-1	2.51183e-13	loss
1	35362901	35363000	100	*	16	43	0.372093	1	19	0.0526316	4	CHG	-1	0.0106167	loss
1	35369401	35369700	300	*	49	89	0.550562	10	71	0.140845	12	CHG	-1	8.14386e-07	loss
1	35370001	35370100	100	*	5	24	0.208333	13	24	0.541667	6	CHG	1	0.0180928	gain
1	35370501	35370600	100	*	46	74	0.621622	6	33	0.181818	6	CHG	-1	9.26495e-05	loss
1	35371901	35372000	100	*	44	71	0.619718	11	49	0.22449	10	CHG	-1	7.19579e-05	loss
1	35375101	35375200	100	*	48	97	0.494845	5	52	0.0961538	10	CHG	-1	7.44248e-06	loss
1	35376601	35376700	100	*	54	88	0.613636	7	31	0.225806	7	CHG	-1	0.000479343	loss
1	35394001	35394100	100	*	14	21	0.666667	7	20	0.35	4	CHG	-1	0.0427468	loss
1	35449601	35449700	100	*	88	136	0.647059	15	65	0.230769	14	CHG	-1	3.30957e-07	loss
1	35451601	35451700	100	*	66	101	0.653465	10	29	0.344828	7	CHG	-1	0.00408359	loss
1	35459301	35459400	100	*	15	44	0.340909	15	22	0.681818	5	CHG	1	0.0100243	gain
1	35487301	35487400	100	*	5	35	0.142857	9	20	0.45	4	CHG	1	0.0131091	gain
1	35489301	35489400	100	*	112	134	0.835821	30	66	0.454545	11	CHG	-1	2.38818e-07	loss
1	35518701	35518800	100	*	1	64	0.015625	9	22	0.409091	5	CHG	1	4.3833e-06	gain
1	35525301	35525400	100	*	21	27	0.777778	8	18	0.444444	4	CHG	-1	0.0229374	loss
1	35529401	35529500	100	*	81	119	0.680672	14	52	0.269231	11	CHG	-1	4.12548e-06	loss
1	35568201	35568300	100	*	16	43	0.372093	17	25	0.68	6	CHG	1	0.0154226	gain
1	35605001	35605100	100	*	11	27	0.407407	1	18	0.0555556	4	CHG	-1	0.0102013	loss
1	35728601	35728700	100	*	59	126	0.468254	8	54	0.148148	9	CHG	-1	0.000147716	loss
1	35729101	35729200	100	*	24	34	0.705882	12	31	0.387097	7	CHG	-1	0.011094	loss
1	35749901	35750000	100	*	11	21	0.52381	3	17	0.176471	4	CHG	-1	0.0279333	loss
1	35775401	35775500	100	*	33	53	0.622642	5	25	0.2	5	CHG	-1	0.000967937	loss
1	35779101	35779200	100	*	14	45	0.311111	0	29	0	4	CHG	-1	0.00149957	loss
1	35780501	35780700	200	*	79	124	0.637097	39	153	0.254902	29	CHG	-1	2.70158e-09	loss
1	35796801	35796900	100	*	20	28	0.714286	7	19	0.368421	4	CHG	-1	0.0195462	loss
1	35809401	35809500	100	*	32	53	0.603774	8	34	0.235294	4	CHG	-1	0.00138181	loss
1	35810301	35810400	100	*	16	24	0.666667	4	17	0.235294	4	CHG	-1	0.00780802	loss
1	35837601	35837700	100	*	29	41	0.707317	3	17	0.176471	4	CHG	-1	0.000502435	loss
1	35866001	35866100	100	*	55	113	0.486726	8	74	0.108108	13	CHG	-1	7.45047e-07	loss
1	35873901	35874000	100	*	35	81	0.432099	26	34	0.764706	6	CHG	1	0.00184984	gain
1	35901901	35902200	300	*	92	173	0.531792	15	94	0.159574	22	CHG	-1	3.99575e-08	loss
1	35914101	35914200	100	*	69	119	0.579832	9	43	0.209302	8	CHG	-1	0.000105234	loss
1	35935301	35935400	100	*	12	28	0.428571	1	25	0.04	4	CHG	-1	0.00174422	loss
1	35943201	35943300	100	*	60	93	0.645161	13	58	0.224138	7	CHG	-1	3.23118e-06	loss
1	35943601	35943700	100	*	10	28	0.357143	14	21	0.666667	5	CHG	1	0.0323882	gain
1	35944701	35945100	400	*	172	276	0.623188	22	152	0.144737	27	CHG	-1	1.4241e-19	loss
1	36074501	36074600	100	*	14	23	0.608696	15	16	0.9375	4	CHG	1	0.0215694	gain
1	36096901	36097000	100	*	22	28	0.785714	2	18	0.111111	4	CHG	-1	3.40572e-05	loss
1	36097901	36098000	100	*	22	23	0.956522	12	19	0.631579	4	CHG	-1	0.00890167	loss
1	36119201	36119300	100	*	11	40	0.275	20	28	0.714286	5	CHG	1	0.000723942	gain
1	36152201	36152300	100	*	8	25	0.32	0	21	0	4	CHG	-1	0.00561779	loss
1	36197301	36197400	100	*	18	35	0.514286	4	32	0.125	6	CHG	-1	0.00128476	loss
1	36263301	36263400	100	*	20	53	0.377358	23	31	0.741935	5	CHG	1	0.00205141	gain
1	36277701	36277800	100	*	32	58	0.551724	10	48	0.208333	9	CHG	-1	0.000685594	loss
1	36291901	36292000	100	*	18	34	0.529412	9	47	0.191489	5	CHG	-1	0.00229762	loss
1	36303501	36303600	100	*	5	88	0.0568182	40	83	0.481928	12	CHG	1	4.55146e-09	gain
1	36308201	36308300	100	*	25	82	0.304878	24	35	0.685714	8	CHG	1	0.000337592	gain
1	36321801	36321900	100	*	35	93	0.376344	3	50	0.06	9	CHG	-1	0.000141718	loss
1	36323001	36323100	100	*	25	54	0.462963	6	42	0.142857	8	CHG	-1	0.00153377	loss
1	36452401	36452500	100	*	8	17	0.470588	2	18	0.111111	4	CHG	-1	0.0195767	loss
1	36453601	36453700	100	*	31	47	0.659574	10	39	0.25641	8	CHG	-1	0.000463299	loss
1	36456901	36457000	100	*	39	56	0.696429	10	26	0.384615	6	CHG	-1	0.00868785	loss
1	36491801	36491900	100	*	25	57	0.438596	1	60	0.0166667	7	CHG	-1	3.99533e-07	loss
1	36552701	36552800	100	*	68	103	0.660194	15	46	0.326087	10	CHG	-1	0.000373603	loss
1	36554601	36554700	100	*	44	70	0.628571	6	25	0.24	6	CHG	-1	0.00148321	loss
1	36557301	36557400	100	*	21	34	0.617647	8	29	0.275862	6	CHG	-1	0.00799891	loss
1	36570701	36570800	100	*	42	77	0.545455	42	49	0.857143	11	CHG	1	0.000645472	gain
1	36589101	36589200	100	*	25	33	0.757576	6	19	0.315789	4	CHG	-1	0.00269269	loss
1	36679601	36679700	100	*	36	91	0.395604	1	41	0.0243902	9	CHG	-1	4.5686e-05	loss
1	36682901	36683200	300	*	250	626	0.399361	9	301	0.0299003	46	CHG	-1	1.65249e-29	loss
1	36714001	36714100	100	*	39	46	0.847826	22	42	0.52381	7	CHG	-1	0.00169586	loss
1	36728601	36728700	100	*	19	44	0.431818	0	20	0	4	CHG	-1	0.000911825	loss
1	36729201	36729300	100	*	78	132	0.590909	3	44	0.0681818	11	CHG	-1	1.6935e-09	loss
1	36729201	36729300	100	*	78	132	0.590909	3	44	0.0681818	11	CHG	-1	1.6935e-09	loss
1	36729501	36729600	100	*	30	71	0.422535	3	25	0.12	4	CHG	-1	0.00616365	loss
1	36729501	36729600	100	*	30	71	0.422535	3	25	0.12	4	CHG	-1	0.00616365	loss
1	36729501	36729600	100	*	30	71	0.422535	3	25	0.12	4	CHG	-1	0.00616365	loss
1	36729801	36729900	100	*	13	28	0.464286	0	22	0	5	CHG	-1	0.000203002	loss
1	36729801	36729900	100	*	13	28	0.464286	0	22	0	5	CHG	-1	0.000203002	loss
1	36729801	36729900	100	*	13	28	0.464286	0	22	0	5	CHG	-1	0.000203002	loss
1	36730101	36730200	100	*	51	129	0.395349	3	73	0.0410959	10	CHG	-1	4.62003e-08	loss
1	36730101	36730200	100	*	51	129	0.395349	3	73	0.0410959	10	CHG	-1	4.62003e-08	loss
1	36745701	36745800	100	*	16	37	0.432432	2	17	0.117647	4	CHG	-1	0.0234626	loss
1	36780501	36780600	100	*	22	36	0.611111	18	19	0.947368	4	CHG	1	0.00905239	gain
1	36781701	36781800	100	*	26	49	0.530612	4	19	0.210526	4	CHG	-1	0.0180878	loss
1	36788001	36788100	100	*	24	42	0.571429	6	24	0.25	6	CHG	-1	0.0128704	loss
1	36788501	36788600	100	*	20	47	0.425532	2	20	0.1	5	CHG	-1	0.0106997	loss
1	36788901	36789000	100	*	16	27	0.592593	10	36	0.277778	5	CHG	-1	0.0132213	loss
1	36792201	36792300	100	*	57	81	0.703704	12	40	0.3	6	CHG	-1	8.73143e-05	loss
1	36798501	36798600	100	*	18	41	0.439024	1	21	0.047619	5	CHG	-1	0.00243044	loss
1	36801501	36801600	100	*	36	100	0.36	33	49	0.673469	10	CHG	1	0.000671009	gain
1	36830501	36830600	100	*	4	33	0.121212	10	20	0.5	4	CHG	1	0.00349781	gain
1	36831201	36831300	100	*	12	28	0.428571	3	25	0.12	6	CHG	-1	0.0139675	loss
1	36847101	36847200	100	*	30	62	0.483871	28	34	0.823529	7	CHG	1	0.0018863	gain
1	36880201	36880300	100	*	11	21	0.52381	4	20	0.2	4	CHG	-1	0.0318758	loss
1	36884101	36884200	100	*	39	82	0.47561	4	46	0.0869565	6	CHG	-1	3.45211e-05	loss
1	36884501	36884600	100	*	15	35	0.428571	21	27	0.777778	6	CHG	1	0.00704629	gain
1	36930801	36931000	200	*	89	161	0.552795	3	52	0.0576923	11	CHG	-1	5.83103e-09	loss
1	36933901	36934000	100	*	21	56	0.375	3	43	0.0697674	6	CHG	-1	0.00088909	loss
1	36937201	36937300	100	*	28	78	0.358974	2	49	0.0408163	10	CHG	-1	0.000129382	loss
1	36941201	36941300	100	*	2	27	0.0740741	19	47	0.404255	5	CHG	1	0.00348777	gain
1	36957701	36957800	100	*	104	148	0.702703	34	86	0.395349	17	CHG	-1	1.98473e-05	loss
1	37022901	37023000	100	*	13	43	0.302326	0	21	0	5	CHG	-1	0.00605658	loss
1	37035901	37036000	100	*	3	61	0.0491803	10	23	0.434783	5	CHG	1	5.24932e-05	gain
1	37053701	37053800	100	*	90	105	0.857143	26	48	0.541667	9	CHG	-1	8.44418e-05	loss
1	37074701	37074800	100	*	31	50	0.62	13	46	0.282609	6	CHG	-1	0.00159456	loss
1	37150401	37150500	100	*	10	19	0.526316	2	17	0.117647	4	CHG	-1	0.010694	loss
1	37158201	37158300	100	*	16	46	0.347826	1	33	0.030303	5	CHG	-1	0.00129299	loss
1	37172101	37172200	100	*	5	35	0.142857	15	32	0.46875	5	CHG	1	0.00480275	gain
1	37172601	37172800	200	*	81	193	0.419689	10	101	0.0990099	22	CHG	-1	1.72889e-07	loss
1	37193501	37193700	200	*	65	103	0.631068	10	61	0.163934	12	CHG	-1	7.68775e-08	loss
1	37200201	37200300	100	*	47	53	0.886792	13	31	0.419355	7	CHG	-1	2.25541e-05	loss
1	37223101	37223300	200	*	70	97	0.721649	19	59	0.322034	9	CHG	-1	6.14005e-06	loss
1	37244501	37244600	100	*	44	53	0.830189	20	38	0.526316	5	CHG	-1	0.00175123	loss
1	37244501	37244600	100	*	44	53	0.830189	20	38	0.526316	5	CHG	-1	0.00175123	loss
1	37244801	37244900	100	*	54	63	0.857143	20	37	0.540541	9	CHG	-1	0.000492434	loss
1	37244801	37244900	100	*	54	63	0.857143	20	37	0.540541	9	CHG	-1	0.000492434	loss
1	37288701	37288800	100	*	34	50	0.68	14	47	0.297872	8	CHG	-1	0.000414329	loss
1	37290901	37291000	100	*	20	30	0.666667	7	27	0.259259	4	CHG	-1	0.00310529	loss
1	37294201	37294300	100	*	42	59	0.711864	13	32	0.40625	6	CHG	-1	0.00441557	loss
1	37294201	37294300	100	*	42	59	0.711864	13	32	0.40625	6	CHG	-1	0.00441557	loss
1	37294501	37294600	100	*	17	27	0.62963	5	16	0.3125	4	CHG	-1	0.0443353	loss
1	37294501	37294600	100	*	17	27	0.62963	5	16	0.3125	4	CHG	-1	0.0443353	loss
1	37373401	37373700	300	*	66	77	0.857143	32	68	0.470588	13	CHG	-1	4.44858e-06	loss
1	37393401	37393500	100	*	15	23	0.652174	5	19	0.263158	4	CHG	-1	0.0131989	loss
1	37401301	37401400	100	*	10	25	0.4	2	20	0.1	4	CHG	-1	0.0245004	loss
1	37401901	37402000	100	*	45	114	0.394737	3	39	0.0769231	8	CHG	-1	0.000515529	loss
1	37414701	37414800	100	*	26	40	0.65	5	16	0.3125	4	CHG	-1	0.0225599	loss
1	37434001	37434100	100	*	28	42	0.666667	10	38	0.263158	9	CHG	-1	0.000662842	loss
1	37436901	37437000	100	*	24	64	0.375	32	44	0.727273	10	CHG	1	0.00068155	gain
1	37437701	37437800	100	*	91	143	0.636364	26	88	0.295455	15	CHG	-1	3.26678e-06	loss
1	37448601	37448700	100	*	25	37	0.675676	6	25	0.24	5	CHG	-1	0.00137862	loss
1	37450501	37450600	100	*	95	128	0.742188	28	64	0.4375	14	CHG	-1	0.000112611	loss
1	37493401	37493500	100	*	14	45	0.311111	20	32	0.625	7	CHG	1	0.00759375	gain
1	37501801	37501900	100	*	71	82	0.865854	28	60	0.466667	13	CHG	-1	2.28501e-06	loss
1	37543001	37543100	100	*	19	35	0.542857	7	44	0.159091	4	CHG	-1	0.000669215	loss
1	37567901	37568000	100	*	1	49	0.0204082	6	17	0.352941	4	CHG	1	0.000324589	gain
1	37604901	37605000	100	*	16	49	0.326531	0	16	0	4	CHG	-1	0.00976133	loss
1	37612701	37612800	100	*	29	80	0.3625	2	65	0.0307692	10	CHG	-1	7.44248e-06	loss
1	37622801	37622900	100	*	16	28	0.571429	2	16	0.125	4	CHG	-1	0.0049854	loss
1	37645601	37645700	100	*	40	63	0.634921	2	26	0.0769231	6	CHG	-1	9.21485e-06	loss
1	37749801	37749900	100	*	28	54	0.518519	10	46	0.217391	4	CHG	-1	0.00296709	loss
1	37751401	37751500	100	*	27	35	0.771429	12	26	0.461538	6	CHG	-1	0.0138616	loss
1	37753001	37753100	100	*	32	37	0.864865	12	23	0.521739	4	CHG	-1	0.0046741	loss
1	37798201	37798300	100	*	29	51	0.568627	5	27	0.185185	6	CHG	-1	0.00191732	loss
1	37798401	37798500	100	*	61	81	0.753086	27	82	0.329268	16	CHG	-1	5.31081e-07	loss
1	37813801	37814200	400	*	176	364	0.483516	12	132	0.0909091	25	CHG	-1	7.10569e-14	loss
1	37817801	37818000	200	*	63	115	0.547826	22	142	0.15493	17	CHG	-1	5.65978e-10	loss
1	37823201	37823300	100	*	33	50	0.66	9	36	0.25	6	CHG	-1	0.000427671	loss
1	37824101	37824200	100	*	56	83	0.674699	21	58	0.362069	14	CHG	-1	0.000552657	loss
1	37831201	37831300	100	*	38	89	0.426966	0	76	0	13	CHG	-1	1.52164e-09	loss
1	37860601	37860700	100	*	58	132	0.439394	5	48	0.104167	6	CHG	-1	0.000104434	loss
1	37861101	37861200	100	*	24	47	0.510638	6	36	0.166667	6	CHG	-1	0.00201216	loss
1	37862601	37862800	200	*	262	401	0.653367	70	210	0.333333	14	CHG	-1	1.58949e-12	loss
1	37863401	37863500	100	*	44	73	0.60274	1	21	0.047619	4	CHG	-1	3.19738e-05	loss
1	37872301	37872400	100	*	19	45	0.422222	15	19	0.789474	4	CHG	1	0.00847053	gain
1	37881701	37881800	100	*	79	167	0.473054	3	64	0.046875	14	CHG	-1	1.92941e-08	loss
1	37882101	37882500	400	*	159	407	0.390663	13	214	0.0607477	45	CHG	-1	1.55268e-16	loss
1	37884101	37884200	100	*	62	131	0.473282	10	67	0.149254	14	CHG	-1	3.22513e-05	loss
1	37919301	37919600	300	*	237	325	0.729231	67	205	0.326829	29	CHG	-1	5.05821e-18	loss
1	37940901	37941000	100	*	18	36	0.5	7	39	0.179487	6	CHG	-1	0.00444079	loss
1	37959201	37959300	100	*	11	30	0.366667	0	16	0	4	CHG	-1	0.00680474	loss
1	38059701	38059800	100	*	76	122	0.622951	42	44	0.954545	10	CHG	1	0.000108295	gain
1	38059901	38060000	100	*	65	120	0.541667	92	103	0.893204	8	CHG	1	1.12107e-07	gain
1	38060701	38060800	100	*	41	92	0.445652	32	42	0.761905	9	CHG	1	0.00120877	gain
1	38061301	38061400	100	*	4	59	0.0677966	16	26	0.615385	6	CHG	1	4.15609e-08	gain
1	38061301	38061400	100	*	4	59	0.0677966	16	26	0.615385	6	CHG	1	4.15609e-08	gain
1	38061601	38061700	100	*	5	28	0.178571	13	16	0.8125	4	CHG	1	3.88567e-05	gain
1	38061601	38061700	100	*	5	28	0.178571	13	16	0.8125	4	CHG	1	3.88567e-05	gain
1	38096701	38096800	100	*	19	24	0.791667	8	19	0.421053	4	CHG	-1	0.0137158	loss
1	38098301	38098500	200	*	43	65	0.661538	16	64	0.25	14	CHG	-1	1.41757e-05	loss
1	38106601	38106700	100	*	2	29	0.0689655	13	35	0.371429	5	CHG	1	0.00574121	gain
1	38131901	38132000	100	*	33	42	0.785714	9	28	0.321429	6	CHG	-1	0.000276934	loss
1	38185401	38185600	200	*	64	166	0.385542	2	135	0.0148148	24	CHG	-1	4.01718e-13	loss
1	38192001	38192100	100	*	53	191	0.277487	77	133	0.578947	14	CHG	1	4.8939e-07	gain
1	38251901	38252000	100	*	24	27	0.888889	4	16	0.25	4	CHG	-1	7.81394e-05	loss
1	38340401	38340500	100	*	16	25	0.64	7	21	0.333333	5	CHG	-1	0.0385172	loss
1	38416101	38416200	100	*	2	62	0.0322581	22	65	0.338462	10	CHG	1	4.37024e-05	gain
1	38470401	38470500	100	*	50	78	0.641026	3	42	0.0714286	9	CHG	-1	2.78042e-08	loss
1	38483401	38483500	100	*	52	95	0.547368	1	38	0.0263158	8	CHG	-1	2.96124e-07	loss
1	38563101	38563200	100	*	54	93	0.580645	19	88	0.215909	10	CHG	-1	3.79529e-06	loss
1	38586101	38586200	100	*	54	79	0.683544	20	61	0.327869	10	CHG	-1	0.000100564	loss
1	38588801	38588900	100	*	44	63	0.698413	21	53	0.396226	8	CHG	-1	0.00182361	loss
1	38626901	38627000	100	*	16	21	0.761905	9	23	0.391304	5	CHG	-1	0.0143265	loss
1	38764801	38764900	100	*	17	24	0.708333	9	26	0.346154	6	CHG	-1	0.0116898	loss
1	38903701	38903800	100	*	1	22	0.0454545	8	22	0.363636	5	CHG	1	0.0101648	gain
1	38973001	38973100	100	*	27	61	0.442623	1	49	0.0204082	7	CHG	-1	2.99991e-06	loss
1	39119001	39119100	100	*	37	62	0.596774	16	56	0.285714	5	CHG	-1	0.0012737	loss
1	39155401	39155500	100	*	13	21	0.619048	6	20	0.3	5	CHG	-1	0.040776	loss
1	39198701	39198800	100	*	12	24	0.5	1	17	0.0588235	4	CHG	-1	0.00389699	loss
1	39208901	39209000	100	*	13	25	0.52	3	21	0.142857	5	CHG	-1	0.00877548	loss
1	39383201	39383300	100	*	66	78	0.846154	25	48	0.520833	10	CHG	-1	0.000215776	loss
1	39584601	39584700	100	*	25	45	0.555556	6	31	0.193548	7	CHG	-1	0.00248699	loss
1	39585301	39585400	100	*	37	44	0.840909	23	69	0.333333	7	CHG	-1	1.10381e-06	loss
1	39618901	39619000	100	*	52	63	0.825397	21	48	0.4375	8	CHG	-1	7.29667e-05	loss
1	39622601	39622700	100	*	40	50	0.8	16	35	0.457143	5	CHG	-1	0.00174789	loss
1	39623801	39623900	100	*	53	129	0.410853	96	132	0.727273	18	CHG	1	1.82566e-06	gain
1	39629601	39629700	100	*	22	57	0.385965	58	79	0.734177	10	CHG	1	0.000147716	gain
1	39631601	39631700	100	*	41	87	0.471264	27	33	0.818182	8	CHG	1	0.000616288	gain
1	39631601	39631700	100	*	41	87	0.471264	27	33	0.818182	8	CHG	1	0.000616288	gain
1	39631901	39632000	100	*	43	55	0.781818	2	17	0.117647	4	CHG	-1	7.66008e-07	loss
1	39631901	39632000	100	*	43	55	0.781818	2	17	0.117647	4	CHG	-1	7.66008e-07	loss
1	39645701	39645800	100	*	52	66	0.787879	24	57	0.421053	11	CHG	-1	0.000102351	loss
1	39788301	39788500	200	*	71	95	0.747368	34	85	0.4	16	CHG	-1	1.26102e-05	loss
1	39838001	39838100	100	*	26	70	0.371429	1	35	0.0285714	6	CHG	-1	0.000377776	loss
1	40079501	40079600	100	*	71	119	0.596639	14	51	0.27451	12	CHG	-1	0.000310531	loss
1	40080001	40080100	100	*	28	68	0.411765	2	31	0.0645161	5	CHG	-1	0.000963677	loss
1	40131001	40131400	400	*	104	158	0.658228	53	190	0.278947	33	CHG	-1	3.911e-11	loss
1	40200501	40200600	100	*	2	41	0.0487805	15	38	0.394737	7	CHG	1	0.000445692	gain
1	40293901	40294000	100	*	30	64	0.46875	3	42	0.0714286	9	CHG	-1	6.00294e-05	loss
1	40367401	40367500	100	*	15	46	0.326087	40	60	0.666667	9	CHG	1	0.000987967	gain
1	40383101	40383200	100	*	11	40	0.275	25	29	0.862069	6	CHG	1	8.35719e-06	gain
1	40392001	40392100	100	*	70	134	0.522388	11	50	0.22	7	CHG	-1	0.000541384	loss
1	40621801	40621900	100	*	2	25	0.08	9	21	0.428571	5	CHG	1	0.00708449	gain
1	40674501	40674600	100	*	1	70	0.0142857	9	28	0.321429	6	CHG	1	2.61938e-05	gain
1	40705401	40705700	300	*	182	464	0.392241	4	156	0.025641	38	CHG	-1	3.20632e-16	loss
1	40956901	40957000	100	*	15	31	0.483871	2	16	0.125	4	CHG	-1	0.0163389	loss
1	40957401	40957500	100	*	24	33	0.727273	9	24	0.375	6	CHG	-1	0.0091202	loss
1	40958001	40958100	100	*	37	62	0.596774	9	33	0.272727	5	CHG	-1	0.00371844	loss
1	40959301	40959400	100	*	46	69	0.666667	19	52	0.365385	12	CHG	-1	0.00170299	loss
1	41059301	41059400	100	*	6	16	0.375	0	18	0	4	CHG	-1	0.00546203	loss
1	41253901	41254100	200	*	16	82	0.195122	40	63	0.634921	10	CHG	1	6.29635e-07	gain
1	41283001	41283100	100	*	33	52	0.634615	9	32	0.28125	8	CHG	-1	0.00256054	loss
1	41368501	41368600	100	*	28	39	0.717949	12	37	0.324324	8	CHG	-1	0.00112435	loss
1	41438501	41438600	100	*	11	23	0.478261	18	22	0.818182	5	CHG	1	0.0182698	gain
1	41522201	41522300	100	*	2	28	0.0714286	8	20	0.4	4	CHG	1	0.00703502	gain
1	41899101	41899200	100	*	32	40	0.8	11	26	0.423077	6	CHG	-1	0.00259534	loss
1	41903301	41903400	100	*	25	83	0.301205	0	24	0	6	CHG	-1	0.00314562	loss
1	41936401	41936500	100	*	34	74	0.459459	1	33	0.030303	6	CHG	-1	5.00798e-05	loss
1	41973501	41973600	100	*	55	102	0.539216	1	50	0.02	12	CHG	-1	6.96455e-09	loss
1	41985501	41985600	100	*	11	18	0.611111	4	16	0.25	4	CHG	-1	0.034664	loss
1	41993201	41993300	100	*	64	92	0.695652	15	40	0.375	8	CHG	-1	0.00106193	loss
1	42100701	42100800	100	*	20	36	0.555556	4	22	0.181818	4	CHG	-1	0.00635468	loss
1	42198001	42198100	100	*	32	74	0.432432	2	38	0.0526316	7	CHG	-1	0.000116368	loss
1	42213401	42213500	100	*	28	70	0.4	2	34	0.0588235	6	CHG	-1	0.000676433	loss
1	42229301	42229400	100	*	9	19	0.473684	14	16	0.875	4	CHG	1	0.01389	gain
1	42385201	42385300	100	*	22	37	0.594595	6	29	0.206897	4	CHG	-1	0.00243678	loss
1	42443401	42443500	100	*	6	31	0.193548	18	26	0.692308	6	CHG	1	0.000366298	gain
1	42475601	42475700	100	*	20	29	0.689655	6	27	0.222222	6	CHG	-1	0.000911825	loss
1	42477801	42477900	100	*	7	55	0.127273	14	20	0.7	4	CHG	1	6.2584e-06	gain
1	42493001	42493100	100	*	23	38	0.605263	14	50	0.28	7	CHG	-1	0.00322769	loss
1	42570901	42571000	100	*	10	42	0.238095	16	24	0.666667	6	CHG	1	0.00114936	gain
1	42571501	42571600	100	*	4	100	0.04	26	69	0.376812	12	CHG	1	1.88125e-07	gain
1	42572301	42572400	100	*	25	109	0.229358	24	44	0.545455	8	CHG	1	0.000373345	gain
1	42574101	42574200	100	*	14	24	0.583333	0	19	0	4	CHG	-1	0.00015653	loss
1	42638701	42639300	600	*	249	402	0.619403	13	200	0.065	38	CHG	-1	9.85672e-36	loss
1	42659501	42659600	100	*	40	59	0.677966	1	37	0.027027	6	CHG	-1	5.52045e-09	loss
1	42693201	42693300	100	*	15	147	0.102041	39	61	0.639344	13	CHG	1	3.82087e-14	gain
1	42694701	42694800	100	*	22	41	0.536585	6	32	0.1875	6	CHG	-1	0.00339028	loss
1	42744001	42744100	100	*	21	28	0.75	11	32	0.34375	6	CHG	-1	0.00255079	loss
1	42831701	42831800	100	*	61	90	0.677778	13	36	0.361111	9	CHG	-1	0.00184802	loss
1	42870301	42870400	100	*	21	55	0.381818	2	38	0.0526316	6	CHG	-1	0.000647475	loss
1	42884101	42884200	100	*	11	34	0.323529	15	24	0.625	6	CHG	1	0.023776	gain
1	42936201	42936300	100	*	52	65	0.8	23	47	0.489362	11	CHG	-1	0.00107658	loss
1	42961301	42961400	100	*	47	59	0.79661	11	30	0.366667	6	CHG	-1	0.000172914	loss
1	43101601	43101700	100	*	68	124	0.548387	4	41	0.097561	9	CHG	-1	3.08873e-06	loss
1	43144701	43144800	100	*	1	26	0.0384615	6	16	0.375	4	CHG	1	0.00576481	gain
1	43181701	43181900	200	*	55	108	0.509259	13	83	0.156627	19	CHG	-1	3.09622e-06	loss
1	43254501	43254600	100	*	63	80	0.7875	41	92	0.445652	13	CHG	-1	2.27567e-05	loss
10	2301	2400	100	*	52	92	0.565217	29	32	0.90625	6	CHG	1	0.000949602	gain
10	3701	3800	100	*	13	29	0.448276	3	25	0.12	6	CHG	-1	0.00972518	loss
10	99401	99500	100	*	29	82	0.353659	1	30	0.0333333	5	CHG	-1	0.00128208	loss
10	100301	100400	100	*	3	35	0.0857143	19	46	0.413043	6	CHG	1	0.00174952	gain
10	114501	114600	100	*	17	40	0.425	3	28	0.107143	6	CHG	-1	0.00592906	loss
10	138701	138800	100	*	67	79	0.848101	25	46	0.543478	9	CHG	-1	0.000463437	loss
10	146601	146700	100	*	9	17	0.529412	3	16	0.1875	4	CHG	-1	0.0414611	loss
10	153001	153100	100	*	3	29	0.103448	10	24	0.416667	6	CHG	1	0.009629	gain
10	243901	244000	100	*	38	66	0.575758	16	80	0.2	14	CHG	-1	1.4805e-05	loss
10	310801	310900	100	*	50	72	0.694444	8	33	0.242424	8	CHG	-1	5.93056e-05	loss
10	419901	420000	100	*	8	46	0.173913	24	38	0.631579	9	CHG	1	6.50454e-05	gain
10	513801	513900	100	*	40	56	0.714286	6	20	0.3	4	CHG	-1	0.0018917	loss
10	764501	764600	100	*	26	47	0.553191	4	41	0.097561	8	CHG	-1	3.06741e-05	loss
10	849801	849900	100	*	62	127	0.488189	6	44	0.136364	9	CHG	-1	0.00012922	loss
10	853701	853800	100	*	29	34	0.852941	14	27	0.518519	6	CHG	-1	0.00572523	loss
10	890301	890500	200	*	30	39	0.769231	17	52	0.326923	9	CHG	-1	0.000101197	loss
10	905401	905500	100	*	1	18	0.0555556	8	19	0.421053	4	CHG	1	0.0108803	gain
10	932501	932600	100	*	0	37	0	6	18	0.333333	4	CHG	1	0.000471437	gain
10	945101	945200	100	*	42	50	0.84	20	45	0.444444	9	CHG	-1	0.000162354	loss
10	946201	946300	100	*	13	28	0.464286	3	19	0.157895	4	CHG	-1	0.0301314	loss
10	948001	948100	100	*	21	27	0.777778	13	44	0.295455	6	CHG	-1	0.000223112	loss
10	950101	950200	100	*	88	104	0.846154	25	53	0.471698	8	CHG	-1	4.90539e-06	loss
10	960201	960300	100	*	48	80	0.6	15	58	0.258621	12	CHG	-1	0.000205401	loss
10	961601	961700	100	*	38	53	0.716981	17	41	0.414634	8	CHG	-1	0.00433364	loss
10	966201	966300	100	*	60	85	0.705882	22	60	0.366667	11	CHG	-1	0.000154224	loss
10	968401	968500	100	*	25	47	0.531915	5	22	0.227273	5	CHG	-1	0.0183719	loss
10	980501	980700	200	*	67	100	0.67	31	134	0.231343	16	CHG	-1	3.65425e-10	loss
10	981801	981900	100	*	49	64	0.765625	13	30	0.433333	7	CHG	-1	0.00239554	loss
10	984601	984700	100	*	36	70	0.514286	6	42	0.142857	6	CHG	-1	0.000237204	loss
10	985701	985800	100	*	45	126	0.357143	80	114	0.701754	16	CHG	1	8.14507e-07	gain
10	995001	995100	100	*	25	56	0.446429	2	30	0.0666667	6	CHG	-1	0.000647975	loss
10	999501	999600	100	*	12	29	0.413793	0	32	0	4	CHG	-1	4.90581e-05	loss
10	999501	999600	100	*	12	29	0.413793	0	32	0	4	CHG	-1	4.90581e-05	loss
10	999801	1000300	500	*	264	649	0.40678	8	224	0.0357143	42	CHG	-1	4.6898e-25	loss
10	999801	1000300	500	*	264	649	0.40678	8	224	0.0357143	42	CHG	-1	4.6898e-25	loss
10	1000601	1000800	200	*	78	139	0.561151	24	109	0.220183	20	CHG	-1	5.61769e-07	loss
10	1034801	1034900	100	*	0	24	0	7	19	0.368421	4	CHG	1	0.00191258	gain
10	1101401	1101600	200	*	71	102	0.696078	9	96	0.09375	23	CHG	-1	3.52292e-16	loss
10	1135701	1135900	200	*	70	135	0.518519	8	77	0.103896	12	CHG	-1	2.38349e-08	loss
10	1204401	1204500	100	*	54	105	0.514286	7	70	0.1	15	CHG	-1	1.86047e-07	loss
10	1206501	1206600	100	*	25	28	0.892857	15	28	0.535714	4	CHG	-1	0.00425048	loss
10	1212701	1212800	100	*	15	51	0.294118	18	29	0.62069	6	CHG	1	0.00561538	gain
10	1380301	1380400	100	*	6	73	0.0821918	17	41	0.414634	6	CHG	1	7.93621e-05	gain
10	1399701	1399800	100	*	41	42	0.97619	19	29	0.655172	4	CHG	-1	0.000543511	loss
10	1438001	1438200	200	*	155	182	0.851648	56	115	0.486957	22	CHG	-1	3.20605e-10	loss
10	1442701	1442800	100	*	24	50	0.48	0	22	0	4	CHG	-1	0.000201494	loss
10	1497201	1497300	100	*	29	64	0.453125	1	85	0.0117647	15	CHG	-1	5.85346e-10	loss
10	1520301	1520400	100	*	49	92	0.532609	11	65	0.169231	7	CHG	-1	1.92974e-05	loss
10	1528101	1528300	200	*	37	50	0.74	20	56	0.357143	11	CHG	-1	0.00022524	loss
10	1544201	1544300	100	*	24	38	0.631579	9	30	0.3	6	CHG	-1	0.00792061	loss
10	1549401	1549500	100	*	73	127	0.574803	12	65	0.184615	13	CHG	-1	1.93659e-06	loss
10	1549901	1550000	100	*	28	51	0.54902	3	42	0.0714286	6	CHG	-1	6.94261e-06	loss
10	1566701	1566800	100	*	32	50	0.64	8	25	0.32	5	CHG	-1	0.0101062	loss
10	1569001	1569100	100	*	27	51	0.529412	6	29	0.206897	7	CHG	-1	0.00614174	loss
10	1570801	1570900	100	*	1	31	0.0322581	9	20	0.45	5	CHG	1	0.000553571	gain
10	1577501	1577600	100	*	29	64	0.453125	4	32	0.125	6	CHG	-1	0.00225673	loss
10	1578001	1578100	100	*	28	37	0.756757	3	16	0.1875	4	CHG	-1	0.000299077	loss
10	1608001	1608100	100	*	8	28	0.285714	21	33	0.636364	4	CHG	1	0.00760897	gain
10	1621201	1621300	100	*	37	82	0.45122	6	49	0.122449	6	CHG	-1	0.000283416	loss
10	1629201	1629300	100	*	12	30	0.4	2	21	0.0952381	4	CHG	-1	0.0174426	loss
10	1638001	1638100	100	*	48	65	0.738462	11	31	0.354839	6	CHG	-1	0.000658809	loss
10	1654701	1654800	100	*	30	42	0.714286	8	40	0.2	10	CHG	-1	1.55149e-05	loss
10	1667401	1667700	300	*	114	194	0.587629	31	118	0.262712	23	CHG	-1	2.40249e-08	loss
10	1667401	1667700	300	*	114	194	0.587629	31	118	0.262712	23	CHG	-1	2.40249e-08	loss
10	1667901	1668000	100	*	43	55	0.781818	8	29	0.275862	4	CHG	-1	6.35251e-06	loss
10	1667901	1668000	100	*	43	55	0.781818	8	29	0.275862	4	CHG	-1	6.35251e-06	loss
10	1727701	1727800	100	*	52	60	0.866667	14	30	0.466667	6	CHG	-1	0.000161284	loss
10	1740901	1741000	100	*	34	43	0.790698	12	28	0.428571	7	CHG	-1	0.00272506	loss
10	1741401	1741700	300	*	114	207	0.550725	18	88	0.204545	20	CHG	-1	4.32853e-07	loss
10	1742001	1742100	100	*	19	36	0.527778	3	21	0.142857	4	CHG	-1	0.00522913	loss
10	1748701	1748800	100	*	79	90	0.877778	24	57	0.421053	7	CHG	-1	4.8371e-08	loss
10	1749801	1750000	200	*	101	109	0.926606	29	53	0.54717	8	CHG	-1	1.38473e-07	loss
10	1777901	1778000	100	*	26	42	0.619048	7	22	0.318182	5	CHG	-1	0.0229883	loss
10	1797601	1797700	100	*	69	202	0.341584	3	108	0.0277778	16	CHG	-1	6.98801e-09	loss
10	1831201	1831300	100	*	20	49	0.408163	1	23	0.0434783	4	CHG	-1	0.00236214	loss
10	1836701	1836800	100	*	2	64	0.03125	9	27	0.333333	4	CHG	1	0.00016541	gain
10	1850201	1850300	100	*	26	36	0.722222	3	34	0.0882353	4	CHG	-1	6.58357e-07	loss
10	1853601	1853700	100	*	40	64	0.625	7	37	0.189189	6	CHG	-1	8.38353e-05	loss
10	1857201	1857300	100	*	27	54	0.5	21	25	0.84	6	CHG	1	0.00524373	gain
10	1860301	1860400	100	*	85	158	0.537975	2	56	0.0357143	14	CHG	-1	9.35618e-10	loss
10	1863401	1863500	100	*	20	32	0.625	11	44	0.25	6	CHG	-1	0.00173337	loss
10	1870001	1870100	100	*	38	106	0.358491	2	59	0.0338983	8	CHG	-1	1.58394e-05	loss
10	1888701	1889200	500	*	239	472	0.506356	10	392	0.0255102	58	CHG	-1	1.22362e-51	loss
10	1901601	1901700	100	*	16	43	0.372093	2	33	0.0606061	7	CHG	-1	0.00241728	loss
10	1921001	1921100	100	*	26	39	0.666667	8	33	0.242424	4	CHG	-1	0.000696794	loss
10	1921701	1921800	100	*	45	71	0.633803	16	64	0.25	8	CHG	-1	3.3519e-05	loss
10	1926401	1926500	100	*	32	48	0.666667	20	57	0.350877	11	CHG	-1	0.00206032	loss
10	1930501	1930600	100	*	48	87	0.551724	11	50	0.22	12	CHG	-1	0.000396511	loss
10	1941901	1942000	100	*	15	59	0.254237	16	26	0.615385	5	CHG	1	0.0022771	gain
10	1946101	1946200	100	*	117	171	0.684211	30	97	0.309278	17	CHG	-1	4.00329e-08	loss
10	1946701	1946800	100	*	57	73	0.780822	21	47	0.446809	9	CHG	-1	0.000438619	loss
10	1962101	1962200	100	*	17	38	0.447368	3	24	0.125	4	CHG	-1	0.00947303	loss
10	1964501	1964600	100	*	57	94	0.606383	12	40	0.3	7	CHG	-1	0.00192653	loss
10	1968901	1969100	200	*	114	158	0.721519	37	107	0.345794	21	CHG	-1	1.89604e-08	loss
10	1973601	1973700	100	*	27	38	0.710526	11	37	0.297297	7	CHG	-1	0.000725946	loss
10	1978701	1978800	100	*	56	85	0.658824	14	52	0.269231	10	CHG	-1	4.02877e-05	loss
10	1981601	1981700	100	*	9	21	0.428571	19	25	0.76	5	CHG	1	0.0226109	gain
10	1982001	1982100	100	*	35	48	0.729167	9	34	0.264706	5	CHG	-1	0.000109733	loss
10	1983101	1983200	100	*	35	48	0.729167	10	45	0.222222	11	CHG	-1	6.16326e-06	loss
10	1995501	1995600	100	*	14	50	0.28	49	82	0.597561	10	CHG	1	0.000811607	gain
10	2004901	2005000	100	*	33	55	0.6	5	29	0.172414	7	CHG	-1	0.000439526	loss
10	2016601	2016700	100	*	45	56	0.803571	18	39	0.461538	9	CHG	-1	0.0010123	loss
10	2017201	2017300	100	*	20	44	0.454545	2	21	0.0952381	5	CHG	-1	0.00546203	loss
10	2018101	2018200	100	*	10	26	0.384615	1	21	0.047619	5	CHG	-1	0.00799891	loss
10	2018301	2018400	100	*	23	34	0.676471	6	19	0.315789	4	CHG	-1	0.012638	loss
10	2021601	2021700	100	*	13	25	0.52	4	20	0.2	4	CHG	-1	0.0283741	loss
10	2039001	2039100	100	*	95	133	0.714286	27	67	0.402985	13	CHG	-1	7.47288e-05	loss
10	2049801	2049900	100	*	23	46	0.5	4	21	0.190476	4	CHG	-1	0.0176117	loss
10	2073901	2074000	100	*	12	36	0.333333	20	26	0.769231	6	CHG	1	0.00128512	gain
10	2094201	2094300	100	*	14	39	0.358974	1	34	0.0294118	5	CHG	-1	0.000993224	loss
10	2098901	2099000	100	*	17	38	0.447368	5	37	0.135135	6	CHG	-1	0.0041249	loss
10	2109601	2109700	100	*	22	37	0.594595	4	25	0.16	6	CHG	-1	0.00123889	loss
10	2129301	2129400	100	*	14	26	0.538462	3	26	0.115385	4	CHG	-1	0.0019012	loss
10	2146501	2146600	100	*	23	52	0.442308	6	57	0.105263	10	CHG	-1	0.000203194	loss
10	2158701	2158800	100	*	23	40	0.575	4	46	0.0869565	6	CHG	-1	6.88567e-06	loss
10	2169301	2169400	100	*	32	87	0.367816	1	27	0.037037	6	CHG	-1	0.00161052	loss
10	2302101	2302200	100	*	18	37	0.486486	1	20	0.05	4	CHG	-1	0.00149814	loss
10	2305201	2305300	100	*	20	50	0.4	29	33	0.878788	6	CHG	1	5.57545e-05	gain
10	2321001	2321100	100	*	18	24	0.75	6	18	0.333333	4	CHG	-1	0.00825604	loss
10	2355801	2355900	100	*	33	53	0.622642	8	25	0.32	6	CHG	-1	0.0136784	loss
10	2485101	2485200	100	*	21	49	0.428571	2	41	0.0487805	9	CHG	-1	0.000127114	loss
10	2505201	2505300	100	*	40	88	0.454545	4	76	0.0526316	17	CHG	-1	8.14888e-08	loss
10	2530301	2530400	100	*	34	65	0.523077	3	21	0.142857	5	CHG	-1	0.00324663	loss
10	2545101	2545200	100	*	15	33	0.454545	24	30	0.8	7	CHG	1	0.00609704	gain
10	2552901	2553000	100	*	25	35	0.714286	2	36	0.0555556	8	CHG	-1	1.22166e-07	loss
10	2581301	2581500	200	*	48	122	0.393443	1	151	0.00662252	18	CHG	-1	6.14397e-15	loss
10	2651201	2651300	100	*	17	33	0.515152	6	32	0.1875	7	CHG	-1	0.00706382	loss
10	2662101	2662200	100	*	16	51	0.313725	0	20	0	5	CHG	-1	0.00570534	loss
10	2683101	2683200	100	*	13	77	0.168831	22	42	0.52381	8	CHG	1	0.000152785	gain
10	2693101	2693200	100	*	26	35	0.742857	17	45	0.377778	8	CHG	-1	0.00191732	loss
10	2703501	2703600	100	*	54	67	0.80597	17	36	0.472222	6	CHG	-1	0.000953082	loss
10	2725001	2725100	100	*	41	64	0.640625	29	30	0.966667	6	CHG	1	0.00132292	gain
10	2736201	2736300	100	*	22	46	0.478261	3	22	0.136364	5	CHG	-1	0.00755491	loss
10	3049801	3050000	200	*	51	70	0.728571	25	73	0.342466	12	CHG	-1	1.84915e-05	loss
10	3059901	3060000	100	*	15	96	0.15625	21	46	0.456522	10	CHG	1	0.000310746	gain
10	3060901	3061000	100	*	23	142	0.161972	31	56	0.553571	13	CHG	1	2.57988e-07	gain
10	3072901	3073000	100	*	28	61	0.459016	40	49	0.816327	11	CHG	1	0.000327198	gain
10	3088801	3088900	100	*	35	92	0.380435	0	40	0	10	CHG	-1	2.4986e-05	loss
10	3091101	3091200	100	*	65	101	0.643564	30	105	0.285714	15	CHG	-1	1.93728e-06	loss
10	3120301	3120400	100	*	32	83	0.385542	4	47	0.0851064	11	CHG	-1	0.000537845	loss
10	3122001	3122100	100	*	27	38	0.710526	7	25	0.28	6	CHG	-1	0.00142359	loss
10	3155701	3155800	100	*	47	56	0.839286	17	34	0.5	8	CHG	-1	0.00109923	loss
10	3157201	3157300	100	*	41	78	0.525641	7	32	0.21875	5	CHG	-1	0.00436863	loss
10	3159701	3159800	100	*	69	110	0.627273	17	55	0.309091	9	CHG	-1	0.000303194	loss
10	3160801	3160900	100	*	64	113	0.566372	13	51	0.254902	9	CHG	-1	0.000503251	loss
10	3163901	3164000	100	*	56	68	0.823529	32	64	0.5	8	CHG	-1	0.000229999	loss
10	3175801	3175900	100	*	15	25	0.6	6	21	0.285714	4	CHG	-1	0.0334425	loss
10	3182001	3182100	100	*	23	39	0.589744	4	21	0.190476	5	CHG	-1	0.0041706	loss
10	3208201	3208300	100	*	55	73	0.753425	31	69	0.449275	10	CHG	-1	0.000492717	loss
10	3303201	3303300	100	*	27	34	0.794118	12	38	0.315789	7	CHG	-1	0.000150115	loss
10	3320901	3321000	100	*	30	43	0.697674	5	29	0.172414	6	CHG	-1	4.94255e-05	loss
10	3352101	3352200	100	*	14	19	0.736842	6	17	0.352941	4	CHG	-1	0.0215113	loss
10	3510701	3510800	100	*	26	47	0.553191	0	38	0	9	CHG	-1	3.67138e-07	loss
10	3513001	3513100	100	*	109	154	0.707792	4	73	0.0547945	15	CHG	-1	2.7654e-18	loss
10	3513201	3513300	100	*	55	67	0.820896	0	52	0	13	CHG	-1	3.32581e-17	loss
10	3544701	3544800	100	*	20	39	0.512821	0	22	0	5	CHG	-1	0.000135088	loss
10	3579201	3579300	100	*	8	48	0.166667	12	23	0.521739	4	CHG	1	0.00279792	gain
10	3579901	3580000	100	*	21	45	0.466667	5	48	0.104167	9	CHG	-1	0.000269283	loss
10	3614001	3614100	100	*	12	31	0.387097	1	20	0.05	5	CHG	-1	0.00832691	loss
10	3631001	3631100	100	*	7	29	0.241379	23	37	0.621622	5	CHG	1	0.00308002	gain
10	3638501	3638600	100	*	26	40	0.65	12	39	0.307692	7	CHG	-1	0.00338046	loss
10	3692101	3692200	100	*	12	33	0.363636	1	18	0.0555556	4	CHG	-1	0.0169142	loss
10	3739101	3739200	100	*	25	29	0.862069	13	25	0.52	4	CHG	-1	0.00738165	loss
10	3771701	3771800	100	*	23	54	0.425926	6	48	0.125	12	CHG	-1	0.00138978	loss
10	3779201	3779300	100	*	10	24	0.416667	1	27	0.037037	5	CHG	-1	0.00170437	loss
10	3969601	3969700	100	*	24	31	0.774194	7	17	0.411765	4	CHG	-1	0.0132434	loss
10	4020801	4020900	100	*	54	89	0.606742	6	48	0.125	8	CHG	-1	5.46531e-07	loss
10	4031901	4032000	100	*	18	39	0.461538	1	31	0.0322581	5	CHG	-1	0.000180721	loss
10	4086201	4086300	100	*	10	31	0.322581	10	16	0.625	4	CHG	1	0.0469852	gain
10	4099801	4099900	100	*	28	48	0.583333	5	24	0.208333	6	CHG	-1	0.00370407	loss
10	4287901	4288000	100	*	20	34	0.588235	4	16	0.25	4	CHG	-1	0.0262179	loss
10	4312101	4312200	100	*	23	32	0.71875	2	18	0.111111	4	CHG	-1	0.000122421	loss
10	4331601	4331700	100	*	28	66	0.424242	3	28	0.107143	5	CHG	-1	0.00389837	loss
10	4350101	4350200	100	*	35	57	0.614035	1	46	0.0217391	11	CHG	-1	5.79935e-09	loss
10	4399301	4399400	100	*	23	27	0.851852	10	41	0.243902	6	CHG	-1	5.66944e-06	loss
10	4411301	4411400	100	*	5	23	0.217391	13	25	0.52	5	CHG	1	0.0310112	gain
10	4464801	4464900	100	*	33	42	0.785714	9	21	0.428571	4	CHG	-1	0.00587648	loss
10	4475801	4475900	100	*	19	107	0.17757	41	70	0.585714	13	CHG	1	2.13083e-07	gain
10	4514801	4514900	100	*	31	74	0.418919	3	36	0.0833333	7	CHG	-1	0.000738358	loss
10	4517001	4517100	100	*	14	32	0.4375	2	22	0.0909091	5	CHG	-1	0.00745695	loss
10	4527001	4527100	100	*	43	58	0.741379	6	18	0.333333	4	CHG	-1	0.00245765	loss
10	4538901	4539000	100	*	35	50	0.7	15	49	0.306122	12	CHG	-1	0.000246459	loss
10	4542301	4542400	100	*	18	23	0.782609	6	18	0.333333	4	CHG	-1	0.00498199	loss
10	4583901	4584000	100	*	19	33	0.575758	8	30	0.266667	7	CHG	-1	0.0144336	loss
10	4608801	4608900	100	*	32	42	0.761905	14	39	0.358974	9	CHG	-1	0.000571724	loss
10	4655301	4655400	100	*	8	21	0.380952	1	19	0.0526316	4	CHG	-1	0.0141794	loss
10	4682401	4682600	200	*	141	225	0.626667	57	193	0.295337	30	CHG	-1	2.9583e-10	loss
10	4704601	4704700	100	*	28	42	0.666667	13	37	0.351351	7	CHG	-1	0.00643809	loss
10	4736701	4736800	100	*	45	59	0.762712	16	37	0.432432	8	CHG	-1	0.00179171	loss
10	4737101	4737200	100	*	77	109	0.706422	27	67	0.402985	15	CHG	-1	0.000204605	loss
10	4753501	4753600	100	*	44	90	0.488889	12	71	0.169014	11	CHG	-1	8.37158e-05	loss
10	4767601	4767700	100	*	63	81	0.777778	35	78	0.448718	14	CHG	-1	7.31988e-05	loss
10	4777601	4777700	100	*	17	20	0.85	11	23	0.478261	4	CHG	-1	0.0119899	loss
10	4796801	4796900	100	*	15	69	0.217391	19	33	0.575758	7	CHG	1	0.000698959	gain
10	4843401	4843500	100	*	13	25	0.52	3	16	0.1875	4	CHG	-1	0.0336476	loss
10	4886701	4886800	100	*	10	16	0.625	5	19	0.263158	4	CHG	-1	0.0316268	loss
10	5118801	5118900	100	*	49	79	0.620253	14	47	0.297872	8	CHG	-1	0.000924648	loss
10	5230301	5230400	100	*	56	75	0.746667	14	44	0.318182	8	CHG	-1	2.18105e-05	loss
10	5247401	5247500	100	*	41	69	0.594203	10	56	0.178571	12	CHG	-1	1.35636e-05	loss
10	5248901	5249000	100	*	6	27	0.222222	16	25	0.64	6	CHG	1	0.0033596	gain
10	5283901	5284000	100	*	21	32	0.65625	5	20	0.25	5	CHG	-1	0.00564354	loss
10	5302401	5302500	100	*	80	86	0.930233	39	70	0.557143	10	CHG	-1	4.82693e-07	loss
10	5305201	5305300	100	*	28	35	0.8	16	42	0.380952	8	CHG	-1	0.000502984	loss
10	5309001	5309100	100	*	15	39	0.384615	24	32	0.75	7	CHG	1	0.00308114	gain
10	5312101	5312200	100	*	31	44	0.704545	8	25	0.32	4	CHG	-1	0.00292241	loss
10	5370901	5371000	100	*	33	54	0.611111	4	34	0.117647	8	CHG	-1	2.35056e-05	loss
10	5383501	5383600	100	*	21	33	0.636364	9	39	0.230769	5	CHG	-1	0.000987967	loss
10	5599901	5600000	100	*	4	48	0.0833333	13	28	0.464286	4	CHG	1	0.000316003	gain
10	5628501	5628600	100	*	87	107	0.813084	15	39	0.384615	9	CHG	-1	3.92158e-06	loss
10	5688001	5688100	100	*	50	95	0.526316	2	48	0.0416667	10	CHG	-1	1.39685e-07	loss
10	5689601	5689700	100	*	16	27	0.592593	4	19	0.210526	4	CHG	-1	0.0113276	loss
10	5729501	5729600	100	*	12	52	0.230769	28	42	0.666667	5	CHG	1	7.79852e-05	gain
10	5740601	5740700	100	*	33	49	0.673469	10	27	0.37037	5	CHG	-1	0.0119812	loss
10	5751101	5751200	100	*	74	121	0.61157	17	70	0.242857	7	CHG	-1	5.45856e-06	loss
10	5771101	5771400	300	*	48	146	0.328767	47	71	0.661972	16	CHG	1	1.72755e-05	gain
10	5838301	5838400	100	*	31	43	0.72093	18	47	0.382979	10	CHG	-1	0.00210673	loss
10	5899501	5899600	100	*	17	34	0.5	2	16	0.125	4	CHG	-1	0.0120756	loss
10	5906201	5906300	100	*	14	26	0.538462	6	29	0.206897	6	CHG	-1	0.0119678	loss
10	6070901	6071000	100	*	4	35	0.114286	10	24	0.416667	5	CHG	1	0.00863527	gain
10	6090201	6090300	100	*	19	51	0.372549	1	34	0.0294118	8	CHG	-1	0.000578918	loss
10	6091701	6091800	100	*	27	43	0.627907	9	28	0.321429	7	CHG	-1	0.0128159	loss
10	6092501	6092600	100	*	38	64	0.59375	7	30	0.233333	5	CHG	-1	0.00185284	loss
10	6129801	6129900	100	*	94	133	0.706767	42	104	0.403846	19	CHG	-1	1.48323e-05	loss
10	6157101	6157200	100	*	32	79	0.405063	4	48	0.0833333	9	CHG	-1	0.000261943	loss
10	6189501	6189600	100	*	18	36	0.5	3	24	0.125	4	CHG	-1	0.00397194	loss
10	6199601	6199700	100	*	3	18	0.166667	18	20	0.9	4	CHG	1	2.6057e-05	gain
10	6203501	6203600	100	*	63	71	0.887324	33	58	0.568966	8	CHG	-1	0.000123482	loss
10	6290901	6291000	100	*	14	30	0.466667	2	18	0.111111	4	CHG	-1	0.012638	loss
10	6292101	6292200	100	*	28	56	0.5	14	72	0.194444	10	CHG	-1	0.000580996	loss
10	6299601	6299700	100	*	14	42	0.333333	1	37	0.027027	8	CHG	-1	0.00103024	loss
10	6304101	6304200	100	*	6	19	0.315789	0	23	0	4	CHG	-1	0.00481243	loss
10	6366601	6366700	100	*	15	21	0.714286	12	29	0.413793	4	CHG	-1	0.0357265	loss
10	6388601	6388700	100	*	35	52	0.673077	10	45	0.222222	11	CHG	-1	3.83188e-05	loss
10	6427601	6427700	100	*	27	38	0.710526	8	21	0.380952	5	CHG	-1	0.014743	loss
10	6432701	6432800	100	*	66	103	0.640777	20	64	0.3125	9	CHG	-1	0.000121533	loss
10	6451901	6452000	100	*	21	35	0.6	6	29	0.206897	6	CHG	-1	0.00239107	loss
10	6457301	6457500	200	*	74	98	0.755102	19	47	0.404255	11	CHG	-1	0.000123248	loss
10	6491101	6491200	100	*	43	69	0.623188	13	49	0.265306	8	CHG	-1	0.000324722	loss
10	6491801	6491900	100	*	22	41	0.536585	27	32	0.84375	4	CHG	1	0.00687741	gain
10	6494001	6494100	100	*	63	81	0.777778	24	56	0.428571	14	CHG	-1	0.000102869	loss
10	6508601	6508900	300	*	164	257	0.638132	101	299	0.337793	38	CHG	-1	4.17357e-11	loss
10	6514301	6514400	100	*	30	76	0.394737	0	44	0	9	CHG	-1	8.57926e-06	loss
10	6525501	6525600	100	*	15	56	0.267857	23	37	0.621622	6	CHG	1	0.00125549	gain
10	6536301	6536400	100	*	24	35	0.685714	3	19	0.157895	4	CHG	-1	0.00049589	loss
10	6537101	6537200	100	*	36	56	0.642857	8	26	0.307692	4	CHG	-1	0.00591518	loss
10	6539701	6539800	100	*	28	65	0.430769	2	26	0.0769231	5	CHG	-1	0.00194572	loss
10	6718801	6718900	100	*	7	49	0.142857	10	21	0.47619	5	CHG	1	0.00400738	gain
10	6859601	6859700	100	*	29	85	0.341176	1	36	0.0277778	6	CHG	-1	0.000585502	loss
10	6895501	6895600	100	*	14	27	0.518519	3	16	0.1875	4	CHG	-1	0.0323059	loss
10	6969601	6969700	100	*	11	36	0.305556	26	35	0.742857	8	CHG	1	0.000522265	gain
10	6981301	6981400	100	*	24	33	0.727273	8	25	0.32	6	CHG	-1	0.00299681	loss
10	6995801	6995900	100	*	39	58	0.672414	3	21	0.142857	5	CHG	-1	0.000105464	loss
10	7017301	7017400	100	*	10	28	0.357143	18	24	0.75	6	CHG	1	0.00590502	gain
10	7033701	7033900	200	*	57	91	0.626374	20	69	0.289855	16	CHG	-1	8.7537e-05	loss
10	7061001	7061100	100	*	87	132	0.659091	23	65	0.353846	7	CHG	-1	0.000155008	loss
10	7085801	7085900	100	*	38	69	0.550725	11	47	0.234043	10	CHG	-1	0.00128208	loss
10	7111801	7111900	100	*	1	23	0.0434783	10	18	0.555556	4	CHG	1	0.000546594	gain
10	7218601	7218700	100	*	15	87	0.172414	24	40	0.6	8	CHG	1	7.24664e-06	gain
10	7237701	7237800	100	*	42	62	0.677419	7	19	0.368421	4	CHG	-1	0.0169945	loss
10	7249601	7249700	100	*	26	58	0.448276	3	23	0.130435	4	CHG	-1	0.00845822	loss
10	7251801	7251900	100	*	25	69	0.362319	35	51	0.686275	8	CHG	1	0.000900785	gain
10	7276501	7276600	100	*	62	91	0.681319	15	63	0.238095	13	CHG	-1	5.82412e-07	loss
10	7280001	7280100	100	*	34	57	0.596491	7	31	0.225806	6	CHG	-1	0.00152546	loss
10	7291801	7291900	100	*	22	36	0.611111	9	33	0.272727	8	CHG	-1	0.00605559	loss
10	7292401	7292500	100	*	39	59	0.661017	12	36	0.333333	6	CHG	-1	0.0028422	loss
10	7297501	7297600	100	*	7	30	0.233333	9	16	0.5625	4	CHG	1	0.0262543	gain
10	7311401	7311500	100	*	16	87	0.183908	18	32	0.5625	8	CHG	1	0.000156704	gain
10	7330301	7330400	100	*	43	74	0.581081	13	47	0.276596	10	CHG	-1	0.00178394	loss
10	7371901	7372100	200	*	105	145	0.724138	30	84	0.357143	17	CHG	-1	5.01238e-07	loss
10	7484801	7484900	100	*	28	38	0.736842	16	38	0.421053	6	CHG	-1	0.00661584	loss
10	7503701	7503800	100	*	25	58	0.431034	2	20	0.1	4	CHG	-1	0.00860136	loss
10	7540001	7540100	100	*	39	97	0.402062	6	59	0.101695	12	CHG	-1	0.00017813	loss
10	7540501	7540700	200	*	73	136	0.536765	13	109	0.119266	16	CHG	-1	2.29515e-10	loss
10	7541101	7541200	100	*	81	126	0.642857	11	42	0.261905	9	CHG	-1	6.5851e-05	loss
10	7549901	7550000	100	*	43	138	0.311594	58	79	0.734177	13	CHG	1	2.60768e-08	gain
10	7566701	7566800	100	*	7	29	0.241379	12	22	0.545455	4	CHG	1	0.0267712	gain
10	7570801	7570900	100	*	20	28	0.714286	5	27	0.185185	6	CHG	-1	0.000230742	loss
10	7580501	7580600	100	*	24	42	0.571429	4	23	0.173913	4	CHG	-1	0.00294344	loss
10	7638101	7638200	100	*	15	44	0.340909	17	24	0.708333	4	CHG	1	0.00494371	gain
10	7658501	7658600	100	*	54	99	0.545455	7	33	0.212121	8	CHG	-1	0.00154	loss
10	7658601	7658700	100	*	7	42	0.166667	19	30	0.633333	6	CHG	1	0.000151124	gain
10	7661501	7661600	100	*	16	20	0.8	8	20	0.4	5	CHG	-1	0.0110998	loss
10	7706101	7706200	100	*	14	40	0.35	25	32	0.78125	7	CHG	1	0.000586416	gain
10	7953901	7954000	100	*	38	70	0.542857	13	67	0.19403	6	CHG	-1	8.6594e-05	loss
10	7954801	7954900	100	*	60	184	0.326087	0	30	0	6	CHG	-1	0.000523311	loss
10	7982501	7982600	100	*	18	38	0.473684	19	21	0.904762	5	CHG	1	0.00176198	gain
10	7985801	7985900	100	*	71	82	0.865854	15	32	0.46875	8	CHG	-1	4.04384e-05	loss
10	8007701	8007800	100	*	25	40	0.625	7	25	0.28	6	CHG	-1	0.00812208	loss
10	8011001	8011100	100	*	21	26	0.807692	10	25	0.4	4	CHG	-1	0.00399921	loss
10	8073701	8073800	100	*	12	20	0.6	4	16	0.25	4	CHG	-1	0.0360846	loss
10	8094401	8094600	200	*	93	144	0.645833	31	125	0.248	24	CHG	-1	1.24201e-09	loss
10	8189201	8189300	100	*	13	24	0.541667	5	21	0.238095	4	CHG	-1	0.038365	loss
10	8218701	8218800	100	*	22	50	0.44	19	25	0.76	6	CHG	1	0.0099662	gain
10	8229801	8229900	100	*	16	30	0.533333	4	20	0.2	4	CHG	-1	0.0184221	loss
10	8229801	8229900	100	*	16	30	0.533333	4	20	0.2	4	CHG	-1	0.0184221	loss
10	8230101	8230400	300	*	213	339	0.628319	59	224	0.263393	33	CHG	-1	2.23097e-17	loss
10	8230101	8230400	300	*	213	339	0.628319	59	224	0.263393	33	CHG	-1	2.23097e-17	loss
10	8236201	8236300	100	*	147	223	0.659193	35	115	0.304348	12	CHG	-1	8.45757e-09	loss
10	8291401	8291500	100	*	35	46	0.76087	7	18	0.388889	4	CHG	-1	0.00614034	loss
10	8319801	8319900	100	*	39	52	0.75	15	38	0.394737	8	CHG	-1	0.00125197	loss
10	8346801	8346900	100	*	36	49	0.734694	22	55	0.4	7	CHG	-1	0.00114018	loss
10	8375301	8375400	100	*	19	32	0.59375	3	17	0.176471	4	CHG	-1	0.00649459	loss
10	8419601	8419700	100	*	89	121	0.735537	18	42	0.428571	9	CHG	-1	0.000662587	loss
10	8445201	8445300	100	*	20	49	0.408163	20	24	0.833333	6	CHG	1	0.001146	gain
10	8462901	8463000	100	*	27	42	0.642857	8	27	0.296296	5	CHG	-1	0.00625547	loss
10	8464601	8464700	100	*	4	27	0.148148	12	25	0.48	6	CHG	1	0.0108682	gain
10	8477201	8477300	100	*	8	16	0.5	3	21	0.142857	4	CHG	-1	0.0194928	loss
10	8479001	8479100	100	*	29	32	0.90625	14	24	0.583333	4	CHG	-1	0.00591251	loss
10	8491901	8492000	100	*	29	51	0.568627	4	31	0.129032	6	CHG	-1	0.000233326	loss
10	8586401	8586500	100	*	25	36	0.694444	12	37	0.324324	7	CHG	-1	0.00244109	loss
10	8594601	8594700	100	*	53	85	0.623529	1	60	0.0166667	7	CHG	-1	3.17947e-12	loss
10	8681701	8681800	100	*	16	35	0.457143	16	21	0.761905	5	CHG	1	0.0263425	gain
10	8685301	8685400	100	*	65	102	0.637255	16	50	0.32	10	CHG	-1	0.000529352	loss
10	8685901	8686000	100	*	7	65	0.107692	38	88	0.431818	15	CHG	1	5.40516e-05	gain
10	8702001	8702100	100	*	30	110	0.272727	44	75	0.586667	15	CHG	1	6.97964e-05	gain
10	8759401	8759700	300	*	192	224	0.857143	75	140	0.535714	31	CHG	-1	3.24097e-10	loss
10	8765301	8765400	100	*	21	37	0.567568	5	22	0.227273	5	CHG	-1	0.0121404	loss
10	8775001	8775100	100	*	36	38	0.947368	31	49	0.632653	8	CHG	-1	0.00104264	loss
10	8842301	8842400	100	*	31	39	0.794872	9	19	0.473684	4	CHG	-1	0.0142424	loss
10	8850101	8850200	100	*	109	139	0.784173	42	88	0.477273	22	CHG	-1	1.00731e-05	loss
10	8880301	8880400	100	*	20	22	0.909091	18	30	0.6	4	CHG	-1	0.0142018	loss
10	8882901	8883000	100	*	17	20	0.85	10	21	0.47619	4	CHG	-1	0.0128616	loss
10	8966501	8966600	100	*	21	45	0.466667	5	32	0.15625	6	CHG	-1	0.00581718	loss
10	8979601	8979700	100	*	21	29	0.724138	7	17	0.411765	4	CHG	-1	0.0364951	loss
10	9031101	9031200	100	*	21	38	0.552632	38	42	0.904762	9	CHG	1	0.000736194	gain
10	9032001	9032100	100	*	12	40	0.3	15	24	0.625	6	CHG	1	0.0120649	gain
10	9056501	9056600	100	*	24	46	0.521739	0	22	0	4	CHG	-1	9.00639e-05	loss
10	9082901	9083000	100	*	16	34	0.470588	2	24	0.0833333	5	CHG	-1	0.00259785	loss
10	9099301	9099400	100	*	15	31	0.483871	3	18	0.166667	4	CHG	-1	0.0270337	loss
10	9101101	9101200	100	*	25	42	0.595238	9	35	0.257143	4	CHG	-1	0.00406351	loss
10	9182001	9182100	100	*	16	41	0.390244	1	31	0.0322581	7	CHG	-1	0.000815529	loss
10	9234701	9234800	100	*	50	83	0.60241	20	67	0.298507	12	CHG	-1	0.000488926	loss
10	9235801	9235900	100	*	2	29	0.0689655	16	20	0.8	4	CHG	1	1.43135e-06	gain
10	9236501	9236600	100	*	6	49	0.122449	28	46	0.608696	8	CHG	1	4.89536e-06	gain
10	9238801	9238900	100	*	72	76	0.947368	74	118	0.627119	12	CHG	-1	3.08873e-06	loss
10	9245701	9245800	100	*	22	38	0.578947	9	41	0.219512	9	CHG	-1	0.00181012	loss
10	9306901	9307100	200	*	39	163	0.239264	54	86	0.627907	20	CHG	1	2.28686e-08	gain
10	9353201	9353300	100	*	14	34	0.411765	3	33	0.0909091	6	CHG	-1	0.00254947	loss
10	9353201	9353300	100	*	14	34	0.411765	3	33	0.0909091	6	CHG	-1	0.00254947	loss
10	9353501	9353600	100	*	14	28	0.5	7	35	0.2	4	CHG	-1	0.0120738	loss
10	9353501	9353600	100	*	14	28	0.5	7	35	0.2	4	CHG	-1	0.0120738	loss
10	9366001	9366100	100	*	37	49	0.755102	22	55	0.4	12	CHG	-1	0.000587819	loss
10	9393701	9393800	100	*	61	115	0.530435	19	111	0.171171	17	CHG	-1	1.74831e-07	loss
10	9532701	9532800	100	*	65	80	0.8125	31	62	0.5	14	CHG	-1	0.000225294	loss
10	9566701	9566800	100	*	44	61	0.721311	34	103	0.330097	15	CHG	-1	7.35395e-06	loss
10	9622101	9622200	100	*	22	61	0.360656	23	34	0.676471	8	CHG	1	0.0042779	gain
10	9645401	9645500	100	*	20	31	0.645161	5	24	0.208333	6	CHG	-1	0.00204625	loss
10	9700001	9700100	100	*	59	65	0.907692	25	42	0.595238	7	CHG	-1	0.000318718	loss
10	9724101	9724200	100	*	47	73	0.643836	13	42	0.309524	8	CHG	-1	0.00105612	loss
10	9724301	9724400	100	*	14	22	0.636364	16	16	1	4	CHG	1	0.00795716	gain
10	9749201	9749300	100	*	19	47	0.404255	1	27	0.037037	6	CHG	-1	0.0011608	loss
10	9750401	9750500	100	*	5	60	0.0833333	25	40	0.625	6	CHG	1	8.24431e-08	gain
10	9767101	9767200	100	*	20	33	0.606061	12	44	0.272727	8	CHG	-1	0.00449607	loss
10	9799901	9800000	100	*	44	75	0.586667	15	72	0.208333	12	CHG	-1	1.49233e-05	loss
10	9800501	9800700	200	*	111	151	0.735099	26	71	0.366197	14	CHG	-1	1.09362e-06	loss
10	9834601	9834700	100	*	32	79	0.405063	3	29	0.103448	6	CHG	-1	0.004138	loss
10	9874001	9874100	100	*	42	61	0.688525	9	37	0.243243	7	CHG	-1	7.02177e-05	loss
10	9936601	9936700	100	*	14	31	0.451613	20	22	0.909091	4	CHG	1	0.00116874	gain
10	9943001	9943100	100	*	27	44	0.613636	5	21	0.238095	4	CHG	-1	0.00591518	loss
10	9949201	9949300	100	*	29	71	0.408451	3	44	0.0681818	6	CHG	-1	0.000216979	loss
10	9981101	9981200	100	*	10	49	0.204082	9	16	0.5625	4	CHG	1	0.00752976	gain
10	9981801	9981900	100	*	30	53	0.566038	7	39	0.179487	7	CHG	-1	0.000447993	loss
10	10027401	10027500	100	*	22	28	0.785714	9	24	0.375	5	CHG	-1	0.00371847	loss
10	10083901	10084000	100	*	34	55	0.618182	12	44	0.272727	8	CHG	-1	0.00116029	loss
10	10113401	10113500	100	*	3	17	0.176471	12	21	0.571429	4	CHG	1	0.0144093	gain
10	10212001	10212100	100	*	18	34	0.529412	2	30	0.0666667	6	CHG	-1	0.000197944	loss
10	10223101	10223200	100	*	9	27	0.333333	19	30	0.633333	5	CHG	1	0.0244581	gain
10	10270101	10270200	100	*	18	26	0.692308	7	21	0.333333	5	CHG	-1	0.0153354	loss
10	10299401	10299500	100	*	27	36	0.75	9	20	0.45	4	CHG	-1	0.0254749	loss
10	10320101	10320200	100	*	16	22	0.727273	8	21	0.380952	5	CHG	-1	0.0230748	loss
10	10323301	10323400	100	*	32	49	0.653061	10	38	0.263158	7	CHG	-1	0.000661418	loss
10	10324601	10324700	100	*	41	49	0.836735	19	37	0.513514	7	CHG	-1	0.00201945	loss
10	10326901	10327000	100	*	22	41	0.536585	6	33	0.181818	5	CHG	-1	0.00268239	loss
10	10404901	10405000	100	*	32	41	0.780488	5	18	0.277778	4	CHG	-1	0.000539892	loss
10	10413601	10413700	100	*	0	51	0	13	41	0.317073	6	CHG	1	5.60635e-05	gain
10	10423001	10423100	100	*	27	46	0.586957	6	21	0.285714	5	CHG	-1	0.0229633	loss
10	10593801	10594000	200	*	69	98	0.704082	38	105	0.361905	16	CHG	-1	6.41461e-06	loss
10	10612601	10612700	100	*	3	16	0.1875	15	21	0.714286	4	CHG	1	0.0023496	gain
10	10623401	10623500	100	*	38	53	0.716981	23	63	0.365079	10	CHG	-1	0.000388786	loss
10	10696401	10696500	100	*	35	74	0.472973	10	67	0.149254	15	CHG	-1	0.000125367	loss
10	10733901	10734000	100	*	10	19	0.526316	1	16	0.0625	4	CHG	-1	0.00440852	loss
10	10774901	10775000	100	*	25	34	0.735294	12	29	0.413793	5	CHG	-1	0.0110623	loss
10	10789701	10789800	100	*	46	69	0.666667	4	50	0.08	12	CHG	-1	2.65446e-09	loss
10	10922201	10922300	100	*	27	42	0.642857	10	49	0.204082	10	CHG	-1	7.83183e-05	loss
10	10922801	10922900	100	*	5	42	0.119048	17	30	0.566667	4	CHG	1	0.00015089	gain
10	10926801	10926900	100	*	35	69	0.507246	8	48	0.166667	11	CHG	-1	0.000419361	loss
10	10947301	10947400	100	*	16	57	0.280702	24	29	0.827586	6	CHG	1	8.78233e-06	gain
10	10986201	10986300	100	*	4	44	0.0909091	12	25	0.48	5	CHG	1	0.000532903	gain
10	11093201	11093300	100	*	52	78	0.666667	3	34	0.0882353	8	CHG	-1	1.8991e-07	loss
10	11128101	11128300	200	*	90	143	0.629371	19	79	0.240506	16	CHG	-1	2.90218e-07	loss
10	11213301	11213400	100	*	23	42	0.547619	6	28	0.214286	6	CHG	-1	0.00685492	loss
10	11250201	11250300	100	*	48	88	0.545455	6	52	0.115385	11	CHG	-1	3.01629e-06	loss
10	11565001	11565100	100	*	1	26	0.0384615	11	26	0.423077	5	CHG	1	0.00169793	gain
10	11566601	11566700	100	*	69	81	0.851852	51	97	0.525773	18	CHG	-1	1.87136e-05	loss
10	11569801	11569900	100	*	45	75	0.6	11	52	0.211538	12	CHG	-1	5.68494e-05	loss
10	11590701	11590800	100	*	18	47	0.382979	2	29	0.0689655	6	CHG	-1	0.00252852	loss
10	11590701	11590800	100	*	18	47	0.382979	2	29	0.0689655	6	CHG	-1	0.00252852	loss
10	11591001	11591100	100	*	16	42	0.380952	2	39	0.0512821	4	CHG	-1	0.000362568	loss
10	11591001	11591100	100	*	16	42	0.380952	2	39	0.0512821	4	CHG	-1	0.000362568	loss
10	11675701	11675800	100	*	24	40	0.6	4	31	0.129032	7	CHG	-1	0.000171549	loss
10	11703001	11703200	200	*	34	94	0.361702	5	103	0.0485437	17	CHG	-1	3.55355e-07	loss
10	11752601	11752700	100	*	12	34	0.352941	19	28	0.678571	7	CHG	1	0.0119678	gain
10	11831701	11832000	300	*	229	317	0.722397	45	116	0.387931	28	CHG	-1	2.73294e-09	loss
10	11842701	11842900	200	*	121	179	0.675978	36	153	0.235294	23	CHG	-1	4.75666e-14	loss
10	11868201	11868300	100	*	20	42	0.47619	1	17	0.0588235	4	CHG	-1	0.00349221	loss
10	11890801	11890900	100	*	29	33	0.878788	1	26	0.0384615	6	CHG	-1	2.50549e-09	loss
10	11922701	11922800	100	*	3	22	0.136364	13	22	0.590909	5	CHG	1	0.00263878	gain
10	11997601	11997700	100	*	83	118	0.70339	13	49	0.265306	11	CHG	-1	1.44881e-06	loss
10	12013301	12013400	100	*	15	26	0.576923	5	19	0.263158	4	CHG	-1	0.0367607	loss
10	12026501	12026600	100	*	13	31	0.419355	2	22	0.0909091	5	CHG	-1	0.0101824	loss
10	12043901	12044000	100	*	15	33	0.454545	2	25	0.08	4	CHG	-1	0.00287314	loss
10	12064701	12064800	100	*	34	42	0.809524	10	25	0.4	6	CHG	-1	0.00119433	loss
10	12082301	12082400	100	*	67	110	0.609091	15	62	0.241935	10	CHG	-1	1.82356e-05	loss
10	12083101	12083200	100	*	41	79	0.518987	6	33	0.181818	8	CHG	-1	0.00167366	loss
10	12084401	12084500	100	*	41	78	0.525641	15	81	0.185185	11	CHG	-1	3.12754e-05	loss
10	12088601	12088700	100	*	26	64	0.40625	20	22	0.909091	4	CHG	1	0.000143772	gain
10	12090301	12090400	100	*	33	68	0.485294	3	21	0.142857	4	CHG	-1	0.0065044	loss
10	12126501	12126600	100	*	30	38	0.789474	19	53	0.358491	7	CHG	-1	0.000149831	loss
10	12134201	12134300	100	*	51	97	0.525773	7	48	0.145833	11	CHG	-1	4.55656e-05	loss
10	12144701	12144800	100	*	22	40	0.55	6	27	0.222222	5	CHG	-1	0.00892221	loss
10	12146201	12146300	100	*	42	55	0.763636	22	58	0.37931	12	CHG	-1	0.000124299	loss
10	12161601	12161700	100	*	58	67	0.865672	33	77	0.428571	8	CHG	-1	5.39061e-07	loss
10	12220601	12220700	100	*	36	79	0.455696	6	52	0.115385	12	CHG	-1	0.000141985	loss
10	12379001	12379100	100	*	17	25	0.68	8	24	0.333333	6	CHG	-1	0.0163281	loss
10	12386301	12386400	100	*	10	23	0.434783	2	18	0.111111	4	CHG	-1	0.0245399	loss
10	12393601	12393700	100	*	12	27	0.444444	2	26	0.0769231	5	CHG	-1	0.0034787	loss
10	12399001	12399100	100	*	1	17	0.0588235	13	26	0.5	4	CHG	1	0.00362646	gain
10	12413101	12413200	100	*	23	45	0.511111	3	20	0.15	5	CHG	-1	0.0074179	loss
10	12416301	12416400	100	*	67	75	0.893333	41	71	0.577465	11	CHG	-1	5.44186e-05	loss
10	12484201	12484300	100	*	53	85	0.623529	20	70	0.285714	9	CHG	-1	9.61317e-05	loss
10	12488401	12488500	100	*	5	22	0.227273	11	17	0.647059	4	CHG	1	0.00951819	gain
10	12490601	12490700	100	*	16	37	0.432432	3	32	0.09375	5	CHG	-1	0.00259063	loss
10	12491201	12491300	100	*	29	38	0.763158	10	30	0.333333	7	CHG	-1	0.00077423	loss
10	12508501	12508600	100	*	32	113	0.283186	43	66	0.651515	12	CHG	1	8.35719e-06	gain
10	12525201	12525300	100	*	40	48	0.833333	22	44	0.5	10	CHG	-1	0.00122088	loss
10	12534801	12534900	100	*	20	37	0.540541	4	18	0.222222	4	CHG	-1	0.0261933	loss
10	12649901	12650000	100	*	40	54	0.740741	13	42	0.309524	7	CHG	-1	8.90739e-05	loss
10	12659701	12659800	100	*	35	58	0.603448	13	52	0.25	13	CHG	-1	0.000455097	loss
10	12663601	12663700	100	*	31	51	0.607843	11	37	0.297297	6	CHG	-1	0.00523576	loss
10	12665401	12665500	100	*	27	58	0.465517	2	19	0.105263	4	CHG	-1	0.00621101	loss
10	12667901	12668000	100	*	28	46	0.608696	6	22	0.272727	4	CHG	-1	0.0108217	loss
10	12676801	12676900	100	*	37	53	0.698113	14	36	0.388889	9	CHG	-1	0.00501864	loss
10	12678001	12678100	100	*	99	173	0.572254	9	49	0.183673	12	CHG	-1	8.88775e-06	loss
10	12679101	12679200	100	*	37	70	0.528571	6	31	0.193548	6	CHG	-1	0.00259123	loss
10	12684101	12684200	100	*	37	83	0.445783	6	43	0.139535	9	CHG	-1	0.00111656	loss
10	12711501	12711700	200	*	84	127	0.661417	26	91	0.285714	16	CHG	-1	4.46849e-08	loss
10	12711501	12711700	200	*	84	127	0.661417	26	91	0.285714	16	CHG	-1	4.46849e-08	loss
10	12711901	12712000	100	*	59	100	0.59	8	32	0.25	7	CHG	-1	0.000812582	loss
10	12711901	12712000	100	*	59	100	0.59	8	32	0.25	7	CHG	-1	0.000812582	loss
10	12713701	12713800	100	*	31	66	0.469697	4	35	0.114286	6	CHG	-1	0.000742003	loss
10	12726301	12726400	100	*	24	42	0.571429	5	24	0.208333	4	CHG	-1	0.00551883	loss
10	12748401	12748500	100	*	42	65	0.646154	19	56	0.339286	14	CHG	-1	0.00137586	loss
10	12770001	12770300	300	*	95	156	0.608974	31	102	0.303922	19	CHG	-1	9.31079e-06	loss
10	12903301	12903400	100	*	19	45	0.422222	4	33	0.121212	8	CHG	-1	0.00521835	loss
10	12922101	12922200	100	*	13	26	0.5	4	30	0.133333	4	CHG	-1	0.00405093	loss
10	13004401	13004500	100	*	8	40	0.2	12	24	0.5	4	CHG	1	0.0133792	gain
10	13025101	13025200	100	*	26	58	0.448276	3	32	0.09375	6	CHG	-1	0.00109241	loss
10	13033201	13033300	100	*	43	105	0.409524	53	68	0.779412	13	CHG	1	9.75015e-06	gain
10	13045101	13045200	100	*	27	35	0.771429	8	33	0.242424	6	CHG	-1	5.14628e-05	loss
10	13059601	13059700	100	*	49	61	0.803279	15	35	0.428571	7	CHG	-1	0.000432218	loss
10	13060801	13060900	100	*	24	32	0.75	10	23	0.434783	4	CHG	-1	0.0186208	loss
10	13069401	13069500	100	*	4	37	0.108108	14	34	0.411765	7	CHG	1	0.00448465	gain
10	13100401	13100500	100	*	45	79	0.56962	11	41	0.268293	8	CHG	-1	0.00261036	loss
10	13116101	13116200	100	*	14	27	0.518519	2	20	0.1	5	CHG	-1	0.00386801	loss
10	13137601	13137700	100	*	7	26	0.269231	16	26	0.615385	5	CHG	1	0.013187	gain
10	13140701	13140800	100	*	41	75	0.546667	4	60	0.0666667	8	CHG	-1	5.17418e-08	loss
10	13147601	13147700	100	*	18	24	0.75	8	19	0.421053	4	CHG	-1	0.0290117	loss
10	13165201	13165300	100	*	18	46	0.391304	22	29	0.758621	5	CHG	1	0.00285836	gain
10	13194201	13194300	100	*	34	58	0.586207	8	33	0.242424	8	CHG	-1	0.00243874	loss
10	13196101	13196200	100	*	31	80	0.3875	41	56	0.732143	11	CHG	1	0.000212929	gain
10	13205701	13205800	100	*	109	146	0.746575	26	59	0.440678	14	CHG	-1	0.000100116	loss
10	13215401	13215500	100	*	9	33	0.272727	19	33	0.575758	4	CHG	1	0.0139305	gain
10	13218201	13218300	100	*	19	45	0.422222	0	26	0	6	CHG	-1	0.000288523	loss
10	13243001	13243300	300	*	101	218	0.463303	8	114	0.0701754	19	CHG	-1	1.298e-11	loss
10	13243701	13244000	300	*	100	262	0.381679	10	168	0.0595238	35	CHG	-1	2.65125e-12	loss
10	13244901	13245000	100	*	58	121	0.479339	3	55	0.0545455	10	CHG	-1	3.96309e-07	loss
10	13247701	13247800	100	*	30	73	0.410959	2	53	0.0377358	10	CHG	-1	2.02094e-06	loss
10	13247701	13247800	100	*	30	73	0.410959	2	53	0.0377358	10	CHG	-1	2.02094e-06	loss
10	13248001	13248100	100	*	37	87	0.425287	5	60	0.0833333	9	CHG	-1	6.46191e-06	loss
10	13248001	13248100	100	*	37	87	0.425287	5	60	0.0833333	9	CHG	-1	6.46191e-06	loss
10	13249201	13249300	100	*	41	128	0.320312	0	44	0	8	CHG	-1	6.44585e-05	loss
10	13254101	13254200	100	*	35	61	0.57377	8	38	0.210526	7	CHG	-1	0.000804797	loss
10	13279401	13279500	100	*	52	81	0.641975	18	61	0.295082	8	CHG	-1	0.000137176	loss
10	13331201	13331300	100	*	75	108	0.694444	12	38	0.315789	8	CHG	-1	0.000137928	loss
10	13342401	13342500	100	*	20	36	0.555556	5	33	0.151515	5	CHG	-1	0.000959697	loss
10	13345801	13345900	100	*	86	130	0.661538	19	56	0.339286	10	CHG	-1	0.000150323	loss
10	13369901	13370000	100	*	26	64	0.40625	0	60	0	8	CHG	-1	2.8414e-07	loss
10	13389201	13389300	100	*	27	86	0.313953	37	57	0.649123	12	CHG	1	0.000225294	gain
10	13395101	13395200	100	*	47	87	0.54023	26	143	0.181818	17	CHG	-1	1.59663e-07	loss
10	13395601	13395700	100	*	55	117	0.470085	13	81	0.160494	6	CHG	-1	2.92455e-05	loss
10	13398201	13398300	100	*	35	45	0.777778	24	52	0.461538	8	CHG	-1	0.00231071	loss
10	13398601	13398700	100	*	39	56	0.696429	7	37	0.189189	8	CHG	-1	9.46878e-06	loss
10	13398801	13398900	100	*	25	34	0.735294	7	18	0.388889	4	CHG	-1	0.0156841	loss
10	13405101	13405200	100	*	19	30	0.633333	7	25	0.28	6	CHG	-1	0.0102392	loss
10	13419601	13419700	100	*	52	86	0.604651	9	30	0.3	7	CHG	-1	0.0052574	loss
10	13421801	13421900	100	*	16	20	0.8	4	18	0.222222	4	CHG	-1	0.000767292	loss
10	13426201	13426300	100	*	32	59	0.542373	6	62	0.0967742	10	CHG	-1	1.06895e-06	loss
10	13435501	13435600	100	*	13	68	0.191176	37	54	0.685185	9	CHG	1	3.5345e-07	gain
10	13445701	13445800	100	*	43	90	0.477778	1	25	0.04	6	CHG	-1	0.000198796	loss
10	13463201	13463300	100	*	78	132	0.590909	28	104	0.269231	11	CHG	-1	5.08221e-06	loss
10	13465501	13465600	100	*	8	42	0.190476	15	20	0.75	4	CHG	1	7.38302e-05	gain
10	13474501	13474700	200	*	113	157	0.719745	37	118	0.313559	20	CHG	-1	4.4439e-10	loss
10	13474801	13474900	100	*	98	129	0.75969	47	118	0.398305	18	CHG	-1	9.62858e-08	loss
10	13477301	13477400	100	*	106	140	0.757143	20	47	0.425532	10	CHG	-1	9.52075e-05	loss
10	13487201	13487400	200	*	163	278	0.586331	68	252	0.269841	52	CHG	-1	6.73281e-12	loss
10	13489301	13489400	100	*	52	68	0.764706	17	39	0.435897	6	CHG	-1	0.00117317	loss
10	13491001	13491100	100	*	56	69	0.811594	18	40	0.45	8	CHG	-1	0.00026525	loss
10	13513201	13513300	100	*	19	44	0.431818	1	27	0.037037	5	CHG	-1	0.000702842	loss
10	13517701	13517800	100	*	34	50	0.68	6	17	0.352941	4	CHG	-1	0.0185574	loss
10	13529101	13529200	100	*	13	48	0.270833	20	35	0.571429	6	CHG	1	0.00703627	gain
10	13534401	13534500	100	*	10	77	0.12987	18	35	0.514286	7	CHG	1	5.29733e-05	gain
10	13589301	13589400	100	*	39	54	0.722222	21	66	0.318182	9	CHG	-1	4.40071e-05	loss
10	13590501	13590600	100	*	36	55	0.654545	8	24	0.333333	6	CHG	-1	0.0095105	loss
10	13598101	13598200	100	*	33	62	0.532258	2	28	0.0714286	7	CHG	-1	0.0001111	loss
10	13618301	13618400	100	*	18	34	0.529412	7	33	0.212121	7	CHG	-1	0.00857445	loss
10	13635601	13635700	100	*	15	33	0.454545	17	21	0.809524	4	CHG	1	0.0109309	gain
10	13661201	13661300	100	*	28	38	0.736842	9	27	0.333333	4	CHG	-1	0.00198385	loss
10	13663601	13663700	100	*	19	37	0.513514	3	25	0.12	5	CHG	-1	0.0023452	loss
10	13664901	13665000	100	*	9	25	0.36	14	21	0.666667	4	CHG	1	0.0385172	gain
10	13665601	13665700	100	*	10	21	0.47619	1	21	0.047619	5	CHG	-1	0.00246853	loss
10	13686701	13686800	100	*	18	47	0.382979	1	20	0.05	5	CHG	-1	0.00696804	loss
10	13687401	13687500	100	*	30	46	0.652174	13	37	0.351351	7	CHG	-1	0.0077331	loss
10	13693301	13693400	100	*	46	69	0.666667	10	29	0.344828	6	CHG	-1	0.00447883	loss
10	13693501	13693600	100	*	16	34	0.470588	14	18	0.777778	4	CHG	1	0.0333244	gain
10	13701001	13701100	100	*	34	55	0.618182	14	46	0.304348	8	CHG	-1	0.00256205	loss
10	13711201	13711400	200	*	21	46	0.456522	2	40	0.05	8	CHG	-1	7.82877e-05	loss
10	13730101	13730200	100	*	57	95	0.6	22	78	0.282051	10	CHG	-1	0.000101484	loss
10	13732601	13732700	100	*	25	43	0.581395	8	31	0.258065	5	CHG	-1	0.0070839	loss
10	13735201	13735300	100	*	30	42	0.714286	10	27	0.37037	5	CHG	-1	0.00602731	loss
10	13737601	13737700	100	*	29	47	0.617021	6	27	0.222222	5	CHG	-1	0.00178057	loss
10	13738301	13738400	100	*	46	66	0.69697	7	39	0.179487	7	CHG	-1	2.18144e-06	loss
10	13746701	13746800	100	*	9	20	0.45	2	22	0.0909091	4	CHG	-1	0.00950431	loss
10	13759301	13759400	100	*	12	26	0.461538	0	17	0	4	CHG	-1	0.00166299	loss
10	13760301	13760500	200	*	274	580	0.472414	28	201	0.139303	32	CHG	-1	3.32523e-15	loss
10	13765601	13765700	100	*	187	228	0.820175	65	126	0.515873	19	CHG	-1	1.98576e-08	loss
10	13768801	13768900	100	*	9	23	0.391304	0	19	0	4	CHG	-1	0.00310338	loss
10	13783501	13783600	100	*	21	34	0.617647	9	55	0.163636	8	CHG	-1	4.42087e-05	loss
10	13792501	13792600	100	*	52	125	0.416	2	49	0.0408163	9	CHG	-1	8.60326e-06	loss
10	13811901	13812000	100	*	12	25	0.48	5	29	0.172414	6	CHG	-1	0.0163281	loss
10	13831201	13831300	100	*	43	81	0.530864	7	41	0.170732	9	CHG	-1	0.000340403	loss
10	13910801	13910900	100	*	63	79	0.797468	21	47	0.446809	7	CHG	-1	0.000165427	loss
10	13912501	13912700	200	*	120	169	0.710059	32	123	0.260163	18	CHG	-1	1.06168e-12	loss
10	13918101	13918200	100	*	24	39	0.615385	6	22	0.272727	5	CHG	-1	0.0114173	loss
10	13918501	13918600	100	*	29	37	0.783784	5	20	0.25	5	CHG	-1	0.000245465	loss
10	13953201	13953300	100	*	25	38	0.657895	13	38	0.342105	4	CHG	-1	0.00723312	loss
10	13975301	13975400	100	*	6	46	0.130435	23	44	0.522727	5	CHG	1	0.000200896	gain
10	13979501	13979700	200	*	211	317	0.665615	50	147	0.340136	24	CHG	-1	9.35618e-10	loss
10	14001501	14001600	100	*	25	40	0.625	7	25	0.28	6	CHG	-1	0.00812208	loss
10	14002301	14002400	100	*	48	67	0.716418	18	48	0.375	12	CHG	-1	0.00058326	loss
10	14006601	14006700	100	*	26	35	0.742857	10	26	0.384615	6	CHG	-1	0.00619832	loss
10	14011001	14011100	100	*	21	58	0.362069	2	35	0.0571429	8	CHG	-1	0.00164869	loss
10	14029101	14029200	100	*	2	48	0.0416667	11	20	0.55	5	CHG	1	7.09006e-06	gain
10	14031401	14031500	100	*	17	27	0.62963	8	26	0.307692	4	CHG	-1	0.0198506	loss
10	14034601	14034700	100	*	14	37	0.378378	1	16	0.0625	4	CHG	-1	0.0200151	loss
10	14052401	14052500	100	*	1	20	0.05	9	20	0.45	4	CHG	1	0.00468567	gain
10	14060601	14060700	100	*	33	43	0.767442	10	37	0.27027	7	CHG	-1	3.73612e-05	loss
10	14070901	14071000	100	*	14	40	0.35	13	17	0.764706	4	CHG	1	0.00537979	gain
10	14084901	14085000	100	*	14	34	0.411765	24	32	0.75	8	CHG	1	0.00677395	gain
10	14112101	14112200	100	*	43	55	0.781818	14	30	0.466667	5	CHG	-1	0.00429011	loss
10	14120701	14120800	100	*	11	34	0.323529	0	18	0	4	CHG	-1	0.00789547	loss
10	14124701	14124800	100	*	19	36	0.527778	4	21	0.190476	4	CHG	-1	0.0134734	loss
10	14148301	14148400	100	*	11	55	0.2	15	30	0.5	5	CHG	1	0.00538149	gain
10	14154601	14154700	100	*	39	57	0.684211	4	17	0.235294	4	CHG	-1	0.00169343	loss
10	14155701	14155800	100	*	6	38	0.157895	14	21	0.666667	4	CHG	1	0.000220641	gain
10	14157901	14158000	100	*	20	51	0.392157	1	16	0.0625	4	CHG	-1	0.0142934	loss
10	14169501	14169600	100	*	21	36	0.583333	8	29	0.275862	6	CHG	-1	0.0143265	loss
10	14185301	14185400	100	*	23	31	0.741935	9	26	0.346154	4	CHG	-1	0.00381505	loss
10	14186001	14186100	100	*	12	31	0.387097	1	16	0.0625	4	CHG	-1	0.0193732	loss
10	14216601	14216700	100	*	43	81	0.530864	7	36	0.194444	6	CHG	-1	0.00126191	loss
10	14222901	14223000	100	*	15	44	0.340909	0	43	0	9	CHG	-1	9.09824e-05	loss
10	14223401	14223500	100	*	30	56	0.535714	8	34	0.235294	4	CHG	-1	0.00645825	loss
10	14225701	14225800	100	*	7	34	0.205882	14	24	0.583333	4	CHG	1	0.00439159	gain
10	14233001	14233100	100	*	8	34	0.235294	16	25	0.64	5	CHG	1	0.00268879	gain
10	14252601	14252700	100	*	25	52	0.480769	5	30	0.166667	6	CHG	-1	0.00572855	loss
10	14254401	14254500	100	*	24	56	0.428571	3	39	0.0769231	4	CHG	-1	0.000446188	loss
10	14272401	14272600	200	*	121	242	0.5	9	66	0.136364	13	CHG	-1	1.14534e-07	loss
10	14272401	14272600	200	*	121	242	0.5	9	66	0.136364	13	CHG	-1	1.14534e-07	loss
10	14272801	14272900	100	*	17	39	0.435897	2	33	0.0606061	5	CHG	-1	0.000318147	loss
10	14272801	14272900	100	*	17	39	0.435897	2	33	0.0606061	5	CHG	-1	0.000318147	loss
10	14286701	14286800	100	*	50	70	0.714286	8	24	0.333333	5	CHG	-1	0.00160076	loss
10	14288101	14288200	100	*	21	39	0.538462	6	27	0.222222	6	CHG	-1	0.0114571	loss
10	14304101	14304200	100	*	39	60	0.65	11	51	0.215686	8	CHG	-1	2.19362e-05	loss
10	14314201	14314300	100	*	51	60	0.85	12	22	0.545455	5	CHG	-1	0.00500051	loss
10	14338801	14338900	100	*	59	76	0.776316	13	30	0.433333	7	CHG	-1	0.00121776	loss
10	14349901	14350000	100	*	84	162	0.518519	16	98	0.163265	14	CHG	-1	1.28191e-07	loss
10	14354101	14354200	100	*	15	40	0.375	19	25	0.76	5	CHG	1	0.00357983	gain
10	14390001	14390100	100	*	23	84	0.27381	83	134	0.619403	14	CHG	1	4.34742e-06	gain
10	14402601	14402700	100	*	45	74	0.608108	7	68	0.102941	12	CHG	-1	6.7069e-09	loss
10	14441801	14441900	100	*	16	37	0.432432	8	61	0.131148	9	CHG	-1	0.000772999	loss
10	14441801	14441900	100	*	16	37	0.432432	8	61	0.131148	9	CHG	-1	0.000772999	loss
10	14442101	14442200	100	*	35	67	0.522388	7	45	0.155556	6	CHG	-1	8.4454e-05	loss
10	14442101	14442200	100	*	35	67	0.522388	7	45	0.155556	6	CHG	-1	8.4454e-05	loss
10	14443301	14443400	100	*	20	42	0.47619	3	28	0.107143	6	CHG	-1	0.00207872	loss
10	14462201	14462300	100	*	46	52	0.884615	17	37	0.459459	4	CHG	-1	5.44933e-05	loss
10	14463401	14463500	100	*	23	35	0.657143	10	28	0.357143	7	CHG	-1	0.0188161	loss
10	14464401	14464500	100	*	26	43	0.604651	4	19	0.210526	4	CHG	-1	0.00546231	loss
10	14521301	14521400	100	*	19	26	0.730769	8	21	0.380952	5	CHG	-1	0.0169555	loss
10	14523001	14523100	100	*	41	69	0.594203	9	33	0.272727	7	CHG	-1	0.00343465	loss
10	14580501	14580600	100	*	1	28	0.0357143	6	17	0.352941	4	CHG	1	0.00569639	gain
10	14608801	14608900	100	*	51	74	0.689189	13	34	0.382353	7	CHG	-1	0.00366929	loss
10	14626801	14626900	100	*	20	42	0.47619	1	16	0.0625	4	CHG	-1	0.00458046	loss
10	14627801	14627900	100	*	23	31	0.741935	4	18	0.222222	4	CHG	-1	0.000853947	loss
10	14629001	14629100	100	*	31	51	0.607843	9	38	0.236842	8	CHG	-1	0.000982163	loss
10	14629901	14630000	100	*	19	28	0.678571	11	32	0.34375	4	CHG	-1	0.0109408	loss
10	14631801	14631900	100	*	14	30	0.466667	2	21	0.0952381	4	CHG	-1	0.00619832	loss
10	14638001	14638100	100	*	31	46	0.673913	7	25	0.28	6	CHG	-1	0.00233331	loss
10	14649901	14650000	100	*	24	64	0.375	24	35	0.685714	8	CHG	1	0.00425783	gain
10	14661701	14661800	100	*	26	47	0.553191	9	36	0.25	9	CHG	-1	0.00687741	loss
10	14663701	14663800	100	*	34	45	0.755556	20	46	0.434783	9	CHG	-1	0.0027825	loss
10	14699901	14700000	100	*	21	44	0.477273	3	20	0.15	5	CHG	-1	0.0133792	loss
10	14704201	14704300	100	*	66	104	0.634615	17	52	0.326923	10	CHG	-1	0.000620542	loss
10	14725301	14725400	100	*	43	60	0.716667	17	45	0.377778	10	CHG	-1	0.00100421	loss
10	14755601	14755700	100	*	14	40	0.35	1	34	0.0294118	6	CHG	-1	0.00117907	loss
10	14756001	14756100	100	*	23	59	0.389831	1	34	0.0294118	5	CHG	-1	0.000335395	loss
10	14760101	14760200	100	*	50	100	0.5	4	31	0.129032	7	CHG	-1	0.000557373	loss
10	14791801	14791900	100	*	35	49	0.714286	15	47	0.319149	7	CHG	-1	0.000286508	loss
10	14792701	14792800	100	*	59	78	0.75641	25	74	0.337838	14	CHG	-1	1.63882e-06	loss
10	14820601	14820700	100	*	21	44	0.477273	4	28	0.142857	6	CHG	-1	0.00488442	loss
10	14822201	14822300	100	*	13	31	0.419355	1	30	0.0333333	4	CHG	-1	0.000713782	loss
10	14826801	14826900	100	*	22	40	0.55	4	21	0.190476	4	CHG	-1	0.00830832	loss
10	14829801	14829900	100	*	23	34	0.676471	4	16	0.25	4	CHG	-1	0.00605778	loss
10	14875601	14875700	100	*	48	138	0.347826	0	57	0	10	CHG	-1	2.14752e-06	loss
10	15040901	15041000	100	*	33	45	0.733333	21	50	0.42	10	CHG	-1	0.00308119	loss
10	15165801	15165900	100	*	13	25	0.52	2	21	0.0952381	4	CHG	-1	0.00323194	loss
10	15372301	15372400	100	*	38	49	0.77551	11	27	0.407407	5	CHG	-1	0.00214528	loss
10	15428701	15428800	100	*	7	37	0.189189	13	26	0.5	5	CHG	1	0.0103499	gain
10	15429201	15429300	100	*	12	29	0.413793	0	16	0	4	CHG	-1	0.00376151	loss
10	15463301	15463600	300	*	133	262	0.507634	9	165	0.0545455	30	CHG	-1	3.23804e-20	loss
10	15467001	15467400	400	*	154	285	0.540351	9	200	0.045	25	CHG	-1	1.03988e-27	loss
10	15486501	15486600	100	*	22	42	0.52381	0	33	0	8	CHG	-1	4.80693e-06	loss
10	15492401	15492500	100	*	16	25	0.64	9	32	0.28125	6	CHG	-1	0.00808832	loss
10	15507001	15507100	100	*	27	45	0.6	5	47	0.106383	7	CHG	-1	4.333e-06	loss
10	15515001	15515200	200	*	168	292	0.575342	8	95	0.0842105	19	CHG	-1	3.48972e-15	loss
10	15515701	15515800	100	*	75	188	0.398936	6	93	0.0645161	20	CHG	-1	6.9072e-08	loss
10	15628501	15628600	100	*	11	33	0.333333	0	24	0	5	CHG	-1	0.00254084	loss
10	15794201	15794300	100	*	42	62	0.677419	12	44	0.272727	11	CHG	-1	0.000130312	loss
10	16009101	16009200	100	*	38	58	0.655172	7	23	0.304348	4	CHG	-1	0.00542942	loss
[truncated: 10,984 more rows]

## Sheet: Sheet3
S5_Data:OsCLSY4 DMRs in Endosperm.
OsCLSY4 CHH DMRs in Endosperm
seqnames	start	end	width	strand	sumReadsM1	sumReadsN1	proportion1	sumReadsM2	sumReadsN2	proportion2	cytosinesCount	context	direction	pValue	regionType
1	1201	1300	100	*	36	133	0.270677	86	150	0.573333	31	CHH	1	1.68579e-06	gain
1	2001	2100	100	*	40	512	0.078125	115	567	0.202822	36	CHH	1	6.06672e-08	gain
1	10201	10300	100	*	5	180	0.0277778	19	142	0.133803	33	CHH	1	0.000547458	gain
1	13101	13200	100	*	4	126	0.031746	26	156	0.166667	29	CHH	1	0.00045611	gain
1	22501	22600	100	*	118	205	0.57561	93	216	0.430556	24	CHH	-1	0.00363846	loss
1	25701	25800	100	*	8	131	0.0610687	22	101	0.217822	21	CHH	1	0.000682281	gain
1	34701	34800	100	*	93	224	0.415179	46	216	0.212963	30	CHH	-1	1.80843e-05	loss
1	37301	37400	100	*	38	204	0.186275	3	224	0.0133929	33	CHH	-1	1.73796e-08	loss
1	38901	39000	100	*	15	319	0.0470219	27	150	0.18	29	CHH	1	1.03029e-05	gain
1	53701	53800	100	*	13	166	0.0783133	31	125	0.248	28	CHH	1	0.000142718	gain
1	56201	56300	100	*	10	275	0.0363636	29	184	0.157609	26	CHH	1	1.78271e-05	gain
1	56601	56800	200	*	139	486	0.286008	50	321	0.155763	59	CHH	-1	5.32053e-05	loss
1	58101	58200	100	*	56	197	0.284264	36	206	0.174757	28	CHH	-1	0.00980144	loss
1	61201	61300	100	*	98	432	0.226852	15	138	0.108696	27	CHH	-1	0.00309937	loss
1	72201	72300	100	*	2	160	0.0125	21	171	0.122807	23	CHH	1	0.00017275	gain
1	77101	77200	100	*	9	274	0.0328467	14	100	0.14	25	CHH	1	0.000265649	gain
1	79201	79300	100	*	21	90	0.233333	27	68	0.397059	17	CHH	1	0.0273919	gain
1	91801	91900	100	*	60	207	0.289855	50	122	0.409836	22	CHH	1	0.0265657	gain
1	94701	94800	100	*	19	143	0.132867	61	174	0.350575	25	CHH	1	2.88305e-05	gain
1	130801	130900	100	*	26	374	0.0695187	26	137	0.189781	33	CHH	1	0.000150957	gain
1	135701	135900	200	*	106	457	0.231947	38	372	0.102151	78	CHH	-1	4.453e-06	loss
1	136701	136800	100	*	23	197	0.116751	52	140	0.371429	21	CHH	1	2.57654e-07	gain
1	137101	137300	200	*	292	889	0.328459	180	332	0.542169	59	CHH	1	2.34655e-10	gain
1	140501	140600	100	*	13	397	0.0327456	44	324	0.135802	35	CHH	1	1.92963e-06	gain
1	164201	164300	100	*	19	249	0.0763052	24	132	0.181818	32	CHH	1	0.00255257	gain
1	164301	164400	100	*	68	202	0.336634	33	160	0.20625	30	CHH	-1	0.00691277	loss
1	169101	169200	100	*	152	372	0.408602	32	156	0.205128	30	CHH	-1	2.50929e-05	loss
1	174601	174700	100	*	65	315	0.206349	13	143	0.0909091	29	CHH	-1	0.00296816	loss
1	176101	176200	100	*	17	244	0.0696721	40	181	0.220994	29	CHH	1	2.06413e-05	gain
1	176801	176900	100	*	28	113	0.247788	28	69	0.405797	17	CHH	1	0.0257637	gain
1	178401	178500	100	*	44	146	0.30137	5	82	0.0609756	16	CHH	-1	6.04402e-05	loss
1	235901	236000	100	*	43	314	0.136943	4	135	0.0296296	32	CHH	-1	0.00100337	loss
1	243301	243400	100	*	44	300	0.146667	54	201	0.268657	31	CHH	1	0.00110876	gain
1	244101	244300	200	*	80	449	0.178174	75	226	0.331858	41	CHH	1	2.4758e-05	gain
1	258401	258500	100	*	35	375	0.0933333	37	149	0.248322	37	CHH	1	1.28368e-05	gain
1	260201	260300	100	*	16	196	0.0816327	52	192	0.270833	40	CHH	1	9.53333e-07	gain
1	260201	260300	100	*	16	196	0.0816327	52	192	0.270833	40	CHH	1	9.53333e-07	gain
1	260501	260600	100	*	6	86	0.0697674	28	80	0.35	16	CHH	1	7.80958e-06	gain
1	260501	260600	100	*	6	86	0.0697674	28	80	0.35	16	CHH	1	7.80958e-06	gain
1	338701	338800	100	*	15	251	0.059761	24	123	0.195122	25	CHH	1	0.000131098	gain
1	353501	353600	100	*	2	226	0.00884956	17	101	0.168317	20	CHH	1	1.19825e-07	gain
1	427601	427700	100	*	10	180	0.0555556	21	99	0.212121	24	CHH	1	0.000151752	gain
1	494101	494200	100	*	52	300	0.173333	40	109	0.366972	26	CHH	1	8.48479e-05	gain
1	495801	495900	100	*	19	110	0.172727	8	148	0.0540541	25	CHH	-1	0.00268825	loss
1	497801	497900	100	*	96	313	0.306709	171	373	0.458445	27	CHH	1	0.000115673	gain
1	498001	498100	100	*	36	158	0.227848	13	132	0.0984848	27	CHH	-1	0.00416863	loss
1	508801	508900	100	*	32	247	0.129555	0	135	0	25	CHH	-1	3.78515e-05	loss
1	513801	513900	100	*	13	103	0.126214	2	96	0.0208333	23	CHH	-1	0.00574538	loss
1	532501	532600	100	*	4	90	0.0444444	19	79	0.240506	19	CHH	1	0.000382008	gain
1	533501	533700	200	*	153	605	0.252893	42	317	0.132492	62	CHH	-1	5.80335e-05	loss
1	535101	535200	100	*	43	134	0.320896	72	123	0.585366	25	CHH	1	5.64784e-05	gain
1	545801	545900	100	*	1	161	0.00621118	10	92	0.108696	23	CHH	1	0.00024236	gain
1	624801	624900	100	*	17	338	0.0502959	27	153	0.176471	30	CHH	1	2.00938e-05	gain
1	629101	629200	100	*	27	234	0.115385	29	120	0.241667	27	CHH	1	0.00266907	gain
1	649001	649100	100	*	21	296	0.0709459	24	134	0.179104	30	CHH	1	0.00104254	gain
1	716701	716800	100	*	9	198	0.0454545	29	155	0.187097	29	CHH	1	5.6126e-05	gain
1	807601	807700	100	*	36	358	0.100559	33	149	0.221477	30	CHH	1	0.000512055	gain
1	815601	815700	100	*	60	280	0.214286	12	128	0.09375	28	CHH	-1	0.00376383	loss
1	832701	832800	100	*	24	143	0.167832	5	99	0.0505051	19	CHH	-1	0.00660409	loss
1	893701	893800	100	*	7	258	0.0271318	29	213	0.13615	39	CHH	1	2.97874e-05	gain
1	1005201	1005300	100	*	6	276	0.0217391	18	139	0.129496	26	CHH	1	2.90449e-05	gain
1	1036801	1036900	100	*	18	208	0.0865385	29	137	0.211679	28	CHH	1	0.00132956	gain
1	1048801	1048900	100	*	6	182	0.032967	17	112	0.151786	24	CHH	1	0.000413235	gain
1	1056301	1056400	100	*	10	67	0.149254	3	72	0.0416667	14	CHH	-1	0.030117	loss
1	1085401	1085500	100	*	11	157	0.0700637	14	81	0.17284	17	CHH	1	0.0152354	gain
1	1087101	1087200	100	*	3	381	0.00787402	17	139	0.122302	31	CHH	1	2.4613e-08	gain
1	1097301	1097500	200	*	59	485	0.121649	5	262	0.019084	44	CHH	-1	7.57391e-06	loss
1	1107701	1107800	100	*	37	313	0.118211	32	132	0.242424	33	CHH	1	0.00136633	gain
1	1110601	1110700	100	*	76	300	0.253333	37	258	0.143411	32	CHH	-1	0.00176929	loss
1	1111101	1111200	100	*	16	120	0.133333	29	115	0.252174	22	CHH	1	0.0214938	gain
1	1111301	1111400	100	*	48	176	0.272727	23	191	0.120419	39	CHH	-1	0.000405402	loss
1	1115001	1115100	100	*	29	160	0.18125	40	101	0.39604	22	CHH	1	0.000252952	gain
1	1116601	1116800	200	*	278	636	0.437107	158	514	0.307393	56	CHH	-1	2.22388e-05	loss
1	1119101	1119200	100	*	35	121	0.289256	9	158	0.056962	28	CHH	-1	8.80835e-07	loss
1	1119301	1119400	100	*	3	133	0.0225564	19	136	0.139706	24	CHH	1	0.000732788	gain
1	1120601	1120700	100	*	17	154	0.11039	23	98	0.234694	23	CHH	1	0.00943279	gain
1	1123701	1123800	100	*	7	138	0.0507246	16	101	0.158416	25	CHH	1	0.00616048	gain
1	1127701	1127800	100	*	80	258	0.310078	75	161	0.465839	27	CHH	1	0.00181747	gain
1	1127801	1127900	100	*	61	168	0.363095	21	106	0.198113	21	CHH	-1	0.00445436	loss
1	1129001	1129100	100	*	74	132	0.560606	43	116	0.37069	28	CHH	-1	0.00349422	loss
1	1130601	1130700	100	*	30	143	0.20979	22	53	0.415094	11	CHH	1	0.0046197	gain
1	1136701	1136800	100	*	6	122	0.0491803	11	64	0.171875	15	CHH	1	0.00669048	gain
1	1145701	1145800	100	*	17	250	0.068	19	102	0.186275	24	CHH	1	0.00130218	gain
1	1180801	1180900	100	*	18	454	0.0396476	21	135	0.155556	30	CHH	1	8.3728e-06	gain
1	1183001	1183100	100	*	15	104	0.144231	1	80	0.0125	15	CHH	-1	0.00222509	loss
1	1191401	1191500	100	*	105	306	0.343137	31	156	0.198718	31	CHH	-1	0.00177193	loss
1	1195001	1195100	100	*	41	281	0.145907	25	68	0.367647	16	CHH	1	7.26988e-05	gain
1	1204701	1204800	100	*	32	128	0.25	51	98	0.520408	20	CHH	1	7.56262e-05	gain
1	1210101	1210200	100	*	74	301	0.245847	5	183	0.0273224	30	CHH	-1	4.69082e-09	loss
1	1212101	1212300	200	*	126	546	0.230769	31	291	0.106529	47	CHH	-1	3.56114e-05	loss
1	1218901	1219200	300	*	107	437	0.244851	29	301	0.0963455	57	CHH	-1	1.82913e-06	loss
1	1220301	1220400	100	*	5	220	0.0227273	18	135	0.133333	20	CHH	1	9.66575e-05	gain
1	1222501	1222600	100	*	38	144	0.263889	23	159	0.144654	23	CHH	-1	0.0107132	loss
1	1222601	1222800	200	*	63	435	0.144828	139	442	0.31448	73	CHH	1	3.01415e-08	gain
1	1237401	1237500	100	*	76	276	0.275362	25	177	0.141243	29	CHH	-1	0.00120973	loss
1	1238501	1238600	100	*	13	290	0.0448276	29	154	0.188312	25	CHH	1	4.25605e-06	gain
1	1243001	1243100	100	*	60	200	0.3	70	148	0.472973	17	CHH	1	0.00140366	gain
1	1243901	1244100	200	*	157	425	0.369412	34	223	0.152466	47	CHH	-1	8.94758e-08	loss
1	1265501	1265600	100	*	90	235	0.382979	26	106	0.245283	21	CHH	-1	0.0139582	loss
1	1266501	1266600	100	*	93	239	0.389121	23	102	0.22549	25	CHH	-1	0.00425655	loss
1	1266701	1266800	100	*	15	208	0.0721154	62	206	0.300971	33	CHH	1	2.75129e-08	gain
1	1277401	1277500	100	*	3	101	0.029703	25	118	0.211864	24	CHH	1	0.000131037	gain
1	1281701	1281800	100	*	68	470	0.144681	15	346	0.0433526	30	CHH	-1	9.18259e-06	loss
1	1288001	1288100	100	*	48	226	0.212389	18	182	0.0989011	30	CHH	-1	0.00257209	loss
1	1288401	1288500	100	*	34	316	0.107595	52	225	0.231111	37	CHH	1	0.000220783	gain
1	1289201	1289300	100	*	3	281	0.0106762	26	223	0.116592	28	CHH	1	2.20642e-06	gain
1	1290001	1290100	100	*	45	210	0.214286	16	172	0.0930233	32	CHH	-1	0.00178238	loss
1	1290801	1290900	100	*	19	132	0.143939	20	79	0.253165	16	CHH	1	0.0479641	gain
1	1291301	1291400	100	*	130	281	0.462633	46	160	0.2875	25	CHH	-1	0.00052278	loss
1	1291901	1292000	100	*	27	133	0.203008	27	69	0.391304	17	CHH	1	0.00494524	gain
1	1292601	1292700	100	*	65	409	0.158924	83	230	0.36087	27	CHH	1	6.81126e-08	gain
1	1300301	1300400	100	*	23	309	0.0744337	36	143	0.251748	31	CHH	1	1.21915e-06	gain
1	1301001	1301100	100	*	32	128	0.25	28	70	0.4	15	CHH	1	0.0287637	gain
1	1302601	1302800	200	*	47	500	0.094	72	226	0.318584	46	CHH	1	1.81147e-12	gain
1	1306001	1306100	100	*	3	332	0.00903614	18	163	0.110429	32	CHH	1	9.45013e-07	gain
1	1308401	1308500	100	*	38	293	0.129693	54	220	0.245455	30	CHH	1	0.0010799	gain
1	1321001	1321100	100	*	25	170	0.147059	28	91	0.307692	19	CHH	1	0.00273234	gain
1	1322801	1322900	100	*	31	177	0.175141	3	112	0.0267857	27	CHH	-1	0.000269137	loss
1	1326401	1326500	100	*	16	137	0.116788	1	122	0.00819672	27	CHH	-1	0.000694346	loss
1	1327901	1328000	100	*	19	127	0.149606	15	52	0.288462	13	CHH	1	0.0321004	gain
1	1329801	1329900	100	*	6	322	0.0186335	20	144	0.138889	33	CHH	1	1.10028e-06	gain
1	1333101	1333300	200	*	93	516	0.180233	115	338	0.340237	63	CHH	1	6.9778e-07	gain
1	1342301	1342500	200	*	229	785	0.29172	25	310	0.0806452	53	CHH	-1	3.93809e-12	loss
1	1352001	1352100	100	*	4	170	0.0235294	12	81	0.148148	19	CHH	1	0.000303	gain
1	1352801	1353000	200	*	162	632	0.256329	23	264	0.0871212	54	CHH	-1	1.14273e-07	loss
1	1353901	1354000	100	*	1	210	0.0047619	16	105	0.152381	25	CHH	1	3.64804e-07	gain
1	1358801	1358900	100	*	6	225	0.0266667	24	150	0.16	23	CHH	1	1.21871e-05	gain
1	1361401	1361500	100	*	135	292	0.462329	54	182	0.296703	25	CHH	-1	0.000575184	loss
1	1363101	1363200	100	*	13	357	0.0364146	19	128	0.148438	26	CHH	1	3.62668e-05	gain
1	1369901	1370000	100	*	16	196	0.0816327	33	159	0.207547	30	CHH	1	0.000960236	gain
1	1373901	1374000	100	*	4	199	0.0201005	16	109	0.146789	27	CHH	1	4.62148e-05	gain
1	1412001	1412100	100	*	19	187	0.101604	20	94	0.212766	22	CHH	1	0.0119659	gain
1	1433901	1434000	100	*	14	433	0.0323326	23	173	0.132948	35	CHH	1	1.17242e-05	gain
1	1443201	1443300	100	*	2	88	0.0227273	23	93	0.247312	22	CHH	1	3.67154e-05	gain
1	1472701	1472800	100	*	5	123	0.0406504	20	97	0.206186	24	CHH	1	0.000245758	gain
1	1477301	1477400	100	*	38	398	0.0954774	44	217	0.202765	34	CHH	1	0.000344637	gain
1	1514601	1514700	100	*	6	92	0.0652174	20	74	0.27027	13	CHH	1	0.000518992	gain
1	1561101	1561200	100	*	1	316	0.00316456	21	128	0.164062	29	CHH	1	4.78871e-11	gain
1	1574501	1574600	100	*	11	237	0.0464135	20	136	0.147059	33	CHH	1	0.0010571	gain
1	1577201	1577300	100	*	20	135	0.148148	2	76	0.0263158	16	CHH	-1	0.00630902	loss
1	1596101	1596200	100	*	22	268	0.0820896	26	134	0.19403	28	CHH	1	0.00156065	gain
1	1596301	1596400	100	*	37	368	0.100543	28	138	0.202899	24	CHH	1	0.00281037	gain
1	1623201	1623300	100	*	21	419	0.0501193	117	391	0.299233	42	CHH	1	9.56989e-19	gain
1	1655101	1655200	100	*	16	188	0.0851064	27	124	0.217742	29	CHH	1	0.00128735	gain
1	1672101	1672200	100	*	84	293	0.286689	12	119	0.10084	26	CHH	-1	0.000122081	loss
1	1678501	1678600	100	*	31	134	0.231343	7	128	0.0546875	27	CHH	-1	0.000116027	loss
1	1679401	1679600	200	*	38	229	0.165939	116	323	0.359133	55	CHH	1	3.19358e-06	gain
1	1681601	1681700	100	*	22	269	0.0817844	92	401	0.229426	44	CHH	1	3.20683e-06	gain
1	1685901	1686100	200	*	132	413	0.319613	29	267	0.108614	42	CHH	-1	4.36486e-09	loss
1	1688901	1689000	100	*	2	132	0.0151515	11	85	0.129412	18	CHH	1	0.000840393	gain
1	1690301	1690700	400	*	200	1385	0.144404	290	811	0.357583	114	CHH	1	1.03398e-27	gain
1	1696401	1696500	100	*	35	330	0.106061	38	157	0.242038	31	CHH	1	8.53157e-05	gain
1	1696401	1696500	100	*	35	330	0.106061	38	157	0.242038	31	CHH	1	8.53157e-05	gain
1	1696701	1696900	200	*	49	535	0.0915888	71	291	0.243986	53	CHH	1	2.89532e-09	gain
1	1696701	1696900	200	*	49	535	0.0915888	71	291	0.243986	53	CHH	1	2.89532e-09	gain
1	1697801	1697900	100	*	38	162	0.234568	57	92	0.619565	22	CHH	1	1.50963e-08	gain
1	1703501	1703600	100	*	51	334	0.152695	70	227	0.30837	24	CHH	1	3.36663e-05	gain
1	1705101	1705200	100	*	90	332	0.271084	43	109	0.394495	20	CHH	1	0.0158151	gain
1	1709401	1709500	100	*	56	157	0.356688	24	120	0.2	23	CHH	-1	0.00517633	loss
1	1716201	1716300	100	*	32	160	0.2	69	186	0.370968	24	CHH	1	0.000775484	gain
1	1719401	1719700	300	*	63	485	0.129897	163	528	0.308712	92	CHH	1	2.2705e-10	gain
1	1721801	1722000	200	*	211	620	0.340323	56	283	0.19788	45	CHH	-1	4.04555e-05	loss
1	1725001	1725100	100	*	52	278	0.18705	11	163	0.0674847	28	CHH	-1	0.000836344	loss
1	1726001	1726200	200	*	219	692	0.316474	146	266	0.548872	55	CHH	1	7.27879e-10	gain
1	1727601	1727700	100	*	89	304	0.292763	47	116	0.405172	22	CHH	1	0.0283706	gain
1	1727701	1727900	200	*	76	310	0.245161	13	186	0.0698925	34	CHH	-1	4.11887e-06	loss
1	1733101	1733200	100	*	36	306	0.117647	29	131	0.221374	25	CHH	1	0.00610408	gain
1	1736001	1736100	100	*	28	366	0.0765027	26	134	0.19403	25	CHH	1	0.000333184	gain
1	1737001	1737100	100	*	111	223	0.497758	37	125	0.296	25	CHH	-1	0.000457437	loss
1	1737601	1737700	100	*	5	116	0.0431034	12	70	0.171429	14	CHH	1	0.00399835	gain
1	1742101	1742200	100	*	41	253	0.162055	40	147	0.272109	29	CHH	1	0.00923175	gain
1	1743001	1743100	100	*	18	200	0.09	43	210	0.204762	31	CHH	1	0.00155545	gain
1	1743901	1744100	200	*	40	213	0.187793	9	204	0.0441176	37	CHH	-1	1.85589e-05	loss
1	1745001	1745100	100	*	168	369	0.455285	75	130	0.576923	29	CHH	1	0.0179463	gain
1	1753001	1753100	100	*	15	205	0.0731707	26	121	0.214876	16	CHH	1	0.000358937	gain
1	1753801	1753900	100	*	7	138	0.0507246	19	79	0.240506	19	CHH	1	8.6217e-05	gain
1	1757501	1757600	100	*	5	270	0.0185185	14	95	0.147368	22	CHH	1	5.33899e-06	gain
1	1758101	1758200	100	*	6	217	0.0276498	21	151	0.139073	28	CHH	1	0.000127384	gain
1	1759801	1759900	100	*	51	354	0.144068	56	205	0.273171	29	CHH	1	0.000345875	gain
1	1762501	1762600	100	*	66	318	0.207547	5	126	0.0396825	29	CHH	-1	4.04864e-05	loss
1	1762701	1762800	100	*	31	304	0.101974	73	225	0.324444	36	CHH	1	3.3809e-09	gain
1	1763801	1764000	200	*	101	394	0.256345	165	298	0.553691	50	CHH	1	1.14037e-13	gain
1	1764301	1764400	100	*	94	391	0.240409	31	225	0.137778	33	CHH	-1	0.00293349	loss
1	1772501	1772700	200	*	9	277	0.032491	41	203	0.20197	38	CHH	1	2.4613e-08	gain
1	1783601	1783700	100	*	8	494	0.0161943	16	133	0.120301	31	CHH	1	2.39073e-07	gain
1	1791701	1791800	100	*	24	276	0.0869565	72	279	0.258065	35	CHH	1	6.92977e-07	gain
1	1831301	1831400	100	*	4	147	0.0272109	22	169	0.130178	24	CHH	1	0.00130163	gain
1	1831401	1831500	100	*	22	98	0.22449	30	84	0.357143	20	CHH	1	0.0483233	gain
1	1832101	1832200	100	*	9	110	0.0818182	43	147	0.292517	25	CHH	1	8.08247e-05	gain
1	1834901	1835000	100	*	3	163	0.0184049	15	113	0.132743	24	CHH	1	0.000298208	gain
1	1840701	1840800	100	*	99	304	0.325658	29	146	0.19863	28	CHH	-1	0.00603046	loss
1	1847801	1848000	200	*	13	464	0.0280172	32	249	0.128514	59	CHH	1	9.40446e-07	gain
1	1890301	1890400	100	*	17	451	0.037694	23	163	0.141104	30	CHH	1	1.65002e-05	gain
1	1897301	1897400	100	*	26	148	0.175676	5	129	0.0387597	25	CHH	-1	0.000531937	loss
1	1897501	1897600	100	*	48	364	0.131868	28	110	0.254545	26	CHH	1	0.00274247	gain
1	1943901	1944000	100	*	9	192	0.046875	27	126	0.214286	24	CHH	1	1.50694e-05	gain
1	1950301	1950400	100	*	30	185	0.162162	6	108	0.0555556	26	CHH	-1	0.00826191	loss
1	1950501	1950600	100	*	34	113	0.300885	43	97	0.443299	20	CHH	1	0.0332569	gain
1	1956101	1956200	100	*	4	215	0.0186047	16	130	0.123077	28	CHH	1	0.000131171	gain
1	1985401	1985500	100	*	9	270	0.0333333	16	113	0.141593	28	CHH	1	0.000193164	gain
1	1985901	1986000	100	*	5	306	0.0163399	21	165	0.127273	36	CHH	1	2.65609e-06	gain
1	1990901	1991000	100	*	59	223	0.264574	27	216	0.125	29	CHH	-1	0.000414025	loss
1	1999801	1999900	100	*	35	128	0.273438	50	121	0.413223	20	CHH	1	0.0209313	gain
1	2000001	2000100	100	*	115	276	0.416667	61	204	0.29902	27	CHH	-1	0.00914576	loss
1	2008701	2008800	100	*	7	320	0.021875	24	96	0.25	24	CHH	1	3.70163e-12	gain
1	2035801	2035900	100	*	53	159	0.333333	23	173	0.132948	29	CHH	-1	4.19784e-05	loss
1	2041601	2041700	100	*	6	90	0.0666667	36	96	0.375	18	CHH	1	2.69255e-06	gain
1	2047101	2047200	100	*	22	254	0.0866142	61	294	0.207483	30	CHH	1	0.000177764	gain
1	2116001	2116100	100	*	9	147	0.0612245	27	122	0.221311	23	CHH	1	0.000247194	gain
1	2123201	2123300	100	*	32	255	0.12549	27	105	0.257143	22	CHH	1	0.00278939	gain
1	2123301	2123400	100	*	121	296	0.408784	26	100	0.26	23	CHH	-1	0.00870615	loss
1	2124301	2124400	100	*	21	200	0.105	24	100	0.24	16	CHH	1	0.0026304	gain
1	2127501	2127600	100	*	15	139	0.107914	24	100	0.24	20	CHH	1	0.00732475	gain
1	2128101	2128200	100	*	19	204	0.0931373	33	127	0.259843	30	CHH	1	0.000118505	gain
1	2143201	2143400	200	*	185	500	0.37	235	389	0.604113	52	CHH	1	1.15514e-10	gain
1	2150601	2150700	100	*	19	155	0.122581	2	159	0.0125786	30	CHH	-1	0.000200401	loss
1	2153701	2153800	100	*	3	163	0.0184049	17	96	0.177083	24	CHH	1	1.43983e-05	gain
1	2168001	2168100	100	*	62	243	0.255144	11	156	0.0705128	35	CHH	-1	1.25507e-05	loss
1	2179101	2179200	100	*	5	163	0.0306748	14	93	0.150538	21	CHH	1	0.000702974	gain
1	2209601	2209700	100	*	9	282	0.0319149	12	87	0.137931	18	CHH	1	0.000354871	gain
1	2211101	2211200	100	*	7	134	0.0522388	24	135	0.177778	32	CHH	1	0.00175514	gain
1	2223901	2224000	100	*	15	150	0.1	28	85	0.329412	18	CHH	1	3.76777e-05	gain
1	2224101	2224200	100	*	17	228	0.0745614	22	102	0.215686	21	CHH	1	0.000432649	gain
1	2237801	2237900	100	*	35	198	0.176768	7	128	0.0546875	29	CHH	-1	0.00181392	loss
1	2239401	2239500	100	*	73	316	0.231013	19	199	0.0954774	29	CHH	-1	0.000194406	loss
1	2249601	2249700	100	*	4	249	0.0160643	33	104	0.317308	26	CHH	1	3.66352e-17	gain
1	2249601	2249700	100	*	4	249	0.0160643	33	104	0.317308	26	CHH	1	3.66352e-17	gain
1	2249901	2250000	100	*	9	226	0.039823	20	120	0.166667	26	CHH	1	5.06732e-05	gain
1	2249901	2250000	100	*	9	226	0.039823	20	120	0.166667	26	CHH	1	5.06732e-05	gain
1	2268101	2268200	100	*	8	246	0.0325203	21	158	0.132911	30	CHH	1	0.000268316	gain
1	2275601	2275900	300	*	22	729	0.0301783	84	435	0.193103	83	CHH	1	1.86617e-18	gain
1	2286701	2286800	100	*	68	126	0.539683	12	151	0.0794702	26	CHH	-1	3.89969e-15	loss
1	2288001	2288100	100	*	4	212	0.0188679	16	114	0.140351	20	CHH	1	3.93009e-05	gain
1	2289001	2289100	100	*	21	132	0.159091	30	101	0.29703	23	CHH	1	0.0126004	gain
1	2289901	2290000	100	*	23	237	0.0970464	46	172	0.267442	32	CHH	1	1.94328e-05	gain
1	2291001	2291200	200	*	48	543	0.0883978	59	253	0.233202	52	CHH	1	2.15166e-07	gain
1	2315701	2315800	100	*	83	247	0.336032	32	187	0.171123	29	CHH	-1	0.000234599	loss
1	2317101	2317200	100	*	138	418	0.330144	28	203	0.137931	25	CHH	-1	2.15098e-06	loss
1	2320401	2320500	100	*	9	342	0.0263158	21	147	0.142857	28	CHH	1	4.12737e-06	gain
1	2325601	2325700	100	*	122	274	0.445255	77	288	0.267361	36	CHH	-1	3.26815e-05	loss
1	2328801	2328900	100	*	19	590	0.0322034	69	363	0.190083	40	CHH	1	2.36189e-14	gain
1	2332501	2332600	100	*	25	213	0.117371	26	82	0.317073	17	CHH	1	0.000114215	gain
1	2333801	2333900	100	*	49	166	0.295181	33	77	0.428571	17	CHH	1	0.04102	gain
1	2344501	2344600	100	*	12	142	0.084507	35	160	0.21875	19	CHH	1	0.00181884	gain
1	2425701	2425800	100	*	6	168	0.0357143	14	74	0.189189	13	CHH	1	0.000144994	gain
1	2428601	2428700	100	*	27	201	0.134328	4	123	0.0325203	29	CHH	-1	0.00249981	loss
1	2428601	2428700	100	*	27	201	0.134328	4	123	0.0325203	29	CHH	-1	0.00249981	loss
1	2428901	2429000	100	*	19	96	0.197917	23	64	0.359375	15	CHH	1	0.0229692	gain
1	2428901	2429000	100	*	19	96	0.197917	23	64	0.359375	15	CHH	1	0.0229692	gain
1	2429801	2429900	100	*	38	138	0.275362	15	127	0.11811	29	CHH	-1	0.00190092	loss
1	2443901	2444000	100	*	31	210	0.147619	4	128	0.03125	29	CHH	-1	0.0010033	loss
1	2445001	2445100	100	*	16	298	0.0536913	35	202	0.173267	33	CHH	1	4.28755e-05	gain
1	2449701	2449800	100	*	4	274	0.0145985	27	196	0.137755	30	CHH	1	7.78267e-07	gain
1	2451201	2451300	100	*	40	178	0.224719	8	86	0.0930233	19	CHH	-1	0.0102875	loss
1	2451601	2451700	100	*	35	351	0.0997151	23	106	0.216981	26	CHH	1	0.00200971	gain
1	2452501	2452600	100	*	34	196	0.173469	7	140	0.05	33	CHH	-1	0.000994471	loss
1	2454101	2454200	100	*	25	511	0.0489237	44	267	0.164794	29	CHH	1	5.03283e-07	gain
1	2476101	2476200	100	*	11	129	0.0852713	29	122	0.237705	29	CHH	1	0.0014035	gain
1	2583101	2583200	100	*	0	116	0	12	103	0.116505	24	CHH	1	0.000299969	gain
1	2611701	2611800	100	*	4	241	0.0165975	13	109	0.119266	27	CHH	1	8.76593e-05	gain
1	2663101	2663300	200	*	108	387	0.27907	51	352	0.144886	67	CHH	-1	2.96368e-05	loss
1	2668201	2668300	100	*	15	95	0.157895	2	88	0.0227273	20	CHH	-1	0.0022025	loss
1	2676201	2676300	100	*	7	245	0.0285714	16	117	0.136752	28	CHH	1	0.000171175	gain
1	2678201	2678300	100	*	39	207	0.188406	47	156	0.301282	26	CHH	1	0.0132617	gain
1	2680601	2680700	100	*	15	95	0.157895	6	213	0.028169	22	CHH	-1	7.76091e-05	loss
1	2697301	2697400	100	*	6	280	0.0214286	21	158	0.132911	28	CHH	1	1.23667e-05	gain
1	2698001	2698100	100	*	39	124	0.314516	60	123	0.487805	28	CHH	1	0.00633064	gain
1	2708701	2708800	100	*	8	200	0.04	21	134	0.156716	32	CHH	1	0.000376874	gain
1	2758701	2758800	100	*	1	170	0.00588235	13	116	0.112069	28	CHH	1	0.000105184	gain
1	2781801	2781900	100	*	7	200	0.035	15	101	0.148515	23	CHH	1	0.000592326	gain
1	2798301	2798400	100	*	40	217	0.184332	50	118	0.423729	27	CHH	1	9.58709e-06	gain
1	2843501	2843600	100	*	24	447	0.0536913	17	108	0.157407	25	CHH	1	0.000395307	gain
1	2845401	2845500	100	*	3	132	0.0227273	21	133	0.157895	32	CHH	1	0.000252032	gain
1	2892601	2892700	100	*	7	203	0.0344828	25	153	0.163399	30	CHH	1	6.75955e-05	gain
1	2925701	2925800	100	*	56	125	0.448	19	80	0.2375	17	CHH	-1	0.00291193	loss
1	2936201	2936300	100	*	18	490	0.0367347	75	424	0.176887	36	CHH	1	8.2712e-11	gain
1	2950401	2950500	100	*	8	328	0.0243902	30	224	0.133929	36	CHH	1	3.12799e-06	gain
1	2952801	2952900	100	*	47	253	0.185771	8	239	0.0334728	33	CHH	-1	6.04141e-07	loss
1	2973801	2973900	100	*	6	157	0.0382166	34	146	0.232877	31	CHH	1	2.99297e-06	gain
1	3000001	3000100	100	*	61	231	0.264069	9	164	0.054878	39	CHH	-1	5.85872e-07	loss
1	3029101	3029300	200	*	15	244	0.0614754	61	301	0.202658	49	CHH	1	9.22798e-06	gain
1	3050301	3050400	100	*	10	239	0.041841	21	109	0.192661	26	CHH	1	1.67673e-05	gain
1	3058401	3058500	100	*	12	460	0.026087	17	126	0.134921	30	CHH	1	3.13976e-06	gain
1	3060901	3061000	100	*	2	204	0.00980392	14	85	0.164706	17	CHH	1	1.00347e-06	gain
1	3074801	3074900	100	*	76	232	0.327586	164	234	0.700855	27	CHH	1	5.5647e-14	gain
1	3075601	3075700	100	*	37	235	0.157447	6	124	0.0483871	28	CHH	-1	0.00314294	loss
1	3085001	3085100	100	*	16	164	0.097561	29	130	0.223077	17	CHH	1	0.00370779	gain
1	3085101	3085200	100	*	22	193	0.11399	0	108	0	25	CHH	-1	0.000268019	loss
1	3085101	3085200	100	*	22	193	0.11399	0	108	0	25	CHH	-1	0.000268019	loss
1	3085401	3085500	100	*	37	255	0.145098	67	163	0.411043	25	CHH	1	8.55562e-10	gain
1	3085401	3085500	100	*	37	255	0.145098	67	163	0.411043	25	CHH	1	8.55562e-10	gain
1	3131001	3131100	100	*	19	271	0.0701107	22	119	0.184874	29	CHH	1	0.00101452	gain
1	3135601	3135700	100	*	9	338	0.0266272	23	150	0.153333	26	CHH	1	1.1464e-06	gain
1	3138501	3138700	200	*	21	274	0.0766423	53	252	0.210317	53	CHH	1	3.30609e-05	gain
1	3146401	3146500	100	*	15	360	0.0416667	20	132	0.151515	30	CHH	1	7.01577e-05	gain
1	3154401	3154500	100	*	9	66	0.136364	1	53	0.0188679	11	CHH	-1	0.0225	loss
1	3167901	3168000	100	*	15	373	0.0402145	30	184	0.163043	37	CHH	1	2.97283e-06	gain
1	3170501	3170700	200	*	24	551	0.0435572	63	326	0.193252	59	CHH	1	2.68651e-11	gain
1	3173201	3173300	100	*	5	187	0.026738	20	154	0.12987	24	CHH	1	0.000481689	gain
1	3174701	3174800	100	*	16	244	0.0655738	23	137	0.167883	31	CHH	1	0.0021128	gain
1	3174901	3175000	100	*	38	343	0.110787	1	94	0.0106383	22	CHH	-1	0.00322278	loss
1	3188301	3188400	100	*	74	162	0.45679	55	205	0.268293	25	CHH	-1	0.00032703	loss
1	3189101	3189200	100	*	96	270	0.355556	99	187	0.529412	28	CHH	1	0.000399654	gain
1	3189201	3189300	100	*	84	187	0.449198	20	91	0.21978	18	CHH	-1	0.000381272	loss
1	3200501	3200700	200	*	34	501	0.0678643	118	396	0.29798	70	CHH	1	1.25329e-17	gain
1	3201201	3201300	100	*	17	173	0.0982659	61	224	0.272321	39	CHH	1	4.39812e-05	gain
1	3208901	3209000	100	*	6	266	0.0225564	16	129	0.124031	30	CHH	1	9.19203e-05	gain
1	3218601	3218700	100	*	8	220	0.0363636	28	131	0.21374	27	CHH	1	7.99833e-07	gain
1	3225901	3226000	100	*	3	328	0.00914634	19	172	0.110465	28	CHH	1	9.99802e-07	gain
1	3227501	3227600	100	*	52	212	0.245283	15	109	0.137615	21	CHH	-1	0.0253344	loss
1	3231401	3231500	100	*	34	261	0.130268	5	186	0.0268817	30	CHH	-1	0.000265387	loss
1	3253101	3253200	100	*	29	215	0.134884	38	147	0.258503	24	CHH	1	0.00364915	gain
1	3256101	3256200	100	*	10	204	0.0490196	14	93	0.150538	23	CHH	1	0.0036199	gain
1	3257101	3257200	100	*	13	437	0.0297483	23	177	0.129944	32	CHH	1	7.35021e-06	gain
1	3264401	3264500	100	*	14	221	0.0633484	32	180	0.177778	27	CHH	1	0.000585265	gain
1	3267801	3267900	100	*	29	401	0.0723192	50	202	0.247525	46	CHH	1	2.2934e-08	gain
1	3269201	3269300	100	*	48	295	0.162712	6	135	0.0444444	28	CHH	-1	0.000917705	loss
1	3270401	3270500	100	*	47	116	0.405172	57	94	0.606383	19	CHH	1	0.00451048	gain
1	3271401	3271500	100	*	52	135	0.385185	53	200	0.265	26	CHH	-1	0.0208844	loss
1	3271501	3271600	100	*	47	224	0.209821	50	149	0.33557	25	CHH	1	0.00669465	gain
1	3271501	3271600	100	*	47	224	0.209821	50	149	0.33557	25	CHH	1	0.00669465	gain
1	3271801	3271900	100	*	39	217	0.179724	7	176	0.0397727	30	CHH	-1	1.77431e-05	loss
1	3271801	3271900	100	*	39	217	0.179724	7	176	0.0397727	30	CHH	-1	1.77431e-05	loss
1	3278501	3278600	100	*	23	159	0.144654	40	129	0.310078	23	CHH	1	0.00109875	gain
1	3281001	3281100	100	*	51	275	0.185455	7	158	0.0443038	29	CHH	-1	8.34947e-05	loss
1	3282101	3282200	100	*	43	237	0.181435	10	164	0.0609756	24	CHH	-1	0.000741807	loss
1	3289601	3289700	100	*	1	112	0.00892857	16	120	0.133333	27	CHH	1	0.000485484	gain
1	3305401	3305500	100	*	62	225	0.275556	19	127	0.149606	23	CHH	-1	0.00794279	loss
1	3308001	3308100	100	*	70	141	0.496454	32	120	0.266667	29	CHH	-1	0.000289469	loss
1	3310101	3310200	100	*	2	270	0.00740741	13	92	0.141304	17	CHH	1	2.27504e-07	gain
1	3314101	3314200	100	*	9	209	0.0430622	22	148	0.148649	24	CHH	1	0.000768888	gain
1	3322001	3322100	100	*	12	213	0.056338	16	77	0.207792	18	CHH	1	0.00023332	gain
1	3332401	3332500	100	*	40	121	0.330579	10	116	0.0862069	29	CHH	-1	1.50248e-05	loss
1	3344501	3344600	100	*	14	251	0.0557769	46	184	0.25	24	CHH	1	6.96555e-08	gain
1	3361601	3361700	100	*	37	299	0.123746	0	127	0	24	CHH	-1	8.43347e-05	loss
1	3367801	3367900	100	*	7	151	0.0463576	21	126	0.166667	24	CHH	1	0.00136205	gain
1	3373401	3373500	100	*	41	116	0.353448	57	232	0.24569	22	CHH	-1	0.0355526	loss
1	3373801	3373900	100	*	25	240	0.104167	31	120	0.258333	26	CHH	1	0.000277182	gain
1	3374301	3374400	100	*	67	330	0.20303	55	136	0.404412	26	CHH	1	6.94008e-06	gain
1	3374301	3374400	100	*	67	330	0.20303	55	136	0.404412	26	CHH	1	6.94008e-06	gain
1	3374601	3375000	400	*	25	687	0.0363901	54	383	0.140992	77	CHH	1	3.54675e-10	gain
1	3374601	3375000	400	*	25	687	0.0363901	54	383	0.140992	77	CHH	1	3.54675e-10	gain
1	3376201	3376300	100	*	89	246	0.361789	26	141	0.184397	25	CHH	-1	0.000426072	loss
1	3380501	3380600	100	*	32	266	0.120301	21	84	0.25	21	CHH	1	0.00462897	gain
1	3391701	3391800	100	*	4	135	0.0296296	26	189	0.137566	29	CHH	1	0.00137515	gain
1	3392901	3393000	100	*	13	131	0.0992366	22	92	0.23913	21	CHH	1	0.00469465	gain
1	3392901	3393000	100	*	13	131	0.0992366	22	92	0.23913	21	CHH	1	0.00469465	gain
1	3393201	3393400	200	*	167	633	0.263823	59	505	0.116832	58	CHH	-1	6.60329e-10	loss
1	3393201	3393400	200	*	167	633	0.263823	59	505	0.116832	58	CHH	-1	6.60329e-10	loss
1	3394801	3394900	100	*	33	329	0.100304	39	179	0.217877	37	CHH	1	0.00049166	gain
1	3399801	3399900	100	*	1	162	0.00617284	21	142	0.147887	27	CHH	1	8.27831e-06	gain
1	3400601	3400700	100	*	82	215	0.381395	18	108	0.166667	24	CHH	-1	0.000176415	loss
1	3416401	3416600	200	*	18	248	0.0725806	26	101	0.257426	25	CHH	1	9.7412e-06	gain
1	3417501	3417700	200	*	118	484	0.243802	129	272	0.474265	49	CHH	1	1.7194e-09	gain
1	3420201	3420300	100	*	86	320	0.26875	6	130	0.0461538	26	CHH	-1	7.67966e-07	loss
1	3429901	3430000	100	*	60	216	0.277778	19	123	0.154472	28	CHH	-1	0.0107926	loss
1	3436101	3436200	100	*	3	164	0.0182927	9	66	0.136364	16	CHH	1	0.000472349	gain
1	3465601	3465700	100	*	11	194	0.056701	21	118	0.177966	28	CHH	1	0.000950189	gain
1	3494101	3494200	100	*	35	174	0.201149	11	152	0.0723684	36	CHH	-1	0.00126353	loss
1	3513201	3513300	100	*	3	246	0.0121951	22	133	0.165414	26	CHH	1	9.82095e-08	gain
1	3546901	3547000	100	*	83	193	0.430052	13	117	0.111111	28	CHH	-1	4.53531e-08	loss
1	3563401	3563500	100	*	8	271	0.0295203	21	122	0.172131	27	CHH	1	2.97189e-06	gain
1	3572001	3572100	100	*	25	287	0.087108	26	129	0.20155	26	CHH	1	0.00142915	gain
1	3586301	3586400	100	*	15	118	0.127119	22	89	0.247191	15	CHH	1	0.0263156	gain
1	3608201	3608300	100	*	34	340	0.1	71	156	0.455128	29	CHH	1	3.93065e-17	gain
1	3615101	3615200	100	*	5	295	0.0169492	28	227	0.123348	34	CHH	1	3.68318e-06	gain
1	3617001	3617100	100	*	59	230	0.256522	7	100	0.07	18	CHH	-1	0.000205995	loss
1	3632001	3632100	100	*	89	306	0.29085	28	154	0.181818	30	CHH	-1	0.012257	loss
1	3634201	3634300	100	*	2	161	0.0124224	24	207	0.115942	14	CHH	1	0.000242896	gain
1	3637001	3637200	200	*	108	508	0.212598	17	304	0.0559211	59	CHH	-1	2.70304e-08	loss
1	3644801	3644900	100	*	15	178	0.0842697	16	77	0.207792	19	CHH	1	0.00558513	gain
1	3644801	3644900	100	*	15	178	0.0842697	16	77	0.207792	19	CHH	1	0.00558513	gain
1	3645101	3645200	100	*	37	137	0.270073	65	163	0.398773	28	CHH	1	0.0190773	gain
1	3645101	3645200	100	*	37	137	0.270073	65	163	0.398773	28	CHH	1	0.0190773	gain
1	3651401	3651600	200	*	34	370	0.0918919	94	431	0.218097	54	CHH	1	5.39846e-06	gain
1	3666901	3667000	100	*	192	406	0.472906	34	155	0.219355	30	CHH	-1	3.49791e-07	loss
1	3693101	3693200	100	*	19	213	0.0892019	35	127	0.275591	24	CHH	1	1.89971e-05	gain
1	3700301	3700700	400	*	121	1064	0.113722	174	534	0.325843	116	CHH	1	2.87944e-22	gain
1	3701301	3701400	100	*	57	288	0.197917	7	147	0.047619	26	CHH	-1	7.3811e-05	loss
1	3709401	3709600	200	*	52	326	0.159509	92	334	0.275449	41	CHH	1	0.000531886	gain
1	3735601	3735700	100	*	29	125	0.232	15	114	0.131579	18	CHH	-1	0.0455609	loss
1	3735701	3735800	100	*	6	90	0.0666667	12	62	0.193548	13	CHH	1	0.0182491	gain
1	3745901	3746100	200	*	79	671	0.117735	112	361	0.310249	65	CHH	1	1.53349e-12	gain
1	3760301	3760400	100	*	47	119	0.394958	58	233	0.248927	25	CHH	-1	0.00544857	loss
1	3766701	3766800	100	*	14	192	0.0729167	37	166	0.222892	33	CHH	1	0.000120293	gain
1	3777901	3778000	100	*	76	189	0.402116	69	118	0.584746	29	CHH	1	0.00240164	gain
1	3778001	3778100	100	*	182	256	0.710938	67	113	0.59292	23	CHH	-1	0.0264201	loss
1	3778101	3778200	100	*	104	398	0.261307	51	139	0.366906	30	CHH	1	0.0189082	gain
1	3791501	3791600	100	*	25	346	0.0722543	20	109	0.183486	27	CHH	1	0.00104716	gain
1	3792101	3792200	100	*	8	210	0.0380952	46	196	0.234694	33	CHH	1	6.13613e-08	gain
1	3792701	3792900	200	*	76	864	0.087963	76	350	0.217143	66	CHH	1	7.25471e-10	gain
1	3792701	3792900	200	*	76	864	0.087963	76	350	0.217143	66	CHH	1	7.25471e-10	gain
1	3793101	3793300	200	*	49	1463	0.0334928	39	240	0.1625	52	CHH	1	5.86072e-17	gain
1	3793101	3793300	200	*	49	1463	0.0334928	39	240	0.1625	52	CHH	1	5.86072e-17	gain
1	3795201	3795300	100	*	19	182	0.104396	21	100	0.21	24	CHH	1	0.0159861	gain
1	3795801	3795900	100	*	19	122	0.155738	4	81	0.0493827	19	CHH	-1	0.0200941	loss
1	3798901	3799000	100	*	28	339	0.0825959	36	157	0.229299	37	CHH	1	2.01189e-05	gain
1	3799301	3799400	100	*	24	153	0.156863	4	122	0.0327869	20	CHH	-1	0.00108769	loss
1	3802801	3802900	100	*	67	161	0.416149	20	82	0.243902	19	CHH	-1	0.00904652	loss
1	3803901	3804000	100	*	106	206	0.514563	55	153	0.359477	20	CHH	-1	0.00423701	loss
1	3814101	3814200	100	*	22	206	0.106796	26	92	0.282609	23	CHH	1	0.000268821	gain
1	3814501	3814600	100	*	9	254	0.0354331	11	77	0.142857	19	CHH	1	0.000830849	gain
1	3846001	3846100	100	*	88	332	0.26506	27	207	0.130435	30	CHH	-1	0.000379809	loss
1	3851501	3851600	100	*	7	162	0.0432099	14	83	0.168675	20	CHH	1	0.00131049	gain
1	3854401	3854500	100	*	50	164	0.304878	18	95	0.189474	21	CHH	-1	0.0421616	loss
1	3855101	3855200	100	*	1	144	0.00694444	13	67	0.19403	16	CHH	1	2.09742e-06	gain
1	3856701	3856800	100	*	56	143	0.391608	62	113	0.548673	24	CHH	1	0.0132795	gain
1	3857901	3858000	100	*	74	156	0.474359	48	69	0.695652	17	CHH	1	0.00274756	gain
1	3868201	3868300	100	*	4	199	0.0201005	15	107	0.140187	26	CHH	1	8.36118e-05	gain
1	3875501	3875600	100	*	35	165	0.212121	31	80	0.3875	18	CHH	1	0.0044882	gain
1	3879401	3879500	100	*	17	569	0.029877	17	123	0.138211	29	CHH	1	2.52676e-06	gain
1	3885001	3885100	100	*	52	187	0.278075	52	117	0.444444	18	CHH	1	0.00364075	gain
1	3887101	3887200	100	*	42	216	0.194444	35	105	0.333333	16	CHH	1	0.00716233	gain
1	3887901	3888100	200	*	120	388	0.309278	40	237	0.168776	45	CHH	-1	0.000197683	loss
1	3888401	3888500	100	*	33	406	0.0812808	35	162	0.216049	33	CHH	1	2.60274e-05	gain
1	3890801	3890900	100	*	28	184	0.152174	48	138	0.347826	30	CHH	1	0.000103332	gain
1	3892501	3892800	300	*	301	665	0.452632	136	456	0.298246	80	CHH	-1	1.20558e-06	loss
1	3899801	3899900	100	*	5	223	0.0224215	26	207	0.125604	41	CHH	1	8.90177e-05	gain
1	3901201	3901300	100	*	45	154	0.292208	22	211	0.104265	27	CHH	-1	1.67806e-05	loss
1	3902401	3902500	100	*	40	149	0.268456	11	128	0.0859375	23	CHH	-1	0.000195959	loss
1	3904601	3904800	200	*	20	386	0.0518135	87	348	0.25	57	CHH	1	1.50407e-12	gain
1	3909001	3909100	100	*	21	130	0.161538	38	111	0.342342	20	CHH	1	0.00160491	gain
1	3910101	3910200	100	*	4	199	0.0201005	16	121	0.132231	24	CHH	1	0.000133563	gain
1	3912001	3912100	100	*	10	191	0.052356	25	160	0.15625	22	CHH	1	0.0016955	gain
1	3912601	3912700	100	*	83	250	0.332	15	146	0.10274	23	CHH	-1	1.93793e-06	loss
1	3917001	3917100	100	*	76	137	0.554745	74	188	0.393617	27	CHH	-1	0.0048149	loss
1	3917601	3917700	100	*	5	245	0.0204082	15	107	0.140187	21	CHH	1	2.62505e-05	gain
1	3923901	3924000	100	*	0	140	0	11	109	0.100917	22	CHH	1	0.000242795	gain
1	3925501	3925600	100	*	14	422	0.0331754	23	150	0.153333	35	CHH	1	1.63159e-06	gain
1	3935201	3935300	100	*	52	178	0.292135	7	118	0.059322	24	CHH	-1	4.40087e-06	loss
1	3938101	3938200	100	*	72	229	0.31441	15	117	0.128205	25	CHH	-1	0.000304435	loss
1	3947001	3947100	100	*	8	266	0.0300752	20	127	0.15748	27	CHH	1	1.60754e-05	gain
1	3957701	3957800	100	*	2	130	0.0153846	17	111	0.153153	22	CHH	1	0.000165851	gain
1	3992901	3993000	100	*	9	155	0.0580645	25	157	0.159236	26	CHH	1	0.0049498	gain
1	3993101	3993200	100	*	5	263	0.0190114	28	195	0.14359	33	CHH	1	1.9567e-06	gain
1	3998401	3998500	100	*	95	292	0.325342	106	211	0.50237	34	CHH	1	0.000142609	gain
1	4010901	4011000	100	*	16	116	0.137931	2	71	0.028169	15	CHH	-1	0.0144849	loss
1	4011701	4011800	100	*	65	178	0.365169	32	164	0.195122	24	CHH	-1	0.000780773	loss
1	4013801	4013900	100	*	111	466	0.238197	62	177	0.350282	32	CHH	1	0.00501627	gain
1	4018001	4018100	100	*	97	369	0.262873	38	248	0.153226	36	CHH	-1	0.00172479	loss
1	4022401	4022600	200	*	104	499	0.208417	86	262	0.328244	57	CHH	1	0.000492955	gain
1	4024101	4024200	100	*	59	297	0.198653	13	163	0.0797546	30	CHH	-1	0.00117015	loss
1	4026701	4026800	100	*	36	222	0.162162	8	159	0.0503145	35	CHH	-1	0.00112852	loss
1	4027801	4027900	100	*	42	289	0.145329	16	373	0.0428954	34	CHH	-1	1.42409e-05	loss
1	4031301	4031400	100	*	5	116	0.0431034	19	105	0.180952	23	CHH	1	0.00144118	gain
1	4051401	4051500	100	*	6	232	0.0258621	17	98	0.173469	20	CHH	1	6.61217e-06	gain
1	4055601	4055700	100	*	66	432	0.152778	55	215	0.255814	22	CHH	1	0.00208518	gain
1	4062601	4062700	100	*	9	269	0.0334572	22	140	0.157143	32	CHH	1	2.43819e-05	gain
1	4081701	4081800	100	*	1	72	0.0138889	11	91	0.120879	18	CHH	1	0.0103607	gain
1	4089201	4089300	100	*	10	320	0.03125	31	156	0.198718	38	CHH	1	1.37512e-08	gain
1	4090301	4090400	100	*	1	80	0.0125	10	76	0.131579	17	CHH	1	0.00446164	gain
1	4098201	4098300	100	*	17	146	0.116438	36	154	0.233766	36	CHH	1	0.00868863	gain
1	4100001	4100100	100	*	23	152	0.151316	4	147	0.0272109	30	CHH	-1	0.000341104	loss
1	4101301	4101400	100	*	13	176	0.0738636	18	101	0.178218	22	CHH	1	0.00800964	gain
1	4101301	4101400	100	*	13	176	0.0738636	18	101	0.178218	22	CHH	1	0.00800964	gain
1	4101601	4101700	100	*	17	99	0.171717	9	139	0.0647482	19	CHH	-1	0.00912183	loss
1	4101601	4101700	100	*	17	99	0.171717	9	139	0.0647482	19	CHH	-1	0.00912183	loss
1	4107801	4107900	100	*	8	399	0.0200501	24	183	0.131148	32	CHH	1	3.76906e-07	gain
1	4109001	4109100	100	*	8	440	0.0181818	19	151	0.125828	29	CHH	1	3.64571e-07	gain
1	4113601	4113700	100	*	19	357	0.0532213	27	125	0.216	30	CHH	1	6.86395e-07	gain
1	4161601	4161700	100	*	13	382	0.0340314	18	112	0.160714	28	CHH	1	5.3679e-06	gain
1	4162701	4162800	100	*	20	122	0.163934	2	105	0.0190476	22	CHH	-1	0.000420253	loss
1	4164501	4164600	100	*	6	116	0.0517241	15	89	0.168539	16	CHH	1	0.00716477	gain
1	4204601	4204700	100	*	53	109	0.486239	18	111	0.162162	20	CHH	-1	1.6216e-06	loss
1	4211901	4212000	100	*	5	233	0.0214592	15	93	0.16129	22	CHH	1	8.51696e-06	gain
1	4219101	4219200	100	*	4	223	0.0179372	16	120	0.133333	27	CHH	1	4.06314e-05	gain
1	4220501	4220600	100	*	67	347	0.193084	46	136	0.338235	28	CHH	1	0.00105725	gain
1	4260101	4260200	100	*	7	55	0.127273	26	83	0.313253	12	CHH	1	0.0131324	gain
1	4265301	4265400	100	*	17	176	0.0965909	33	128	0.257812	23	CHH	1	0.000340311	gain
1	4289201	4289400	200	*	23	346	0.066474	56	253	0.221344	44	CHH	1	2.64807e-07	gain
1	4292201	4292300	100	*	7	123	0.0569106	17	94	0.180851	18	CHH	1	0.00471633	gain
1	4298801	4298900	100	*	24	143	0.167832	8	156	0.0512821	31	CHH	-1	0.00159178	loss
1	4301901	4302000	100	*	16	131	0.122137	29	120	0.241667	29	CHH	1	0.0146272	gain
1	4368501	4368600	100	*	22	170	0.129412	2	153	0.0130719	20	CHH	-1	0.000152148	loss
1	4370801	4370900	100	*	25	167	0.149701	41	157	0.261146	24	CHH	1	0.0137745	gain
1	4379201	4379300	100	*	4	189	0.021164	14	100	0.14	23	CHH	1	0.000154405	gain
1	4403801	4403900	100	*	10	143	0.0699301	16	77	0.207792	16	CHH	1	0.00318725	gain
1	4416801	4416900	100	*	4	169	0.0236686	18	122	0.147541	23	CHH	1	0.000172637	gain
1	4429501	4429600	100	*	45	180	0.25	49	132	0.371212	29	CHH	1	0.0219835	gain
1	4429701	4429800	100	*	64	191	0.335079	32	160	0.2	30	CHH	-1	0.00552897	loss
1	4523401	4523500	100	*	13	142	0.0915493	33	150	0.22	33	CHH	1	0.00327696	gain
1	4525701	4525800	100	*	0	174	0	12	119	0.10084	29	CHH	1	5.29423e-05	gain
1	4557901	4558000	100	*	29	115	0.252174	14	110	0.127273	22	CHH	-1	0.0181295	loss
1	4664701	4664800	100	*	5	194	0.0257732	21	165	0.127273	27	CHH	1	0.000395754	gain
1	4675001	4675100	100	*	14	302	0.0463576	29	153	0.189542	25	CHH	1	3.99121e-06	gain
1	4709601	4709700	100	*	6	105	0.0571429	42	265	0.158491	26	CHH	1	0.00986262	gain
1	4718001	4718100	100	*	4	263	0.0152091	17	124	0.137097	29	CHH	1	3.88591e-06	gain
1	4750501	4750600	100	*	41	260	0.157692	57	129	0.44186	29	CHH	1	1.65741e-08	gain
1	4763801	4763900	100	*	7	265	0.0264151	21	140	0.15	20	CHH	1	1.21841e-05	gain
1	4775301	4775400	100	*	20	387	0.0516796	18	109	0.165138	25	CHH	1	0.00017893	gain
1	4775501	4775600	100	*	15	96	0.15625	4	109	0.0366972	24	CHH	-1	0.00396155	loss
1	4784901	4785000	100	*	39	531	0.0734463	29	167	0.173653	38	CHH	1	0.000273296	gain
1	4789401	4789500	100	*	33	204	0.161765	4	131	0.0305344	26	CHH	-1	0.00034558	loss
1	4799801	4799900	100	*	63	120	0.525	35	117	0.299145	27	CHH	-1	0.000677933	loss
1	4827501	4827600	100	*	3	174	0.0172414	19	101	0.188119	25	CHH	1	2.5869e-06	gain
1	4834901	4835000	100	*	2	141	0.0141844	19	130	0.146154	19	CHH	1	0.00011586	gain
1	4846801	4846900	100	*	11	461	0.0238612	23	171	0.134503	34	CHH	1	3.4691e-07	gain
1	4853501	4853600	100	*	9	239	0.0376569	18	118	0.152542	27	CHH	1	0.000229031	gain
1	4876401	4876500	100	*	2	143	0.013986	14	101	0.138614	23	CHH	1	0.000220139	gain
1	4916601	4916700	100	*	5	135	0.037037	14	82	0.170732	20	CHH	1	0.00109404	gain
1	4927601	4927700	100	*	47	152	0.309211	23	181	0.127072	25	CHH	-1	0.00011439	loss
1	4970001	4970100	100	*	19	133	0.142857	24	85	0.282353	20	CHH	1	0.0125657	gain
1	4999001	4999100	100	*	39	144	0.270833	12	99	0.121212	21	CHH	-1	0.00573802	loss
1	5012901	5013000	100	*	59	127	0.464567	42	132	0.318182	25	CHH	-1	0.0166961	loss
1	5019601	5019700	100	*	1	274	0.00364964	15	118	0.127119	26	CHH	1	1.38556e-07	gain
1	5025901	5026000	100	*	6	214	0.0280374	24	163	0.147239	30	CHH	1	6.13384e-05	gain
1	5057501	5057600	100	*	15	283	0.0530035	13	82	0.158537	17	CHH	1	0.00211068	gain
1	5084501	5084600	100	*	22	256	0.0859375	19	100	0.19	21	CHH	1	0.00658247	gain
1	5088001	5088100	100	*	3	131	0.0229008	16	105	0.152381	15	CHH	1	0.00048621	gain
1	5098401	5098500	100	*	10	203	0.0492611	22	142	0.15493	34	CHH	1	0.00127304	gain
1	5146701	5146800	100	*	8	153	0.0522876	18	98	0.183673	21	CHH	1	0.00126157	gain
1	5234601	5234700	100	*	10	197	0.0507614	41	213	0.192488	34	CHH	1	4.14727e-05	gain
1	5239701	5239800	100	*	24	134	0.179104	2	124	0.016129	30	CHH	-1	4.14267e-05	loss
1	5239901	5240000	100	*	7	267	0.0262172	25	175	0.142857	40	CHH	1	1.39847e-05	gain
1	5260701	5260800	100	*	11	274	0.040146	22	150	0.146667	24	CHH	1	0.000191216	gain
1	5286501	5286600	100	*	25	148	0.168919	8	125	0.064	24	CHH	-1	0.00901545	loss
1	5315101	5315200	100	*	6	325	0.0184615	30	125	0.24	24	CHH	1	4.86996e-13	gain
1	5316401	5316500	100	*	7	285	0.0245614	17	96	0.177083	23	CHH	1	7.21237e-07	gain
1	5320501	5320600	100	*	3	180	0.0166667	45	324	0.138889	27	CHH	1	2.48887e-05	gain
1	5322701	5323300	600	*	82	2350	0.0348936	502	1451	0.345968	197	CHH	1	1.13761e-142	gain
1	5385401	5385500	100	*	19	169	0.112426	49	131	0.374046	24	CHH	1	5.77955e-07	gain
1	5387001	5387100	100	*	25	119	0.210084	62	185	0.335135	28	CHH	1	0.0194364	gain
1	5400701	5400800	100	*	42	215	0.195349	47	143	0.328671	28	CHH	1	0.00507217	gain
1	5429601	5429700	100	*	4	291	0.0137457	14	102	0.137255	23	CHH	1	1.66397e-06	gain
1	5437201	5437300	100	*	4	159	0.0251572	14	93	0.150538	22	CHH	1	0.000357327	gain
1	5440501	5440600	100	*	3	251	0.0119522	14	120	0.116667	22	CHH	1	2.18377e-05	gain
1	5454501	5454600	100	*	8	198	0.040404	15	106	0.141509	24	CHH	1	0.00202066	gain
1	5479001	5479200	200	*	23	258	0.0891473	47	150	0.313333	28	CHH	1	7.40354e-08	gain
1	5481701	5481800	100	*	35	169	0.207101	59	167	0.353293	40	CHH	1	0.00353956	gain
1	5482801	5482900	100	*	5	175	0.0285714	15	110	0.136364	25	CHH	1	0.000824556	gain
1	5485501	5485600	100	*	46	263	0.174905	9	147	0.0612245	33	CHH	-1	0.00167747	loss
1	5490001	5490100	100	*	45	144	0.3125	24	178	0.134831	36	CHH	-1	0.000228035	loss
1	5491001	5491100	100	*	63	168	0.375	35	138	0.253623	18	CHH	-1	0.0243314	loss
1	5494501	5494600	100	*	5	145	0.0344828	25	103	0.242718	25	CHH	1	3.62923e-06	gain
1	5498201	5498300	100	*	25	268	0.0932836	22	106	0.207547	23	CHH	1	0.00334567	gain
1	5503801	5504000	200	*	55	292	0.188356	12	174	0.0689655	39	CHH	-1	0.000630075	loss
1	5514601	5514700	100	*	18	142	0.126761	26	97	0.268041	23	CHH	1	0.00652825	gain
1	5527901	5528000	100	*	75	399	0.18797	43	118	0.364407	27	CHH	1	0.000136701	gain
1	5533101	5533200	100	*	13	325	0.04	31	181	0.171271	31	CHH	1	2.72613e-06	gain
1	5538701	5538800	100	*	18	91	0.197802	6	71	0.084507	15	CHH	-1	0.0441819	loss
1	5539401	5539600	200	*	68	305	0.222951	110	289	0.380623	43	CHH	1	7.19423e-05	gain
1	5540101	5540300	200	*	32	334	0.0958084	53	243	0.218107	45	CHH	1	0.000102935	gain
1	5542701	5542800	100	*	21	213	0.0985915	27	119	0.226891	25	CHH	1	0.00195507	gain
1	5548201	5548300	100	*	30	329	0.0911854	25	120	0.208333	26	CHH	1	0.00119355	gain
1	5551501	5551700	200	*	159	699	0.227468	25	289	0.0865052	53	CHH	-1	1.37782e-06	loss
1	5553101	5553200	100	*	12	213	0.056338	30	157	0.191083	27	CHH	1	0.000124627	gain
1	5554101	5554200	100	*	53	221	0.239819	14	124	0.112903	22	CHH	-1	0.00506154	loss
1	5554301	5554400	100	*	24	237	0.101266	27	124	0.217742	25	CHH	1	0.00322361	gain
1	5555501	5555600	100	*	58	156	0.371795	27	139	0.194245	30	CHH	-1	0.00115539	loss
1	5556201	5556400	200	*	142	383	0.370757	43	229	0.187773	42	CHH	-1	7.88382e-06	loss
1	5557201	5557300	100	*	111	400	0.2775	18	166	0.108434	41	CHH	-1	3.84003e-05	loss
1	5557901	5558100	200	*	56	350	0.16	70	257	0.272374	42	CHH	1	0.00111271	gain
1	5572001	5572200	200	*	133	425	0.312941	78	412	0.18932	60	CHH	-1	9.3995e-05	loss
1	5578901	5579000	100	*	12	279	0.0430108	20	128	0.15625	29	CHH	1	0.000174512	gain
1	5580401	5580500	100	*	34	462	0.0735931	43	213	0.201878	32	CHH	1	5.12488e-06	gain
1	5582401	5582500	100	*	44	474	0.092827	30	134	0.223881	28	CHH	1	0.000101395	gain
1	5583601	5583800	200	*	109	817	0.133415	140	356	0.393258	51	CHH	1	4.99262e-21	gain
1	5586101	5586300	200	*	143	611	0.234043	27	289	0.0934256	50	CHH	-1	2.62605e-06	loss
1	5588301	5588400	100	*	81	387	0.209302	102	138	0.73913	34	CHH	1	4.50727e-26	gain
1	5589101	5589200	100	*	26	184	0.141304	39	155	0.251613	31	CHH	1	0.0111383	gain
1	5591601	5591700	100	*	24	112	0.214286	34	80	0.425	16	CHH	1	0.00228292	gain
1	5596801	5597000	200	*	54	753	0.0717131	58	293	0.197952	56	CHH	1	3.6316e-08	gain
1	5597501	5597600	100	*	21	258	0.0813953	23	122	0.188525	25	CHH	1	0.0029552	gain
1	5597701	5597800	100	*	39	274	0.142336	6	166	0.0361446	24	CHH	-1	0.000610089	loss
1	5599601	5599700	100	*	76	192	0.395833	35	131	0.267176	31	CHH	-1	0.0177431	loss
1	5601401	5601500	100	*	34	290	0.117241	30	129	0.232558	24	CHH	1	0.00311731	gain
1	5605501	5605600	100	*	90	422	0.21327	62	175	0.354286	31	CHH	1	0.000541083	gain
1	5606101	5606400	300	*	476	1225	0.388571	114	532	0.214286	95	CHH	-1	3.95394e-11	loss
1	5607301	5607400	100	*	190	291	0.652921	54	113	0.477876	25	CHH	-1	0.00172924	loss
1	5609101	5609200	100	*	63	363	0.173554	15	241	0.0622407	36	CHH	-1	0.000145178	loss
1	5610701	5610800	100	*	117	360	0.325	78	166	0.46988	28	CHH	1	0.00190023	gain
1	5613201	5613300	100	*	27	137	0.19708	12	188	0.0638298	25	CHH	-1	0.000460698	loss
1	5620701	5620800	100	*	44	180	0.244444	65	149	0.436242	28	CHH	1	0.000420084	gain
1	5637301	5637400	100	*	31	157	0.197452	51	162	0.314815	34	CHH	1	0.0174065	gain
1	5637701	5637800	100	*	79	290	0.272414	18	306	0.0588235	30	CHH	-1	5.29483e-11	loss
1	5657401	5657500	100	*	2	227	0.00881057	13	111	0.117117	27	CHH	1	1.95523e-05	gain
1	5658101	5658200	100	*	18	143	0.125874	41	128	0.320312	26	CHH	1	0.000221215	gain
1	5658201	5658300	100	*	33	125	0.264	11	99	0.111111	24	CHH	-1	0.00504827	loss
1	5661101	5661200	100	*	19	200	0.095	18	85	0.211765	19	CHH	1	0.00822933	gain
1	5670501	5670600	100	*	8	449	0.0178174	20	138	0.144928	32	CHH	1	1.26733e-08	gain
1	5679901	5680000	100	*	20	128	0.15625	29	96	0.302083	21	CHH	1	0.00994127	gain
1	5687101	5687200	100	*	23	211	0.109005	0	115	0	25	CHH	-1	0.000429235	loss
1	5695901	5696100	200	*	48	267	0.179775	12	241	0.0497925	45	CHH	-1	2.01449e-05	loss
1	5703701	5703900	200	*	106	793	0.13367	66	254	0.259843	58	CHH	1	9.53542e-06	gain
1	5730401	5730500	100	*	6	180	0.0333333	20	128	0.15625	32	CHH	1	0.000259999	gain
1	5730901	5731000	100	*	59	179	0.329609	15	135	0.111111	32	CHH	-1	2.14728e-05	loss
1	5742601	5742700	100	*	9	146	0.0616438	25	109	0.229358	23	CHH	1	0.000202816	gain
1	5754401	5754500	100	*	173	551	0.313975	15	123	0.121951	30	CHH	-1	4.99513e-05	loss
1	5773101	5773200	100	*	148	349	0.424069	35	151	0.231788	29	CHH	-1	0.000101017	loss
1	5779101	5779200	100	*	1	110	0.00909091	10	80	0.125	15	CHH	1	0.00109647	gain
1	5780901	5781000	100	*	85	287	0.296167	69	158	0.436709	26	CHH	1	0.00356525	gain
1	5782901	5783000	100	*	22	281	0.0782918	21	101	0.207921	22	CHH	1	0.000666772	gain
1	5801201	5801300	100	*	2	160	0.0125	9	73	0.123288	15	CHH	1	0.00039489	gain
1	5815601	5815700	100	*	23	571	0.0402802	26	169	0.153846	35	CHH	1	1.15769e-06	gain
1	5823901	5824100	200	*	197	439	0.448747	111	421	0.263658	58	CHH	-1	1.44137e-07	loss
1	5831501	5831600	100	*	17	111	0.153153	5	116	0.0431034	23	CHH	-1	0.00594277	loss
1	5833301	5833400	100	*	36	194	0.185567	14	165	0.0848485	26	CHH	-1	0.00691261	loss
1	5833701	5833800	100	*	68	407	0.167076	12	185	0.0648649	33	CHH	-1	0.00111631	loss
1	5834501	5834600	100	*	87	223	0.390135	89	332	0.268072	43	CHH	-1	0.00311253	loss
1	5836701	5836900	200	*	15	230	0.0652174	57	239	0.238494	49	CHH	1	1.21961e-06	gain
1	5840001	5840100	100	*	5	376	0.0132979	19	167	0.113772	33	CHH	1	9.56858e-07	gain
1	5845901	5846000	100	*	19	125	0.152	3	63	0.047619	15	CHH	-1	0.0355841	loss
1	5845901	5846000	100	*	19	125	0.152	3	63	0.047619	15	CHH	-1	0.0355841	loss
1	5846201	5846300	100	*	60	121	0.495868	48	131	0.366412	19	CHH	-1	0.038014	loss
1	5846201	5846300	100	*	60	121	0.495868	48	131	0.366412	19	CHH	-1	0.038014	loss
1	5846801	5846900	100	*	18	196	0.0918367	20	82	0.243902	20	CHH	1	0.00113754	gain
1	5847801	5847900	100	*	22	186	0.11828	26	111	0.234234	23	CHH	1	0.00958763	gain
1	5851801	5851900	100	*	13	292	0.0445205	23	125	0.184	26	CHH	1	1.29656e-05	gain
1	5862301	5862400	100	*	15	150	0.1	15	72	0.208333	17	CHH	1	0.0277594	gain
1	5865001	5865100	100	*	62	227	0.273128	19	133	0.142857	29	CHH	-1	0.00509823	loss
1	5868601	5868700	100	*	8	145	0.0551724	22	115	0.191304	23	CHH	1	0.000983855	gain
1	5870701	5870800	100	*	53	282	0.187943	10	123	0.0813008	27	CHH	-1	0.00738257	loss
1	5883801	5883900	100	*	56	229	0.244541	23	189	0.121693	37	CHH	-1	0.00192407	loss
1	5884901	5885100	200	*	70	421	0.166271	84	240	0.35	53	CHH	1	5.65145e-07	gain
1	5888601	5888700	100	*	11	214	0.0514019	28	155	0.180645	28	CHH	1	0.000149741	gain
1	5906701	5906800	100	*	41	182	0.225275	53	155	0.341935	37	CHH	1	0.0182203	gain
1	5908701	5908900	200	*	14	486	0.0288066	34	172	0.197674	38	CHH	1	9.8725e-12	gain
1	5909601	5909700	100	*	3	180	0.0166667	18	103	0.174757	25	CHH	1	4.92646e-06	gain
1	5914801	5914900	100	*	10	277	0.0361011	20	121	0.165289	29	CHH	1	2.37983e-05	gain
1	5917001	5917100	100	*	13	148	0.0878378	25	124	0.201613	29	CHH	1	0.00795079	gain
1	5917701	5917800	100	*	37	477	0.0775681	34	180	0.188889	32	CHH	1	0.000100632	gain
1	5923701	5923800	100	*	6	121	0.0495868	40	166	0.240964	23	CHH	1	3.85705e-05	gain
1	5943701	5943800	100	*	3	247	0.0121457	14	112	0.125	27	CHH	1	1.21137e-05	gain
1	5955901	5956000	100	*	38	115	0.330435	9	108	0.0833333	21	CHH	-1	2.10395e-05	loss
1	5957301	5957400	100	*	39	213	0.183099	10	154	0.0649351	29	CHH	-1	0.00146175	loss
1	5981601	5981700	100	*	6	55	0.109091	22	80	0.275	13	CHH	1	0.0203524	gain
1	5986401	5986500	100	*	3	149	0.0201342	37	150	0.246667	32	CHH	1	8.74641e-09	gain
1	5986401	5986500	100	*	3	149	0.0201342	37	150	0.246667	32	CHH	1	8.74641e-09	gain
1	5986701	5986800	100	*	39	224	0.174107	43	111	0.387387	18	CHH	1	1.92363e-05	gain
1	5986701	5986800	100	*	39	224	0.174107	43	111	0.387387	18	CHH	1	1.92363e-05	gain
1	6002201	6002300	100	*	13	259	0.0501931	34	146	0.232877	22	CHH	1	2.94065e-07	gain
1	6015701	6015800	100	*	39	207	0.188406	13	179	0.0726257	34	CHH	-1	0.00130146	loss
1	6016401	6016500	100	*	50	226	0.221239	37	107	0.345794	24	CHH	1	0.0166326	gain
1	6024501	6024600	100	*	31	234	0.132479	21	80	0.2625	20	CHH	1	0.00784355	gain
1	6030901	6031000	100	*	13	76	0.171053	19	50	0.38	12	CHH	1	0.00934137	gain
1	6033501	6033600	100	*	32	153	0.20915	50	153	0.326797	29	CHH	1	0.0210224	gain
1	6033701	6033800	100	*	23	103	0.223301	6	94	0.0638298	17	CHH	-1	0.00160319	loss
1	6033701	6033800	100	*	23	103	0.223301	6	94	0.0638298	17	CHH	-1	0.00160319	loss
1	6034001	6034100	100	*	22	241	0.0912863	32	149	0.214765	19	CHH	1	0.000602428	gain
1	6034001	6034100	100	*	22	241	0.0912863	32	149	0.214765	19	CHH	1	0.000602428	gain
1	6034801	6034900	100	*	10	148	0.0675676	30	113	0.265487	26	CHH	1	3.39302e-05	gain
1	6040201	6040300	100	*	90	313	0.28754	56	138	0.405797	34	CHH	1	0.0143518	gain
1	6041301	6041400	100	*	69	326	0.211656	6	153	0.0392157	27	CHH	-1	5.82343e-06	loss
1	6043101	6043200	100	*	154	302	0.509934	43	131	0.328244	24	CHH	-1	0.000775484	loss
1	6043301	6043400	100	*	9	169	0.0532544	27	164	0.164634	40	CHH	1	0.00151596	gain
1	6043701	6043800	100	*	8	323	0.0247678	15	101	0.148515	24	CHH	1	7.18075e-06	gain
1	6044801	6044900	100	*	25	308	0.0811688	23	111	0.207207	24	CHH	1	0.000588616	gain
1	6050701	6050800	100	*	20	222	0.0900901	50	244	0.204918	43	CHH	1	0.000832278	gain
1	6061801	6061900	100	*	16	218	0.0733945	33	178	0.185393	18	CHH	1	0.00113352	gain
1	6070901	6071000	100	*	17	257	0.0661479	24	141	0.170213	20	CHH	1	0.00154278	gain
1	6073001	6073100	100	*	8	273	0.029304	18	107	0.168224	26	CHH	1	6.2654e-06	gain
1	6074201	6074300	100	*	25	316	0.0791139	30	118	0.254237	27	CHH	1	4.97931e-06	gain
1	6081101	6081200	100	*	23	213	0.107981	29	118	0.245763	27	CHH	1	0.00139689	gain
1	6089801	6089900	100	*	56	244	0.229508	22	214	0.102804	24	CHH	-1	0.000543153	loss
1	6093601	6093700	100	*	8	155	0.0516129	27	150	0.18	34	CHH	1	0.00070704	gain
1	6097501	6097700	200	*	343	753	0.455511	76	452	0.168142	70	CHH	-1	1.37799e-21	loss
1	6099601	6099800	200	*	204	601	0.339434	67	374	0.179144	62	CHH	-1	4.26456e-07	loss
1	6102301	6102400	100	*	22	107	0.205607	11	115	0.0956522	23	CHH	-1	0.0222227	loss
1	6102701	6102800	100	*	65	264	0.246212	24	292	0.0821918	33	CHH	-1	9.16404e-07	loss
1	6105301	6105400	100	*	75	331	0.226586	14	121	0.115702	28	CHH	-1	0.00962849	loss
1	6109001	6109100	100	*	39	251	0.155378	47	157	0.299363	28	CHH	1	0.000821451	gain
1	6110401	6110600	200	*	146	526	0.277567	127	335	0.379104	50	CHH	1	0.00237596	gain
1	6138401	6138500	100	*	20	439	0.0455581	23	132	0.174242	33	CHH	1	4.33816e-06	gain
1	6227701	6227800	100	*	15	181	0.0828729	20	106	0.188679	22	CHH	1	0.00915569	gain
1	6237201	6237300	100	*	38	212	0.179245	5	143	0.034965	29	CHH	-1	0.000105222	loss
1	6256201	6256300	100	*	11	239	0.0460251	27	179	0.150838	35	CHH	1	0.000407799	gain
1	6265601	6265700	100	*	11	211	0.0521327	16	103	0.15534	23	CHH	1	0.00282538	gain
1	6266101	6266200	100	*	45	279	0.16129	5	133	0.037594	30	CHH	-1	0.000550722	loss
1	6281001	6281100	100	*	10	351	0.02849	18	125	0.144	31	CHH	1	9.93347e-06	gain
1	6293801	6293900	100	*	12	87	0.137931	1	42	0.0238095	8	CHH	-1	0.0438145	loss
1	6297801	6297900	100	*	20	137	0.145985	4	140	0.0285714	23	CHH	-1	0.000811968	loss
1	6308801	6308900	100	*	2	121	0.0165289	14	91	0.153846	15	CHH	1	0.000337548	gain
1	6316501	6316600	100	*	47	124	0.379032	36	236	0.152542	30	CHH	-1	5.6699e-06	loss
1	6325901	6326000	100	*	44	355	0.123944	36	154	0.233766	35	CHH	1	0.00233755	gain
1	6336001	6336100	100	*	18	162	0.111111	29	131	0.221374	26	CHH	1	0.011536	gain
1	6352201	6352300	100	*	19	121	0.157025	3	79	0.0379747	19	CHH	-1	0.00948349	loss
1	6359701	6359900	200	*	168	836	0.200957	186	603	0.308458	51	CHH	1	1.17315e-05	gain
1	6359901	6360000	100	*	126	374	0.336898	39	175	0.222857	17	CHH	-1	0.00753092	loss
1	6366401	6366500	100	*	101	318	0.31761	4	112	0.0357143	25	CHH	-1	2.92625e-08	loss
1	6367201	6367300	100	*	59	157	0.375796	9	127	0.0708661	26	CHH	-1	2.70173e-08	loss
1	6370001	6370100	100	*	13	204	0.0637255	26	143	0.181818	34	CHH	1	0.000936674	gain
1	6376701	6376800	100	*	4	209	0.0191388	12	100	0.12	23	CHH	1	0.000340662	gain
1	6386601	6386700	100	*	13	276	0.0471014	26	166	0.156627	23	CHH	1	0.000180468	gain
1	6393501	6393600	100	*	6	239	0.0251046	22	139	0.158273	24	CHH	1	7.97698e-06	gain
1	6394101	6394200	100	*	2	117	0.017094	17	140	0.121429	23	CHH	1	0.00198054	gain
1	6410701	6410800	100	*	22	125	0.176	8	146	0.0547945	31	CHH	-1	0.00206055	loss
1	6412001	6412100	100	*	41	284	0.144366	34	131	0.259542	22	CHH	1	0.00542948	gain
1	6417401	6417500	100	*	17	265	0.0641509	31	176	0.176136	27	CHH	1	0.000395754	gain
1	6420701	6420800	100	*	20	310	0.0645161	26	124	0.209677	25	CHH	1	2.91001e-05	gain
1	6421901	6422000	100	*	36	180	0.2	9	160	0.05625	26	CHH	-1	9.45578e-05	loss
1	6421901	6422000	100	*	36	180	0.2	9	160	0.05625	26	CHH	-1	9.45578e-05	loss
1	6422201	6422300	100	*	19	132	0.143939	3	151	0.0198675	20	CHH	-1	0.000100761	loss
1	6422201	6422300	100	*	19	132	0.143939	3	151	0.0198675	20	CHH	-1	0.000100761	loss
1	6424001	6424100	100	*	15	225	0.0666667	37	174	0.212644	32	CHH	1	4.96616e-05	gain
1	6430501	6430600	100	*	56	224	0.25	13	169	0.0769231	33	CHH	-1	2.62911e-05	loss
1	6431401	6431500	100	*	22	349	0.0630372	18	86	0.209302	20	CHH	1	6.89826e-05	gain
1	6438701	6438800	100	*	23	472	0.0487288	59	291	0.202749	38	CHH	1	5.76819e-10	gain
1	6478301	6478400	100	*	5	172	0.0290698	15	114	0.131579	20	CHH	1	0.00127901	gain
1	6489601	6489700	100	*	57	263	0.21673	9	108	0.0833333	26	CHH	-1	0.00291309	loss
1	6512301	6512400	100	*	15	403	0.0372208	18	131	0.137405	26	CHH	1	8.78558e-05	gain
1	6522501	6522600	100	*	15	339	0.0442478	24	140	0.171429	30	CHH	1	1.39104e-05	gain
1	6533501	6533600	100	*	16	80	0.2	44	75	0.586667	18	CHH	1	3.8877e-06	gain
1	6574101	6574200	100	*	10	319	0.031348	15	103	0.145631	24	CHH	1	5.4071e-05	gain
1	6586201	6586300	100	*	32	190	0.168421	46	153	0.300654	32	CHH	1	0.00445619	gain
1	6586401	6586500	100	*	63	137	0.459854	51	162	0.314815	21	CHH	-1	0.0110596	loss
1	6596501	6596600	100	*	22	316	0.0696203	24	133	0.180451	29	CHH	1	0.000664893	gain
1	6597201	6597300	100	*	37	250	0.148	8	171	0.0467836	29	CHH	-1	0.00138925	loss
1	6597401	6597500	100	*	34	234	0.145299	5	127	0.0393701	28	CHH	-1	0.00255984	loss
1	6597901	6598000	100	*	28	411	0.0681265	44	165	0.266667	36	CHH	1	1.44944e-09	gain
1	6602601	6602700	100	*	89	164	0.542683	30	125	0.24	26	CHH	-1	1.36361e-06	loss
1	6605001	6605100	100	*	51	196	0.260204	13	141	0.0921986	25	CHH	-1	0.000216262	loss
1	6611401	6611500	100	*	26	139	0.18705	5	89	0.0561798	18	CHH	-1	0.00576413	loss
1	6618301	6618400	100	*	14	425	0.0329412	19	139	0.136691	28	CHH	1	2.0837e-05	gain
1	6619001	6619200	200	*	57	472	0.120763	60	245	0.244898	57	CHH	1	5.51056e-05	gain
1	6623501	6623600	100	*	39	202	0.193069	7	111	0.0630631	26	CHH	-1	0.00247508	loss
1	6623601	6623700	100	*	22	321	0.0685358	56	297	0.188552	38	CHH	1	2.39843e-05	gain
1	6625601	6625700	100	*	39	206	0.18932	10	117	0.0854701	21	CHH	-1	0.013369	loss
1	6636801	6636900	100	*	9	198	0.0454545	18	114	0.157895	27	CHH	1	0.00101704	gain
1	6682401	6682500	100	*	13	226	0.0575221	37	222	0.166667	23	CHH	1	0.000435054	gain
1	6686701	6686800	100	*	33	194	0.170103	4	78	0.0512821	19	CHH	-1	0.010704	loss
1	6715001	6715100	100	*	20	256	0.078125	33	171	0.192982	33	CHH	1	0.00068398	gain
1	6722001	6722100	100	*	14	161	0.0869565	17	81	0.209877	19	CHH	1	0.0078588	gain
1	6723801	6723900	100	*	34	218	0.155963	11	213	0.0516432	37	CHH	-1	0.000654634	loss
1	6728901	6729000	100	*	57	258	0.22093	9	177	0.0508475	26	CHH	-1	5.45174e-06	loss
1	6729101	6729200	100	*	69	337	0.204748	12	174	0.0689655	30	CHH	-1	0.000151205	loss
1	6731501	6731600	100	*	40	362	0.110497	36	142	0.253521	30	CHH	1	0.000125475	gain
1	6780001	6780100	100	*	0	199	0	15	133	0.112782	29	CHH	1	5.6699e-06	gain
1	6804201	6804300	100	*	4	151	0.0264901	15	60	0.25	14	CHH	1	1.80331e-06	gain
1	6899201	6899300	100	*	11	254	0.0433071	20	135	0.148148	29	CHH	1	0.000483878	gain
1	6909701	6909800	100	*	13	94	0.138298	2	92	0.0217391	23	CHH	-1	0.00427371	loss
1	6918101	6918200	100	*	8	309	0.02589	21	132	0.159091	25	CHH	1	1.43656e-06	gain
1	6942001	6942100	100	*	15	146	0.10274	42	165	0.254545	30	CHH	1	0.000864563	gain
1	6966301	6966400	100	*	12	278	0.0431655	25	147	0.170068	29	CHH	1	3.19147e-05	gain
1	7031701	7031800	100	*	55	139	0.395683	28	135	0.207407	31	CHH	-1	0.00105221	loss
1	7043701	7043800	100	*	29	124	0.233871	9	76	0.118421	17	CHH	-1	0.043562	loss
1	7051801	7051900	100	*	16	233	0.0686695	45	177	0.254237	29	CHH	1	1.08228e-06	gain
1	7070801	7070900	100	*	39	167	0.233533	20	234	0.0854701	28	CHH	-1	9.12582e-05	loss
1	7099601	7099700	100	*	8	193	0.0414508	20	131	0.152672	30	CHH	1	0.00075364	gain
1	7104001	7104100	100	*	4	173	0.0231214	15	121	0.123967	27	CHH	1	0.000843285	gain
1	7165501	7165600	100	*	40	550	0.0727273	57	252	0.22619	39	CHH	1	9.16832e-09	gain
1	7171501	7171600	100	*	29	162	0.179012	6	136	0.0441176	27	CHH	-1	0.000537185	loss
1	7172101	7172200	100	*	28	388	0.0721649	64	229	0.279476	38	CHH	1	8.53798e-11	gain
1	7175201	7175300	100	*	154	375	0.410667	43	149	0.288591	29	CHH	-1	0.0102198	loss
1	7178001	7178100	100	*	30	192	0.15625	6	123	0.0487805	24	CHH	-1	0.00420094	loss
1	7218901	7219000	100	*	3	120	0.025	21	120	0.175	28	CHH	1	0.000220514	gain
1	7301801	7301900	100	*	11	209	0.0526316	34	136	0.25	30	CHH	1	7.2338e-07	gain
1	7302601	7302700	100	*	13	217	0.0599078	20	125	0.16	28	CHH	1	0.00320765	gain
1	7318901	7319000	100	*	5	180	0.0277778	29	122	0.237705	29	CHH	1	1.41122e-07	gain
1	7338301	7338400	100	*	11	347	0.0317003	17	114	0.149123	27	CHH	1	1.85897e-05	gain
1	7365701	7365800	100	*	7	304	0.0230263	28	155	0.180645	34	CHH	1	2.30551e-08	gain
1	7399501	7399600	100	*	33	110	0.3	11	97	0.113402	23	CHH	-1	0.00150605	loss
1	7425301	7425400	100	*	10	274	0.0364964	18	117	0.153846	25	CHH	1	9.29002e-05	gain
1	7435601	7435700	100	*	10	216	0.0462963	32	122	0.262295	28	CHH	1	7.77325e-08	gain
1	7440401	7440500	100	*	2	211	0.00947867	17	151	0.112583	32	CHH	1	4.25338e-05	gain
1	7440801	7440900	100	*	7	304	0.0230263	30	220	0.136364	30	CHH	1	3.03581e-06	gain
1	7448001	7448100	100	*	6	128	0.046875	16	107	0.149533	22	CHH	1	0.00806404	gain
1	7450701	7450800	100	*	9	312	0.0288462	27	209	0.129187	32	CHH	1	3.04731e-05	gain
1	7459901	7460000	100	*	13	124	0.104839	26	113	0.230088	25	CHH	1	0.0103621	gain
1	7490201	7490300	100	*	26	249	0.104418	34	137	0.248175	27	CHH	1	0.000356526	gain
1	7505401	7505500	100	*	14	201	0.0696517	32	136	0.235294	31	CHH	1	4.13357e-05	gain
1	7514601	7514700	100	*	7	149	0.0469799	19	89	0.213483	22	CHH	1	0.000150418	gain
1	7568901	7569000	100	*	27	322	0.0838509	31	161	0.192547	36	CHH	1	0.00083437	gain
1	7601201	7601300	100	*	1	122	0.00819672	15	128	0.117188	28	CHH	1	0.000701426	gain
1	7627101	7627200	100	*	5	129	0.0387597	55	116	0.474138	25	CHH	1	1.63864e-13	gain
1	7653701	7653900	200	*	6	342	0.0175439	27	190	0.142105	45	CHH	1	1.12688e-07	gain
1	7674101	7674200	100	*	9	391	0.0230179	23	156	0.147436	33	CHH	1	1.9498e-07	gain
1	7676701	7676800	100	*	27	102	0.264706	11	136	0.0808824	19	CHH	-1	0.000253865	loss
1	7682301	7682400	100	*	3	150	0.02	17	95	0.178947	23	CHH	1	3.03318e-05	gain
1	7735201	7735300	100	*	7	223	0.0313901	13	96	0.135417	24	CHH	1	0.000710408	gain
1	7750501	7750600	100	*	8	256	0.03125	17	124	0.137097	29	CHH	1	0.0001997	gain
1	7752501	7752600	100	*	23	310	0.0741935	55	286	0.192308	35	CHH	1	5.40845e-05	gain
1	7796801	7796900	100	*	9	236	0.0381356	23	145	0.158621	28	CHH	1	9.43806e-05	gain
1	7798801	7798900	100	*	6	115	0.0521739	15	86	0.174419	21	CHH	1	0.00591349	gain
1	7840701	7840800	100	*	6	123	0.0487805	17	104	0.163462	18	CHH	1	0.00515253	gain
1	7852001	7852100	100	*	14	93	0.150538	5	137	0.0364964	23	CHH	-1	0.00265939	loss
1	7861201	7861400	200	*	8	256	0.03125	36	182	0.197802	42	CHH	1	1.08912e-07	gain
1	7893601	7893700	100	*	4	245	0.0163265	32	178	0.179775	30	CHH	1	3.30627e-08	gain
1	7897101	7897200	100	*	5	189	0.026455	25	163	0.153374	34	CHH	1	5.79914e-05	gain
1	7916501	7916600	100	*	68	260	0.261538	59	137	0.430657	30	CHH	1	0.000918526	gain
1	7916601	7916700	100	*	35	132	0.265152	14	91	0.153846	22	CHH	-1	0.0485351	loss
1	7920101	7920300	200	*	49	572	0.0856643	75	358	0.209497	57	CHH	1	4.84891e-07	gain
1	7922501	7922600	100	*	42	281	0.149466	5	110	0.0454545	27	CHH	-1	0.00528546	loss
1	7927501	7927600	100	*	22	149	0.147651	3	102	0.0294118	21	CHH	-1	0.00274669	loss
1	7964001	7964100	100	*	37	746	0.0495979	50	277	0.180505	25	CHH	1	5.8635e-10	gain
1	7965901	7966000	100	*	112	336	0.333333	18	125	0.144	31	CHH	-1	0.000134542	loss
1	7967401	7967500	100	*	15	188	0.0797872	29	135	0.214815	24	CHH	1	0.000771272	gain
1	7968601	7968700	100	*	6	187	0.0320856	13	81	0.160494	19	CHH	1	0.000320985	gain
1	7971501	7971600	100	*	41	127	0.322835	6	93	0.0645161	19	CHH	-1	1.45301e-05	loss
1	7973701	7973800	100	*	5	234	0.0213675	12	97	0.123711	20	CHH	1	0.000246953	gain
1	7977401	7977500	100	*	17	173	0.0982659	25	125	0.2	26	CHH	1	0.0137253	gain
1	7990601	7990700	100	*	12	87	0.137931	2	57	0.0350877	14	CHH	-1	0.0418714	loss
1	7990801	7990900	100	*	12	190	0.0631579	23	136	0.169118	28	CHH	1	0.00295385	gain
1	7991201	7991300	100	*	32	326	0.0981595	34	171	0.19883	29	CHH	1	0.00223749	gain
1	8003501	8003600	100	*	6	683	0.00878477	19	157	0.121019	32	CHH	1	3.76107e-12	gain
1	8014701	8014800	100	*	28	127	0.220472	20	172	0.116279	29	CHH	-1	0.0162188	loss
1	8016901	8017000	100	*	57	236	0.241525	15	165	0.0909091	30	CHH	-1	0.000225126	loss
1	8021801	8021900	100	*	16	114	0.140351	38	143	0.265734	25	CHH	1	0.0151977	gain
1	8022401	8022500	100	*	14	136	0.102941	25	108	0.231481	23	CHH	1	0.00741221	gain
1	8030301	8030400	100	*	20	312	0.0641026	29	144	0.201389	30	CHH	1	3.36657e-05	gain
1	8031501	8031600	100	*	4	118	0.0338983	13	69	0.188406	16	CHH	1	0.000643516	gain
1	8032301	8032400	100	*	3	194	0.0154639	14	88	0.159091	22	CHH	1	1.06749e-05	gain
1	8035901	8036000	100	*	14	356	0.0393258	24	127	0.188976	27	CHH	1	5.53657e-07	gain
1	8046101	8046200	100	*	101	235	0.429787	45	172	0.261628	24	CHH	-1	0.000759895	loss
1	8062501	8062600	100	*	1	138	0.00724638	12	102	0.117647	20	CHH	1	0.000350067	gain
1	8063401	8063500	100	*	3	241	0.0124481	18	104	0.173077	25	CHH	1	1.02505e-07	gain
1	8064401	8064500	100	*	36	262	0.137405	5	164	0.0304878	29	CHH	-1	0.000474824	loss
1	8072201	8072300	100	*	18	321	0.0560748	36	148	0.243243	24	CHH	1	4.20235e-08	gain
1	8079401	8079500	100	*	50	218	0.229358	32	92	0.347826	20	CHH	1	0.0313142	gain
1	8079501	8079600	100	*	64	156	0.410256	11	81	0.135802	17	CHH	-1	4.72275e-05	loss
1	8081401	8081600	200	*	17	231	0.0735931	36	190	0.189474	45	CHH	1	0.000603118	gain
1	8085101	8085200	100	*	5	267	0.0187266	34	227	0.14978	28	CHH	1	5.3985e-07	gain
1	8098201	8098300	100	*	15	204	0.0735294	35	194	0.180412	35	CHH	1	0.00179923	gain
1	8106101	8106200	100	*	19	303	0.0627063	25	131	0.19084	23	CHH	1	0.000115684	gain
1	8112101	8112200	100	*	2	213	0.00938967	17	116	0.146552	23	CHH	1	1.98128e-06	gain
1	8122501	8122600	100	*	6	54	0.111111	17	61	0.278689	12	CHH	1	0.0256797	gain
1	8126901	8127000	100	*	24	336	0.0714286	33	149	0.221477	35	CHH	1	9.13074e-06	gain
1	8140301	8140400	100	*	17	126	0.134921	1	114	0.00877193	18	CHH	-1	0.000386225	loss
1	8140801	8140900	100	*	3	92	0.0326087	11	64	0.171875	13	CHH	1	0.00345262	gain
1	8144201	8144300	100	*	128	457	0.280088	17	150	0.113333	30	CHH	-1	8.21207e-05	loss
1	8147001	8147100	100	*	22	238	0.092437	33	107	0.308411	20	CHH	1	2.22991e-06	gain
1	8148501	8148800	300	*	51	1012	0.0503953	80	445	0.179775	93	CHH	1	1.23214e-13	gain
1	8155801	8155900	100	*	19	383	0.0496084	37	171	0.216374	33	CHH	1	2.32843e-08	gain
1	8158401	8158500	100	*	36	167	0.215569	13	118	0.110169	29	CHH	-1	0.0210481	loss
1	8159001	8159100	100	*	5	135	0.037037	16	107	0.149533	18	CHH	1	0.0026269	gain
1	8159201	8159300	100	*	79	237	0.333333	76	175	0.434286	26	CHH	1	0.036914	gain
1	8159301	8159400	100	*	157	311	0.504823	76	195	0.389744	40	CHH	-1	0.0124622	loss
1	8161501	8161700	200	*	27	496	0.0544355	84	279	0.301075	53	CHH	1	1.09143e-18	gain
1	8170001	8170100	100	*	66	377	0.175066	5	112	0.0446429	28	CHH	-1	0.000901677	loss
1	8177101	8177200	100	*	36	125	0.288	12	82	0.146341	17	CHH	-1	0.0190732	loss
1	8189401	8189500	100	*	6	182	0.032967	12	76	0.157895	18	CHH	1	0.000558435	gain
1	8190101	8190200	100	*	7	145	0.0482759	16	82	0.195122	20	CHH	1	0.000428332	gain
1	8190101	8190200	100	*	7	145	0.0482759	16	82	0.195122	20	CHH	1	0.000428332	gain
1	8190401	8190500	100	*	18	310	0.0580645	37	190	0.194737	32	CHH	1	2.12758e-06	gain
1	8190401	8190500	100	*	18	310	0.0580645	37	190	0.194737	32	CHH	1	2.12758e-06	gain
1	8200501	8200600	100	*	30	243	0.123457	4	188	0.0212766	29	CHH	-1	0.000199453	loss
1	8208301	8208400	100	*	15	205	0.0731707	40	169	0.236686	27	CHH	1	2.84909e-05	gain
1	8210501	8210600	100	*	40	174	0.229885	39	87	0.448276	18	CHH	1	0.000506653	gain
1	8212001	8212100	100	*	34	507	0.0670611	20	112	0.178571	27	CHH	1	0.000296086	gain
1	8215701	8215800	100	*	32	192	0.166667	40	135	0.296296	28	CHH	1	0.00621874	gain
1	8226101	8226300	200	*	160	353	0.453258	48	345	0.13913	42	CHH	-1	1.94472e-17	loss
1	8227301	8227400	100	*	26	107	0.242991	53	78	0.679487	18	CHH	1	3.68005e-08	gain
1	8228201	8228300	100	*	50	181	0.276243	9	101	0.0891089	22	CHH	-1	0.000387501	loss
1	8242401	8242500	100	*	71	243	0.292181	29	177	0.163842	37	CHH	-1	0.00293642	loss
1	8244301	8244400	100	*	49	292	0.167808	6	163	0.0368098	30	CHH	-1	9.66429e-05	loss
1	8246601	8246700	100	*	48	319	0.15047	47	130	0.361538	24	CHH	1	3.46666e-06	gain
1	8264001	8264100	100	*	35	189	0.185185	2	88	0.0227273	22	CHH	-1	0.000392487	loss
1	8266901	8267000	100	*	8	223	0.0358744	22	143	0.153846	26	CHH	1	5.96253e-05	gain
1	8266901	8267000	100	*	8	223	0.0358744	22	143	0.153846	26	CHH	1	5.96253e-05	gain
1	8267201	8267300	100	*	31	207	0.149758	7	171	0.0409357	26	CHH	-1	0.000461758	loss
1	8267201	8267300	100	*	31	207	0.149758	7	171	0.0409357	26	CHH	-1	0.000461758	loss
1	8276701	8276800	100	*	16	272	0.0588235	26	153	0.169935	27	CHH	1	0.000413208	gain
1	8277901	8278000	100	*	6	221	0.0271493	23	129	0.178295	30	CHH	1	3.73883e-06	gain
1	8307501	8307600	100	*	59	186	0.317204	37	186	0.198925	31	CHH	-1	0.0101039	loss
1	8311401	8311500	100	*	37	244	0.151639	5	209	0.0239234	37	CHH	-1	1.1723e-05	loss
1	8312001	8312100	100	*	39	90	0.433333	19	117	0.162393	19	CHH	-1	4.82827e-05	loss
1	8316801	8316900	100	*	62	318	0.194969	8	91	0.0879121	22	CHH	-1	0.0177267	loss
1	8318601	8318700	100	*	41	210	0.195238	6	151	0.0397351	32	CHH	-1	4.35222e-05	loss
1	8318801	8318900	100	*	15	95	0.157895	24	76	0.315789	16	CHH	1	0.0154341	gain
1	8319401	8319500	100	*	5	157	0.0318471	37	122	0.303279	26	CHH	1	5.20423e-09	gain
1	8319801	8319900	100	*	44	181	0.243094	12	112	0.107143	24	CHH	-1	0.00483219	loss
1	8321601	8321700	100	*	56	183	0.306011	9	112	0.0803571	24	CHH	-1	1.97619e-05	loss
1	8323901	8324000	100	*	18	400	0.045	24	155	0.154839	26	CHH	1	3.50156e-05	gain
1	8324901	8325000	100	*	23	133	0.172932	0	73	0	18	CHH	-1	0.000312171	loss
1	8325801	8325900	100	*	38	244	0.155738	37	131	0.282443	26	CHH	1	0.00420444	gain
1	8327501	8327700	200	*	80	465	0.172043	178	528	0.337121	70	CHH	1	3.84138e-08	gain
1	8328301	8328400	100	*	109	453	0.240618	44	347	0.126801	34	CHH	-1	0.000116951	loss
1	8335301	8335400	100	*	29	153	0.189542	0	109	0	15	CHH	-1	6.384e-06	loss
1	8340701	8340800	100	*	3	188	0.0159574	11	84	0.130952	19	CHH	1	0.000160263	gain
1	8341301	8341400	100	*	44	180	0.244444	12	116	0.103448	26	CHH	-1	0.00316564	loss
1	8351501	8351600	100	*	18	214	0.0841121	43	129	0.333333	23	CHH	1	5.60275e-08	gain
1	8352001	8352100	100	*	37	250	0.148	1	133	0.0075188	29	CHH	-1	3.65116e-05	loss
1	8353801	8353900	100	*	2	112	0.0178571	10	72	0.138889	17	CHH	1	0.00164703	gain
1	8355001	8355100	100	*	12	182	0.0659341	31	161	0.192547	27	CHH	1	0.000668944	gain
1	8362501	8362600	100	*	145	306	0.473856	94	131	0.717557	27	CHH	1	1.09493e-05	gain
1	8372201	8372300	100	*	38	278	0.136691	2	161	0.0124224	29	CHH	-1	3.90885e-05	loss
1	8375801	8375900	100	*	9	105	0.0857143	18	80	0.225	18	CHH	1	0.00880164	gain
1	8381301	8381400	100	*	29	176	0.164773	71	159	0.446541	28	CHH	1	1.68585e-07	gain
1	8381701	8381800	100	*	58	156	0.371795	23	152	0.151316	28	CHH	-1	3.44195e-05	loss
1	8391201	8391300	100	*	55	225	0.244444	8	84	0.0952381	19	CHH	-1	0.00455591	loss
1	8392701	8392800	100	*	10	158	0.0632911	13	77	0.168831	16	CHH	1	0.0115787	gain
1	8403901	8404000	100	*	2	152	0.0131579	14	106	0.132075	18	CHH	1	0.000203619	gain
1	8408901	8409000	100	*	3	275	0.0109091	19	138	0.137681	29	CHH	1	4.71561e-07	gain
1	8409401	8409500	100	*	28	325	0.0861538	44	186	0.236559	37	CHH	1	1.03954e-05	gain
1	8410501	8410600	100	*	65	186	0.349462	53	103	0.514563	18	CHH	1	0.00714636	gain
1	8419201	8419500	300	*	263	483	0.544513	122	360	0.338889	54	CHH	-1	3.64751e-08	loss
1	8419601	8419700	100	*	18	234	0.0769231	26	137	0.189781	22	CHH	1	0.00164849	gain
1	8420601	8420700	100	*	11	389	0.0282776	17	122	0.139344	27	CHH	1	1.03365e-05	gain
1	8425701	8425800	100	*	6	260	0.0230769	21	169	0.12426	27	CHH	1	6.59468e-05	gain
1	8431001	8431100	100	*	115	426	0.269953	74	171	0.432749	25	CHH	1	0.000225786	gain
1	8431501	8431600	100	*	19	77	0.246753	32	76	0.421053	17	CHH	1	0.02302	gain
1	8431701	8431800	100	*	119	300	0.396667	22	177	0.124294	32	CHH	-1	4.96629e-09	loss
1	8434001	8434100	100	*	123	195	0.630769	36	139	0.258993	25	CHH	-1	4.73132e-10	loss
1	8434901	8435000	100	*	58	221	0.262443	44	89	0.494382	18	CHH	1	0.000180114	gain
1	8435501	8435600	100	*	87	192	0.453125	14	88	0.159091	18	CHH	-1	8.32888e-06	loss
1	8435701	8435900	200	*	136	521	0.261036	119	272	0.4375	37	CHH	1	2.41655e-06	gain
1	8436401	8436500	100	*	63	285	0.221053	22	191	0.115183	30	CHH	-1	0.00384304	loss
1	8438601	8438700	100	*	46	362	0.127072	37	117	0.316239	27	CHH	1	1.04797e-05	gain
1	8440201	8440300	100	*	31	236	0.131356	32	105	0.304762	22	CHH	1	0.000273324	gain
1	8442701	8442800	100	*	19	301	0.0631229	45	190	0.236842	21	CHH	1	2.24155e-07	gain
1	8443501	8443600	100	*	108	364	0.296703	17	159	0.106918	31	CHH	-1	1.12857e-05	loss
1	8445901	8446000	100	*	4	200	0.02	15	116	0.12931	29	CHH	1	0.00017514	gain
1	8462601	8462700	100	*	33	205	0.160976	38	127	0.299213	24	CHH	1	0.00353264	gain
1	8479601	8479700	100	*	6	259	0.023166	13	98	0.132653	24	CHH	1	9.57444e-05	gain
1	8480001	8480100	100	*	17	129	0.131783	41	139	0.294964	27	CHH	1	0.00166579	gain
1	8480401	8480500	100	*	55	211	0.260664	64	168	0.380952	20	CHH	1	0.0131684	gain
1	8492301	8492400	100	*	6	198	0.030303	15	111	0.135135	24	CHH	1	0.000715982	gain
1	8494001	8494100	100	*	48	339	0.141593	28	81	0.345679	18	CHH	1	5.12685e-05	gain
1	8503401	8503500	100	*	28	262	0.10687	29	127	0.228346	28	CHH	1	0.00201917	gain
1	8506401	8506500	100	*	81	366	0.221311	14	143	0.0979021	29	CHH	-1	0.00181964	loss
1	8508701	8508800	100	*	12	240	0.05	25	165	0.151515	27	CHH	1	0.000784077	gain
1	8508901	8509000	100	*	20	139	0.143885	7	197	0.035533	34	CHH	-1	0.00054467	loss
1	8510101	8510200	100	*	38	275	0.138182	9	259	0.034749	32	CHH	-1	2.48342e-05	loss
1	8510101	8510200	100	*	38	275	0.138182	9	259	0.034749	32	CHH	-1	2.48342e-05	loss
1	8510401	8510500	100	*	15	244	0.0614754	20	102	0.196078	23	CHH	1	0.000153129	gain
1	8510401	8510500	100	*	15	244	0.0614754	20	102	0.196078	23	CHH	1	0.000153129	gain
1	8513401	8513500	100	*	15	239	0.0627615	29	158	0.183544	34	CHH	1	0.000330628	gain
1	8514201	8514300	100	*	13	216	0.0601852	20	113	0.176991	26	CHH	1	0.00119886	gain
1	8519901	8520000	100	*	6	365	0.0164384	20	149	0.134228	34	CHH	1	2.70147e-07	gain
1	8527101	8527200	100	*	16	218	0.0733945	43	209	0.205742	21	CHH	1	0.000162592	gain
1	8528801	8528900	100	*	62	406	0.152709	31	112	0.276786	22	CHH	1	0.00311731	gain
1	8529301	8529400	100	*	32	175	0.182857	37	117	0.316239	29	CHH	1	0.00951513	gain
1	8529901	8530000	100	*	56	192	0.291667	70	168	0.416667	34	CHH	1	0.0140818	gain
1	8533501	8533600	100	*	49	284	0.172535	62	140	0.442857	34	CHH	1	3.1895e-08	gain
1	8535101	8535200	100	*	35	195	0.179487	46	110	0.418182	20	CHH	1	2.0166e-05	gain
1	8538801	8538900	100	*	85	122	0.696721	51	107	0.476636	24	CHH	-1	0.0010761	loss
1	8539801	8539900	100	*	44	144	0.305556	56	132	0.424242	22	CHH	1	0.0407318	gain
1	8542801	8542900	100	*	20	154	0.12987	1	175	0.00571429	38	CHH	-1	1.57806e-05	loss
1	8554101	8554200	100	*	100	294	0.340136	19	105	0.180952	24	CHH	-1	0.00284248	loss
1	8555901	8556000	100	*	5	199	0.0251256	18	128	0.140625	22	CHH	1	0.00014934	gain
1	8574801	8574900	100	*	32	188	0.170213	2	74	0.027027	16	CHH	-1	0.00249608	loss
1	8581201	8581300	100	*	25	170	0.147059	36	130	0.276923	21	CHH	1	0.00649244	gain
1	8582001	8582100	100	*	94	295	0.318644	19	152	0.125	32	CHH	-1	2.65165e-05	loss
1	8589701	8589800	100	*	24	155	0.154839	5	109	0.0458716	27	CHH	-1	0.00617649	loss
1	8590501	8590600	100	*	12	271	0.0442804	23	104	0.221154	23	CHH	1	8.99397e-07	gain
1	8591601	8591700	100	*	41	335	0.122388	3	180	0.0166667	30	CHH	-1	0.000102948	loss
1	8592201	8592300	100	*	28	288	0.0972222	31	104	0.298077	25	CHH	1	4.38465e-06	gain
1	8593101	8593200	100	*	88	255	0.345098	11	172	0.0639535	26	CHH	-1	3.6216e-10	loss
1	8599901	8600000	100	*	49	82	0.597561	16	67	0.238806	16	CHH	-1	3.45824e-05	loss
1	8600101	8600200	100	*	23	153	0.150327	49	129	0.379845	24	CHH	1	3.32159e-05	gain
1	8600801	8600900	100	*	87	548	0.158759	78	246	0.317073	40	CHH	1	2.08453e-06	gain
1	8602201	8602400	200	*	78	611	0.12766	92	325	0.283077	68	CHH	1	4.93556e-08	gain
1	8627601	8627700	100	*	21	270	0.0777778	28	139	0.201439	23	CHH	1	0.000464198	gain
1	8637501	8637600	100	*	51	351	0.145299	3	138	0.0217391	29	CHH	-1	0.000185548	loss
1	8640901	8641100	200	*	30	460	0.0652174	52	296	0.175676	51	CHH	1	7.97649e-06	gain
1	8641701	8641800	100	*	6	136	0.0441176	18	103	0.174757	23	CHH	1	0.00128084	gain
1	8659101	8659200	100	*	104	463	0.224622	15	182	0.0824176	30	CHH	-1	7.25429e-05	loss
1	8666101	8666200	100	*	3	164	0.0182927	27	94	0.287234	22	CHH	1	1.71071e-09	gain
1	8667101	8667200	100	*	45	180	0.25	11	99	0.111111	15	CHH	-1	0.00645894	loss
1	8667901	8668000	100	*	48	148	0.324324	30	163	0.184049	30	CHH	-1	0.00519308	loss
1	8669301	8669400	100	*	32	268	0.119403	43	105	0.409524	24	CHH	1	5.26085e-09	gain
1	8670901	8671000	100	*	50	139	0.359712	26	147	0.176871	19	CHH	-1	0.000748825	loss
1	8675201	8675300	100	*	46	217	0.211982	4	77	0.0519481	18	CHH	-1	0.0018225	loss
1	8677401	8677500	100	*	45	170	0.264706	12	123	0.097561	16	CHH	-1	0.000602634	loss
1	8679601	8679700	100	*	7	124	0.0564516	22	127	0.173228	29	CHH	1	0.00459434	gain
1	8688001	8688100	100	*	22	182	0.120879	36	92	0.391304	17	CHH	1	1.39491e-06	gain
1	8688801	8688900	100	*	43	208	0.206731	8	109	0.0733945	19	CHH	-1	0.00277417	loss
1	8692301	8692400	100	*	12	348	0.0344828	24	129	0.186047	27	CHH	1	2.26608e-07	gain
1	8700201	8700300	100	*	19	302	0.0629139	31	164	0.189024	23	CHH	1	6.99113e-05	gain
1	8702801	8702900	100	*	8	198	0.040404	20	102	0.196078	19	CHH	1	3.48227e-05	gain
1	8707501	8707600	100	*	5	157	0.0318471	15	111	0.135135	21	CHH	1	0.00206419	gain
1	8711201	8711300	100	*	77	235	0.32766	37	253	0.146245	24	CHH	-1	9.17565e-06	loss
1	8712301	8712400	100	*	59	252	0.234127	3	108	0.0277778	26	CHH	-1	8.47668e-06	loss
1	8712801	8712900	100	*	79	376	0.210106	21	244	0.0860656	31	CHH	-1	9.93259e-05	loss
1	8714301	8714400	100	*	34	231	0.147186	44	126	0.349206	31	CHH	1	3.18642e-05	gain
1	8715401	8715500	100	*	10	108	0.0925926	20	102	0.196078	25	CHH	1	0.0327271	gain
1	8717201	8717300	100	*	13	198	0.0656566	38	191	0.198953	42	CHH	1	9.85943e-05	gain
1	8717201	8717300	100	*	13	198	0.0656566	38	191	0.198953	42	CHH	1	9.85943e-05	gain
1	8717501	8717600	100	*	22	486	0.0452675	34	222	0.153153	36	CHH	1	8.02908e-07	gain
1	8717501	8717600	100	*	22	486	0.0452675	34	222	0.153153	36	CHH	1	8.02908e-07	gain
1	8718201	8718300	100	*	8	318	0.0251572	24	191	0.125654	35	CHH	1	2.0931e-05	gain
1	8719101	8719200	100	*	15	461	0.032538	23	167	0.137725	36	CHH	1	4.87853e-06	gain
1	8723601	8723800	200	*	82	535	0.153271	10	297	0.03367	46	CHH	-1	9.02514e-07	loss
1	8725701	8725800	100	*	6	179	0.0335196	17	125	0.136	26	CHH	1	0.00129286	gain
1	8727301	8727500	200	*	148	319	0.46395	60	255	0.235294	55	CHH	-1	1.4155e-07	loss
1	8733001	8733100	100	*	11	556	0.0197842	27	193	0.139896	34	CHH	1	1.16289e-09	gain
1	8760801	8760900	100	*	2	144	0.0138889	11	91	0.120879	19	CHH	1	0.000757795	gain
1	8774101	8774200	100	*	10	194	0.0515464	26	139	0.18705	23	CHH	1	0.00018333	gain
1	8790901	8791000	100	*	0	193	0	23	202	0.113861	34	CHH	1	6.11345e-06	gain
1	8860701	8860800	100	*	4	134	0.0298507	32	199	0.160804	27	CHH	1	0.000307655	gain
1	8861601	8861700	100	*	5	213	0.0234742	13	102	0.127451	23	CHH	1	0.000368019	gain
1	8885201	8885300	100	*	8	211	0.0379147	22	152	0.144737	31	CHH	1	0.000466031	gain
1	8911501	8911600	100	*	41	121	0.338843	18	90	0.2	19	CHH	-1	0.0269409	loss
1	8913101	8913200	100	*	3	120	0.025	22	112	0.196429	28	CHH	1	6.81031e-05	gain
1	8916701	8916800	100	*	16	409	0.0391198	24	172	0.139535	31	CHH	1	3.85769e-05	gain
1	8926201	8926300	100	*	29	157	0.184713	10	130	0.0769231	26	CHH	-1	0.00894008	loss
1	8937001	8937100	100	*	44	197	0.22335	22	221	0.0995475	37	CHH	-1	0.00083251	loss
1	8950301	8950400	100	*	4	198	0.020202	19	143	0.132867	27	CHH	1	0.000102615	gain
1	8982701	8982800	100	*	16	189	0.0846561	54	285	0.189474	41	CHH	1	0.00218859	gain
1	8983201	8983300	100	*	24	123	0.195122	9	105	0.0857143	26	CHH	-1	0.0201317	loss
1	9008801	9008900	100	*	43	138	0.311594	19	129	0.147287	31	CHH	-1	0.00201649	loss
1	9014401	9014500	100	*	9	247	0.0364372	32	189	0.169312	28	CHH	1	1.00337e-05	gain
1	9040501	9040600	100	*	67	219	0.305936	0	140	0	34	CHH	-1	1.47426e-11	loss
1	9040701	9040900	200	*	137	361	0.379501	9	226	0.039823	52	CHH	-1	1.96894e-20	loss
1	9040701	9040900	200	*	137	361	0.379501	9	226	0.039823	52	CHH	-1	1.96894e-20	loss
1	9041101	9041200	100	*	43	153	0.281046	4	171	0.0233918	33	CHH	-1	4.88094e-11	loss
1	9041101	9041200	100	*	43	153	0.281046	4	171	0.0233918	33	CHH	-1	4.88094e-11	loss
1	9042001	9042100	100	*	61	223	0.273543	77	196	0.392857	27	CHH	1	0.0104854	gain
[truncated: 32,761 more rows]
