# Supplementary material for: Loss of function of chromatin remodeler OsCLSY4 leads to RdDM-mediated mis-expression of endosperm-specific genes affecting grain qualities
Source: PLoS Genet. 2025 Dec 1;21(12):e1011956. doi: 10.1371/journal.pgen.1011956 (PMC12680349; doi:10.1371/journal.pgen.1011956)
Supplement: S8 Data — (XLSX) [file pgen.1011956.s020.xlsx]

## Sheet: Sheet1
S8_Data:OsCLSY4-dependent 23-24 nt sRNA loci in seedling.
WT_23-24nt_sRNA_loci_seedling (2rpmm)
chr	Start	end
1	2173	2922
1	10941	11152
1	21701	22639
1	29384	29575
1	30311	30659
1	35251	35491
1	41502	42240
1	42559	42941
1	54961	55388
1	55958	56222
1	56493	56823
1	57984	58164
1	66341	67650
1	71184	71754
1	71851	72375
1	79941	80789
1	81063	81337
1	81465	82055
1	91840	92021
1	92525	92796
1	93046	93341
1	93469	93803
1	94021	94329
1	135628	136307
1	136528	136994
1	138656	139412
1	140594	141425
1	144912	145209
1	156812	157333
1	169155	169659
1	169751	169932
1	170089	170372
1	173715	174716
1	175513	175736
1	175966	176379
1	177901	177977
1	178067	178142
1	178286	178624
1	180907	181180
1	181995	182165
1	182258	182335
1	182529	182767
1	183906	184675
1	197287	197572
1	214498	214676
1	215251	215451
1	215578	215832
1	219340	220543
1	220619	221112
1	221818	222201
1	222821	223008
1	223238	223829
1	224232	224394
1	224674	224903
1	225853	225970
1	237686	238114
1	247357	248035
1	257234	257389
1	258414	259143
1	259299	259797
1	260845	261407
1	266932	266990
1	269839	270038
1	271639	272188
1	272427	272741
1	273719	273842
1	275304	275826
1	282973	283158
1	283616	284275
1	284856	285419
1	287369	287995
1	294090	294314
1	295566	295747
1	296583	296695
1	297293	297574
1	297805	298462
1	298813	299352
1	299707	300074
1	300306	300545
1	301317	301553
1	302220	302790
1	313276	313838
1	313918	314421
1	314726	316029
1	317141	317478
1	318016	318329
1	324351	325295
1	326028	326361
1	326444	326804
1	326903	327130
1	335116	335721
1	381017	381181
1	383111	383317
1	387136	387420
1	389339	389705
1	389788	390339
1	391303	391656
1	396850	397585
1	400935	401245
1	401330	402054
1	402898	403149
1	405848	406253
1	409396	409557
1	411147	411573
1	412035	412500
1	420841	421063
1	422015	422100
1	426077	426332
1	431588	432261
1	432390	432705
1	432836	433265
1	433397	433765
1	434825	435139
1	450845	451143
1	451594	451775
1	452030	452229
1	452396	452750
1	454252	454720
1	454909	455327
1	459217	459721
1	459811	461333
1	461642	462046
1	462510	462824
1	464661	464915
1	477078	477307
1	477864	478162
1	483340	483651
1	486710	487382
1	488031	488515
1	495733	495919
1	497766	498090
1	501707	501977
1	506406	506756
1	506868	506998
1	507420	507566
1	508504	509094
1	524600	524771
1	528755	528965
1	529101	529341
1	530720	531415
1	533126	533520
1	533610	534396
1	535119	535330
1	546593	546861
1	547036	547526
1	547826	548178
1	548253	548434
1	548812	549003
1	560361	560674
1	573628	573864
1	574810	575220
1	575797	575980
1	579922	580334
1	581041	581464
1	584811	585293
1	585372	585631
1	588028	588355
1	597220	597488
1	608548	608818
1	608978	609286
1	610647	610907
1	611113	611278
1	614153	614389
1	617277	617611
1	617975	618215
1	620329	620847
1	625807	625964
1	630712	631022
1	639199	639368
1	644915	645335
1	654717	655047
1	658879	659258
1	660244	660652
1	673826	674491
1	674931	675023
1	675109	675583
1	676044	676316
1	677493	677660
1	678493	678890
1	686537	686783
1	687352	687661
1	699374	700450
1	701291	701699
1	714979	715926
1	716491	716788
1	727328	727846
1	728447	728701
1	776192	776828
1	777567	778445
1	796280	796576
1	848192	848320
1	849274	850074
1	850700	851724
1	860734	861337
1	862709	863331
1	870105	870985
1	871090	871812
1	872853	873124
1	875231	875426
1	879155	879493
1	903708	905738
1	908825	909285
1	909433	910172
1	910258	910512
1	911449	911697
1	911820	912476
1	914320	914525
1	916461	916687
1	927464	927710
1	940635	941253
1	952899	953548
1	954738	955161
1	960744	961056
1	970708	971444
1	974567	976033
1	976369	976555
1	981257	981697
1	982632	983018
1	991635	992411
1	993192	993739
1	997337	997614
1	1013022	1013181
1	1013260	1013638
1	1031838	1032057
1	1032163	1032545
1	1036478	1037553
1	1038094	1038375
1	1039554	1039722
1	1040413	1040718
1	1042237	1043380
1	1044980	1045409
1	1061005	1061504
1	1061989	1062396
1	1064773	1065080
1	1065167	1065623
1	1075568	1075637
1	1077556	1077987
1	1078115	1078439
1	1086356	1086650
1	1087356	1087525
1	1094380	1094577
1	1099333	1099514
1	1101073	1101622
1	1101890	1102282
1	1103081	1103601
1	1106576	1107883
1	1109204	1109694
1	1109963	1110293
1	1110382	1111001
1	1113012	1113519
1	1114255	1114465
1	1114867	1115916
1	1116544	1116916
1	1117140	1117882
1	1118274	1119273
1	1119351	1119722
1	1120055	1120441
1	1120585	1121135
1	1121408	1122117
1	1128992	1129479
1	1130907	1131103
1	1131200	1131540
1	1132135	1132575
1	1132975	1133855
1	1134897	1135130
1	1135421	1135664
1	1138503	1139190
1	1139506	1139861
1	1141379	1142464
1	1142719	1142961
1	1143042	1143633
1	1149530	1150613
1	1158761	1159161
1	1159270	1159990
1	1160963	1161359
1	1161935	1162703
1	1165302	1165489
1	1191331	1191670
1	1194697	1194852
1	1195676	1196423
1	1197093	1197338
1	1204684	1205052
1	1207717	1208068
1	1208740	1209022
1	1209581	1209774
1	1210021	1210498
1	1212088	1212353
1	1213147	1213464
1	1215017	1215211
1	1218460	1218946
1	1219047	1219314
1	1220729	1221029
1	1222606	1222952
1	1248677	1249049
1	1249260	1249444
1	1251541	1251793
1	1252670	1252924
1	1253211	1253469
1	1256067	1256813
1	1257342	1257618
1	1263252	1263910
1	1265464	1265693
1	1265914	1266148
1	1266565	1267377
1	1269380	1270537
1	1271801	1272164
1	1281165	1281820
1	1283868	1284458
1	1285804	1286303
1	1286798	1287488
1	1287942	1288542
1	1289313	1290931
1	1291011	1292049
1	1293431	1293855
1	1294164	1294382
1	1294896	1295204
1	1295737	1295846
1	1295923	1296365
1	1298061	1298222
1	1298586	1299165
1	1299873	1300500
1	1300884	1301111
1	1303551	1304106
1	1304238	1305016
1	1305092	1305524
1	1306111	1306632
1	1308352	1308530
1	1309426	1310209
1	1314395	1314645
1	1314755	1314927
1	1315738	1316302
1	1316551	1316727
1	1319957	1320112
1	1320397	1320740
1	1320839	1321117
1	1321851	1323043
1	1323421	1323779
1	1323880	1324592
1	1327326	1327653
1	1329950	1330402
1	1331307	1331594
1	1332617	1333238
1	1334978	1335280
1	1336380	1336784
1	1337804	1338071
1	1338738	1339098
1	1340002	1340204
1	1340917	1341098
1	1342287	1342592
1	1343728	1344029
1	1344901	1345131
1	1349166	1349629
1	1350041	1350401
1	1350486	1351356
1	1351497	1351723
1	1352770	1352956
1	1355105	1355365
1	1356515	1357295
1	1358368	1358917
1	1361329	1361623
1	1364419	1364714
1	1367360	1367761
1	1367854	1368152
1	1389475	1389975
1	1397926	1398415
1	1400250	1400529
1	1404284	1404432
1	1420237	1420742
1	1429951	1430282
1	1443400	1443676
1	1445350	1445868
1	1445968	1446324
1	1503845	1503935
1	1523434	1523876
1	1530924	1531119
1	1533486	1533846
1	1543112	1543935
1	1545057	1545169
1	1546523	1546871
1	1554134	1554868
1	1556884	1557086
1	1564526	1564655
1	1565178	1565411
1	1566920	1567267
1	1580399	1580934
1	1594346	1594587
1	1595342	1596039
1	1596158	1597684
1	1607208	1607328
1	1607474	1607726
1	1607893	1608279
1	1609066	1610027
1	1616097	1616722
1	1616854	1617323
1	1617402	1617879
1	1618374	1618712
1	1619240	1619640
1	1620854	1621149
1	1627651	1628133
1	1629154	1629327
1	1629578	1629905
1	1630212	1630421
1	1632784	1633267
1	1634542	1635111
1	1646259	1646479
1	1647005	1647128
1	1647698	1648558
1	1649846	1649997
1	1650082	1650219
1	1651399	1651939
1	1653646	1654015
1	1654852	1655187
1	1659733	1659927
1	1660918	1661315
1	1661445	1661711
1	1662506	1662915
1	1663408	1663656
1	1664308	1664667
1	1664769	1665691
1	1668884	1669056
1	1671183	1671453
1	1672618	1673125
1	1681390	1682241
1	1685954	1686053
1	1690192	1690480
1	1691742	1691918
1	1692738	1692941
1	1696432	1696869
1	1697020	1697929
1	1704805	1705258
1	1708845	1709214
1	1709352	1709575
1	1709710	1709768
1	1710136	1710943
1	1714787	1714909
1	1715017	1715315
1	1716059	1716365
1	1718888	1720486
1	1721264	1721506
1	1721790	1721951
1	1723954	1724369
1	1725021	1725351
1	1726003	1726803
1	1726947	1727161
1	1727240	1727836
1	1728546	1728944
1	1729706	1730035
1	1730892	1732560
1	1732810	1733258
1	1734272	1734593
1	1734668	1734977
1	1735750	1736025
1	1736990	1737154
1	1742062	1742302
1	1744884	1745077
1	1753059	1753435
1	1753828	1753943
1	1759751	1759925
1	1762547	1762772
1	1763702	1763947
1	1764280	1764751
1	1772525	1772848
1	1774133	1774380
1	1779954	1780584
1	1784662	1784863
1	1787175	1787328
1	1788740	1788967
1	1794983	1795126
1	1800137	1800551
1	1817833	1818595
1	1819066	1819322
1	1830213	1830532
1	1832296	1832565
1	1840289	1840807
1	1841086	1842204
1	1843275	1843795
1	1849247	1849759
1	1858942	1859712
1	1859841	1860186
1	1861642	1862101
1	1866601	1866801
1	1871242	1871869
1	1872039	1872354
1	1874539	1874679
1	1875658	1875839
1	1880673	1881189
1	1883348	1883596
1	1883747	1883906
1	1884145	1884413
1	1884513	1884804
1	1884914	1885013
1	1885127	1885547
1	1886179	1886311
1	1886393	1886575
1	1887971	1888330
1	1893988	1894198
1	1894704	1895175
1	1896833	1897564
1	1911365	1911585
1	1911974	1912458
1	1926377	1926544
1	1927574	1927775
1	1927878	1928065
1	1930670	1930939
1	1932447	1932571
1	1936069	1936432
1	1936642	1937042
1	1937565	1937890
1	1939738	1939915
1	1941091	1941389
1	1944008	1944275
1	1945256	1945552
1	1945984	1946220
1	1946357	1946605
1	1946950	1948380
1	1950267	1950545
1	1950967	1951202
1	1951314	1951517
1	1953876	1954100
1	1965520	1965753
1	1970257	1970793
1	1971758	1971916
1	1973093	1973220
1	1973386	1973567
1	1973952	1974379
1	1987494	1987672
1	1989490	1989851
1	1989933	1990197
1	1990279	1990871
1	1991509	1992677
1	1998533	1998851
1	1999626	2000124
1	2004710	2005319
1	2005473	2005625
1	2007684	2007951
1	2008035	2008317
1	2008944	2009294
1	2014072	2014530
1	2019459	2020041
1	2020356	2020727
1	2020950	2021295
1	2023075	2023278
1	2023432	2023718
1	2028739	2028848
1	2030356	2030550
1	2033141	2033720
1	2039650	2040096
1	2040217	2040407
1	2040594	2040821
1	2041240	2042085
1	2043474	2043884
1	2044152	2044926
1	2046296	2046754
1	2047447	2048297
1	2049566	2049918
1	2054729	2054896
1	2062747	2063348
1	2067685	2067878
1	2068709	2068976
1	2089233	2089856
1	2089995	2090996
1	2093717	2093941
1	2095801	2096062
1	2097994	2098303
1	2104074	2104409
1	2105515	2106280
1	2106647	2108019
1	2110309	2110861
1	2111181	2111884
1	2112524	2113249
1	2114162	2114598
1	2118466	2118745
1	2123082	2123445
1	2124871	2125159
1	2125260	2125454
1	2126029	2126177
1	2127985	2128516
1	2129107	2129859
1	2129983	2130231
1	2130706	2131008
1	2140143	2141948
1	2142849	2142920
1	2143020	2143379
1	2145064	2145334
1	2145525	2145876
1	2146263	2146495
1	2148945	2149497
1	2149611	2150203
1	2150763	2151187
1	2152165	2152549
1	2152714	2153095
1	2156760	2157174
1	2157818	2158023
1	2160819	2161491
1	2162746	2163591
1	2166107	2166480
1	2167466	2168976
1	2169774	2170019
1	2170797	2171314
1	2173245	2173613
1	2173901	2174208
1	2174831	2175268
1	2176043	2177013
1	2177563	2177760
1	2207810	2208069
1	2225338	2226149
1	2228403	2228564
1	2228784	2228953
1	2231383	2231539
1	2232075	2232823
1	2237122	2237606
1	2238845	2239555
1	2241857	2242182
1	2242512	2243415
1	2243716	2243936
1	2244795	2245453
1	2255182	2255432
1	2255888	2255950
1	2257565	2258892
1	2260254	2260847
1	2274818	2275085
1	2286055	2286452
1	2289266	2290226
1	2290947	2291168
1	2291280	2291567
1	2306920	2307148
1	2315464	2315883
1	2316614	2316816
1	2317784	2317999
1	2318167	2318306
1	2319150	2319401
1	2321083	2321300
1	2322308	2322504
1	2325397	2325799
1	2327293	2327675
1	2328429	2329594
1	2330581	2331230
1	2334942	2335751
1	2341606	2341928
1	2344238	2344480
1	2353780	2354160
1	2357041	2357396
1	2364019	2364570
1	2367802	2367971
1	2383294	2383604
1	2386033	2386221
1	2398219	2398772
1	2399184	2399937
1	2400043	2400242
1	2400490	2400710
1	2409473	2409871
1	2440481	2440743
1	2444507	2445002
1	2458851	2459046
1	2459179	2459362
1	2463880	2464085
1	2504751	2505012
1	2514510	2514696
1	2514944	2515148
1	2515751	2516129
1	2516278	2516955
1	2517274	2517456
1	2517625	2518270
1	2522007	2522825
1	2522967	2524180
1	2524957	2525258
1	2526170	2526472
1	2528697	2529811
1	2531480	2532262
1	2533016	2533114
1	2539732	2540067
1	2544384	2544738
1	2546081	2546486
1	2546627	2546944
1	2547022	2547295
1	2547847	2548424
1	2549949	2550150
1	2551403	2551707
1	2552265	2552759
1	2553004	2553432
1	2555241	2555694
1	2555811	2559450
1	2574415	2574936
1	2578411	2578637
1	2578843	2579348
1	2583838	2584987
1	2596637	2596902
1	2598343	2599172
1	2615523	2615753
1	2616299	2616440
1	2637813	2638113
1	2646982	2647353
1	2649596	2651312
1	2656975	2657966
1	2658702	2659361
1	2663395	2663620
1	2667151	2667851
1	2675449	2676334
1	2676463	2677200
1	2677334	2677736
1	2678421	2678804
1	2680261	2680488
1	2695796	2696010
1	2696988	2697325
1	2697780	2698062
1	2704714	2704940
1	2711831	2712060
1	2712673	2713057
1	2726800	2727200
1	2729599	2729744
1	2743993	2744544
1	2749426	2749630
1	2751715	2751968
1	2756479	2756880
1	2757045	2757594
1	2763265	2763662
1	2763759	2763817
1	2764843	2765099
1	2765218	2765487
1	2783914	2784064
1	2797901	2798484
1	2799777	2799918
1	2808562	2808885
1	2809970	2810052
1	2816742	2817279
1	2822950	2823358
1	2823447	2823605
1	2826194	2826699
1	2828586	2828691
1	2829960	2830177
1	2839144	2839483
1	2850184	2850696
1	2858352	2858697
1	2858872	2859830
1	2861186	2862386
1	2868126	2868814
1	2870583	2871035
1	2882753	2882924
1	2883787	2884780
1	2885078	2885233
1	2887355	2887668
1	2889562	2889994
1	2890927	2891381
1	2896083	2896767
1	2900761	2901035
1	2901246	2901619
1	2921580	2922182
1	2929223	2929700
1	2932995	2933207
1	2937314	2937619
1	2953917	2954521
1	2955634	2955949
1	2956194	2956358
1	2959664	2959796
1	2961741	2962113
1	2965555	2965670
1	2967346	2967832
1	2968668	2968851
1	2969301	2969744
1	2972813	2973276
1	2989517	2989752
1	2997832	2998180
1	2998942	2999175
1	2999633	3000102
1	3001215	3001442
1	3001628	3002420
1	3009670	3010548
1	3012950	3013063
1	3019290	3019453
1	3024272	3024634
1	3024927	3025174
1	3028067	3028406
1	3028938	3029797
1	3053781	3054279
1	3057731	3058136
1	3060223	3060625
1	3066655	3067157
1	3071238	3071599
1	3073333	3073424
1	3073860	3074193
1	3074711	3074985
1	3075210	3076313
1	3077342	3077960
1	3078085	3078397
1	3080729	3081505
1	3081910	3082395
1	3084899	3085100
1	3091089	3091253
1	3093595	3093743
1	3094398	3096160
1	3096977	3097183
1	3107190	3107723
1	3114887	3115134
1	3122023	3122428
1	3122507	3122682
1	3122973	3123238
1	3126480	3126714
1	3130824	3131465
1	3131759	3132262
1	3135472	3136021
1	3154770	3155172
1	3173531	3173718
1	3174729	3175232
1	3175882	3176011
1	3180512	3180927
1	3188045	3188286
1	3188762	3189260
1	3193021	3193148
1	3193223	3193492
1	3194420	3194586
1	3239105	3239265
1	3241466	3241670
1	3246275	3246690
1	3254582	3255547
1	3265625	3265928
1	3288244	3289029
1	3289419	3290088
1	3290857	3291633
1	3292211	3292461
1	3294558	3294811
1	3295771	3295948
1	3297797	3298404
1	3298907	3299233
1	3299601	3300103
1	3300662	3301004
1	3303456	3304043
1	3304521	3304893
1	3306222	3307021
1	3307865	3308363
1	3308442	3308811
1	3311160	3311467
1	3312601	3313223
1	3314141	3314482
1	3314959	3315447
1	3316687	3317051
1	3317415	3318013
1	3318932	3319332
1	3332407	3332918
1	3336879	3337154
1	3355781	3356234
1	3368469	3368951
1	3369932	3370364
1	3371038	3371367
1	3372312	3372887
1	3373577	3373857
1	3374287	3374704
1	3376122	3376454
1	3377877	3378294
1	3380015	3380360
1	3382250	3382516
1	3382686	3383014
1	3383126	3383423
1	3383522	3384189
1	3384332	3384946
1	3385051	3385676
1	3390750	3391761
1	3392689	3393333
1	3394275	3395518
1	3400579	3400758
1	3400883	3401198
1	3404066	3404661
1	3404745	3405276
1	3409341	3409602
1	3410915	3411214
1	3417401	3418180
1	3420093	3420295
1	3429916	3430067
1	3431284	3431459
1	3436766	3436973
1	3438565	3438836
1	3439432	3440550
1	3441356	3442645
1	3443761	3443964
1	3451314	3451479
1	3453218	3453395
1	3465115	3465474
1	3479158	3479433
1	3481792	3482204
1	3485439	3485717
1	3486020	3486579
1	3487093	3487292
1	3487868	3488592
1	3492072	3492357
1	3492766	3493076
1	3494084	3494422
1	3498352	3498556
1	3517982	3518356
1	3523424	3523855
1	3525914	3526415
1	3528572	3529202
1	3529808	3529984
1	3531923	3532067
1	3536829	3537444
1	3538092	3538451
1	3540341	3541494
1	3541861	3542239
1	3543035	3543333
1	3543447	3543714
1	3544333	3544785
1	3545398	3545817
1	3546710	3547544
1	3556548	3556891
1	3567331	3567564
1	3574461	3575432
1	3575954	3576323
1	3577666	3577848
1	3580186	3580723
1	3582347	3582823
1	3585750	3586037
1	3587366	3588218
1	3588799	3589076
1	3590087	3590528
1	3596306	3596473
1	3596744	3597510
1	3599764	3599888
1	3602953	3603324
1	3603431	3603770
1	3604199	3604808
1	3604935	3605504
1	3606703	3607068
1	3607406	3607638
1	3608088	3608434
1	3616186	3616581
1	3616859	3617103
1	3620560	3620800
1	3624484	3624869
1	3625804	3626186
1	3626640	3627001
1	3627078	3627453
1	3627844	3628729
1	3630321	3630554
1	3630928	3631166
1	3631945	3632225
1	3633476	3633772
1	3636125	3637234
1	3640282	3640595
1	3641742	3642057
1	3644772	3645076
1	3645179	3645370
1	3651412	3651592
1	3656976	3657128
1	3657862	3658936
1	3659775	3660052
1	3674193	3674754
1	3676487	3676932
1	3681126	3681307
1	3688987	3689310
1	3691163	3692057
1	3692839	3693304
1	3693602	3693868
1	3693980	3694629
1	3701803	3702415
1	3709275	3709783
1	3718909	3719215
1	3723475	3723804
1	3729784	3730020
1	3730119	3730259
1	3730345	3730640
1	3731084	3731305
1	3733110	3733377
1	3734504	3734798
1	3735616	3735708
1	3737052	3737184
1	3744682	3744858
1	3745866	3746598
1	3748404	3748620
1	3760342	3760630
1	3760710	3761042
1	3762948	3763090
1	3763439	3763791
1	3777752	3778156
1	3778589	3778683
1	3779311	3779557
1	3783181	3783592
1	3784012	3784589
1	3784665	3785494
1	3785955	3786880
1	3786980	3787087
1	3788381	3788739
1	3789272	3789533
1	3797794	3798038
1	3798598	3799269
1	3800231	3800444
1	3800741	3801302
1	3802225	3802451
1	3803690	3804500
1	3813579	3813749
1	3813834	3814047
1	3814139	3814460
1	3814675	3815209
1	3824683	3825340
1	3825455	3826311
1	3833511	3833767
1	3834025	3834292
1	3834902	3835079
1	3850254	3850829
1	3851132	3851314
1	3854076	3854913
1	3856673	3856848
1	3857862	3858087
1	3861623	3862698
1	3871827	3872407
1	3874495	3874950
1	3875194	3875562
1	3884176	3884280
1	3884626	3885285
1	3885549	3885880
1	3887578	3888459
1	3888735	3888867
1	3890673	3891118
1	3891335	3891556
1	3892454	3892750
1	3893074	3893478
1	3893580	3893858
1	3900547	3901575
1	3901669	3901892
1	3901970	3902181
1	3907649	3907946
1	3910420	3910690
1	3911717	3912283
1	3912507	3912656
1	3913521	3913708
1	3916602	3917502
1	3918703	3919280
1	3924058	3924351
1	3930183	3930853
1	3931805	3932189
1	3935137	3935305
1	3935958	3936021
1	3937708	3938214
1	3942844	3943063
1	3943163	3943596
1	3943825	3944061
1	3944201	3944588
1	3948423	3948711
1	3956348	3957378
1	3964393	3964578
1	3967070	3967565
1	3968371	3968939
1	3969019	3969158
1	3973085	3973534
1	3974017	3974281
1	3974944	3975479
1	3986432	3986579
1	3996388	3996649
1	3998006	3998131
1	4000186	4000480
1	4006928	4007745
1	4008665	4008931
1	4010438	4010923
1	4012427	4012713
1	4013672	4013878
1	4015800	4016119
1	4016338	4016488
1	4016774	4017071
1	4017995	4019232
1	4019498	4020008
1	4021329	4021569
1	4022193	4023649
1	4023887	4024224
1	4025229	4027198
1	4028927	4029854
1	4029962	4030348
1	4032544	4033084
1	4033618	4033834
1	4045245	4045522
1	4047012	4047986
1	4048073	4048404
1	4048833	4049064
1	4049238	4049409
1	4055580	4056167
1	4057980	4058126
1	4058864	4059073
1	4071959	4072396
1	4078052	4078266
1	4078620	4078804
1	4082838	4082931
1	4083052	4083255
1	4084176	4085074
1	4086495	4087635
1	4089106	4089791
1	4095670	4096256
1	4096824	4097061
1	4097330	4097823
1	4097922	4099184
1	4099881	4100021
1	4116327	4116461
1	4126821	4127034
1	4140950	4141957
1	4151490	4151660
1	4152882	4153064
1	4154873	4155151
1	4158286	4158598
1	4159532	4160187
1	4164558	4165194
1	4165285	4165614
1	4166155	4166723
1	4175869	4176254
1	4183963	4184258
1	4184340	4184681
1	4185833	4186034
1	4192172	4192510
1	4195175	4195610
1	4196084	4196698
1	4198257	4198993
1	4201066	4201694
1	4202551	4202961
1	4203102	4203354
1	4204540	4205502
1	4220329	4220621
1	4221560	4221891
1	4222772	4223580
1	4225383	4225723
1	4227541	4227776
1	4230303	4230568
1	4231106	4231504
1	4232172	4233260
1	4244719	4244948
1	4250728	4250924
1	4251040	4251354
1	4251779	4252070
1	4253037	4253285
1	4259884	4260151
1	4261121	4261683
1	4261926	4262381
1	4262768	4263112
1	4266259	4266650
1	4267595	4268450
1	4270399	4270849
1	4271418	4271687
1	4276581	4276779
1	4278611	4279546
1	4279865	4280311
1	4280982	4281227
1	4283786	4285313
1	4286638	4287168
1	4294344	4294738
1	4294910	4295107
1	4295397	4295588
1	4296335	4296836
1	4301588	4301757
1	4302560	4302804
1	4303487	4303763
1	4304275	4304558
1	4304681	4305566
1	4305654	4306152
1	4306271	4306549
1	4310912	4311158
1	4311595	4311965
1	4316001	4316613
1	4318909	4319392
1	4321834	4322042
1	4342267	4342515
1	4343378	4343600
1	4344173	4344454
1	4344964	4345206
1	4345324	4345544
1	4346903	4347109
1	4348502	4348878
1	4349446	4349549
1	4350760	4351416
1	4351752	4352051
1	4353742	4353895
1	4353999	4354120
1	4355191	4355502
1	4367083	4367230
1	4369441	4369903
1	4370707	4371151
1	4371776	4372322
1	4403181	4403480
1	4403577	4403880
1	4407397	4407703
1	4409340	4409593
1	4409691	4409798
1	4411574	4411857
1	4412608	4412873
1	4413664	4413983
1	4426973	4427590
1	4429067	4429280
1	4429503	4429676
1	4438930	4439592
1	4442340	4442579
1	4443242	4443587
1	4448224	4448502
1	4450342	4450875
1	4471814	4472059
1	4492327	4492758
1	4494043	4494174
1	4504470	4505299
1	4506454	4506697
1	4507371	4508338
1	4508595	4508842
1	4513442	4513906
1	4521608	4521886
1	4523320	4523634
1	4533095	4533642
1	4541085	4541264
1	4549615	4550078
1	4550322	4550618
1	4559560	4559971
1	4561747	4562122
1	4562769	4563371
1	4564076	4564269
1	4565217	4565502
1	4565943	4566028
1	4570217	4570736
1	4575248	4575700
1	4575866	4576226
1	4576302	4576617
1	4578339	4578746
1	4579224	4579604
1	4585508	4585760
1	4586197	4586436
1	4588179	4588570
1	4588674	4589245
1	4589793	4590528
1	4592351	4592964
1	4594138	4594384
1	4594839	4595611
1	4612255	4612442
1	4614087	4614276
1	4616870	4617269
1	4617367	4617510
1	4617600	4618023
1	4618355	4618750
1	4619001	4619496
1	4619683	4619898
1	4632200	4632590
1	4633084	4633367
1	4634969	4635118
1	4635731	4635899
1	4636390	4636775
1	4637473	4637827
1	4637991	4638175
1	4645392	4645764
1	4650770	4651194
1	4652198	4652607
1	4653077	4653583
1	4654294	4654650
1	4655574	4655925
1	4656396	4656831
1	4657747	4657988
1	4660548	4661011
1	4662639	4663250
1	4665181	4665335
1	4667658	4668078
1	4671101	4671278
1	4685284	4686340
1	4687081	4687399
1	4687706	4687854
1	4694291	4694766
1	4695842	4696168
1	4698479	4698832
1	4702812	4703201
1	4704302	4704566
1	4704893	4705163
1	4707156	4707425
1	4708994	4709249
1	4709471	4709776
1	4723849	4724059
1	4725303	4725687
1	4744881	4745092
1	4746307	4746768
1	4747466	4747790
1	4752789	4752889
1	4756817	4757553
1	4758108	4758384
1	4759364	4759511
1	4776313	4777652
1	4777772	4778453
1	4778550	4780130
1	4780732	4781163
1	4781651	4781936
1	4783026	4783498
1	4783900	4784214
1	4787713	4789616
1	4798530	4799490
1	4799664	4799981
1	4802438	4802691
1	4803881	4804167
1	4804968	4805584
1	4805752	4806090
1	4806629	4806886
1	4809392	4809517
1	4809882	4810253
1	4811619	4812700
1	4813243	4813367
1	4813463	4813744
1	4813984	4814378
1	4814889	4815217
1	4815678	4815864
1	4816386	4816640
1	4818591	4818723
1	4819486	4819704
1	4824088	4824530
1	4824863	4825147
1	4828819	4829157
1	4829542	4830146
1	4831583	4831715
1	4831793	4832278
1	4832366	4832635
1	4833664	4834325
1	4835078	4835330
1	4837540	4837802
1	4847951	4848562
1	4855506	4855936
1	4872473	4873274
1	4874495	4874740
1	4876347	4876924
1	4877370	4877448
1	4880730	4880878
1	4886123	4886358
1	4887919	4888286
1	4897903	4898177
1	4899844	4899929
1	4904148	4904362
1	4904445	4905286
1	4917172	4917386
1	4919934	4920276
1	4922877	4923276
1	4924098	4924495
1	4924740	4925186
1	4926068	4926204
1	4927482	4927928
1	4928295	4928509
1	4928703	4929480
1	4931060	4931482
1	4942749	4942910
1	4943009	4943335
1	4945772	4946176
1	4946766	4946989
1	4948037	4948427
1	4951887	4952302
1	4955384	4955562
1	4955711	4955828
1	4957252	4958326
1	4959258	4959871
1	4962963	4963126
1	4965375	4965656
1	4965993	4966216
1	4975680	4975851
1	4976070	4976706
1	4978700	4978866
1	4980339	4980537
1	4980877	4981242
1	4981652	4981969
1	4987499	4987954
1	4988034	4988648
1	4989227	4989436
1	4990232	4990384
1	4997325	4997945
1	4998244	4998880
1	5000359	5000577
1	5010976	5011250
1	5011536	5011828
1	5011938	5012056
1	5012769	5013016
1	5013794	5013945
1	5025938	5026441
1	5026577	5027624
1	5042505	5042801
1	5043209	5043504
1	5044117	5044618
1	5044778	5045112
1	5045190	5045400
1	5047182	5047303
1	5047981	5048240
1	5049740	5050095
1	5051462	5051927
1	5056768	5057083
1	5065637	5065792
1	5066370	5066570
1	5067781	5067832
1	5067939	5068208
1	5069262	5069700
1	5070048	5070192
1	5071021	5071668
1	5071779	5072828
1	5074223	5074450
1	5075335	5075492
1	5077425	5078093
1	5078175	5078884
1	5080010	5080905
1	5081214	5081387
1	5083499	5083586
1	5084340	5084574
1	5085202	5085261
1	5087597	5087907
1	5088822	5089842
1	5090702	5090962
1	5091039	5091225
1	5091866	5092158
1	5095328	5095606
1	5095845	5096192
1	5097078	5097215
1	5097309	5098125
1	5104498	5104746
1	5105027	5105286
1	5105593	5105893
1	5106320	5106510
1	5109516	5109873
1	5118619	5118976
1	5125390	5125621
1	5126233	5126483
1	5127192	5127651
1	5127793	5128047
1	5129304	5129692
1	5134414	5134680
1	5135218	5135397
1	5136115	5136273
1	5137497	5137925
1	5142080	5142310
1	5142522	5142805
1	5143213	5143841
1	5144295	5144796
1	5145541	5146164
1	5150399	5151290
1	5151396	5151589
1	5153027	5153376
1	5154373	5154633
1	5155538	5155827
1	5158530	5159316
1	5159430	5159871
1	5161816	5162339
1	5165434	5165726
1	5166164	5166523
1	5167176	5167788
1	5168514	5168919
1	5169126	5169424
1	5170734	5171141
1	5171360	5171596
1	5171900	5172152
1	5172765	5173174
1	5174598	5174713
1	5174820	5175455
1	5184938	5185257
1	5186902	5187426
1	5188528	5188724
1	5190384	5191411
1	5197506	5197757
1	5198528	5198962
1	5199950	5200359
1	5205314	5205544
1	5206367	5206778
1	5216903	5217222
1	5217639	5218271
1	5229420	5230109
1	5230825	5232839
1	5232916	5233137
1	5233870	5234340
1	5234498	5234762
1	5234888	5235088
1	5235694	5235895
1	5236185	5236420
1	5241244	5241536
1	5243138	5243291
1	5251398	5251622
1	5252751	5252988
1	5253305	5253757
1	5254141	5255139
1	5255478	5255630
1	5255713	5256331
1	5267420	5267561
1	5268703	5268939
1	5269847	5270052
1	5273825	5273995
1	5277371	5277723
1	5278272	5278599
1	5279397	5279651
1	5281013	5281345
1	5286216	5286423
1	5287154	5287380
1	5287815	5287939
1	5295520	5296020
1	5302541	5303358
1	5304004	5304819
1	5305040	5306016
1	5324863	5325156
1	5325620	5326085
1	5326798	5327035
1	5327647	5328098
1	5328212	5328455
1	5336694	5337425
1	5338605	5338874
1	5339384	5339726
1	5340179	5340460
1	5342151	5342296
1	5343705	5343948
1	5345010	5345714
1	5346868	5347191
1	5350832	5351258
1	5356069	5356275
1	5358104	5358381
1	5361485	5361685
1	5362783	5362913
1	5363669	5363900
1	5366334	5366753
1	5367650	5367780
1	5367960	5368232
1	5369074	5369426
1	5369971	5370037
1	5370518	5371063
1	5372130	5372531
1	5373116	5373614
1	5375608	5376203
1	5377835	5377987
1	5378813	5379936
1	5380033	5381233
1	5382327	5382649
1	5383785	5384048
1	5385328	5385767
1	5386483	5388127
1	5388229	5388425
1	5388622	5388890
1	5389172	5389560
1	5394763	5395358
1	5395779	5396123
1	5397349	5397577
1	5399128	5399306
1	5399759	5400213
1	5400299	5400496
1	5400610	5400816
1	5402616	5402819
1	5403288	5403521
1	5404760	5404974
1	5405210	5405435
1	5405662	5405750
1	5421148	5421403
1	5421729	5422125
1	5424639	5424793
1	5431683	5431803
1	5433574	5433889
1	5450990	5451306
1	5451719	5451801
1	5451910	5452055
1	5453102	5453260
1	5454066	5454281
1	5456000	5456321
1	5460790	5461131
1	5462336	5463355
1	5474206	5474432
1	5478033	5478327
1	5479357	5479734
1	5480757	5480909
1	5481677	5481931
1	5482543	5482719
1	5482944	5483170
1	5483848	5483952
1	5484386	5484568
1	5485139	5485288
1	5485959	5486361
1	5488396	5488675
1	5489081	5489272
1	5489696	5490190
1	5491171	5491579
1	5500794	5501100
1	5501965	5502316
1	5515593	5515851
1	5515932	5516228
1	5516606	5517491
1	5518009	5518654
1	5521708	5521937
1	5522374	5522874
1	5523670	5524048
1	5525760	5525976
1	5526955	5527325
1	5528354	5528728
1	5531482	5531792
1	5532969	5533475
1	5534185	5534682
1	5534762	5535010
1	5537964	5538180
1	5539302	5539558
1	5540175	5540346
1	5544911	5545513
1	5545785	5546398
1	5547865	5549267
1	5551499	5551974
1	5552982	5553247
1	5555428	5555776
1	5557194	5557665
1	5569753	5570044
1	5571971	5572286
1	5574112	5575056
1	5575143	5575329
1	5576055	5576500
1	5583706	5583958
1	5584662	5585109
1	5585199	5585320
1	5585403	5585656
1	5585753	5586059
1	5586637	5587281
1	5588128	5588853
1	5590029	5590481
1	5590573	5590860
1	5597131	5597291
1	5599507	5601349
1	5601900	5602102
1	5602947	5603203
1	5604882	5605212
1	5606146	5606759
1	5607226	5607504
1	5607781	5608453
1	5608528	5609232
1	5610687	5610848
1	5612863	5613352
1	5614288	5614446
1	5614545	5614669
1	5615269	5615894
1	5620305	5620820
1	5621897	5622314
1	5623957	5624087
1	5625556	5626061
1	5627385	5627688
1	5627894	5629135
1	5630665	5630900
1	5631263	5631463
1	5631879	5632163
1	5632657	5632800
1	5633188	5633909
1	5636571	5636926
1	5637007	5637773
1	5637985	5638238
1	5638866	5639137
1	5639230	5639400
1	5642694	5642887
1	5643307	5643687
1	5648754	5648890
1	5649109	5649490
1	5651056	5651220
1	5655905	5656039
1	5656817	5657203
1	5657286	5657380
1	5657985	5658341
1	5659727	5660081
1	5660404	5660526
1	5661624	5661737
1	5665837	5666068
1	5672909	5673092
1	5680413	5680760
1	5681304	5681507
1	5682166	5682450
1	5684993	5685309
1	5686451	5686836
1	5687540	5687902
1	5688503	5688618
1	5689230	5690158
1	5690237	5690543
1	5690713	5691115
1	5691991	5692226
1	5693336	5694213
1	5696125	5696713
1	5696954	5697208
1	5697482	5697884
1	5702187	5702580
1	5709822	5710445
1	5710947	5711231
1	5711843	5712296
1	5713208	5713393
1	5715468	5715831
1	5716124	5716374
1	5716631	5716873
1	5717292	5717526
1	5717851	5717977
1	5723517	5723859
1	5724492	5725129
1	5725257	5725996
1	5730913	5731189
1	5731329	5731608
1	5734908	5735152
1	5735680	5736919
1	5737955	5739909
1	5740652	5741189
1	5745753	5746405
1	5747434	5747545
1	5749603	5750474
1	5753727	5753995
1	5754317	5754867
1	5755279	5755430
1	5756223	5756671
1	5756989	5757372
1	5757838	5759248
1	5759335	5759636
1	5759889	5760323
1	5772677	5773259
1	5780886	5781141
1	5782632	5783102
1	5784726	5785405
1	5785611	5785763
1	5786009	5786298
1	5787490	5788448
1	5792585	5792780
1	5793023	5793565
1	5813734	5813971
1	5814049	5814300
1	5819339	5820134
1	5820291	5821385
1	5823874	5824076
1	5824422	5824645
1	5826126	5826474
1	5831516	5831749
1	5834617	5834834
1	5835187	5835345
1	5837120	5837428
1	5845999	5846350
1	5847727	5848108
1	5849148	5849980
1	5850343	5850562
1	5851177	5851867
1	5852888	5853219
1	5855963	5856306
1	5858703	5858991
1	5859082	5859446
1	5861449	5861765
1	5862340	5862505
1	5864929	5866101
1	5866178	5867050
1	5868504	5869641
1	5872018	5873455
1	5874967	5875271
1	5875355	5875813
1	5879914	5880024
1	5880276	5881102
1	5881304	5881788
1	5882244	5882430
1	5882786	5882951
1	5884871	5885251
1	5888700	5889032
1	5889132	5890173
1	5903756	5904669
1	5905930	5906854
1	5908760	5908950
1	5910044	5910177
1	5917018	5917748
1	5920290	5920500
1	5923155	5923462
1	5923695	5924359
1	5931324	5931825
1	5944768	5945135
1	5955470	5956051
1	5956627	5957106
1	5957464	5958166
1	5958337	5959288
1	5961167	5961874
1	5961949	5963081
1	5964092	5964840
1	5964940	5965930
1	5966937	5967198
1	5967772	5967863
1	5968194	5968364
1	5970646	5971054
1	5972996	5973209
1	5974044	5974450
1	5974809	5975197
1	5977039	5977278
1	5977872	5977976
1	5980089	5980629
1	5981834	5981900
1	5985895	5986172
1	5986330	5986713
1	5987233	5988222
1	5988796	5989049
1	5990115	5991506
1	5991802	5991935
1	5994990	5995539
1	5999052	6000089
1	6001947	6002516
1	6010439	6010523
1	6010599	6010729
1	6013147	6013559
1	6014942	6015102
1	6015312	6016260
1	6030997	6031087
1	6035706	6036084
1	6039975	6040479
1	6041173	6041428
1	6042097	6042564
1	6044269	6044660
1	6044852	6044947
1	6048600	6048850
1	6051045	6051540
1	6055016	6055247
1	6059401	6059972
1	6060831	6061202
1	6062206	6063220
1	6063705	6064159
1	6071311	6071900
1	6072437	6072802
1	6074081	6074346
1	6075515	6075782
1	6079344	6079560
1	6080691	6082698
1	6085840	6086099
1	6090830	6091219
1	6093545	6093990
1	6097425	6097890
1	6098811	6099366
1	6099466	6099770
1	6103254	6103617
1	6105262	6105591
1	6108189	6108372
1	6108919	6109190
1	6110349	6110505
1	6110611	6111448
1	6127333	6127554
1	6128822	6130019
1	6130191	6130358
1	6131123	6131235
1	6132586	6133338
1	6144880	6145377
1	6145880	6145979
1	6146084	6146354
1	6148750	6149734
1	6151446	6151764
1	6153221	6154580
1	6157385	6157687
1	6158340	6158514
1	6158883	6158971
1	6160105	6160515
1	6161270	6161451
1	6169267	6169686
1	6173382	6173765
1	6181109	6181422
1	6182534	6182808
1	6190289	6190676
1	6198268	6198632
1	6198724	6199186
1	6201861	6202174
1	6203514	6203851
1	6204093	6204556
1	6213153	6213487
1	6214817	6215426
1	6216086	6216391
1	6217449	6218031
1	6227382	6227689
1	6228916	6229325
1	6230342	6230608
1	6232211	6232407
1	6232829	6233080
1	6234434	6234643
1	6235007	6235292
1	6235499	6236050
1	6237994	6238637
1	6240402	6240819
1	6240910	6241559
1	6246672	6246881
1	6260159	6260445
1	6269018	6269575
1	6270926	6271086
1	6271953	6272346
1	6276499	6278052
1	6281888	6282159
1	6282396	6282613
1	6282703	6283006
1	6284014	6284281
1	6287239	6287660
1	6287853	6288147
1	6289314	6289691
1	6290905	6291107
1	6294268	6294593
1	6294752	6295103
1	6297405	6297647
1	6297760	6297937
1	6302174	6302597
1	6304026	6304300
1	6306394	6306588
1	6307490	6307707
1	6308152	6308457
1	6312195	6312532
1	6314204	6314664
1	6315875	6316393
1	6318169	6318602
1	6318923	6319109
1	6323010	6323236
1	6323312	6323631
1	6325831	6327210
1	6330872	6331133
1	6332098	6332914
1	6333054	6333447
1	6333958	6334142
1	6334234	6334666
1	6337102	6337526
1	6338265	6338707
1	6339105	6339299
1	6341640	6341755
1	6342513	6342793
1	6344335	6344432
1	6344815	6345106
1	6350379	6351156
1	6352280	6352408
1	6354593	6355184
1	6355745	6356626
1	6358198	6358328
1	6359359	6359540
1	6360711	6361150
1	6363554	6363889
1	6366369	6366563
1	6367171	6367321
1	6368693	6369220
1	6370306	6370880
1	6375934	6376276
1	6382035	6382576
1	6382659	6383218
1	6384337	6384661
1	6384799	6385900
1	6386608	6386709
1	6388315	6388632
1	6395453	6395619
1	6397755	6398116
1	6400239	6400679
1	6406449	6406926
1	6407904	6408604
1	6410367	6410637
1	6410895	6411777
1	6411937	6412386
1	6413653	6414143
1	6414495	6414678
1	6415998	6417475
1	6418143	6418401
1	6420364	6420615
1	6420694	6421488
1	6421814	6422258
1	6422350	6422800
1	6422888	6423589
1	6424340	6424743
1	6425011	6425387
1	6427001	6427434
1	6427530	6427815
1	6430057	6430391
1	6430771	6431356
1	6431972	6432324
1	6438672	6438925
1	6439056	6439447
1	6439574	6439713
1	6440909	6441499
1	6442001	6442874
1	6456649	6457196
1	6457802	6458287
1	6458462	6458916
1	6461223	6461334
1	6461664	6462259
1	6468230	6468662
1	6469281	6469511
1	6477502	6477936
1	6485132	6485514
1	6487703	6488396
1	6489045	6489226
1	6489521	6489886
1	6490980	6491382
1	6494246	6494478
1	6497353	6498081
1	6499222	6499414
1	6499705	6500374
1	6515057	6515679
1	6516942	6517706
1	6521394	6522373
1	6523143	6523365
1	6524656	6524834
1	6532706	6533673
1	6538393	6538993
1	6539068	6539918
1	6543170	6543352
1	6557542	6557716
1	6557850	6558898
1	6559589	6559983
1	6560773	6561599
1	6566606	6566970
1	6571254	6571348
1	6578936	6579528
1	6580920	6581269
1	6582430	6582860
1	6588632	6589007
1	6593648	6594642
1	6595932	6596621
1	6596929	6597584
1	6597770	6598289
1	6598799	6599390
1	6602137	6602200
1	6602539	6602857
1	6604472	6604626
1	6604720	6605265
1	6605599	6605758
1	6606035	6606854
1	6607237	6607755
1	6608586	6608970
1	6609498	6610072
1	6611057	6611594
1	6611792	6612335
1	6616435	6616668
1	6618126	6618415
1	6618779	6619255
1	6619341	6619622
1	6621993	6622353
1	6622436	6622653
1	6622744	6623902
1	6625491	6625821
1	6630793	6631000
[truncated: 104,963 more rows]

## Sheet: Sheet2
S8_Data:OsCLSY4-dependent 23-24 nt sRNA loci in seedling.
clsy4 (fem2)_23-24nt_sRNA_loci_seedling
chr	Start	end
1	2173	2922
1	29384	29575
1	35251	35491
1	41502	42240
1	42559	42941
1	54961	55388
1	71184	71754
1	71851	72375
1	81063	81337
1	81465	82055
1	91840	92021
1	92525	92796
1	93046	93341
1	93469	93803
1	94021	94329
1	136528	136994
1	138656	139412
1	140594	141425
1	173715	174716
1	175513	175736
1	178286	178624
1	180907	181180
1	214498	214676
1	215251	215451
1	219340	220543
1	220619	221112
1	221818	222201
1	222821	223008
1	223238	223829
1	224232	224394
1	225853	225970
1	237686	238114
1	247357	248035
1	257234	257389
1	259299	259797
1	260845	261407
1	266932	266990
1	271639	272188
1	272427	272741
1	275304	275826
1	282973	283158
1	283616	284275
1	284856	285419
1	287369	287995
1	296583	296695
1	297293	297574
1	297805	298462
1	299707	300074
1	300306	300545
1	301317	301553
1	313918	314421
1	314726	316029
1	318016	318329
1	326028	326361
1	326444	326804
1	326903	327130
1	381017	381181
1	383111	383317
1	387136	387420
1	389339	389705
1	391303	391656
1	402898	403149
1	409396	409557
1	411147	411573
1	412035	412500
1	420841	421063
1	422015	422100
1	431588	432261
1	432390	432705
1	433397	433765
1	434825	435139
1	451594	451775
1	452030	452229
1	452396	452750
1	459217	459721
1	459811	461333
1	461642	462046
1	462510	462824
1	464661	464915
1	477078	477307
1	483340	483651
1	486710	487382
1	488031	488515
1	495733	495919
1	506868	506998
1	507420	507566
1	508504	509094
1	524600	524771
1	529101	529341
1	533126	533520
1	535119	535330
1	546593	546861
1	547826	548178
1	548253	548434
1	548812	549003
1	574810	575220
1	575797	575980
1	579922	580334
1	581041	581464
1	584811	585293
1	585372	585631
1	588028	588355
1	608548	608818
1	610647	610907
1	617975	618215
1	625807	625964
1	630712	631022
1	639199	639368
1	644915	645335
1	658879	659258
1	673826	674491
1	675109	675583
1	676044	676316
1	678493	678890
1	687352	687661
1	714979	715926
1	716491	716788
1	727328	727846
1	728447	728701
1	776192	776828
1	777567	778445
1	796280	796576
1	848192	848320
1	870105	870985
1	872853	873124
1	875231	875426
1	879155	879493
1	908825	909285
1	909433	910172
1	910258	910512
1	911820	912476
1	914320	914525
1	927464	927710
1	940635	941253
1	952899	953548
1	954738	955161
1	960744	961056
1	970708	971444
1	974567	976033
1	981257	981697
1	982632	983018
1	1013260	1013638
1	1031838	1032057
1	1032163	1032545
1	1040413	1040718
1	1044980	1045409
1	1061989	1062396
1	1075568	1075637
1	1077556	1077987
1	1086356	1086650
1	1087356	1087525
1	1094380	1094577
1	1099333	1099514
1	1101073	1101622
1	1101890	1102282
1	1103081	1103601
1	1106576	1107883
1	1109963	1110293
1	1110382	1111001
1	1113012	1113519
1	1114255	1114465
1	1116544	1116916
1	1117140	1117882
1	1118274	1119273
1	1119351	1119722
1	1120585	1121135
1	1128992	1129479
1	1130907	1131103
1	1131200	1131540
1	1132135	1132575
1	1132975	1133855
1	1134897	1135130
1	1135421	1135664
1	1138503	1139190
1	1139506	1139861
1	1159270	1159990
1	1165302	1165489
1	1194697	1194852
1	1197093	1197338
1	1208740	1209022
1	1209581	1209774
1	1218460	1218946
1	1219047	1219314
1	1222606	1222952
1	1248677	1249049
1	1249260	1249444
1	1251541	1251793
1	1253211	1253469
1	1257342	1257618
1	1265464	1265693
1	1265914	1266148
1	1271801	1272164
1	1281165	1281820
1	1285804	1286303
1	1286798	1287488
1	1289313	1290931
1	1294164	1294382
1	1294896	1295204
1	1295737	1295846
1	1295923	1296365
1	1298061	1298222
1	1299873	1300500
1	1300884	1301111
1	1304238	1305016
1	1305092	1305524
1	1308352	1308530
1	1314395	1314645
1	1314755	1314927
1	1315738	1316302
1	1316551	1316727
1	1320839	1321117
1	1327326	1327653
1	1329950	1330402
1	1331307	1331594
1	1334978	1335280
1	1337804	1338071
1	1340002	1340204
1	1340917	1341098
1	1343728	1344029
1	1344901	1345131
1	1349166	1349629
1	1350041	1350401
1	1350486	1351356
1	1351497	1351723
1	1352770	1352956
1	1355105	1355365
1	1356515	1357295
1	1358368	1358917
1	1361329	1361623
1	1367360	1367761
1	1367854	1368152
1	1389475	1389975
1	1397926	1398415
1	1429951	1430282
1	1445968	1446324
1	1530924	1531119
1	1533486	1533846
1	1543112	1543935
1	1545057	1545169
1	1554134	1554868
1	1556884	1557086
1	1564526	1564655
1	1566920	1567267
1	1580399	1580934
1	1594346	1594587
1	1595342	1596039
1	1596158	1597684
1	1607208	1607328
1	1607893	1608279
1	1609066	1610027
1	1616097	1616722
1	1616854	1617323
1	1617402	1617879
1	1618374	1618712
1	1619240	1619640
1	1620854	1621149
1	1627651	1628133
1	1629154	1629327
1	1629578	1629905
1	1632784	1633267
1	1647005	1647128
1	1647698	1648558
1	1649846	1649997
1	1651399	1651939
1	1653646	1654015
1	1654852	1655187
1	1659733	1659927
1	1663408	1663656
1	1664769	1665691
1	1668884	1669056
1	1671183	1671453
1	1672618	1673125
1	1685954	1686053
1	1691742	1691918
1	1696432	1696869
1	1697020	1697929
1	1704805	1705258
1	1708845	1709214
1	1709352	1709575
1	1709710	1709768
1	1710136	1710943
1	1714787	1714909
1	1715017	1715315
1	1721790	1721951
1	1723954	1724369
1	1725021	1725351
1	1726003	1726803
1	1726947	1727161
1	1728546	1728944
1	1729706	1730035
1	1732810	1733258
1	1734272	1734593
1	1734668	1734977
1	1735750	1736025
1	1736990	1737154
1	1744884	1745077
1	1753828	1753943
1	1759751	1759925
1	1763702	1763947
1	1764280	1764751
1	1772525	1772848
1	1784662	1784863
1	1787175	1787328
1	1788740	1788967
1	1794983	1795126
1	1819066	1819322
1	1830213	1830532
1	1832296	1832565
1	1840289	1840807
1	1849247	1849759
1	1858942	1859712
1	1859841	1860186
1	1861642	1862101
1	1866601	1866801
1	1872039	1872354
1	1874539	1874679
1	1875658	1875839
1	1883747	1883906
1	1884145	1884413
1	1884513	1884804
1	1884914	1885013
1	1885127	1885547
1	1886179	1886311
1	1886393	1886575
1	1887971	1888330
1	1893988	1894198
1	1911365	1911585
1	1911974	1912458
1	1926377	1926544
1	1927878	1928065
1	1932447	1932571
1	1936642	1937042
1	1937565	1937890
1	1939738	1939915
1	1944008	1944275
1	1945256	1945552
1	1946357	1946605
1	1950267	1950545
1	1950967	1951202
1	1951314	1951517
1	1970257	1970793
1	1971758	1971916
1	1973093	1973220
1	1973386	1973567
1	1989933	1990197
1	1990279	1990871
1	1998533	1998851
1	2005473	2005625
1	2007684	2007951
1	2008035	2008317
1	2008944	2009294
1	2014072	2014530
1	2020356	2020727
1	2020950	2021295
1	2028739	2028848
1	2039650	2040096
1	2043474	2043884
1	2044152	2044926
1	2046296	2046754
1	2049566	2049918
1	2054729	2054896
1	2067685	2067878
1	2089233	2089856
1	2089995	2090996
1	2093717	2093941
1	2095801	2096062
1	2097994	2098303
1	2104074	2104409
1	2105515	2106280
1	2110309	2110861
1	2118466	2118745
1	2124871	2125159
1	2125260	2125454
1	2126029	2126177
1	2127985	2128516
1	2129983	2130231
1	2130706	2131008
1	2140143	2141948
1	2142849	2142920
1	2143020	2143379
1	2145064	2145334
1	2145525	2145876
1	2146263	2146495
1	2148945	2149497
1	2150763	2151187
1	2152165	2152549
1	2156760	2157174
1	2157818	2158023
1	2160819	2161491
1	2162746	2163591
1	2166107	2166480
1	2169774	2170019
1	2170797	2171314
1	2173245	2173613
1	2174831	2175268
1	2225338	2226149
1	2231383	2231539
1	2237122	2237606
1	2241857	2242182
1	2243716	2243936
1	2244795	2245453
1	2255182	2255432
1	2255888	2255950
1	2260254	2260847
1	2274818	2275085
1	2286055	2286452
1	2290947	2291168
1	2291280	2291567
1	2315464	2315883
1	2316614	2316816
1	2317784	2317999
1	2318167	2318306
1	2319150	2319401
1	2321083	2321300
1	2322308	2322504
1	2330581	2331230
1	2334942	2335751
1	2341606	2341928
1	2344238	2344480
1	2353780	2354160
1	2357041	2357396
1	2364019	2364570
1	2367802	2367971
1	2383294	2383604
1	2386033	2386221
1	2398219	2398772
1	2400043	2400242
1	2400490	2400710
1	2409473	2409871
1	2440481	2440743
1	2444507	2445002
1	2459179	2459362
1	2504751	2505012
1	2514944	2515148
1	2516278	2516955
1	2517274	2517456
1	2517625	2518270
1	2522007	2522825
1	2524957	2525258
1	2526170	2526472
1	2528697	2529811
1	2531480	2532262
1	2533016	2533114
1	2539732	2540067
1	2544384	2544738
1	2546081	2546486
1	2546627	2546944
1	2547022	2547295
1	2552265	2552759
1	2574415	2574936
1	2578843	2579348
1	2583838	2584987
1	2596637	2596902
1	2615523	2615753
1	2637813	2638113
1	2646982	2647353
1	2649596	2651312
1	2656975	2657966
1	2658702	2659361
1	2663395	2663620
1	2667151	2667851
1	2677334	2677736
1	2678421	2678804
1	2680261	2680488
1	2704714	2704940
1	2711831	2712060
1	2712673	2713057
1	2726800	2727200
1	2743993	2744544
1	2749426	2749630
1	2756479	2756880
1	2757045	2757594
1	2763265	2763662
1	2763759	2763817
1	2764843	2765099
1	2765218	2765487
1	2783914	2784064
1	2799777	2799918
1	2808562	2808885
1	2809970	2810052
1	2816742	2817279
1	2822950	2823358
1	2823447	2823605
1	2828586	2828691
1	2829960	2830177
1	2850184	2850696
1	2858872	2859830
1	2868126	2868814
1	2870583	2871035
1	2882753	2882924
1	2885078	2885233
1	2887355	2887668
1	2889562	2889994
1	2890927	2891381
1	2900761	2901035
1	2901246	2901619
1	2929223	2929700
1	2932995	2933207
1	2937314	2937619
1	2953917	2954521
1	2956194	2956358
1	2959664	2959796
1	2965555	2965670
1	2968668	2968851
1	2969301	2969744
1	2989517	2989752
1	2998942	2999175
1	2999633	3000102
1	3001215	3001442
1	3001628	3002420
1	3012950	3013063
1	3019290	3019453
1	3024272	3024634
1	3024927	3025174
1	3028938	3029797
1	3053781	3054279
1	3060223	3060625
1	3066655	3067157
1	3071238	3071599
1	3073333	3073424
1	3074711	3074985
1	3078085	3078397
1	3081910	3082395
1	3091089	3091253
1	3093595	3093743
1	3114887	3115134
1	3122023	3122428
1	3122507	3122682
1	3126480	3126714
1	3131759	3132262
1	3174729	3175232
1	3180512	3180927
1	3188045	3188286
1	3188762	3189260
1	3193021	3193148
1	3193223	3193492
1	3194420	3194586
1	3246275	3246690
1	3265625	3265928
1	3289419	3290088
1	3292211	3292461
1	3294558	3294811
1	3295771	3295948
1	3297797	3298404
1	3298907	3299233
1	3299601	3300103
1	3300662	3301004
1	3303456	3304043
1	3304521	3304893
1	3307865	3308363
1	3308442	3308811
1	3311160	3311467
1	3312601	3313223
1	3314141	3314482
1	3314959	3315447
1	3316687	3317051
1	3317415	3318013
1	3318932	3319332
1	3332407	3332918
1	3355781	3356234
1	3371038	3371367
1	3372312	3372887
1	3373577	3373857
1	3374287	3374704
1	3376122	3376454
1	3377877	3378294
1	3380015	3380360
1	3382686	3383014
1	3383126	3383423
1	3383522	3384189
1	3384332	3384946
1	3385051	3385676
1	3392689	3393333
1	3400579	3400758
1	3404066	3404661
1	3410915	3411214
1	3417401	3418180
1	3438565	3438836
1	3439432	3440550
1	3443761	3443964
1	3451314	3451479
1	3453218	3453395
1	3465115	3465474
1	3479158	3479433
1	3481792	3482204
1	3485439	3485717
1	3486020	3486579
1	3517982	3518356
1	3523424	3523855
1	3525914	3526415
1	3528572	3529202
1	3529808	3529984
1	3536829	3537444
1	3541861	3542239
1	3543035	3543333
1	3543447	3543714
1	3556548	3556891
1	3567331	3567564
1	3574461	3575432
1	3575954	3576323
1	3577666	3577848
1	3580186	3580723
1	3585750	3586037
1	3588799	3589076
1	3596306	3596473
1	3596744	3597510
1	3603431	3603770
1	3604935	3605504
1	3606703	3607068
1	3607406	3607638
1	3608088	3608434
1	3616186	3616581
1	3616859	3617103
1	3620560	3620800
1	3624484	3624869
1	3626640	3627001
1	3627078	3627453
1	3627844	3628729
1	3630321	3630554
1	3631945	3632225
1	3640282	3640595
1	3645179	3645370
1	3656976	3657128
1	3659775	3660052
1	3674193	3674754
1	3692839	3693304
1	3693602	3693868
1	3693980	3694629
1	3701803	3702415
1	3709275	3709783
1	3718909	3719215
1	3730345	3730640
1	3731084	3731305
1	3733110	3733377
1	3737052	3737184
1	3744682	3744858
1	3745866	3746598
1	3748404	3748620
1	3760342	3760630
1	3762948	3763090
1	3777752	3778156
1	3778589	3778683
1	3779311	3779557
1	3783181	3783592
1	3784012	3784589
1	3785955	3786880
1	3786980	3787087
1	3789272	3789533
1	3798598	3799269
1	3800231	3800444
1	3802225	3802451
1	3813579	3813749
1	3813834	3814047
1	3814139	3814460
1	3824683	3825340
1	3833511	3833767
1	3834025	3834292
1	3834902	3835079
1	3850254	3850829
1	3851132	3851314
1	3856673	3856848
1	3857862	3858087
1	3875194	3875562
1	3884176	3884280
1	3884626	3885285
1	3885549	3885880
1	3891335	3891556
1	3893074	3893478
1	3893580	3893858
1	3901669	3901892
1	3901970	3902181
1	3907649	3907946
1	3910420	3910690
1	3913521	3913708
1	3918703	3919280
1	3924058	3924351
1	3930183	3930853
1	3935137	3935305
1	3943163	3943596
1	3943825	3944061
1	3964393	3964578
1	3967070	3967565
1	3968371	3968939
1	3969019	3969158
1	3974017	3974281
1	3974944	3975479
1	3986432	3986579
1	3996388	3996649
1	3998006	3998131
1	4000186	4000480
1	4006928	4007745
1	4008665	4008931
1	4010438	4010923
1	4012427	4012713
1	4017995	4019232
1	4019498	4020008
1	4023887	4024224
1	4025229	4027198
1	4028927	4029854
1	4029962	4030348
1	4032544	4033084
1	4033618	4033834
1	4045245	4045522
1	4048833	4049064
1	4055580	4056167
1	4057980	4058126
1	4058864	4059073
1	4071959	4072396
1	4078052	4078266
1	4078620	4078804
1	4082838	4082931
1	4083052	4083255
1	4086495	4087635
1	4096824	4097061
1	4097330	4097823
1	4097922	4099184
1	4099881	4100021
1	4116327	4116461
1	4151490	4151660
1	4159532	4160187
1	4164558	4165194
1	4175869	4176254
1	4184340	4184681
1	4185833	4186034
1	4192172	4192510
1	4195175	4195610
1	4198257	4198993
1	4201066	4201694
1	4202551	4202961
1	4203102	4203354
1	4220329	4220621
1	4225383	4225723
1	4227541	4227776
1	4230303	4230568
1	4231106	4231504
1	4244719	4244948
1	4250728	4250924
1	4251040	4251354
1	4251779	4252070
1	4253037	4253285
1	4259884	4260151
1	4261121	4261683
1	4261926	4262381
1	4262768	4263112
1	4270399	4270849
1	4271418	4271687
1	4276581	4276779
1	4278611	4279546
1	4286638	4287168
1	4294344	4294738
1	4294910	4295107
1	4295397	4295588
1	4302560	4302804
1	4304275	4304558
1	4304681	4305566
1	4305654	4306152
1	4306271	4306549
1	4310912	4311158
1	4316001	4316613
1	4321834	4322042
1	4342267	4342515
1	4343378	4343600
1	4344173	4344454
1	4344964	4345206
1	4345324	4345544
1	4348502	4348878
1	4349446	4349549
1	4350760	4351416
1	4351752	4352051
1	4353742	4353895
1	4353999	4354120
1	4367083	4367230
1	4369441	4369903
1	4370707	4371151
1	4403181	4403480
1	4409340	4409593
1	4409691	4409798
1	4412608	4412873
1	4413664	4413983
1	4426973	4427590
1	4429503	4429676
1	4442340	4442579
1	4443242	4443587
1	4448224	4448502
1	4450342	4450875
1	4471814	4472059
1	4492327	4492758
1	4506454	4506697
1	4521608	4521886
1	4533095	4533642
1	4541085	4541264
1	4550322	4550618
1	4562769	4563371
1	4564076	4564269
1	4565217	4565502
1	4565943	4566028
1	4570217	4570736
1	4575866	4576226
1	4576302	4576617
1	4579224	4579604
1	4585508	4585760
1	4586197	4586436
1	4588179	4588570
1	4588674	4589245
1	4589793	4590528
1	4592351	4592964
1	4594138	4594384
1	4594839	4595611
1	4612255	4612442
1	4614087	4614276
1	4616870	4617269
1	4617367	4617510
1	4619001	4619496
1	4619683	4619898
1	4632200	4632590
1	4633084	4633367
1	4636390	4636775
1	4637991	4638175
1	4645392	4645764
1	4650770	4651194
1	4653077	4653583
1	4654294	4654650
1	4655574	4655925
1	4656396	4656831
1	4657747	4657988
1	4660548	4661011
1	4662639	4663250
1	4667658	4668078
1	4671101	4671278
1	4687081	4687399
1	4687706	4687854
1	4694291	4694766
1	4695842	4696168
1	4702812	4703201
1	4707156	4707425
1	4708994	4709249
1	4723849	4724059
1	4747466	4747790
1	4752789	4752889
1	4759364	4759511
1	4783026	4783498
1	4783900	4784214
1	4799664	4799981
1	4802438	4802691
1	4804968	4805584
1	4806629	4806886
1	4809392	4809517
1	4811619	4812700
1	4813243	4813367
1	4813463	4813744
1	4813984	4814378
1	4818591	4818723
1	4819486	4819704
1	4824088	4824530
1	4824863	4825147
1	4831583	4831715
1	4837540	4837802
1	4855506	4855936
1	4874495	4874740
1	4880730	4880878
1	4886123	4886358
1	4887919	4888286
1	4897903	4898177
1	4899844	4899929
1	4904148	4904362
1	4917172	4917386
1	4919934	4920276
1	4922877	4923276
1	4924098	4924495
1	4924740	4925186
1	4926068	4926204
1	4927482	4927928
1	4928295	4928509
1	4931060	4931482
1	4942749	4942910
1	4946766	4946989
1	4955384	4955562
1	4955711	4955828
1	4957252	4958326
1	4959258	4959871
1	4965375	4965656
1	4965993	4966216
1	4975680	4975851
1	4978700	4978866
1	4980339	4980537
1	4981652	4981969
1	4989227	4989436
1	4990232	4990384
1	4997325	4997945
1	4998244	4998880
1	5000359	5000577
1	5010976	5011250
1	5011536	5011828
1	5011938	5012056
1	5012769	5013016
1	5013794	5013945
1	5025938	5026441
1	5042505	5042801
1	5044117	5044618
1	5047182	5047303
1	5047981	5048240
1	5051462	5051927
1	5065637	5065792
1	5067781	5067832
1	5067939	5068208
1	5069262	5069700
1	5070048	5070192
1	5071021	5071668
1	5071779	5072828
1	5074223	5074450
1	5075335	5075492
1	5077425	5078093
1	5078175	5078884
1	5080010	5080905
1	5081214	5081387
1	5085202	5085261
1	5088822	5089842
1	5091039	5091225
1	5091866	5092158
1	5095328	5095606
1	5095845	5096192
1	5097078	5097215
1	5105027	5105286
1	5105593	5105893
1	5106320	5106510
1	5109516	5109873
1	5118619	5118976
1	5125390	5125621
1	5126233	5126483
1	5129304	5129692
1	5134414	5134680
1	5135218	5135397
1	5136115	5136273
1	5137497	5137925
1	5142080	5142310
1	5145541	5146164
1	5151396	5151589
1	5153027	5153376
1	5154373	5154633
1	5158530	5159316
1	5159430	5159871
1	5161816	5162339
1	5165434	5165726
1	5166164	5166523
1	5168514	5168919
1	5169126	5169424
1	5170734	5171141
1	5171360	5171596
1	5171900	5172152
1	5172765	5173174
1	5174598	5174713
1	5174820	5175455
1	5184938	5185257
1	5190384	5191411
1	5197506	5197757
1	5198528	5198962
1	5199950	5200359
1	5205314	5205544
1	5216903	5217222
1	5217639	5218271
1	5229420	5230109
1	5230825	5232839
1	5236185	5236420
1	5241244	5241536
1	5243138	5243291
1	5251398	5251622
1	5253305	5253757
1	5254141	5255139
1	5255478	5255630
1	5269847	5270052
1	5278272	5278599
1	5279397	5279651
1	5281013	5281345
1	5286216	5286423
1	5287815	5287939
1	5295520	5296020
1	5304004	5304819
1	5325620	5326085
1	5326798	5327035
1	5328212	5328455
1	5339384	5339726
1	5340179	5340460
1	5342151	5342296
1	5346868	5347191
1	5350832	5351258
1	5356069	5356275
1	5358104	5358381
1	5366334	5366753
1	5367650	5367780
1	5367960	5368232
1	5369074	5369426
1	5369971	5370037
1	5372130	5372531
1	5375608	5376203
1	5377835	5377987
1	5380033	5381233
1	5382327	5382649
1	5383785	5384048
1	5385328	5385767
1	5386483	5388127
1	5388229	5388425
1	5389172	5389560
1	5394763	5395358
1	5399128	5399306
1	5399759	5400213
1	5400299	5400496
1	5402616	5402819
1	5404760	5404974
1	5405210	5405435
1	5405662	5405750
1	5431683	5431803
1	5451719	5451801
1	5451910	5452055
1	5453102	5453260
1	5454066	5454281
1	5456000	5456321
1	5460790	5461131
1	5480757	5480909
1	5482543	5482719
1	5483848	5483952
1	5484386	5484568
1	5485139	5485288
1	5488396	5488675
1	5489081	5489272
1	5489696	5490190
1	5491171	5491579
1	5500794	5501100
1	5515593	5515851
1	5515932	5516228
1	5516606	5517491
1	5521708	5521937
1	5522374	5522874
1	5523670	5524048
1	5526955	5527325
1	5528354	5528728
1	5531482	5531792
1	5532969	5533475
1	5534185	5534682
1	5534762	5535010
1	5537964	5538180
1	5539302	5539558
1	5540175	5540346
1	5544911	5545513
1	5545785	5546398
1	5547865	5549267
1	5551499	5551974
1	5552982	5553247
1	5555428	5555776
1	5557194	5557665
1	5569753	5570044
1	5571971	5572286
1	5574112	5575056
1	5575143	5575329
1	5576055	5576500
1	5583706	5583958
1	5584662	5585109
1	5585199	5585320
1	5585403	5585656
1	5585753	5586059
1	5588128	5588853
1	5597131	5597291
1	5601900	5602102
1	5602947	5603203
1	5607226	5607504
1	5607781	5608453
1	5610687	5610848
1	5612863	5613352
1	5614288	5614446
1	5614545	5614669
1	5615269	5615894
1	5620305	5620820
1	5623957	5624087
1	5625556	5626061
1	5627385	5627688
1	5630665	5630900
1	5631879	5632163
1	5632657	5632800
1	5636571	5636926
1	5637007	5637773
1	5638866	5639137
1	5639230	5639400
1	5643307	5643687
1	5648754	5648890
1	5649109	5649490
1	5651056	5651220
1	5655905	5656039
1	5656817	5657203
1	5657985	5658341
1	5659727	5660081
1	5660404	5660526
1	5661624	5661737
1	5665837	5666068
1	5681304	5681507
1	5682166	5682450
1	5684993	5685309
1	5687540	5687902
1	5688503	5688618
1	5689230	5690158
1	5690237	5690543
1	5690713	5691115
1	5691991	5692226
1	5693336	5694213
1	5696954	5697208
1	5710947	5711231
1	5711843	5712296
1	5713208	5713393
1	5715468	5715831
1	5716124	5716374
1	5717851	5717977
1	5723517	5723859
1	5724492	5725129
1	5725257	5725996
1	5730913	5731189
1	5731329	5731608
1	5734908	5735152
1	5737955	5739909
1	5740652	5741189
1	5745753	5746405
1	5747434	5747545
1	5753727	5753995
1	5754317	5754867
1	5755279	5755430
1	5756223	5756671
1	5756989	5757372
1	5757838	5759248
1	5759335	5759636
1	5759889	5760323
1	5782632	5783102
1	5784726	5785405
1	5785611	5785763
1	5786009	5786298
1	5792585	5792780
1	5793023	5793565
1	5813734	5813971
1	5819339	5820134
1	5823874	5824076
1	5824422	5824645
1	5826126	5826474
1	5834617	5834834
1	5835187	5835345
1	5847727	5848108
1	5852888	5853219
1	5858703	5858991
1	5859082	5859446
1	5861449	5861765
1	5862340	5862505
1	5864929	5866101
1	5872018	5873455
1	5874967	5875271
1	5879914	5880024
1	5880276	5881102
1	5881304	5881788
1	5882244	5882430
1	5882786	5882951
1	5888700	5889032
1	5903756	5904669
1	5908760	5908950
1	5910044	5910177
1	5920290	5920500
1	5923155	5923462
1	5944768	5945135
1	5955470	5956051
1	5956627	5957106
1	5958337	5959288
1	5961167	5961874
1	5961949	5963081
1	5964092	5964840
1	5964940	5965930
1	5966937	5967198
1	5967772	5967863
1	5968194	5968364
1	5972996	5973209
1	5977039	5977278
1	5977872	5977976
1	5980089	5980629
1	5981834	5981900
1	5986330	5986713
1	5987233	5988222
1	5990115	5991506
1	5991802	5991935
1	5994990	5995539
1	5999052	6000089
1	6001947	6002516
1	6010439	6010523
1	6010599	6010729
1	6014942	6015102
1	6035706	6036084
1	6039975	6040479
1	6041173	6041428
1	6042097	6042564
1	6044852	6044947
1	6048600	6048850
1	6051045	6051540
1	6055016	6055247
1	6059401	6059972
1	6060831	6061202
1	6063705	6064159
1	6071311	6071900
1	6072437	6072802
1	6074081	6074346
1	6075515	6075782
1	6079344	6079560
1	6085840	6086099
1	6093545	6093990
1	6097425	6097890
1	6098811	6099366
1	6099466	6099770
1	6103254	6103617
1	6108189	6108372
1	6110349	6110505
1	6127333	6127554
1	6130191	6130358
1	6131123	6131235
1	6132586	6133338
1	6144880	6145377
1	6148750	6149734
1	6151446	6151764
1	6157385	6157687
1	6158340	6158514
1	6158883	6158971
1	6160105	6160515
1	6161270	6161451
1	6169267	6169686
1	6190289	6190676
1	6198268	6198632
1	6201861	6202174
1	6204093	6204556
1	6227382	6227689
1	6228916	6229325
1	6230342	6230608
1	6232829	6233080
1	6235007	6235292
1	6235499	6236050
1	6237994	6238637
1	6240402	6240819
1	6240910	6241559
1	6260159	6260445
1	6270926	6271086
1	6281888	6282159
1	6282396	6282613
1	6284014	6284281
1	6287239	6287660
1	6287853	6288147
1	6289314	6289691
1	6290905	6291107
1	6294268	6294593
1	6294752	6295103
1	6297405	6297647
1	6297760	6297937
1	6302174	6302597
1	6312195	6312532
1	6314204	6314664
1	6315875	6316393
1	6318169	6318602
1	6318923	6319109
1	6323010	6323236
1	6323312	6323631
1	6325831	6327210
1	6333054	6333447
1	6333958	6334142
1	6337102	6337526
1	6339105	6339299
1	6341640	6341755
1	6342513	6342793
1	6344335	6344432
1	6344815	6345106
1	6350379	6351156
1	6354593	6355184
1	6358198	6358328
1	6359359	6359540
1	6360711	6361150
1	6366369	6366563
1	6367171	6367321
1	6370306	6370880
1	6375934	6376276
1	6382035	6382576
1	6382659	6383218
1	6384337	6384661
1	6384799	6385900
1	6386608	6386709
1	6388315	6388632
1	6397755	6398116
1	6400239	6400679
1	6406449	6406926
1	6410367	6410637
1	6410895	6411777
1	6415998	6417475
1	6418143	6418401
1	6420364	6420615
1	6424340	6424743
1	6425011	6425387
1	6427530	6427815
1	6430771	6431356
1	6438672	6438925
1	6440909	6441499
1	6442001	6442874
1	6457802	6458287
1	6458462	6458916
1	6461223	6461334
1	6468230	6468662
1	6469281	6469511
1	6477502	6477936
1	6485132	6485514
1	6487703	6488396
1	6489521	6489886
1	6497353	6498081
1	6499222	6499414
1	6516942	6517706
1	6521394	6522373
1	6523143	6523365
1	6539068	6539918
1	6543170	6543352
1	6557542	6557716
1	6566606	6566970
1	6571254	6571348
1	6580920	6581269
1	6582430	6582860
1	6598799	6599390
1	6602137	6602200
1	6604472	6604626
1	6605599	6605758
1	6606035	6606854
1	6608586	6608970
1	6609498	6610072
1	6611792	6612335
1	6618779	6619255
1	6619341	6619622
1	6621993	6622353
1	6622436	6622653
1	6622744	6623902
1	6625491	6625821
1	6630793	6631000
1	6631506	6632044
1	6636483	6637059
1	6645373	6645724
1	6671051	6671336
1	6672376	6672658
1	6678056	6678284
1	6682394	6682646
1	6683438	6683664
1	6684374	6684664
1	6685408	6685792
1	6686458	6686817
1	6688717	6689939
1	6691814	6692133
1	6698686	6699081
1	6703635	6704039
1	6721721	6722128
1	6722207	6722746
1	6723469	6724541
1	6731158	6731414
1	6736094	6736406
1	6759391	6760160
1	6760442	6761919
1	6772072	6772302
1	6800892	6801056
1	6801781	6802067
1	6802789	6803221
1	6804572	6805386
1	6805579	6805740
1	6807153	6807250
1	6807334	6807445
1	6810450	6810749
1	6811201	6811376
1	6817830	6818001
1	6819470	6819875
1	6826201	6826704
1	6827267	6827962
1	6829169	6829667
1	6847453	6847872
1	6850546	6851039
1	6851272	6851578
1	6861103	6861227
1	6861403	6861875
1	6863731	6863968
1	6869781	6870280
1	6871143	6871562
1	6872692	6872960
1	6874922	6875120
1	6875642	6876310
1	6877355	6877469
1	6877825	6878698
1	6886624	6887161
1	6888111	6888931
1	6915200	6915380
1	6916121	6916426
1	6917388	6917610
1	6925712	6926832
1	6941828	6942069
1	6942449	6943438
1	6944453	6944650
1	6946689	6946961
1	6947432	6947769
1	6948084	6948483
1	6949178	6949680
1	6950292	6950516
1	6950814	6951007
1	6952809	6953374
1	6958845	6959064
1	6959561	6960027
1	6962260	6962592
1	6964274	6964899
1	6965630	6966056
1	6967127	6967292
1	6977856	6978108
1	6978521	6978706
1	6978814	6979204
1	6986520	6986576
1	6989909	6990085
1	6995505	6995808
1	6996588	6996816
1	6997558	6997868
1	6999012	6999591
1	7000666	7000966
1	7001521	7001641
1	7001755	7001965
1	7004338	7004558
1	7008333	7008451
1	7013851	7014327
1	7015757	7016031
1	7016379	7016911
1	7019514	7020697
1	7021912	7022541
1	7023835	7023958
1	7036603	7037036
1	7043634	7043777
1	7045427	7045743
1	7051073	7052482
1	7052561	7052989
1	7057463	7058012
1	7060914	7061290
1	7062422	7062632
1	7062709	7063251
1	7064360	7064561
1	7065484	7066066
1	7069257	7069980
1	7070418	7070620
1	7070714	7070929
1	7073995	7075537
1	7078727	7079087
1	7079498	7079778
1	7080119	7080658
1	7084680	7085095
1	7089524	7089914
1	7091532	7091784
1	7098774	7099130
1	7099237	7099528
1	7104169	7104372
1	7109407	7109610
1	7110858	7111034
1	7112160	7112429
1	7113237	7113594
1	7114596	7115157
1	7122287	7122471
1	7124399	7124527
1	7138820	7139393
1	7144412	7144635
1	7145101	7145520
1	7148023	7148224
1	7152406	7152615
1	7153596	7154104
1	7155113	7155915
1	7156039	7157261
1	7167542	7167956
1	7168293	7169594
1	7169688	7169983
1	7173092	7173422
1	7187407	7187561
1	7187648	7187879
1	7190374	7190694
1	7192547	7192726
1	7196007	7196627
1	7196757	7196919
1	7209164	7210382
1	7219166	7219494
1	7222643	7222896
1	7225934	7226628
1	7227046	7227375
1	7230277	7230529
1	7231823	7231995
1	7233964	7234221
1	7236763	7237081
1	7237266	7237476
1	7237583	7237718
1	7239353	7239625
1	7240198	7241079
1	7241571	7241810
1	7243499	7243758
1	7247599	7247737
1	7255397	7256049
1	7257561	7257909
1	7259107	7259462
1	7260538	7260766
1	7264197	7264363
1	7264564	7265193
1	7280729	7280971
1	7281413	7281723
1	7283872	7284030
1	7294981	7295562
1	7295723	7296200
1	7297145	7297467
1	7299655	7299769
1	7303833	7304881
1	7305160	7305464
1	7305814	7306670
1	7311941	7312257
1	7313229	7313595
1	7313696	7313872
1	7314386	7314961
1	7316391	7316867
1	7317452	7318090
1	7318288	7318577
1	7319356	7319701
1	7320712	7320867
1	7321103	7321330
1	7324760	7325004
1	7339481	7339803
1	7357827	7357971
1	7381557	7381965
1	7382453	7382862
1	7388818	7389158
1	7394404	7394907
1	7397309	7397909
1	7398496	7398826
1	7399625	7399983
1	7402745	7402879
1	7410769	7411091
1	7411894	7412238
1	7415632	7416558
1	7422444	7422788
1	7423332	7423792
1	7425842	7425967
1	7427738	7428095
1	7433358	7433559
1	7437305	7437435
1	7437533	7437608
1	7443815	7444265
1	7444900	7445397
1	7454282	7454628
1	7454712	7455104
1	7477063	7477443
1	7484458	7485631
1	7486388	7487004
1	7488480	7489136
1	7489548	7490268
1	7492469	7492707
1	7493738	7494096
1	7501328	7501590
1	7505152	7505322
1	7505412	7506142
1	7514431	7514671
1	7516574	7516875
1	7527509	7527887
1	7533788	7534121
1	7534676	7535117
1	7542671	7542913
1	7553176	7553587
1	7554739	7554967
1	7555320	7555644
1	7567145	7568708
1	7568825	7568967
1	7569730	7570031
1	7583054	7583736
1	7583867	7584318
1	7584416	7584855
1	7589179	7589357
1	7595820	7596319
1	7598255	7598504
1	7603304	7603534
1	7607300	7607635
1	7609311	7610225
1	7610380	7611049
1	7613623	7613952
1	7614077	7614751
1	7614903	7615652
1	7618780	7619018
1	7620164	7620538
1	7621103	7621370
1	7622352	7623026
1	7623175	7623611
1	7624693	7625026
1	7627093	7627479
1	7653319	7653611
1	7664116	7664610
1	7676703	7677018
1	7695659	7695835
1	7696722	7697244
1	7699106	7699442
1	7701061	7701144
1	7702435	7702592
1	7702687	7703771
1	7722799	7723068
1	7726067	7726384
1	7727993	7728797
1	7732880	7733129
1	7736569	7736747
1	7736826	7737078
1	7749154	7750540
1	7750635	7751675
1	7752247	7753304
1	7754110	7754716
1	7755133	7755731
1	7756478	7756637
1	7760515	7761152
1	7764723	7765196
1	7766214	7766594
1	7769822	7770056
1	7770213	7770740
1	7770916	7771184
1	7778577	7779214
1	7780310	7780739
1	7781457	7782304
1	7789973	7790247
1	7790564	7791004
1	7791208	7792711
1	7792872	7793448
1	7793577	7793923
1	7795707	7796065
1	7796222	7796909
1	7801411	7801617
1	7802408	7802722
1	7811506	7811664
1	7815237	7815547
1	7819558	7820139
1	7820278	7820548
1	7821091	7821220
1	7822649	7823516
1	7826916	7827525
1	7838288	7838870
1	7839856	7840725
1	7852032	7852525
1	7857638	7857801
1	7860206	7860762
1	7860848	7861278
1	7869900	7870219
1	7874366	7874745
1	7883594	7884922
1	7885028	7885470
1	7908390	7908642
1	7910150	7910486
1	7913030	7913219
1	7914596	7914996
1	7919842	7920501
1	7933726	7934022
1	7934302	7934755
1	7937266	7937698
1	7939582	7939791
1	7939870	7940153
1	7947086	7947891
1	7950825	7951196
1	7951488	7952380
1	7958996	7959295
1	7961117	7961618
1	7963989	7964577
1	7967161	7967550
1	7971471	7971845
1	7978649	7979066
1	7979164	7979449
1	7982698	7983082
1	7983930	7984363
1	7990982	7991332
1	7993664	7994416
1	7996117	7996658
1	7996778	7996961
1	7998831	8000155
1	8000237	8000874
1	8002817	8003038
1	8005890	8006069
1	8012261	8012651
1	8016098	8016345
1	8016914	8017064
1	8020417	8020802
1	8022650	8023019
1	8023113	8023350
1	8029677	8030274
1	8040027	8040319
1	8040665	8041994
1	8042507	8042770
1	8043223	8043450
1	8044597	8044964
1	8045065	8045189
1	8046003	8046390
1	8056005	8056157
1	8057164	8058594
1	8060086	8060301
1	8069327	8069499
1	8073966	8074627
1	8076430	8076496
1	8079381	8079715
1	8087577	8087946
1	8092642	8092963
1	8113862	8114005
1	8118313	8118699
1	8124279	8125110
1	8125229	8125478
1	8132949	8133372
1	8145885	8146181
1	8148967	8149141
1	8156028	8156182
1	8157144	8157494
1	8169999	8170202
1	8176829	8177202
1	8178155	8178318
1	8183527	8184067
1	8188545	8188673
1	8195265	8195644
1	8199786	8200657
1	8204725	8205223
1	8206421	8206676
1	8207319	8207948
1	8209644	8209872
1	8210564	8210635
1	8215859	8216647
1	8216730	8217371
1	8217873	8218190
1	8221994	8222135
1	8228190	8228393
1	8231204	8231481
1	8242450	8242994
1	8243080	8243354
1	8245528	8246246
1	8247013	8247528
1	8259050	8259467
1	8259726	8259922
1	8260268	8261482
1	8264122	8264198
1	8264276	8264684
1	8264990	8265222
1	8265571	8265827
1	8267469	8268040
1	8268692	8268839
1	8274901	8275238
1	8289482	8289916
1	8296279	8296665
1	8296989	8297370
1	8302786	8303225
1	8306913	8307240
1	8313382	8313504
1	8314878	8315156
1	8317584	8317878
1	8318434	8318905
1	8319740	8320144
1	8321498	8321748
1	8322077	8322206
1	8323129	8323967
1	8325744	8326053
1	8327392	8328796
1	8343106	8344410
1	8346619	8347086
1	8347209	8347557
1	8347647	8347730
1	8348863	8349090
1	8352759	8352985
1	8354275	8355524
1	8355853	8356092
1	8362894	8363105
1	8363195	8363513
1	8376689	8376858
1	8378452	8378912
1	8390509	8390788
1	8399180	8399865
1	8401032	8401234
1	8408895	8409555
1	8409793	8410153
1	8410320	8410613
1	8411446	8411741
1	8419108	8419306
1	8430720	8431208
1	8433705	8434219
1	8434827	8435196
1	8435410	8435862
1	8436390	8436586
1	8437428	8437592
1	8437790	8438028
1	8438410	8438685
1	8438797	8438913
1	8439657	8440144
1	8440256	8440645
1	8443454	8443680
1	8447669	8448453
1	8449189	8449421
1	8449875	8450047
1	8451751	8452074
1	8456104	8456336
1	8456660	8457135
1	8457212	8458017
1	8463739	8465242
1	8472371	8472870
1	8473016	8473370
1	8474008	8474633
1	8474890	8475320
1	8479753	8480580
1	8487688	8487895
1	8493943	8494314
1	8497032	8497583
1	8502073	8502483
1	8502566	8503869
1	8505562	8505984
1	8516541	8517049
1	8521821	8522274
1	8526385	8526653
1	8526882	8527240
1	8529902	8530187
1	8530480	8530915
1	8531521	8532176
1	8533428	8533726
1	8534003	8534460
1	8534650	8534833
1	8538594	8538952
1	8545185	8545406
1	8547305	8547648
1	8547929	8548101
1	8549044	8549480
1	8553395	8553832
1	8559945	8560214
1	8579545	8579956
1	8581244	8581542
1	8581957	8582175
1	8582628	8583192
1	8584606	8585469
1	8586649	8587483
1	8589762	8590352
1	8591694	8591946
1	8599944	8600086
1	8602128	8602980
1	8621013	8621730
1	8626086	8626355
1	8626714	8627192
1	8627284	8627376
1	8665140	8665304
1	8667627	8667985
1	8669329	8669638
1	8671290	8671785
1	8672122	8672404
1	8674650	8674845
1	8675407	8675759
1	8680252	8680508
1	8708822	8709213
1	8712200	8712429
1	8713824	8714104
1	8714195	8714812
1	8720923	8721252
1	8724191	8724821
1	8725144	8725515
1	8726248	8726481
1	8726607	8726867
1	8730711	8730884
1	8731334	8731580
1	8732063	8732138
1	8750835	8750950
1	8755509	8755989
1	8757077	8757340
1	8764987	8765471
1	8765912	8766102
1	8781658	8781833
1	8784421	8784726
1	8785703	8785825
1	8803783	8804210
1	8815970	8816606
1	8818548	8819058
1	8820611	8821309
1	8823737	8824882
1	8832688	8833361
1	8838496	8838771
1	8838886	8839053
1	8839532	8839869
1	8846202	8846772
1	8847043	8847304
1	8857415	8858021
1	8859149	8859438
1	8861195	8861482
1	8862344	8862976
1	8878071	8878341
1	8880465	8880660
1	8902203	8902513
1	8902714	8902919
1	8907957	8908609
1	8908698	8909047
1	8912586	8912945
1	8930342	8930513
1	8930835	8931136
1	8952880	8953374
1	8954798	8955384
1	8956162	8956408
1	8957196	8957457
1	8957534	8958768
1	8971253	8971434
1	8977941	8978190
1	8978491	8978654
1	8982831	8983128
1	8983281	8983575
1	8984968	8985224
1	8985651	8986001
1	8993523	8993737
1	8994288	8994376
1	8997794	8998115
1	8999376	8999679
1	9003306	9003689
1	9009115	9009356
1	9012311	9012386
1	9017222	9017329
1	9029202	9029721
1	9044350	9044825
1	9054229	9056042
1	9056755	9057055
1	9061178	9061733
1	9072093	9072236
1	9072497	9073757
1	9073971	9074315
1	9084058	9084365
1	9087590	9087837
1	9091821	9092209
1	9092633	9092837
1	9093601	9094060
1	9103715	9104320
1	9104437	9104587
1	9104979	9105837
1	9105992	9106550
1	9107067	9107582
1	9111004	9111174
1	9111287	9111675
1	9111799	9112152
1	9113192	9113556
1	9117623	9117860
1	9122643	9122836
1	9123052	9123701
1	9124071	9124292
1	9124428	9125145
1	9132318	9133167
1	9140549	9140732
1	9140827	9141551
1	9142192	9142512
1	9143506	9143765
1	9143914	9144081
1	9144856	9145018
1	9147429	9147689
1	9148854	9149254
1	9152454	9152871
1	9153530	9153943
1	9160365	9160613
1	9177032	9177526
1	9182722	9183996
1	9185274	9185458
1	9186213	9186525
1	9186655	9187464
1	9187804	9187918
1	9190680	9191306
1	9199756	9199961
1	9206084	9206248
1	9209749	9209928
1	9210535	9210875
1	9211840	9213231
1	9213679	9213886
1	9214115	9214383
1	9221826	9222434
1	9223457	9223719
1	9223986	9224247
1	9224751	9225025
1	9237317	9237678
1	9239859	9240235
1	9249837	9249987
1	9250131	9250565
1	9250998	9251085
1	9252307	9252697
1	9273258	9273710
1	9279281	9279607
1	9281115	9281948
1	9282209	9282513
1	9284355	9285031
1	9286080	9286453
1	9286540	9287465
1	9287662	9288142
1	9304323	9304555
1	9324820	9325200
1	9339046	9339447
1	9347245	9347894
1	9351571	9351936
1	9353217	9353755
1	9355862	9356059
1	9384964	9386010
1	9393450	9393818
1	9396726	9396925
1	9397882	9398622
1	9399799	9400132
1	9401179	9401599
1	9401711	9401925
1	9405769	9406210
1	9407289	9408476
1	9409125	9409834
1	9411358	9411928
1	9419493	9420872
1	9421010	9421703
1	9431165	9431417
1	9442541	9442716
1	9444382	9444660
1	9444848	9445030
1	9451212	9451922
[truncated: 71,137 more rows]
